# Supplementary material for: In vitro expansion affects the response of human bone marrow stromal cells to irradiation
Source: Stem Cell Res Ther. 2019 Mar 8;10:82. doi: 10.1186/s13287-019-1191-3 (PMC6408817; doi:10.1186/s13287-019-1191-3)
Supplement: Supplementary file 1 — Table S1. Primers that were used for RT-PCR in this study. (XLSX 10 kb) [file 13287_2019_1191_MOESM1_ESM.xlsx]

## Sheet: Table S1
Additional file 1: Table S1. Primers that were used for RT-PCR in this study.
Gene name	Primers
BTG2	F: 5'- GCCACCACATACCTCAACCT - 3'
	R: 5'- CAGACTCAAGCACGCAACAG - 3'
PSRC1	F: 5'- AGGATCTCCTCCAGCTTCTCT - 3'
PSRC1	R: 5'- ACATAACAGTGTTGGTGACTCC - 3'
HJURP	F: 5'-GAAGGGATGTACGTGTGACTC - 3'
HJURP	R: 5'- CCATTCTCTGGGAGATGAAGC - 3'
NEIL3	F: 5'- GGTCTCCACCCAGCTGTTAAAG - 3'
NEIL3	R: 5'- CACGTATCATTTTCATGAGGTGATG - 3'
MDM2	F: 5'- GGGCTTTGATGTTCCTGATTG - 3'
MDM2	R: 5'- AGTTGATGGCTGAGAATAGTCT - 3'
CCNF	F: 5'- AACCTACCTCAGTGCTGTCC - 3'
CCNF	R: 5'- ATCCGCTTCACCTGTTGCT - 3'
PPM1D	F: 5'- GAATGTCCAAGGTGTAGTCA - 3'
PPM1D	R: 5'- TCGTCTATGCTTCTTCATCA - 3'
ANKRD12	F: 5'- TGCCATAAAGAAGGTGAGAAGA - 3'
ANKRD12	R: 5'- CTTTCTGCTAGATGCCTCTCTT - 3'
BBC3	F: 5'- AATGAATGCCAGTGGTCACA - 3'
BBC3	R: 5'- ATGCCTGCCTCACCTTCA - 3'
GDF15	F: 5'- AGCTGGAGTTGCACTTGC - 3'
GDF15	R: 5'- CCGATGCACATGGTCACTT - 3'
PLK2	F: 5'- GTGTGTCAATATATCTTGCTTT - 3'
PLK2	R: 5'- GTTGTCATACAGTTCCAGATT - 3'
CDKNA1	F: 5'- GGACAGCAGAGGAAGACCAT - 3'
CDKNA1	R: 5'- CTGAGAGTCTCCAGGTCCAC - 3'
FAM46A	F: 5'- AAGCAGGCATGATTGTAGAGA - 3'
FAM46A	R: 5'- GGAAGATGTCAAGTTAACGAGA - 3'
TP53INP1	F: 5'- TCCAGGTGGTGTGGTAATCC - 3'
TP53INP1	R: 5'- ACAGAAGTTCAGCCATGAGATT - 3'
GADD45A	F: 5'- ACTTTCAGCCGAGATGTGCT - 3'
	R: 5'- GAGTAGCTGGGCTGACTGCT - 3'
TNFRSF10B	F: 5'- ATGGAACAACGGGGACAGAAC - 3'
	R: 5'- CTGCTGGGGAGCTAGGTCT - 3'
BCL2L1	F: 5'- GAGCTGGTGGTTGACTTTCTC - 3'
	R: 5'- TCCATCTCCGATTCAGTCCCT - 3'
