# Supplementary material for: In vitro expansion affects the response of human bone marrow stromal cells to irradiation
Source: Stem Cell Res Ther. 2019 Mar 8;10:82. doi: 10.1186/s13287-019-1191-3 (PMC6408817; doi:10.1186/s13287-019-1191-3)
Supplement: Supplementary file 5 — Table S2. Summary of sample names, description, the RNA-seq sequencing information and mapping results in each sample. Sample names were used directly in this study. Spliced reads mean reads spanning junctions. (XLSX 10 kb) [file 13287_2019_1191_MOESM5_ESM.xlsx]

## Sheet: Table S2
Additional file 5: Table S2. Summary of sample names, description, the RNA-seq sequencing information and mapping results in each sample. Sample names were used directly in this study. Spliced reads mean reads spanning junctions.
Sample	Total reads	Total mapped	Total Uniquely mapped	Total Multiple mapped	Splice reads	Nonsplice reads	Sense reads	Antisense reads	Description
P6_0h	31902644	26203385(82.14%)	25275927(96.46%)	927458(3.54%)	13651211(54.01%)	11624716(45.99%)	25058703(99.14%)	217224(0.86%)	S10 cells not irradiated
P6_2h	32917748	27190486(82.6%)	26343144(96.88%)	847342(3.12%)	14139505(53.67%)	12203639(46.33%)	26122209(99.16%)	220935(0.84%)	S10 cells irradiated for 2-hr
P6_8h	31996328	26269441(82.1%)	25456374(96.9%)	813067(3.1%)	13658319(53.65%)	11798055(46.35%)	25225563(99.09%)	230811(0.91%)	S10 cells irradiated for 8-hr
P10_0h	35080212	29431474(83.9%)	28577092(97.1%)	854382(2.9%)	15364066(53.76%)	13213026(46.24%)	28338935(99.17%)	238157(0.83%)	S5 cells not irradiated
P10_2h	32292852	26487642(82.02%)	25748686(97.21%)	738956(2.79%)	13613279(52.87%)	12135407(47.13%)	25528382(99.14%)	220304(0.86%)	S5 cells irradiated for 2-hr
P10_8h	32248082	26751932(82.96%)	25919486(96.89%)	832446(3.11%)	13449692(51.89%)	12469794(48.11%)	25692872(99.13%)	226614(0.87%)	S5 cells irradiated for 8-hr
