# Supplementary material for: In vitro expansion affects the response of human bone marrow stromal cells to irradiation
Source: Stem Cell Res Ther. 2019 Mar 8;10:82. doi: 10.1186/s13287-019-1191-3 (PMC6408817; doi:10.1186/s13287-019-1191-3)
Supplement: Supplementary file 6 — Table S3. Human genes detection level by different RPKM cut off. (XLSX 8 kb) [file 13287_2019_1191_MOESM6_ESM.xlsx]

## Sheet: Table S3
Additional file 6: Table S3. Human genes detection level by different RPKM cut off.
Sample	Total human genes in annotation	Expressed genes (RPKM>0)(%)	Expressed genes (RPKM>=1)(%)
P6_0h	60498	20967(34.66%)	11040(52.65%)
P6_2h		21220(35.08%)	10921(51.47%)
P6_8h		21385(35.35%)	11235(52.54%)
P10_0h		22279(36.83%)	11586(52.00%)
P10_2h		21774(35.99%)	11293(51.86%)
P10_8h		22098(36.53%)	11620(52.58%)
