# Supplementary material for: In vitro expansion affects the response of human bone marrow stromal cells to irradiation
Source: Stem Cell Res Ther. 2019 Mar 8;10:82. doi: 10.1186/s13287-019-1191-3 (PMC6408817; doi:10.1186/s13287-019-1191-3)
Supplement: Supplementary file 7 — Table S4. Gene expression level (FPKM). (XLSX 2800 kb) [file 13287_2019_1191_MOESM7_ESM.xlsx]

## Sheet: Table S4
Additional file 7: Table S4. Gene expression level (FPKM).
Gene	P6_0h	P6_2h	P6_8h	P10_0h	P10_2h	P10_8h	Symbol	Chr	GeneType	Description
ENSG00000164054.15	7.75	6.88	8.02	8.83	8.55	7.93	SHISA5	chr3	protein_coding	shisa family member 5
ENSG00000257527.1	0.58	0.78	0.8	0.51	1.02	0.23	MIR3179-3	chr16	lincRNA	microRNA 3179-3
ENSG00000140830.8	6.38	4.69	5.97	3.97	3.7	5.36	TXNL4B	chr16	protein_coding	thioredoxin-like 4B
ENSG00000180613.10	0.03	0	0	0	0	0	GSX2	chr4	protein_coding	GS homeobox 2
ENSG00000225193.5	0	0.15	0	0	0	0	RPS12P26	chr15	transcribed_processed_pseudogene	ribosomal protein S12 pseudogene 26
ENSG00000204444.10	0.34	0.33	0.15	0.43	0.56	0.44	APOM	chr6	protein_coding	apolipoprotein M
ENSG00000228477.1	0.09	0	0	0.08	0	0	RP3-342P20.2	chr1	processed_pseudogene	--
ENSG00000235927.4	0.66	0.72	0.62	0.74	0.78	0.85	NEXN-AS1	chr1	antisense	NEXN antisense RNA 1
ENSG00000163249.9	9.5	10.04	9.22	8.69	7.38	9.66	CCNYL1	chr2	protein_coding	cyclin Y-like 1
ENSG00000265808.3	21.39	23.34	24.34	33.96	37.65	29.46	SEC22B	chr1	protein_coding	SEC22 vesicle trafficking protein homolog B (S. cerevisiae) (gene/pseudogene)
ENSG00000233664.1	0	0	0	0.17	0.19	0	NDUFS5P3	chr1	processed_pseudogene	NADH dehydrogenase (ubiquinone) Fe-S protein 5, 15kDa (NADH-coenzyme Q reductase) pseudogene 3
ENSG00000272370.1	0	0.71	0.12	0	0.36	0.36	RP11-307L14.1	chr5	lincRNA	--
ENSG00000197008.9	1.11	1.11	1.44	1.78	1.25	1.82	ZNF138	chr7	protein_coding	zinc finger protein 138
ENSG00000180881.19	0.02	0.06	0.14	0.28	0.11	0.23	CAPS2	chr12	protein_coding	calcyphosine 2
ENSG00000163904.12	9.1	9.81	10	8.84	9.19	8.6	SENP2	chr3	protein_coding	SUMO1/sentrin/SMT3 specific peptidase 2
ENSG00000101446.7	0	0.13	0	0	0	0	SPINT3	chr20	protein_coding	serine peptidase inhibitor, Kunitz type, 3
ENSG00000135638.13	0	0.02	0	0	0	0	EMX1	chr2	protein_coding	empty spiracles homeobox 1
ENSG00000185710.9	0.03	0.02	0.08	0.01	0.02	0.04	SMG1P4	chr16	transcribed_unprocessed_pseudogene	SMG1 pseudogene 4
ENSG00000254673.1	35.5	36.14	33.83	42.59	43.46	35.32	RP11-598P20.5	chr8	protein_coding	--
ENSG00000100603.13	65.29	70.08	70.81	66.26	74.24	57.91	SNW1	chr14	protein_coding	SNW domain containing 1
ENSG00000165480.15	28.34	27.5	13.76	9.79	9.66	5.61	SKA3	chr13	protein_coding	spindle and kinetochore associated complex subunit 3
ENSG00000223861.1	0.25	0.12	0.13	0.44	0.25	0.12	RP11-74C1.2	chr1	processed_pseudogene	--
ENSG00000009413.15	1.93	2.33	5.6	9.39	5.28	11.86	REV3L	chr6	protein_coding	REV3-like, polymerase (DNA directed), zeta, catalytic subunit
ENSG00000236056.1	0	0	0	0.12	0	0.07	GAPDHP14	chr21	processed_pseudogene	glyceraldehyde-3-phosphate dehydrogenase pseudogene 14
ENSG00000227001.3	0.19	0.09	0.28	0.33	0.09	0.18	NBPF2P	chr1	unprocessed_pseudogene	neuroblastoma breakpoint family, member 2, pseudogene
ENSG00000224186.8	0.02	0.04	0.03	0	0.01	0.03	C5orf66	chr5	antisense	chromosome 5 open reading frame 66
ENSG00000184988.8	0.82	0.87	1.45	1.37	0.82	1.23	TMEM106A	chr17	protein_coding	transmembrane protein 106A
ENSG00000260326.1	0	0	0	0.07	0	0	PHBP21	chr16	processed_pseudogene	prohibitin pseudogene 21
ENSG00000261118.1	0	0.06	0	0.05	0.06	0	RP11-104N10.1	chr16	antisense	--
ENSG00000249199.1	0.22	0	0	0	0	0	CTD-2139B15.5	chr5	lincRNA	--
ENSG00000225217.1	0	0.06	0	0.03	0	0	HSPA7	chr1	unprocessed_pseudogene	heat shock 70kDa protein 7 (HSP70B)
ENSG00000087274.16	71.33	66.53	62.73	71.67	68.71	62.31	ADD1	chr4	protein_coding	adducin 1 (alpha)
ENSG00000251569.1	0.03	0.09	0.16	0.06	0.03	0.22	RP11-724O16.1	chr2	protein_coding	--
ENSG00000269711.1	34.79	30.54	35.03	51.72	36.43	43.58	CTD-3214H19.16	chr19	protein_coding	--
ENSG00000173976.15	0	0	0.03	0	0	0	RAX2	chr19	protein_coding	retina and anterior neural fold homeobox 2
ENSG00000123405.13	0.03	0	0	0.35	0.05	0.18	NFE2	chr12	protein_coding	nuclear factor, erythroid 2
ENSG00000094880.10	12.17	13.33	11.75	9.77	10.39	10.31	CDC23	chr5	protein_coding	cell division cycle 23
ENSG00000106624.8	13.51	13.22	11.06	16.72	11.65	17.99	AEBP1	chr7	protein_coding	AE binding protein 1
ENSG00000197467.13	3.06	3.25	1.74	2.22	2.51	1.76	COL13A1	chr10	protein_coding	collagen, type XIII, alpha 1
ENSG00000163626.16	1.45	1.24	2.03	2.15	1.64	2.1	COX18	chr4	protein_coding	COX18 cytochrome c oxidase assembly factor
ENSG00000111775.2	30.29	23.09	33.49	48.12	32.92	40.72	COX6A1	chr12	protein_coding	cytochrome c oxidase subunit VIa polypeptide 1
ENSG00000270711.1	0.31	0.15	0	0	0.15	0	RP11-46A10.8	chr1	processed_pseudogene	--
ENSG00000270689.1	0.21	0.16	0.04	0.3	0.17	0.12	BUD13P1	chr11	processed_pseudogene	BUD13 homolog (S. cerevisiae) pseudogene 1
ENSG00000171962.17	0.17	0.05	0.14	0.19	0.21	0.12	LRRC48	chr17	protein_coding	leucine rich repeat containing 48
ENSG00000259318.1	0.64	2.28	0.84	3.56	2.72	2.08	RP11-454L9.2	chr14	processed_pseudogene	--
ENSG00000133106.14	7.57	6.3	7.16	13.71	10.53	8.44	EPSTI1	chr13	protein_coding	epithelial stromal interaction 1 (breast)
ENSG00000243081.2	0	0	0	0	0.04	0	RP11-231E6.1	chr3	lincRNA	--
ENSG00000168874.12	5.53	6.91	2.11	3.45	4.75	2.78	ATOH8	chr2	protein_coding	atonal homolog 8 (Drosophila)
ENSG00000255428.1	0	0	0	0	0.02	0	RP11-794P6.1	chr11	sense_intronic	--
ENSG00000259428.1	0	0	0	0.09	0	0	HMGB3P26	chr14	processed_pseudogene	high mobility group box 3 pseudogene 26
ENSG00000131323.14	10.68	11.91	9.88	5.58	7.75	5.75	TRAF3	chr14	protein_coding	TNF receptor-associated factor 3
ENSG00000279713.1	0.03	0	0	0	0.03	0	CTD-3035K23.3	chr17	TEC	--
ENSG00000105993.14	53.37	61.47	48.7	44.82	50.21	41.91	DNAJB6	chr7	protein_coding	DnaJ (Hsp40) homolog, subfamily B, member 6
ENSG00000112195.8	0	0.02	0	0	0	0	TREML2	chr6	protein_coding	triggering receptor expressed on myeloid cells-like 2
ENSG00000107959.15	59.25	58.74	50.58	46.8	49.7	37.99	PITRM1	chr10	protein_coding	pitrilysin metallopeptidase 1
ENSG00000254618.1	0	0	0.19	0	0	0	TMED10P1	chr8	processed_pseudogene	transmembrane emp24-like trafficking protein 10 (yeast) pseudogene 1
ENSG00000268975.1	1.33	1.29	2.02	3.94	2	4.08	MIA-RAB4B	chr19	protein_coding	MIA-RAB4B readthrough (NMD candidate)
ENSG00000237886.1	0	0.06	0.11	0	0.23	0.17	LINC01573	chr9	antisense	long intergenic non-protein coding RNA 1573
ENSG00000184459.8	0	0	0.03	0	0	0	BPIFC	chr22	protein_coding	BPI fold containing family C
ENSG00000025293.15	7.24	6.27	8.7	6.72	7.17	8.77	PHF20	chr20	protein_coding	PHD finger protein 20
ENSG00000105229.6	5.49	4.7	5.83	6.27	3.49	7.28	PIAS4	chr19	protein_coding	protein inhibitor of activated STAT, 4
ENSG00000070950.9	7.98	10.88	7.03	3.84	4.64	3.73	RAD18	chr3	protein_coding	RAD18 E3 ubiquitin protein ligase
ENSG00000006016.10	5.94	4.99	4.77	1.04	2.03	0.92	CRLF1	chr19	protein_coding	cytokine receptor-like factor 1
ENSG00000200278.1	0	0	0	0	0.46	0	RNA5SP352	chr11	rRNA	RNA, 5S ribosomal pseudogene 352
ENSG00000178096.8	1.21	1	1.66	2.42	2.11	1.97	BOLA1	chr1	protein_coding	bolA family member 1
ENSG00000198898.12	15.88	17.32	18.14	19.25	20.66	16.7	CAPZA2	chr7	protein_coding	capping protein (actin filament) muscle Z-line, alpha 2
ENSG00000278272.1	1.07	1.04	0.3	1.21	1.05	0.15	HIST1H3C	chr6	protein_coding	histone cluster 1, H3c
ENSG00000276747.1	0	0	0	0.02	0	0	PADI6	chr1	protein_coding	peptidyl arginine deiminase, type VI
ENSG00000188636.3	7.64	6.74	6.37	6.75	6.06	5.83	LDOC1L	chr22	protein_coding	leucine zipper, down-regulated in cancer 1-like
ENSG00000234907.1	0	0	0	0.35	0.39	0.39	RP11-415H23.4	chr9	processed_pseudogene	--
ENSG00000259205.2	0.06	0.27	0.06	0	0	0.11	PRKXP1	chr15	processed_pseudogene	protein kinase, X-linked, pseudogene 1
ENSG00000107902.13	2.89	2.08	2.67	3.95	2.96	2.84	LHPP	chr10	protein_coding	phospholysine phosphohistidine inorganic pyrophosphate phosphatase
ENSG00000254469.7	0.06	0.08	0.36	0.32	0.16	0.19	RP11-849H4.2	chr11	protein_coding	--
ENSG00000137078.8	0.05	0.09	0.09	0.08	0.09	0.09	SIT1	chr9	protein_coding	signaling threshold regulating transmembrane adaptor 1
ENSG00000183208.12	0.07	0.07	0.2	0.13	0.03	0.24	GDPGP1	chr15	protein_coding	GDP-D-glucose phosphorylase 1
ENSG00000167157.10	14.13	12.02	8.7	12.47	11.12	5.92	PRRX2	chr9	protein_coding	paired related homeobox 2
ENSG00000111196.9	9.99	11.71	9.43	8.57	8.18	8.9	MAGOHB	chr12	protein_coding	mago-nashi homolog B (Drosophila)
ENSG00000260625.2	0	0.09	0	0.17	0.19	0	RP11-452L6.7	chr16	antisense	--
ENSG00000264546.1	0	0.07	0.04	0.03	0.04	0	RP11-464D20.6	chr17	sense_intronic	--
ENSG00000163481.7	9.05	8.33	8.55	6.67	7.33	8.46	RNF25	chr2	protein_coding	ring finger protein 25
ENSG00000257359.1	0.11	0	0.22	0	0	0	RP11-780K2.1	chr12	antisense	--
ENSG00000087077.11	20.63	16.95	24.04	27.51	22.63	32.84	TRIP6	chr7	protein_coding	thyroid hormone receptor interactor 6
ENSG00000164530.13	0.03	0	0	0	0	0	PI16	chr6	protein_coding	peptidase inhibitor 16
ENSG00000160785.13	6.59	5.76	5.82	6.42	4.64	6.94	SLC25A44	chr1	protein_coding	solute carrier family 25, member 44
ENSG00000115165.9	0.03	0	0	0.02	0.03	0	CYTIP	chr2	protein_coding	cytohesin 1 interacting protein
ENSG00000104549.11	38.42	41.72	32.02	64	44.79	136.64	SQLE	chr8	protein_coding	squalene epoxidase
ENSG00000273674.4	0.03	0	0.03	0	0	0.03	CTD-2378E12.1	chr15	lincRNA	--
ENSG00000255201.1	0.12	0	0	0	0	0	RP11-350N15.4	chr8	antisense	--
ENSG00000155428.12	0.04	0	0	0	0	0.08	TRIM74	chr7	protein_coding	tripartite motif containing 74
ENSG00000147324.10	4.07	4.39	3.28	3.45	3.14	3.78	MFHAS1	chr8	protein_coding	malignant fibrous histiocytoma amplified sequence 1
ENSG00000204469.12	36.14	31.81	27.49	31.18	22.97	20.59	PRRC2A	chr6	protein_coding	proline-rich coiled-coil 2A
ENSG00000180279.5	0	0.07	0	0	0.13	0.07	MGC45922	chr19	lincRNA	--
ENSG00000205057.4	0	0	0	0.08	0	0	CLLU1OS	chr12	protein_coding	chronic lymphocytic leukemia up-regulated 1 opposite strand
ENSG00000172264.16	0	0.02	0.01	0.05	0.05	0.01	MACROD2	chr20	protein_coding	MACRO domain containing 2
ENSG00000102053.12	0	0	0	0	0.05	0.01	ZC3H12B	chrX	protein_coding	zinc finger CCCH-type containing 12B
ENSG00000185129.5	3.32	3.34	3.55	3.18	2.55	3.45	PURA	chr5	protein_coding	purine-rich element binding protein A
ENSG00000231888.1	0	0	0	0.16	0	0	MTND5P15	chr3	processed_pseudogene	MT-ND5 pseudogene 15
ENSG00000260345.1	1.06	1.43	0.83	0.92	0.83	0.62	AC009052.12	chr16	processed_transcript	--
ENSG00000166401.13	9.04	10.7	7.62	3.86	5.88	7.24	SERPINB8	chr18	protein_coding	serpin peptidase inhibitor, clade B (ovalbumin), member 8
ENSG00000279474.1	0	0.03	0.03	0	0	0.03	CTD-2286N8.1	chr18	TEC	--
ENSG00000205212.3	0	0	0	0	0	0.02	CCDC144NL	chr17	protein_coding	coiled-coil domain containing 144 family, N-terminal like
ENSG00000129103.17	33.77	27.96	33.82	33.81	30.92	37.85	SUMF2	chr7	protein_coding	sulfatase modifying factor 2
ENSG00000169679.14	45.09	42.55	12.93	20.16	21.77	5.54	BUB1	chr2	protein_coding	BUB1 mitotic checkpoint serine/threonine kinase
ENSG00000272034.1	1.38	1.34	1.36	1.81	0.68	0	SNORD14A	chr11	snoRNA	small nucleolar RNA, C/D box 14A
ENSG00000008710.17	4.18	3.79	3.35	2.29	2.43	2.65	PKD1	chr16	protein_coding	polycystic kidney disease 1 (autosomal dominant)
ENSG00000231054.1	0	0	0.11	0.1	0.11	0.11	AC009236.2	chr2	lincRNA	--
ENSG00000179091.4	25.71	26.21	27.35	29.7	25.06	21.39	CYC1	chr8	protein_coding	cytochrome c-1
ENSG00000148248.13	115.97	101.81	84.85	110.71	89.61	94.02	SURF4	chr9	protein_coding	surfeit 4
ENSG00000221869.4	23.35	28.67	20.21	72.01	66.45	63.51	CEBPD	chr8	protein_coding	CCAAT/enhancer binding protein (C/EBP), delta
ENSG00000255400.1	0	0.11	0	0	0	0.11	RP13-631K18.5	chr11	lincRNA	--
ENSG00000213081.3	0	0	0	0	0	0.08	AC012362.3	chr2	processed_pseudogene	--
ENSG00000131845.14	1.94	1.98	1.82	1.74	2.14	1.59	ZNF304	chr19	protein_coding	zinc finger protein 304
ENSG00000227972.1	0.06	0.05	0.03	0.15	0.05	0.05	PRKRIRP3	chr10	processed_pseudogene	protein-kinase, interferon-inducible double stranded RNA dependent inhibitor, repressor of (P58 repressor) pseudogene 3
ENSG00000229262.1	0	0	0.15	0	0	0	RP4-726N1.2	chr20	antisense	--
ENSG00000166173.10	10.36	7.05	10.4	11.43	10.65	13.48	LARP6	chr15	protein_coding	La ribonucleoprotein domain family, member 6
ENSG00000214160.9	6.4	6.18	6.98	5.67	5.63	5.98	ALG3	chr3	protein_coding	ALG3, alpha-1,3- mannosyltransferase
ENSG00000227950.1	0	0.21	0.43	0.19	0.22	0.21	RP11-312B8.2	chr1	processed_pseudogene	--
ENSG00000232512.6	0	0	0.09	0	0	0	AP000233.2	chr21	lincRNA	--
ENSG00000153044.9	38.47	33.95	33.3	32.34	38.1	21.78	CENPH	chr5	protein_coding	centromere protein H
ENSG00000196933.5	0.36	0.17	0	0.16	0.53	0	RPS26P11	chrX	processed_pseudogene	ribosomal protein S26 pseudogene 11
ENSG00000107105.14	0.01	0	0	0	0.01	0	ELAVL2	chr9	protein_coding	ELAV like neuron-specific RNA binding protein 2
ENSG00000179163.11	2	1.31	3.48	2.58	3.73	5.26	FUCA1	chr1	protein_coding	fucosidase, alpha-L- 1, tissue
ENSG00000236714.1	0	0.03	0	0.05	0	0	AC005592.1	chr5	lincRNA	--
ENSG00000177138.15	0	0.03	0	0.02	0	0	FAM9B	chrX	protein_coding	family with sequence similarity 9, member B
ENSG00000229946.2	0	0	0.07	0	0	0	B3GNT2P1	chrX	processed_pseudogene	UDP-GlcNAc:betaGal beta-1,3-N-acetylglucosaminyltransferase 2 pseudogene 1
ENSG00000213412.3	0.11	0.98	0.44	0.59	0.66	0.11	HNRNPA1P33	chr10	processed_pseudogene	heterogeneous nuclear ribonucleoprotein A1 pseudogene 33
ENSG00000177294.6	0.08	0	0	0.03	0.11	0	FBXO39	chr17	protein_coding	F-box protein 39
ENSG00000257270.1	0	0	0.56	0	0	0	RP11-521B24.5	chr14	antisense	--
ENSG00000111667.13	24.07	21.56	21.89	20.64	20.45	16.39	USP5	chr12	protein_coding	ubiquitin specific peptidase 5 (isopeptidase T)
ENSG00000117411.16	8.78	8.05	6.62	7.99	6.9	6.94	B4GALT2	chr1	protein_coding	UDP-Gal:betaGlcNAc beta 1,4- galactosyltransferase, polypeptide 2
ENSG00000164715.5	2.4	2.54	2.07	1.8	1.84	2.04	LMTK2	chr7	protein_coding	lemur tyrosine kinase 2
ENSG00000264007.1	0	0	0.1	0	0.1	0	RP11-68I3.10	chr17	sense_intronic	--
ENSG00000166743.9	0.03	0	0	0	0	0	ACSM1	chr16	protein_coding	acyl-CoA synthetase medium-chain family member 1
ENSG00000165671.18	8.54	8.11	10.65	11.81	6.47	11.57	NSD1	chr5	protein_coding	nuclear receptor binding SET domain protein 1
ENSG00000186184.15	15.31	13.36	16.45	17	17.83	15.9	POLR1D	chr13	protein_coding	polymerase (RNA) I polypeptide D, 16kDa
ENSG00000158773.14	6.96	5.6	7.05	9.29	6.2	6.85	USF1	chr1	protein_coding	upstream transcription factor 1
ENSG00000177614.9	0	0	0.01	0.01	0	0.01	PGBD5	chr1	protein_coding	piggyBac transposable element derived 5
ENSG00000080561.13	2.41	1.74	2.59	1.91	2.16	2.57	MID2	chrX	protein_coding	midline 2
ENSG00000263986.1	0.25	0	0.25	0	0	0.12	RP11-746M1.1	chr17	antisense	--
ENSG00000175745.11	26.81	19.44	25.08	19.9	27.75	23.37	NR2F1	chr5	protein_coding	nuclear receptor subfamily 2, group F, member 1
ENSG00000196826.7	0.01	0.03	0.03	0.05	0.03	0.03	CTD-2192J16.17	chr19	protein_coding	--
ENSG00000200345.2	0	0	0	0.51	0	1.14	RNU6-485P	chr12	snRNA	RNA, U6 small nuclear 485, pseudogene
ENSG00000230772.1	0	0	0.22	0.13	0.07	0	VN1R108P	chr20	unprocessed_pseudogene	vomeronasal 1 receptor 108 pseudogene
ENSG00000260619.1	0.03	0	0	0.04	0.05	0	RP11-775C24.3	chr15	lincRNA	--
ENSG00000135636.13	0.03	0.05	0.03	0.12	0.03	0.09	DYSF	chr2	protein_coding	dysferlin
ENSG00000127554.12	5.28	4.82	6.03	5.53	5.21	5.12	GFER	chr16	protein_coding	growth factor, augmenter of liver regeneration
ENSG00000273036.2	0.02	0.02	0	0.04	0	0.02	FAM95C	chr9	lincRNA	family with sequence similarity 95, member C
ENSG00000138172.10	1.1	0.78	1.56	3.93	2.21	5.12	CALHM2	chr10	protein_coding	calcium homeostasis modulator 2
ENSG00000165533.18	5.53	5.49	7.31	7.5	6.62	7.44	TTC8	chr14	protein_coding	tetratricopeptide repeat domain 8
ENSG00000166803.10	10.17	11.6	8.42	10.76	8.95	8.84	KIAA0101	chr15	protein_coding	KIAA0101
ENSG00000234769.7	0.1	0	0.05	0.31	0.05	0.05	WASH4P	chr16	unprocessed_pseudogene	WAS protein family homolog 4 pseudogene
ENSG00000179930.5	0.02	0	0	0	0	0	ZNF648	chr1	protein_coding	zinc finger protein 648
ENSG00000251435.1	0	0	0	0	0.06	0	C1GALT1P2	chr5	processed_pseudogene	ore 1 synthase, glycoprotein-N-acetylgalactosamine 3-beta-galactosyltransferase 1 pseudogene 2
ENSG00000186998.15	0.03	0	0	0	0.03	0	EMID1	chr22	protein_coding	EMI domain containing 1
ENSG00000168405.14	1.42	1.81	1.14	1.51	0.99	0.76	CMAHP	chr6	unitary_pseudogene	cytidine monophospho-N-acetylneuraminic acid hydroxylase, pseudogene
ENSG00000148356.13	2.92	2.77	3.49	4.75	4.48	3.33	LRSAM1	chr9	protein_coding	leucine rich repeat and sterile alpha motif containing 1
ENSG00000226028.2	0	0	0	0.1	0	0	PFN1P12	chr1	processed_pseudogene	profilin 1 pseudogene 12
ENSG00000202198.1	1.33	0.18	1.12	1.16	1.12	2.03	RN7SK	chr6	misc_RNA	RNA, 7SK small nuclear
ENSG00000184956.15	0	0	0.01	0	0	0	MUC6	chr11	protein_coding	mucin 6, oligomeric mucus/gel-forming
ENSG00000100401.19	44.33	39.94	22.26	19.11	15.66	17.47	RANGAP1	chr22	protein_coding	Ran GTPase activating protein 1
ENSG00000244538.1	0	0	0	0.43	0.24	0.24	RP11-10G12.1	chr4	processed_pseudogene	--
ENSG00000129083.12	57.88	67.42	75.42	70	75.91	66.18	COPB1	chr11	protein_coding	coatomer protein complex, subunit beta 1
ENSG00000144036.14	3.04	3.2	3.51	3.29	3.43	3.12	EXOC6B	chr2	protein_coding	exocyst complex component 6B
ENSG00000229985.2	0.12	0.12	0	0	0.12	0.12	RP11-40H20.5	chr1	processed_pseudogene	--
ENSG00000078967.12	1.9	1.55	1.79	1.87	1.94	1.87	UBE2D4	chr7	protein_coding	ubiquitin-conjugating enzyme E2D 4 (putative)
ENSG00000104976.11	8.99	8.05	8.17	8.02	7.21	6.38	SNAPC2	chr19	protein_coding	small nuclear RNA activating complex, polypeptide 2, 45kDa
ENSG00000170089.15	0.11	0.24	0.18	0.13	0.04	0.07	RP11-423H2.1	chr5	transcribed_unprocessed_pseudogene	--
ENSG00000224786.1	0.27	0	0.26	0.7	0.39	0.13	CETN4P	chr4	unitary_pseudogene	centrin EF-hand protein 4, pseudogene
ENSG00000214604.3	0.08	0.07	0	0	0	0	NPM1P36	chr6	processed_pseudogene	nucleophosmin 1 (nucleolar phosphoprotein B23, numatrin) pseudogene 36
ENSG00000075043.17	0	0	0.01	0	0	0	KCNQ2	chr20	protein_coding	potassium channel, voltage gated KQT-like subfamily Q, member 2
ENSG00000228814.4	0.15	0	0	0	0	0.15	RP11-119H12.5	chr4	transcribed_processed_pseudogene	--
ENSG00000112062.10	16.43	13.67	17.06	17.17	14.58	13.56	MAPK14	chr6	protein_coding	mitogen-activated protein kinase 14
ENSG00000225938.1	0	0	0	0.14	0	0.15	RP4-575N6.4	chr1	antisense	--
ENSG00000245748.1	0.01	0	0	0	0.01	0.03	RP11-367J11.2	chr4	antisense	--
ENSG00000175701.10	0.18	0.42	0.27	0.43	0.36	0.39	LINC00116	chr2	protein_coding	long intergenic non-protein coding RNA 116
ENSG00000261783.1	0.51	0	0.17	0.15	0	0.49	RP11-252K23.2	chr16	sense_intronic	--
ENSG00000257480.1	0	0	0	0.06	0	0	MRPL2P1	chr12	processed_pseudogene	mitochondrial ribosomal protein L2 pseudogene 1
ENSG00000068001.13	3.74	3.19	2.58	3.93	2.64	3.16	HYAL2	chr3	protein_coding	hyaluronoglucosaminidase 2
ENSG00000269894.1	0.11	0.22	0.11	0.7	0.11	0.33	RP11-1020A11.1	chr3	sense_intronic	--
ENSG00000213411.2	0	0	0	0	0.1	0.1	RBM22P2	chr13	processed_pseudogene	RNA binding motif protein 22 pseudogene 2
ENSG00000166025.17	24.31	25.01	21.55	15.17	24.16	13.99	AMOTL1	chr11	protein_coding	angiomotin like 1
ENSG00000230797.2	0.94	1.15	1.15	0.78	1.14	0.89	YY2	chrX	protein_coding	YY2 transcription factor
ENSG00000143375.14	0.02	0.05	0.01	0.04	0.02	0.06	CGN	chr1	protein_coding	cingulin
ENSG00000161328.10	0.09	0.09	0.09	0.16	0.18	0.11	LRRC56	chr11	protein_coding	leucine rich repeat containing 56
ENSG00000254100.1	0.59	0.23	0.23	0.31	0.34	0.46	RP11-675F6.4	chr8	lincRNA	--
ENSG00000211683.3	0.29	0.22	0.06	0.71	0.57	0.39	KB-1572G7.3	chr22	processed_transcript	--
ENSG00000204569.9	18.28	16.15	10.21	11.7	10.12	11.14	PPP1R10	chr6	protein_coding	protein phosphatase 1, regulatory subunit 10
ENSG00000255875.2	0	0	0.07	0.06	0.07	0	CTD-2102P23.1	chr19	processed_pseudogene	--
ENSG00000163995.18	0.01	0.01	0.02	0.01	0	0.05	ABLIM2	chr4	protein_coding	actin binding LIM protein family, member 2
ENSG00000235859.5	0.36	0.99	0.45	1.2	1.4	1.24	AC006978.6	chr7	processed_pseudogene	--
ENSG00000227210.1	0	0	0	0.1	0.23	0	AC079145.4	chr2	antisense	--
ENSG00000225726.1	0.13	0	0.51	0	0	0.13	AC007000.10	chr7	processed_pseudogene	--
ENSG00000213384.2	0	0	0.24	0.22	0	0	EIF4E2P1	chr20	processed_pseudogene	eukaryotic translation initiation factor 4E family member 2 pseudogene 1
ENSG00000167644.11	0.12	0	0	0	0	0	C19orf33	chr19	protein_coding	chromosome 19 open reading frame 33
ENSG00000129559.12	4.14	3.46	2.92	4.45	3.66	3.59	NEDD8	chr14	protein_coding	neural precursor cell expressed, developmentally down-regulated 8
ENSG00000243572.1	0.13	0	0	0	0	0	RP11-889D3.2	chr3	lincRNA	--
ENSG00000148655.14	0.08	0.02	0.01	0.12	0.01	0.11	C10orf11	chr10	protein_coding	chromosome 10 open reading frame 11
ENSG00000174099.10	17.04	18.23	17.28	16.87	18.32	14.4	MSRB3	chr12	protein_coding	methionine sulfoxide reductase B3
ENSG00000213188.3	0.08	0	0	0.07	0	0.08	YBX1P4	chr7	processed_pseudogene	Y box binding protein 1 pseudogene 4
ENSG00000233382.6	0.06	0	0.37	0.44	0.43	0.36	NKAPP1	chrX	transcribed_processed_pseudogene	NFKB activating protein pseudogene 1
ENSG00000214253.8	35.43	29.1	34.26	42.84	29.22	40.7	FIS1	chr7	protein_coding	fission 1 (mitochondrial outer membrane) homolog (S. cerevisiae)
ENSG00000259402.1	0.12	0	0	0	0	0	RP11-30K9.4	chr15	sense_intronic	--
ENSG00000257794.1	0	0	0.33	0	0	0	RP11-125N22.4	chr12	processed_pseudogene	--
ENSG00000261057.1	0	0	0.28	0	0.14	0	LINC00555	chr13	antisense	long intergenic non-protein coding RNA 555
ENSG00000274225.1	0.1	0.09	0.29	0	0.19	0.09	KB-68A7.1	chr21	lincRNA	--
ENSG00000099260.10	0.19	0	0.18	1.34	0.5	0.38	PALMD	chr1	protein_coding	palmdelphin
ENSG00000213015.8	4.52	3.75	6.56	7.89	6.72	6.89	ZNF580	chr19	protein_coding	zinc finger protein 580
ENSG00000230747.1	0.09	0.08	0	0.07	0	0.08	AC021188.4	chr2	antisense	--
ENSG00000215375.6	0.63	0.51	1.05	0.79	0.66	1.39	MYL5	chr4	protein_coding	myosin, light chain 5, regulatory
ENSG00000267283.1	0.29	0.18	0.09	0	0.09	0.28	AC005306.3	chr19	processed_transcript	--
ENSG00000279357.1	0	0	0.24	0	0	0	RP11-475D10.4	chr16	TEC	--
ENSG00000158669.11	19.72	19.44	18.04	14.04	12.88	14.5	AGPAT6	chr8	protein_coding	1-acylglycerol-3-phosphate O-acyltransferase 6
ENSG00000168122.4	0	0.02	0	0	0.04	0	ZNF355P	chr21	unprocessed_pseudogene	zinc finger protein 355, pseudogene
ENSG00000088986.10	78.1	73.72	89.34	75.09	59.38	72.72	DYNLL1	chr12	protein_coding	dynein, light chain, LC8-type 1
ENSG00000013441.15	22.61	37.71	24.45	19.15	33.95	32.27	CLK1	chr2	protein_coding	CDC-like kinase 1
ENSG00000198843.12	13.02	14.11	13.27	14.14	11.83	11.75	SELT	chr3	protein_coding	--
ENSG00000118004.17	0.07	0.1	0.17	0.47	0.12	0.19	COLEC11	chr2	protein_coding	collectin sub-family member 11
ENSG00000225984.1	0.2	0	0	0	0.1	0.1	HMGB1P26	chr1	processed_pseudogene	high mobility group box 1 pseudogene 26
ENSG00000144579.7	6.55	5.71	7.34	8.85	7.66	7.78	CTDSP1	chr2	protein_coding	CTD (carboxy-terminal domain, RNA polymerase II, polypeptide A) small phosphatase 1
ENSG00000260583.1	0.11	0.22	0.11	0.1	0.22	0.99	AP000223.42	chr21	antisense	--
ENSG00000215325.4	0.05	0	0	0.04	0	0	ASS1P10	chr5	processed_pseudogene	argininosuccinate synthetase 1 pseudogene 10
ENSG00000169814.12	1.74	1.28	1.62	2.25	1.79	1.67	BTD	chr3	protein_coding	biotinidase
ENSG00000163618.17	0.01	0	0	0	0	0	CADPS	chr3	protein_coding	Ca++-dependent secretion activator
ENSG00000229256.1	0	0	0	0	0.11	0	ST13P13	chr10	processed_pseudogene	suppression of tumorigenicity 13 (colon carcinoma) (Hsp70 interacting protein) pseudogene 13
ENSG00000106714.17	1.88	2.81	2.26	1.53	2.3	1.78	CNTNAP3	chr9	protein_coding	contactin associated protein-like 3
ENSG00000213400.3	0	0	0	0.17	0	0	RPL12P18	chr2	processed_pseudogene	ribosomal protein L12 pseudogene 18
ENSG00000034713.7	26.3	25.76	25.24	42.2	34.18	35.97	GABARAPL2	chr16	protein_coding	GABA(A) receptor-associated protein-like 2
ENSG00000261402.1	0.03	0.02	0	0	0	0	RP11-378I6.1	chr9	lincRNA	--
ENSG00000232750.2	0	0	0.18	0	0	0	RP11-177A2.5	chr1	processed_pseudogene	--
ENSG00000166326.6	17.66	17.61	16.58	17.94	17.08	15.08	TRIM44	chr11	protein_coding	tripartite motif containing 44
ENSG00000237273.1	0.13	0	0.13	0	0	0.12	RSL24D1P8	chr19	processed_pseudogene	ribosomal L24 domain containing 1 pseudogene 8
ENSG00000259459.5	0	0.09	0.06	0.11	0	0.03	RP11-321G12.1	chr15	lincRNA	--
ENSG00000260274.1	0.35	0.51	0.87	0.38	0.26	0.38	RP11-817O13.8	chr15	lincRNA	--
ENSG00000184986.10	0.08	0.23	0.39	0.49	0.31	0.31	TMEM121	chr14	protein_coding	transmembrane protein 121
ENSG00000172339.9	0.61	0.69	0.56	0.94	0.67	0.61	ALG14	chr1	protein_coding	ALG14, UDP-N-acetylglucosaminyltransferase subunit
ENSG00000230753.5	0	0.19	0	0.09	0.1	0	ZNF341-AS1	chr20	antisense	ZNF341 antisense RNA 1
ENSG00000166159.10	0	0.02	0	0	0	0	LRTM2	chr12	protein_coding	leucine-rich repeats and transmembrane domains 2
ENSG00000257058.1	0.16	0	0	0.14	0.16	0.16	RP11-864I4.4	chr11	antisense	--
ENSG00000274879.1	0.35	0.68	1.04	0.31	0.34	0.68	RP11-411G2.1	chr12	processed_pseudogene	--
ENSG00000184408.9	0.02	0	0.15	0.19	0.13	0.18	KCND2	chr7	protein_coding	potassium channel, voltage gated Shal related subfamily D, member 2
ENSG00000160801.13	0	0.03	0	0.68	0.32	0.26	PTH1R	chr3	protein_coding	parathyroid hormone 1 receptor
ENSG00000048707.13	4.81	4.81	4.97	5.05	4.09	3.89	VPS13D	chr1	protein_coding	vacuolar protein sorting 13 homolog D (S. cerevisiae)
ENSG00000237842.2	0.12	0.08	0.04	0.07	0.04	0.12	RP11-110J1.2	chr1	processed_pseudogene	--
ENSG00000176978.13	6.34	5.86	7.25	7.3	8.24	8.57	DPP7	chr9	protein_coding	dipeptidyl-peptidase 7
ENSG00000237757.2	0.19	0.14	0.24	0.38	0.05	0.14	EEF1A1P30	chrX	processed_pseudogene	eukaryotic translation elongation factor 1 alpha 1 pseudogene 30
ENSG00000244378.1	0.03	0.03	0	0	0	0.03	RPS2P45	chr16	transcribed_processed_pseudogene	ribosomal protein S2 pseudogene 45
ENSG00000253505.1	0	0	0.05	0	0	0	CTA-398F10.1	chr8	lincRNA	--
ENSG00000196357.11	0.61	0.69	0.5	0.64	0.55	0.92	ZNF565	chr19	protein_coding	zinc finger protein 565
ENSG00000258038.5	0	0	0	0.04	0	0	CTD-2384A14.1	chr14	lincRNA	--
ENSG00000271543.1	0	0.58	0	0	0	0	RP11-692M12.5	chr11	processed_pseudogene	--
ENSG00000280240.1	0.03	0	0.03	0	0	0.03	AL049794.1	chr20	protein_coding	--
ENSG00000136197.12	4.25	4.65	5.46	4.13	3.17	4.18	C7orf25	chr7	protein_coding	chromosome 7 open reading frame 25
ENSG00000206341.7	1.67	1.55	1.87	1.05	1.12	1.73	HLA-H	chr6	unprocessed_pseudogene	major histocompatibility complex, class I, H (pseudogene)
ENSG00000261519.3	0	0	0	0	0	0.03	RP11-403P17.4	chr16	lincRNA	--
ENSG00000021488.12	0	0	0.03	0	0.1	0	SLC7A9	chr19	protein_coding	solute carrier family 7 (amino acid transporter light chain, bo,+ system), member 9
ENSG00000153347.9	0	0	0	0.04	0	0	FAM81B	chr5	protein_coding	family with sequence similarity 81, member B
ENSG00000138395.14	2.38	2.62	2.26	2.09	2.6	1.95	CDK15	chr2	protein_coding	cyclin-dependent kinase 15
ENSG00000129946.10	0.1	0.02	0.02	0.13	0.1	0.22	SHC2	chr19	protein_coding	SHC (Src homology 2 domain containing) transforming protein 2
ENSG00000118564.14	24.4	19.94	16.83	27.45	12.63	21.31	FBXL5	chr4	protein_coding	F-box and leucine-rich repeat protein 5
ENSG00000015568.12	0.02	0.02	0.02	0.03	0.01	0.03	RGPD5	chr2	protein_coding	RANBP2-like and GRIP domain containing 5
ENSG00000276071.1	0.19	0.05	0.05	0.04	0.05	0.23	CTD-3234P18.6	chr19	lincRNA	--
ENSG00000253139.1	0	0.07	0	0.06	0	0	RP11-17A4.3	chr8	lincRNA	--
ENSG00000196584.2	3.14	3.71	2.75	1.15	1.26	1.28	XRCC2	chr7	protein_coding	X-ray repair complementing defective repair in Chinese hamster cells 2
ENSG00000135446.16	20.37	19.58	16.04	23.07	21.46	30.53	CDK4	chr12	protein_coding	cyclin-dependent kinase 4
ENSG00000205209.7	0.03	0.07	0	0	0.02	0	SCGB2B2	chr19	protein_coding	secretoglobin, family 2B, member 2
ENSG00000108559.11	26.73	26.13	20.96	15.97	17.87	11.01	NUP88	chr17	protein_coding	nucleoporin 88kDa
ENSG00000144635.8	34.68	40.63	34.89	27.26	31.9	29.25	DYNC1LI1	chr3	protein_coding	dynein, cytoplasmic 1, light intermediate chain 1
ENSG00000167553.14	231.97	233.13	125.14	78.69	95.49	53.27	TUBA1C	chr12	protein_coding	tubulin, alpha 1c
ENSG00000225399.4	0.26	0.2	0.2	0.36	0.05	0.2	RP11-3B7.1	chr3	lincRNA	--
ENSG00000137700.16	1.95	1.69	2.28	2.01	1.62	2.51	SLC37A4	chr11	protein_coding	solute carrier family 37 (glucose-6-phosphate transporter), member 4
ENSG00000167216.16	1.17	0.78	1.01	1.83	2.12	1.37	KATNAL2	chr18	protein_coding	katanin p60 subunit A-like 2
ENSG00000225437.5	0.05	0	0	0	0	0	RP1-257A15.1	chr6	antisense	--
ENSG00000100242.15	20.58	16.48	10.65	10.16	12.97	7.81	SUN2	chr22	protein_coding	Sad1 and UNC84 domain containing 2
ENSG00000224531.5	4.1	5.54	3.77	2.72	3.43	3.62	SMIM13	chr6	protein_coding	small integral membrane protein 13
ENSG00000113013.12	256.52	271.07	207.83	119.48	209.57	164.02	HSPA9	chr5	protein_coding	heat shock 70kDa protein 9 (mortalin)
ENSG00000177963.12	19.56	17.98	18.33	16.92	15.17	16.98	RIC8A	chr11	protein_coding	RIC8 guanine nucleotide exchange factor A
ENSG00000008226.19	0.01	0	0.03	0.02	0.02	0.01	DLEC1	chr3	protein_coding	deleted in lung and esophageal cancer 1
ENSG00000165092.12	1.17	1.01	0.85	4.15	1.75	2.26	ALDH1A1	chr9	protein_coding	aldehyde dehydrogenase 1 family, member A1
ENSG00000160505.15	0	0	0.02	0	0.02	0	NLRP4	chr19	protein_coding	NLR family, pyrin domain containing 4
ENSG00000230331.1	0	0	0.18	0	0	0	RP5-1068B5.1	chr1	processed_pseudogene	--
ENSG00000125124.11	5.27	5.31	8.4	10.05	9.28	9.32	BBS2	chr16	protein_coding	Bardet-Biedl syndrome 2
ENSG00000236285.1	0.08	0	0.15	0.13	0.22	0	NPM1P8	chrX	processed_pseudogene	nucleophosmin 1 (nucleolar phosphoprotein B23, numatrin) pseudogene 8
ENSG00000066032.18	0	0.01	0.01	0	0.01	0.01	CTNNA2	chr2	protein_coding	catenin (cadherin-associated protein), alpha 2
ENSG00000260691.5	0.13	0.13	0.06	0.05	0.07	0.07	ANKRD20A1	chr9	protein_coding	ankyrin repeat domain 20 family, member A1
ENSG00000264346.1	0.5	0	0	0	0.49	0	SNORA77	chr22	snoRNA	small nucleolar RNA, H/ACA box 77
ENSG00000166866.12	0.03	0	0.03	0	0.02	0.02	MYO1A	chr12	protein_coding	myosin IA
ENSG00000197580.11	0.04	0.06	0.04	0.14	0.08	0.07	BCO2	chr11	protein_coding	beta-carotene oxygenase 2
ENSG00000159479.16	19.74	18.61	20.36	19.35	18.94	20.95	MED8	chr1	protein_coding	mediator complex subunit 8
ENSG00000236753.5	0.4	0.45	0.64	1	0.72	0.81	MKLN1-AS	chr7	processed_transcript	MKLN1 antisense RNA
ENSG00000109113.17	32.42	28.31	29.02	41.8	38.87	30.53	RAB34	chr17	protein_coding	RAB34, member RAS oncogene family
ENSG00000054654.15	1.06	1.32	1.24	3.59	1.62	3.19	SYNE2	chr14	protein_coding	spectrin repeat containing, nuclear envelope 2
ENSG00000219870.2	0	0	0.56	0	0	0	RP11-430A19.2	chrX	processed_pseudogene	--
ENSG00000134996.11	16.34	15.41	16.07	19.74	17.5	16.59	OSTF1	chr9	protein_coding	osteoclast stimulating factor 1
ENSG00000265982.1	0.66	0.63	0	0.57	1.28	1.91	RP11-927P21.4	chr17	unprocessed_pseudogene	--
ENSG00000266965.1	0	0.04	0	0.03	0.04	0.04	RP11-712P20.2	chr18	sense_intronic	--
ENSG00000081248.10	0	0	0	0.01	0	0	CACNA1S	chr1	protein_coding	calcium channel, voltage-dependent, L type, alpha 1S subunit
ENSG00000180773.14	2.93	3.45	3.55	3.47	4	3.83	SLC36A4	chr11	protein_coding	solute carrier family 36 (proton/amino acid symporter), member 4
ENSG00000109339.18	0.26	0.15	0.28	1.29	0.63	0.53	MAPK10	chr4	protein_coding	mitogen-activated protein kinase 10
ENSG00000185386.14	3.68	3.33	6.27	5.03	5.14	8.65	MAPK11	chr22	protein_coding	mitogen-activated protein kinase 11
ENSG00000118680.12	145.84	159.44	156.49	132.76	145.47	150.72	MYL12B	chr18	protein_coding	myosin, light chain 12B, regulatory
ENSG00000213051.3	0.14	0	0	0.18	0.07	0.07	RPL5P5	chr1	processed_pseudogene	ribosomal protein L5 pseudogene 5
ENSG00000229344.1	1.02	1.43	1.09	1.37	0.9	0.9	RP5-857K21.7	chr1	unprocessed_pseudogene	--
ENSG00000185049.12	2.75	2.33	2.95	3.34	2.52	3.33	NELFA	chr4	protein_coding	negative elongation factor complex member A
ENSG00000133863.6	0.05	0.03	0.01	0.01	0.04	0.02	TEX15	chr8	protein_coding	testis expressed 15
ENSG00000279686.1	0.13	0.06	0.25	0.71	0.49	0.49	ECSCR	chr5	protein_coding	endothelial cell surface expressed chemotaxis and apoptosis regulator
ENSG00000232812.1	0	0.12	0	0	0	0	RP11-459K23.2	chr1	lincRNA	--
ENSG00000251218.1	0	0.03	0	0	0	0	RP11-1057B8.2	chr8	lincRNA	--
ENSG00000140488.14	0.05	0.05	0.02	0	0.03	0.09	CELF6	chr15	protein_coding	CUGBP, Elav-like family member 6
ENSG00000237489.2	0.11	0.11	0.2	0.15	0.11	0.34	LINC00959	chr10	lincRNA	long intergenic non-protein coding RNA 959
ENSG00000279649.1	0.02	0.05	0	0.06	0.07	0.02	RP11-96D1.8	chr16	TEC	--
ENSG00000189145.7	0.16	0.3	0.31	0	0.3	0.3	RP11-77G22.2	chrX	processed_pseudogene	--
ENSG00000170899.10	15.2	12.55	15.12	34.74	24.26	29.28	GSTA4	chr6	protein_coding	glutathione S-transferase alpha 4
ENSG00000125734.13	9.74	8.73	8.18	11.47	9.44	10.4	GPR108	chr19	protein_coding	G protein-coupled receptor 108
ENSG00000144043.11	8.19	7.55	7.39	6.8	6.72	5.54	TEX261	chr2	protein_coding	testis expressed 261
ENSG00000135775.13	13.24	12.38	10.86	12.3	11.68	11.56	COG2	chr1	protein_coding	component of oligomeric golgi complex 2
ENSG00000234136.1	0.13	0	0.13	0	0	0.13	AC055764.1	chr3	antisense	--
ENSG00000178596.10	0	0.12	0.06	0.17	0.31	0.19	GAPDHP29	chr1	processed_pseudogene	glyceraldehyde 3 phosphate dehydrogenase pseudogene 29
ENSG00000125816.4	0.03	0.03	0.03	0.05	0	0.03	NKX2-4	chr20	protein_coding	NK2 homeobox 4
ENSG00000235356.1	0	0	0	0	0.2	0	RP11-428G2.1	chr10	lincRNA	--
ENSG00000260276.2	0.11	0.11	0.3	0.31	0.35	0.53	RP11-77H9.2	chr16	antisense	--
ENSG00000095787.21	16.92	16.12	17.8	16.38	19.2	14.14	WAC	chr10	protein_coding	WW domain containing adaptor with coiled-coil
ENSG00000270681.1	0.06	0.38	0.11	0.2	0.28	0.33	RP11-372K14.2	chr4	antisense	--
ENSG00000256050.2	0.34	0.14	0.33	0.38	0.09	0.14	RP11-982M15.6	chr14	lincRNA	--
ENSG00000203605.3	0	0	0	0.13	0	0	RP11-335E6.2	chr1	lincRNA	--
ENSG00000100380.12	128.18	125.3	163.85	184.97	170.45	205.23	ST13	chr22	protein_coding	suppression of tumorigenicity 13 (colon carcinoma) (Hsp70 interacting protein)
ENSG00000154760.13	0.18	0.27	0.13	0.18	0.06	0.17	SLFN13	chr17	protein_coding	schlafen family member 13
ENSG00000224577.1	0.09	0.09	0.18	0.55	0.44	0.26	LINC01117	chr2	lincRNA	long intergenic non-protein coding RNA 1117
ENSG00000118640.10	0.13	0	0	0.44	0.25	0.37	VAMP8	chr2	protein_coding	vesicle-associated membrane protein 8
ENSG00000104714.13	12.99	15.06	14.26	11.54	13.53	11.23	ERICH1	chr8	protein_coding	glutamate-rich 1
ENSG00000064961.18	57.84	46.9	44.9	69.67	51.78	51.51	HMG20B	chr19	protein_coding	high mobility group 20B
ENSG00000113070.7	2.06	1.76	0.83	0.21	0.83	0.46	HBEGF	chr5	protein_coding	heparin-binding EGF-like growth factor
ENSG00000272335.1	0.5	0.51	0.86	0.83	0.49	0.83	RP11-53O19.3	chr5	lincRNA	--
ENSG00000101057.15	27.5	27.81	14.13	12.53	13.52	7.2	MYBL2	chr20	protein_coding	v-myb avian myeloblastosis viral oncogene homolog-like 2
ENSG00000197651.4	0	0	0	0	0	0.02	CCER1	chr12	protein_coding	coiled-coil glutamate-rich protein 1
ENSG00000279752.1	0.06	0	0	0.06	0	0	CTB-174D11.3	chr5	TEC	--
ENSG00000160188.9	0	0	0	0.08	0.17	0.09	RSPH1	chr21	protein_coding	radial spoke head 1 homolog (Chlamydomonas)
ENSG00000269974.1	0.6	0.83	0.17	0	0.25	0.08	RP11-932O9.10	chr15	lincRNA	--
ENSG00000172009.14	9.21	9.19	7.71	6.23	5.9	4.19	THOP1	chr19	protein_coding	thimet oligopeptidase 1
ENSG00000233242.2	0	0	0	0	0	0.05	RP11-220I1.2	chr9	antisense	--
ENSG00000253572.2	0.09	0	0	0	0	0	RP11-107N7.1	chr5	lincRNA	--
ENSG00000011478.11	1.72	1.58	2.07	2.41	2.13	2.17	QPCTL	chr19	protein_coding	glutaminyl-peptide cyclotransferase-like
ENSG00000158816.15	0	0	0.01	0.01	0	0	VWA5B1	chr1	protein_coding	von Willebrand factor A domain containing 5B1
ENSG00000268119.5	0	0	0.03	0.09	0.07	0	CTD-2561J22.5	chr19	processed_transcript	--
ENSG00000114656.10	0	0	0.01	0.05	0.01	0.04	KIAA1257	chr3	protein_coding	KIAA1257
ENSG00000265579.1	0	0.03	0	0	0	0	RP11-713C5.1	chr18	sense_intronic	--
ENSG00000122420.9	11.97	7.48	16.04	58.98	24.23	45.25	PTGFR	chr1	protein_coding	prostaglandin F receptor (FP)
ENSG00000266754.2	0	0.2	0.21	0	0	0	RN7SL524P	chr10	misc_RNA	RNA, 7SL, cytoplasmic 524, pseudogene
ENSG00000204228.3	0.32	0.37	0.63	1.56	1.06	1.11	HSD17B8	chr6	protein_coding	hydroxysteroid (17-beta) dehydrogenase 8
ENSG00000131508.15	18.42	18.18	16.31	14.45	16.87	13.71	UBE2D2	chr5	protein_coding	ubiquitin-conjugating enzyme E2D 2
ENSG00000260193.1	0	0.05	0.09	0	0	0	RP11-83N9.5	chr9	lincRNA	--
ENSG00000241593.5	0	0	0.06	0.05	0.12	0	RP11-520D19.2	chr3	lincRNA	--
ENSG00000243099.1	0	0	0	0.2	0.23	0	AC020983.5	chr7	processed_pseudogene	--
ENSG00000233834.6	0	0	0	0	0.08	0	AC005083.1	chr7	processed_transcript	--
ENSG00000224062.4	0	0	0	0.13	0	0	TUBB4BP5	chr4	processed_pseudogene	tubulin, beta 4B class IVb pseudogene 5
ENSG00000104164.10	11.16	15.28	16.57	16.77	18.18	18.82	BLOC1S6	chr15	protein_coding	biogenesis of lysosomal organelles complex-1, subunit 6, pallidin
ENSG00000198189.10	7.25	6.84	8.55	12.15	9.7	9.31	HSD17B11	chr4	protein_coding	hydroxysteroid (17-beta) dehydrogenase 11
ENSG00000108821.13	1217.52	919.63	1107.41	942.35	775.35	906.05	COL1A1	chr17	protein_coding	collagen, type I, alpha 1
ENSG00000126947.11	9.21	11.23	13.61	26.35	16.24	37.43	ARMCX1	chrX	protein_coding	armadillo repeat containing, X-linked 1
ENSG00000105939.12	13.49	13.44	16.42	15.29	11.81	12.08	ZC3HAV1	chr7	protein_coding	zinc finger CCCH-type, antiviral 1
ENSG00000105855.9	0.33	0.38	0.42	0.68	1.04	1.39	ITGB8	chr7	protein_coding	integrin, beta 8
ENSG00000127124.13	0.89	0.84	0.58	0.87	0.81	1.43	HIVEP3	chr1	protein_coding	human immunodeficiency virus type I enhancer binding protein 3
ENSG00000213650.3	0	0.18	0.09	0.25	0.18	0.09	RP11-760D2.7	chr7	processed_pseudogene	--
ENSG00000110844.13	4.18	2.98	4.03	6.51	4.48	4.27	PRPF40B	chr12	protein_coding	PRP40 pre-mRNA processing factor 40 homolog B (S. cerevisiae)
ENSG00000089723.9	0.27	0.19	0.2	0.5	0.17	0.53	OTUB2	chr14	protein_coding	OTU deubiquitinase, ubiquitin aldehyde binding 2
ENSG00000213075.7	0	0	0	0	0	0.04	RPL31P11	chr1	transcribed_processed_pseudogene	ribosomal protein L31 pseudogene 11
ENSG00000042493.15	23.36	20.11	22.75	34.06	29.21	34.37	CAPG	chr2	protein_coding	capping protein (actin filament), gelsolin-like
ENSG00000196417.12	0.31	0.33	0.44	0.3	0.43	0.52	ZNF765	chr19	protein_coding	zinc finger protein 765
ENSG00000023318.7	31.39	32.06	33.88	26.16	30.57	27.73	ERP44	chr9	protein_coding	endoplasmic reticulum protein 44
ENSG00000054690.13	0.05	0.03	0.05	0.05	0.03	0.02	PLEKHH1	chr14	protein_coding	pleckstrin homology domain containing, family H (with MyTH4 domain) member 1
ENSG00000244503.1	0.33	0.05	0.19	0.41	0.37	0.14	RP11-278L15.6	chr3	processed_pseudogene	--
ENSG00000205791.3	0.45	0.24	0.36	0.71	0.64	0.48	LOH12CR2	chr12	lincRNA	loss of heterozygosity, 12, chromosomal region 2 (non-protein coding)
ENSG00000228540.1	0	0	0	0	0.11	0.11	AC073326.3	chr7	sense_intronic	--
ENSG00000266202.1	0.43	0.63	0.85	0.95	1.27	1.79	RP1-66C13.4	chr17	protein_coding	--
ENSG00000279588.1	0	0	0	0	0.03	0	AC087762.1	chr15	protein_coding	--
ENSG00000174437.16	45.55	51.57	38.26	27.61	33.3	35.94	ATP2A2	chr12	protein_coding	ATPase, Ca++ transporting, cardiac muscle, slow twitch 2
ENSG00000135900.3	18.42	17.13	15.96	19.62	15.31	19.51	MRPL44	chr2	protein_coding	mitochondrial ribosomal protein L44
ENSG00000083814.12	1.34	1.08	1.83	2.08	1.76	2.29	ZNF671	chr19	protein_coding	zinc finger protein 671
ENSG00000228630.5	0.05	0	0.05	0.14	0.1	0.18	HOTAIR	chr12	antisense	HOX transcript antisense RNA
ENSG00000274443.4	0.29	0	0	0	0	0	C8orf89	chr8	protein_coding	chromosome 8 open reading frame 89
ENSG00000233741.1	0.76	0.44	0.6	0.13	0.45	0.15	AC016691.2	chr2	processed_pseudogene	--
ENSG00000274012.1	6.93	4.06	5.79	4.77	3.49	4.48	Metazoa_SRP	chr14	misc_RNA	--
ENSG00000254481.1	0	0	0	0.11	0	0.12	PTP4A2P2	chr11	processed_pseudogene	protein tyrosine phosphatase type IVA, member 2 pseudogene 2
ENSG00000250903.8	0.04	0.03	0.16	0.16	0.15	0.19	GMDS-AS1	chr6	lincRNA	GMDS antisense RNA 1 (head to head)
ENSG00000112855.14	11.6	11.27	15.88	13.37	10.81	14.33	HARS2	chr5	protein_coding	histidyl-tRNA synthetase 2, mitochondrial
ENSG00000272434.1	0.16	0.31	0.16	0.14	0.16	0	RP13-131K19.6	chr3	antisense	--
ENSG00000268400.5	0.08	0.24	0.65	0.79	0.65	0.48	CTD-3214H19.4	chr19	protein_coding	--
ENSG00000154518.9	6.19	5.55	5.5	7.41	6.18	6.33	ATP5G3	chr2	protein_coding	ATP synthase, H+ transporting, mitochondrial Fo complex, subunit C3 (subunit 9)
ENSG00000259985.1	0.38	0.05	0.27	0.24	0.58	0.47	RP11-549B18.1	chr18	antisense	--
ENSG00000250325.1	0.29	0.07	0	0.06	0	0	IGBP1P4	chr4	processed_pseudogene	immunoglobulin (CD79A) binding protein 1 pseudogene 4
ENSG00000241651.4	0	0.2	0.1	0	0	0.1	RP11-214O14.1	chr4	processed_pseudogene	--
ENSG00000226200.6	0.08	0.16	0.12	0.3	0.24	0.25	SGMS1-AS1	chr10	antisense	SGMS1 antisense RNA 1
ENSG00000276234.4	6.06	3.73	5.11	4.4	3.18	4.42	TADA2A	chr17	protein_coding	transcriptional adaptor 2A
ENSG00000132141.13	0.9	0.8	0.72	1.51	1.23	1.45	CCT6B	chr17	protein_coding	chaperonin containing TCP1, subunit 6B (zeta 2)
ENSG00000078269.13	5.09	4.42	3.76	2.36	2.19	2.59	SYNJ2	chr6	protein_coding	synaptojanin 2
ENSG00000141519.14	0.69	0.45	0.97	1.92	1.26	1.58	CCDC40	chr17	protein_coding	coiled-coil domain containing 40
ENSG00000229023.1	0	0	0	0	0.4	0.1	AC067945.3	chr2	processed_pseudogene	--
ENSG00000267980.1	0.08	0.08	0	0	0.08	0	AC007292.6	chr19	antisense	--
ENSG00000187954.12	2.43	2.33	2.59	3.13	2.68	3.7	CYHR1	chr8	protein_coding	cysteine/histidine-rich 1
ENSG00000244055.1	0.98	0.47	0.77	0.77	0.96	1.05	AC007566.10	chr7	antisense	--
ENSG00000068912.13	50.04	54	61.21	53.44	53.39	51.43	ERLEC1	chr2	protein_coding	endoplasmic reticulum lectin 1
ENSG00000267213.4	0.45	0.13	0	0.57	0.38	0.44	AC007773.2	chr19	antisense	--
ENSG00000202031.1	0.9	0.87	0.89	0.79	0	1.75	SNORD38A	chr1	snoRNA	small nucleolar RNA, C/D box 38A
ENSG00000124067.16	7.44	6.8	10.12	8.41	5.96	12.72	SLC12A4	chr16	protein_coding	solute carrier family 12 (potassium/chloride transporter), member 4
ENSG00000164904.15	14.38	12.45	16.39	27.29	20.67	25.53	ALDH7A1	chr5	protein_coding	aldehyde dehydrogenase 7 family, member A1
ENSG00000114439.18	7.24	8.94	12.28	11.89	12.61	9.74	BBX	chr3	protein_coding	bobby sox homolog (Drosophila)
ENSG00000262714.1	0	0	0	0	0	0.03	RP11-44F14.8	chr16	lincRNA	--
ENSG00000087087.18	57.38	59.91	42.23	50.3	43.89	32.63	SRRT	chr7	protein_coding	serrate, RNA effector molecule
ENSG00000221818.8	17.08	14.79	15.58	19.43	18.5	14.39	EBF2	chr8	protein_coding	early B-cell factor 2
ENSG00000249855.1	6.47	5.02	8.3	10.08	8.82	8.45	EEF1A1P19	chr5	processed_pseudogene	eukaryotic translation elongation factor 1 alpha 1 pseudogene 19
ENSG00000198520.10	0.03	0.03	0.03	0.15	0.17	0.2	C1orf228	chr1	protein_coding	chromosome 1 open reading frame 228
ENSG00000266936.1	0	0	0.34	0	0	0.17	CTC-215O4.4	chr19	antisense	--
ENSG00000101365.20	24.86	25.29	29.06	33	29.35	31.91	IDH3B	chr20	protein_coding	isocitrate dehydrogenase 3 (NAD+) beta
ENSG00000278966.2	0	0.07	0	0	0	0	RP5-1174N9.2	chr1	TEC	--
ENSG00000214760.2	0.12	0	0	0	0.12	0.12	RPL21P1	chr12	processed_pseudogene	ribosomal protein L21 pseudogene 1
ENSG00000258881.6	1.83	1.69	2.02	1.78	1.51	1.36	AC007040.11	chr2	protein_coding	--
ENSG00000134824.13	9.19	6.34	18.08	59.1	20.55	100.35	FADS2	chr11	protein_coding	fatty acid desaturase 2
ENSG00000275894.1	0	0.09	0.09	0	0	0	RP3-453C12.14	chr20	sense_intronic	--
ENSG00000214147.2	0	0	0	0	0	0.05	RP11-332P22.2	chr3	processed_pseudogene	--
ENSG00000201675.1	0.75	0.72	0	0.66	0.73	0	SNORD32A	chr19	snoRNA	small nucleolar RNA, C/D box 32A
ENSG00000135838.13	0.34	0.29	0.72	0.26	0.23	0.66	NPL	chr1	protein_coding	N-acetylneuraminate pyruvate lyase (dihydrodipicolinate synthase)
ENSG00000272646.1	0.3	0	0	0	0	0	RP11-188P17.2	chr4	lincRNA	--
ENSG00000242922.2	0.13	0	0	0	0	0	RPL21P104	chr12	processed_pseudogene	ribosomal protein L21 pseudogene 104
ENSG00000233469.1	0	0.24	0.25	0	0.12	0	ST6GALNAC4P1	chr13	processed_pseudogene	ST6 (alpha-N-acetyl-neuraminyl-2,3-beta-galactosyl-1,3)-N-acetylgalactosaminide alpha-2,6-sialyltransferase 4 pseudogene 1
ENSG00000248956.1	0	0.11	0	0.1	0.11	0	HMGB1P44	chr4	processed_pseudogene	high mobility group box 1 pseudogene 44
ENSG00000100612.13	14.57	14.07	20.24	16.62	19.27	19.22	DHRS7	chr14	protein_coding	dehydrogenase/reductase (SDR family) member 7
ENSG00000255408.3	0.03	0	0	0.02	0.02	0	PCDHA3	chr5	protein_coding	protocadherin alpha 3
ENSG00000251093.1	0	0	0	0	0	0.1	RP11-414H23.3	chr5	lincRNA	--
ENSG00000127419.16	2.43	2.03	2.6	2.41	2.08	2.94	TMEM175	chr4	protein_coding	transmembrane protein 175
ENSG00000229433.1	0	0.02	0.05	0	0.02	0.05	RP11-329B9.1	chr3	lincRNA	--
ENSG00000204176.13	0.06	0.05	0.02	0.14	0.07	0.08	SYT15	chr10	protein_coding	synaptotagmin XV
ENSG00000227028.6	0.22	0.14	0.03	0.06	0.02	0	SLC8A1-AS1	chr2	antisense	SLC8A1 antisense RNA 1
ENSG00000164934.13	18.59	23.89	22.49	18.44	19.94	17.04	DCAF13	chr8	protein_coding	DDB1 and CUL4 associated factor 13
ENSG00000183474.15	5.13	4.13	5.01	3.45	3.02	2.93	GTF2H2C	chr5	protein_coding	GTF2H2 family member C
ENSG00000270223.1	0	0	0.07	0	0	0	RP13-36G14.4	chrX	sense_intronic	--
ENSG00000242206.2	0.18	0.18	0	0.32	0	0.35	RPS26P35	chr8	processed_pseudogene	ribosomal protein S26 pseudogene 35
ENSG00000116750.13	10.94	12.65	11.71	8.73	9.02	6.2	UCHL5	chr1	protein_coding	ubiquitin carboxyl-terminal hydrolase L5
ENSG00000246640.1	0.1	0.05	0.07	0.04	0.1	0.07	RP11-1094H24.4	chr17	lincRNA	--
ENSG00000160075.11	20.35	20.32	17.34	18.73	19.71	15.93	SSU72	chr1	protein_coding	SSU72 RNA polymerase II CTD phosphatase homolog (S. cerevisiae)
ENSG00000165475.13	5.05	4.15	4.97	5.7	6.52	3.86	CRYL1	chr13	protein_coding	crystallin, lambda 1
ENSG00000244361.1	0	0.38	0	0	0	0	RPL30P7	chr5	processed_pseudogene	ribosomal protein L30 pseudogene 7
ENSG00000278769.1	0.08	0	0.08	0.2	0.07	0	CTD-2036P10.5	chr15	antisense	--
ENSG00000126453.9	3.24	2.65	0.98	2.92	1.75	1.57	BCL2L12	chr19	protein_coding	BCL2-like 12 (proline rich)
ENSG00000152591.12	0	0	0	0	0.01	0	DSPP	chr4	protein_coding	dentin sialophosphoprotein
ENSG00000188428.16	4.25	3.92	5.57	5.93	3.94	5.33	BLOC1S5	chr6	protein_coding	biogenesis of lysosomal organelles complex-1, subunit 5, muted
ENSG00000162522.10	0.33	0.29	0.3	0.6	0.33	0.37	KIAA1522	chr1	protein_coding	KIAA1522
ENSG00000118402.5	3.77	4.74	5.85	5.05	4.79	10.25	ELOVL4	chr6	protein_coding	ELOVL fatty acid elongase 4
ENSG00000279088.1	0.82	1.62	1.4	2.85	4.23	2.52	RP11-574K11.24	chr10	TEC	--
ENSG00000066697.14	41.83	49.87	42.36	27.5	37.97	31.98	MSANTD3	chr9	protein_coding	Myb/SANT-like DNA-binding domain containing 3
ENSG00000257642.1	0	0	0	0	0.11	0.11	RP11-474B16.1	chr12	antisense	--
ENSG00000139517.7	2.06	1.84	2.26	1.94	1.65	2.26	LNX2	chr13	protein_coding	ligand of numb-protein X 2
ENSG00000132874.13	0	0	0	0.01	0.01	0	SLC14A2	chr18	protein_coding	solute carrier family 14 (urea transporter), member 2
ENSG00000165240.17	2.05	2.25	2.47	2.43	1.98	2.98	ATP7A	chrX	protein_coding	ATPase, Cu++ transporting, alpha polypeptide
ENSG00000006042.11	9.31	8.28	8.76	10.54	8.21	8.59	TMEM98	chr17	protein_coding	transmembrane protein 98
ENSG00000131149.17	5.27	4.28	4.57	5.4	6.13	6.36	GSE1	chr16	protein_coding	Gse1 coiled-coil protein
ENSG00000223711.1	0.39	0	0	0	0	0.08	AC091633.3	chr3	antisense	--
ENSG00000183735.9	8.38	14.19	16.55	14.22	15.04	17.46	TBK1	chr12	protein_coding	TANK-binding kinase 1
ENSG00000205143.2	0.36	0.22	0.18	0.31	0.22	0.3	ARID3C	chr9	protein_coding	AT rich interactive domain 3C (BRIGHT-like)
ENSG00000234624.2	0.2	0	0	0	0	0	AC016894.1	chr2	processed_pseudogene	--
ENSG00000100626.16	0.13	0.12	0.07	0.19	0.1	0.21	GALNT16	chr14	protein_coding	polypeptide N-acetylgalactosaminyltransferase 16
ENSG00000116580.18	7.49	6.17	8.2	8.47	5.77	8.21	GON4L	chr1	protein_coding	gon-4-like (C. elegans)
ENSG00000234061.1	0	0	0	0.29	0.32	0	AC007969.4	chr2	processed_pseudogene	--
ENSG00000116161.17	44.12	51.92	38.9	34.54	37.67	24.04	CACYBP	chr1	protein_coding	calcyclin binding protein
ENSG00000254712.1	0	0	0.06	0	0.06	0	RP11-560B16.5	chr11	processed_pseudogene	--
ENSG00000203808.10	0	0.14	0.06	0.08	0.03	0.11	BVES-AS1	chr6	antisense	BVES antisense RNA 1
ENSG00000150551.10	0	0.03	0.03	0	0.05	0.13	LYPD1	chr2	protein_coding	LY6/PLAUR domain containing 1
ENSG00000171533.11	0.22	0.3	0.59	0.52	0.42	0.64	MAP6	chr11	protein_coding	microtubule-associated protein 6
ENSG00000236538.1	0	0	0	0	0	0.15	ZNF863P	chr2	processed_pseudogene	zinc finger protein 863, pseudogene
ENSG00000231718.1	0	0	0	0.02	0	0	RP11-382E9.1	chr1	lincRNA	--
ENSG00000243514.2	0.32	0	0.31	0	0.16	0	RPL32P33	chr17	processed_pseudogene	ribosomal protein L32 pseudogene 33
ENSG00000133858.15	3.52	4.94	6.78	8.99	5.75	5.75	ZFC3H1	chr12	protein_coding	zinc finger, C3H1-type containing
ENSG00000225200.2	1	1.07	0.69	1.49	1.96	0.58	AB019441.29	chr14	processed_pseudogene	--
ENSG00000160229.11	0	0.08	0.02	0	0.08	0.06	ZNF66	chr19	protein_coding	zinc finger protein 66
ENSG00000227536.1	0.04	0.12	0.04	0	0.12	0	SOCS5P4	chrX	processed_pseudogene	suppressor of cytokine signaling 5 pseudogene 4
ENSG00000257955.1	0.07	0.06	0	0	0	0	RP1-228P16.5	chr12	lincRNA	--
ENSG00000116171.16	5.74	6.8	8.54	12.76	9.22	12.57	SCP2	chr1	protein_coding	sterol carrier protein 2
ENSG00000232453.5	0.21	0.15	0.15	0.14	0.1	0.05	RP4-794H19.1	chr1	lincRNA	--
ENSG00000105136.19	0.97	0.75	1.72	1.05	1.1	1.7	ZNF419	chr19	protein_coding	zinc finger protein 419
ENSG00000004455.16	24.65	24.51	23.75	23.08	26.38	19.5	AK2	chr1	protein_coding	adenylate kinase 2
ENSG00000254852.8	0.13	0.09	0.04	0.12	0.04	0.04	NPIPA2	chr16	protein_coding	nuclear pore complex interacting protein family, member A2
ENSG00000177732.7	1.93	1.98	2.45	6.09	4.13	3.94	SOX12	chr20	protein_coding	SRY (sex determining region Y)-box 12
ENSG00000228327.2	0.05	0.42	0.8	0.63	0.42	0.56	RP11-206L10.2	chr1	lincRNA	--
ENSG00000161653.10	1.33	0.59	1.51	0.48	0.39	0.28	NAGS	chr17	protein_coding	N-acetylglutamate synthase
ENSG00000174125.7	0.2	0.02	0.2	0.23	0.22	0.13	TLR1	chr4	protein_coding	toll-like receptor 1
ENSG00000159247.12	0.02	0	0.02	0	0	0	TUBBP5	chr9	transcribed_unprocessed_pseudogene	tubulin, beta pseudogene 5
ENSG00000259933.6	0	0.12	0	0	0	0	RP11-304L19.1	chr16	sense_overlapping	--
ENSG00000116497.17	4.02	2.87	4.33	4.87	2.12	5.2	S100PBP	chr1	protein_coding	S100P binding protein
ENSG00000117174.10	9.26	10.17	11.27	9.14	9.83	10.72	ZNHIT6	chr1	protein_coding	zinc finger, HIT-type containing 6
ENSG00000166164.15	18.53	20.77	21.93	19.53	19.72	16.91	BRD7	chr16	protein_coding	bromodomain containing 7
ENSG00000260339.1	0.12	0.05	0.09	0.08	0.11	0.14	HEXA-AS1	chr15	antisense	HEXA antisense RNA 1
ENSG00000116525.13	1.21	0.99	1.49	1.63	1.94	2.12	TRIM62	chr1	protein_coding	tripartite motif containing 62
ENSG00000227463.2	0.03	0	0	0	0.03	0.03	RP11-158D2.2	chr9	lincRNA	--
ENSG00000187867.8	0	0.11	0.05	0.17	0	0.14	PALM3	chr19	protein_coding	paralemmin 3
ENSG00000254603.1	0.07	0	0	0	0	0	OR5M6P	chr11	unprocessed_pseudogene	olfactory receptor, family 5, subfamily M, member 6 pseudogene
ENSG00000269397.1	0	0.12	0.04	0.04	0	0.08	CTB-92J24.2	chr19	sense_intronic	--
ENSG00000232265.7	0	0	0.05	0	0	0	XXyac-YX155B6.5	chr1	lincRNA	--
ENSG00000141524.15	0.01	0.03	0.01	0.01	0.01	0.02	TMC6	chr17	protein_coding	transmembrane channel-like 6
ENSG00000166317.11	0.1	0.06	0.12	0.12	0.06	0.16	SYNPO2L	chr10	protein_coding	synaptopodin 2-like
ENSG00000184481.16	0.97	0.98	1.13	3.42	2.48	2.31	FOXO4	chrX	protein_coding	forkhead box O4
ENSG00000267192.1	0	0	0.14	0.12	0.14	0.14	AC006116.12	chr19	antisense	--
ENSG00000160716.4	0.01	0	0	0.01	0.02	0.03	CHRNB2	chr1	protein_coding	cholinergic receptor, nicotinic, beta 2 (neuronal)
ENSG00000228140.1	0.01	0	0	0	0.02	0	RP3-467K16.4	chr1	lincRNA	--
ENSG00000248873.1	0	0.26	0.07	0.12	0.33	0.2	SERBP1P6	chr5	processed_pseudogene	SERPINE1 mRNA binding protein 1 pseudogene 6
ENSG00000183506.16	1.01	1.08	1.14	1.23	1.09	1.56	PI4KAP2	chr22	transcribed_unprocessed_pseudogene	phosphatidylinositol 4-kinase, catalytic, alpha pseudogene 2
ENSG00000239257.1	0.13	0.39	0.26	0.47	0.39	0.26	RPL23AP1	chr6	transcribed_processed_pseudogene	ribosomal protein L23a pseudogene 1
ENSG00000169740.13	6.92	7.94	10.16	12.57	10.43	9.82	ZNF32	chr10	protein_coding	zinc finger protein 32
ENSG00000148834.12	69.72	73.96	61.52	56.95	44.8	50.96	GSTO1	chr10	protein_coding	glutathione S-transferase omega 1
ENSG00000278931.1	0	0	0	0.07	0.04	0.07	bP-2189O9.2	chr21	unprocessed_pseudogene	--
ENSG00000183671.12	3.73	3.7	2.04	0.73	2.53	1.31	GPR1	chr2	protein_coding	G protein-coupled receptor 1
ENSG00000271429.1	0	0	0.26	0	0.26	0	RPL17P51	chr13	processed_pseudogene	ribosomal protein L17 pseudogene 51
ENSG00000164037.16	0.12	0.03	0.11	0.03	0.06	0.14	SLC9B1	chr4	protein_coding	solute carrier family 9, subfamily B (NHA1, cation proton antiporter 1), member 1
ENSG00000260805.2	0.1	0.06	0.03	0.12	0	0.13	RP11-61J19.5	chr1	lincRNA	--
ENSG00000162923.14	15.97	16.93	21.46	23.67	25.4	22.94	WDR26	chr1	protein_coding	WD repeat domain 26
ENSG00000279242.1	0	0	0.1	0	0	0.1	RP11-195O1.5	chr10	processed_transcript	--
ENSG00000197599.12	0.05	0.05	0.07	0.11	0	0.07	CCDC154	chr16	protein_coding	coiled-coil domain containing 154
ENSG00000023191.16	37.52	36.29	36.71	27.53	32.69	35.31	RNH1	chr11	protein_coding	ribonuclease/angiogenin inhibitor 1
ENSG00000271890.1	0	0	0	0	0.06	0	OR10AE1P	chr1	unprocessed_pseudogene	olfactory receptor, family 10, subfamily AE, member 1 pseudogene
ENSG00000167685.14	1.6	1.76	1.91	2.61	2.2	2.21	ZNF444	chr19	protein_coding	zinc finger protein 444
ENSG00000180574.3	0.1	0	0.05	0.11	0.03	0.1	EIF2S3L	chr12	protein_coding	--
ENSG00000255326.1	0	0	0	0.08	0	0	CTD-2530H12.4	chr11	antisense	--
ENSG00000254635.5	10.82	10.97	15.48	16.34	19.56	12.73	WAC-AS1	chr10	antisense	WAC antisense RNA 1 (head to head)
ENSG00000130725.7	38.57	34.99	40.5	31.79	30.48	27.4	UBE2M	chr19	protein_coding	ubiquitin-conjugating enzyme E2M
ENSG00000258694.1	0.18	0	0	0	0	0.18	RP11-1033H12.1	chr14	lincRNA	--
ENSG00000203950.6	7.24	7.92	8.82	13.67	12.66	11.89	FAM127B	chrX	protein_coding	family with sequence similarity 127, member B
ENSG00000213830.3	0.13	0.12	0.12	0.11	0.12	0.12	CFL1P5	chr5	processed_pseudogene	cofilin 1 (non-muscle) pseudogene 5
ENSG00000205362.10	0.6	0.87	1.78	1.71	1.18	2.19	MT1A	chr16	protein_coding	metallothionein 1A
ENSG00000123364.4	0	0.03	0	0	0	0	HOXC13	chr12	protein_coding	homeobox C13
ENSG00000254002.1	0	0	0.14	0	0	0	RP11-213G6.2	chr8	lincRNA	--
ENSG00000090432.6	12.85	11.16	10.68	7.47	8.63	9.2	MUL1	chr1	protein_coding	mitochondrial E3 ubiquitin protein ligase 1
ENSG00000272667.1	1.9	0.87	1.08	1.66	1.95	1.84	RP11-395A13.2	chr2	lincRNA	--
ENSG00000244252.1	2.17	3.09	1.46	0.1	1.56	0.78	RP11-495P10.7	chr1	lincRNA	--
ENSG00000090316.15	37.17	33.78	36.99	32.84	29.3	36.25	MAEA	chr4	protein_coding	macrophage erythroblast attacher
ENSG00000237412.6	0	0	0	0	0.03	0	PRSS56	chr2	protein_coding	protease, serine, 56
ENSG00000125652.7	2.12	2.43	2.94	4.62	2.41	3.78	ALKBH7	chr19	protein_coding	alkB, alkylation repair homolog 7 (E. coli)
ENSG00000166337.9	12.29	11.97	12.76	18.98	16	19.67	TAF10	chr11	protein_coding	TAF10 RNA polymerase II, TATA box binding protein (TBP)-associated factor, 30kDa
ENSG00000223813.2	0.18	0.08	0.22	0.04	0.13	0.04	AC007255.8	chr7	antisense	--
ENSG00000240669.1	0	0	0.14	0	0.13	0	RP11-555K12.2	chr4	processed_pseudogene	--
ENSG00000166669.13	0.42	0.38	0.93	0.84	0.33	0.84	ATF7IP2	chr16	protein_coding	activating transcription factor 7 interacting protein 2
ENSG00000154124.4	3.75	4.24	3.85	3.68	3.12	3.39	OTULIN	chr5	protein_coding	OTU deubiquitinase with linear linkage specificity
ENSG00000264672.5	0.05	0	0.04	0.04	0.04	0.18	SEPT4-AS1	chr17	antisense	SEPT4 antisense RNA 1
ENSG00000144115.16	0	0	0	0.01	0.02	0.04	THNSL2	chr2	protein_coding	threonine synthase-like 2 (S. cerevisiae)
ENSG00000174928.15	2.14	1.65	1.88	1.78	2.45	2.14	C3orf33	chr3	protein_coding	chromosome 3 open reading frame 33
ENSG00000197355.10	1.69	1.67	2.13	2.41	1.31	11.94	UAP1L1	chr9	protein_coding	UDP-N-acetylglucosamine pyrophosphorylase 1 like 1
ENSG00000163399.15	92.07	85.68	89	81.31	82.58	91.77	ATP1A1	chr1	protein_coding	ATPase, Na+/K+ transporting, alpha 1 polypeptide
ENSG00000267776.1	0.11	0	0	0	0	0	AC006116.24	chr19	sense_intronic	--
ENSG00000171657.5	0	0	0	0.02	0	0	GPR82	chrX	protein_coding	G protein-coupled receptor 82
ENSG00000170469.10	0.98	0.52	0.7	2.02	2.18	1.9	SPATA24	chr5	protein_coding	spermatogenesis associated 24
ENSG00000232938.2	0.08	0	0.08	0.05	0.05	0.03	RPL23AP87	chr17	transcribed_processed_pseudogene	ribosomal protein L23a pseudogene 87
ENSG00000119681.11	43.98	41.7	39.11	16.94	21.9	19.06	LTBP2	chr14	protein_coding	latent transforming growth factor beta binding protein 2
ENSG00000198730.7	27	29.98	36.68	32.31	27.55	33.94	CTR9	chr11	protein_coding	CTR9, Paf1/RNA polymerase II complex component
ENSG00000259939.1	0.31	0.15	0.15	0.13	0.45	0.6	RP11-77H9.5	chr16	antisense	--
ENSG00000219433.2	0	0	0	0	0	0.09	BTBD10P2	chr6	processed_pseudogene	BTB (POZ) domain containing 10 pseudogene 2
ENSG00000259431.5	0.55	0.59	1.08	1.07	0.83	1.25	THTPA	chr14	protein_coding	thiamine triphosphatase
ENSG00000196152.10	1.4	2.06	2.77	1.77	1.98	5.68	ZNF79	chr9	protein_coding	zinc finger protein 79
ENSG00000154328.15	4.63	4.45	4.44	4.78	3.99	3.19	NEIL2	chr8	protein_coding	nei endonuclease VIII-like 2 (E. coli)
ENSG00000173085.13	17.56	13.99	14.8	17.39	16.43	13.37	COQ2	chr4	protein_coding	coenzyme Q2 4-hydroxybenzoate polyprenyltransferase
ENSG00000145416.13	0	0	0	0	0.01	0.01	2017-03-01	chr4	protein_coding	membrane-associated ring finger (C3HC4) 1, E3 ubiquitin protein ligase
ENSG00000135314.12	0.2	0.23	0.46	0.5	0.26	0.13	KHDC1	chr6	protein_coding	KH homology domain containing 1
ENSG00000177125.5	1.38	1.92	1.68	1.78	2.32	2.14	ZBTB34	chr9	protein_coding	zinc finger and BTB domain containing 34
ENSG00000123179.13	7.13	7.37	8.77	13.01	10.31	9.62	EBPL	chr13	protein_coding	emopamil binding protein-like
ENSG00000263006.6	0	0.02	0.08	0.13	0.08	0.25	ROCK1P1	chr18	transcribed_unprocessed_pseudogene	Rho-associated, coiled-coil containing protein kinase 1 pseudogene 1
ENSG00000088854.12	4.44	3.58	4.34	4.58	3.35	4.8	C20orf194	chr20	protein_coding	chromosome 20 open reading frame 194
ENSG00000254459.1	0.11	0	0	0	0	0	RP11-91P24.7	chr11	antisense	--
ENSG00000112715.20	47.66	37.11	47.68	17.51	50.61	20.82	VEGFA	chr6	protein_coding	vascular endothelial growth factor A
ENSG00000242687.2	0.21	0.12	0.16	0.14	0.18	0.22	AC004893.11	chr7	antisense	--
ENSG00000274897.2	0.08	0.14	0.11	0.13	0.22	0.22	PANO1	chr11	protein_coding	proapoptotic nucleolar protein 1
ENSG00000049541.10	18.9	15.71	10.82	10.27	11.38	8.01	RFC2	chr7	protein_coding	replication factor C (activator 1) 2, 40kDa
ENSG00000280355.1	0.3	0.37	0.2	0.31	0.35	0.35	RP11-119F19.5	chr10	TEC	--
ENSG00000236719.2	0	0.04	0	0	0	0	OVAAL	chr1	lincRNA	ovarian adenocarcinoma amplified long non-coding RNA
ENSG00000113966.9	0.96	0.91	1.06	1.09	0.74	0.95	ARL6	chr3	protein_coding	ADP-ribosylation factor-like 6
ENSG00000259976.1	0.34	0.33	0.48	0.66	0.81	0.76	RP11-553L6.5	chr3	lincRNA	--
ENSG00000218418.2	0.03	0.03	0.03	0.07	0.08	0.06	RP11-296E7.1	chr6	processed_pseudogene	--
ENSG00000131067.16	2.5	2.07	2.25	2.71	2.19	2.82	GGT7	chr20	protein_coding	gamma-glutamyltransferase 7
ENSG00000221953.5	0	0.08	0.05	0.07	0.14	0.03	C1orf229	chr1	lincRNA	chromosome 1 open reading frame 229
ENSG00000167332.7	0	0.02	0	0	0	0	OR51E2	chr11	protein_coding	olfactory receptor, family 51, subfamily E, member 2
ENSG00000186615.10	0.9	0.32	0.62	1.11	0.66	0.89	KTN1-AS1	chr14	antisense	KTN1 antisense RNA 1
ENSG00000214925.3	0.17	0.16	0.5	0.74	0.67	0.5	RP3-507I15.1	chrX	processed_pseudogene	--
ENSG00000088367.20	1.62	1.31	1.9	3.68	2.57	3.09	EPB41L1	chr20	protein_coding	erythrocyte membrane protein band 4.1-like 1
ENSG00000162928.8	3.51	3.01	4.07	3.95	3.25	3.7	PEX13	chr2	protein_coding	peroxisomal biogenesis factor 13
ENSG00000197043.13	133.88	131.96	126.68	176.59	132.55	143.44	ANXA6	chr5	protein_coding	annexin A6
ENSG00000125449.6	1.79	0.8	2.28	1.56	1.16	2.43	ARMC7	chr17	protein_coding	armadillo repeat containing 7
ENSG00000155980.11	0.04	0.07	0.07	0.21	0.07	0.08	KIF5A	chr12	protein_coding	kinesin family member 5A
ENSG00000086758.15	23.8	20.67	21.23	21.12	16.05	16.27	HUWE1	chrX	protein_coding	HECT, UBA and WWE domain containing 1, E3 ubiquitin protein ligase
ENSG00000204839.8	0.24	0.11	0.2	0.22	0.26	0.16	MROH6	chr8	protein_coding	maestro heat-like repeat family member 6
ENSG00000268746.1	0	0.18	0	0	0	0.18	CTD-2571L23.8	chr19	lincRNA	--
ENSG00000268043.7	1.24	1.53	1.82	1.11	1.24	1.68	NBPF12	chr1	protein_coding	neuroblastoma breakpoint family, member 12
ENSG00000265010.1	0.2	0.19	0	0	0.19	0.19	RP11-661C3.2	chr17	sense_intronic	--
ENSG00000236700.5	0.06	0	0.03	0	0	0.06	LINC01010	chr6	lincRNA	long intergenic non-protein coding RNA 1010
ENSG00000271659.1	0.26	0	0.13	0.23	0	0.77	RP11-435O5.4	chr9	antisense	--
ENSG00000258490.1	0.12	0	0	0	0	0	RP11-862P13.1	chr14	antisense	--
ENSG00000172922.8	8.75	8.83	9.17	10.21	8.35	7.97	RNASEH2C	chr11	protein_coding	ribonuclease H2, subunit C
ENSG00000137801.10	54.23	55.7	50.25	69.72	99.8	95.74	THBS1	chr15	protein_coding	thrombospondin 1
ENSG00000224494.1	0.05	0	0	0	0.05	0	HNRNPA3P14	chr1	processed_pseudogene	heterogeneous nuclear ribonucleoprotein A3 pseudogene 14
ENSG00000217648.1	0.55	0.21	0.33	0.24	0.11	0.38	RP1-95L4.4	chr6	processed_pseudogene	--
ENSG00000271105.1	0	0	0.11	0.31	0.23	0.11	SCML2P2	chr16	processed_pseudogene	SCML2 pseudogene 2
ENSG00000173706.12	9.37	10.34	10.24	10.87	14.32	13.89	HEG1	chr3	protein_coding	heart development protein with EGF-like domains 1
ENSG00000115425.13	1.8	1.54	2.17	4.04	3.59	2.57	PECR	chr2	protein_coding	peroxisomal trans-2-enoyl-CoA reductase
ENSG00000049449.8	329.87	310.9	351.35	356.56	352.85	404.1	RCN1	chr11	protein_coding	reticulocalbin 1, EF-hand calcium binding domain
ENSG00000269038.1	0.28	0	0	0.12	0	0.27	AP001462.6	chr11	lincRNA	--
ENSG00000166825.13	105.45	97.09	99.15	113.48	95.75	90.21	ANPEP	chr15	protein_coding	alanyl (membrane) aminopeptidase
ENSG00000280147.1	0	0.04	0	0	0	0	RP11-486M23.3	chr8	TEC	--
ENSG00000110696.9	78.58	79.85	91.66	84.86	92.91	75.35	C11orf58	chr11	protein_coding	chromosome 11 open reading frame 58
ENSG00000236151.1	0.12	0	0	0	0	0	RP5-1100I6.1	chr20	lincRNA	--
ENSG00000180769.8	0.34	0.4	0.5	0.58	0.55	0.82	WDFY3-AS2	chr4	processed_transcript	WDFY3 antisense RNA 2
ENSG00000271447.5	0.23	0.1	0.35	0.82	0.66	0.81	MMP28	chr17	protein_coding	matrix metallopeptidase 28
ENSG00000066379.14	6.27	3.24	6.1	4.78	3.63	4.95	ZNRD1	chr6	protein_coding	zinc ribbon domain containing 1
ENSG00000164509.13	2.41	2.42	2.07	1.77	1.91	1.48	IL31RA	chr5	protein_coding	interleukin 31 receptor A
ENSG00000153187.16	179.16	184.92	171.93	173.16	171.4	139.47	HNRNPU	chr1	protein_coding	heterogeneous nuclear ribonucleoprotein U (scaffold attachment factor A)
ENSG00000278615.4	6.56	5.42	6.71	6.41	7	5.53	C11orf98	chr11	protein_coding	chromosome 11 open reading frame 98
ENSG00000103415.11	9.79	9.41	10.09	11.51	9.4	9.65	HMOX2	chr16	protein_coding	heme oxygenase 2
ENSG00000235817.2	0	0	0	0	0.15	0	RP11-543E8.2	chr1	processed_pseudogene	--
ENSG00000162174.12	0.16	0.03	0.05	0	0.08	0.03	ASRGL1	chr11	protein_coding	asparaginase like 1
ENSG00000143595.12	0	0	0	0	0.05	0	AQP10	chr1	protein_coding	aquaporin 10
ENSG00000187944.2	0	0	0.07	0.03	0.04	0.15	C2orf66	chr2	protein_coding	chromosome 2 open reading frame 66
ENSG00000279539.1	0.03	0.08	0.03	0.05	0.11	0.14	AC006486.10	chr19	TEC	--
ENSG00000122136.13	0.06	0	0	0	0	0	OBP2A	chr9	protein_coding	odorant binding protein 2A
ENSG00000012504.13	0	0	0	0.02	0	0	NR1H4	chr12	protein_coding	nuclear receptor subfamily 1, group H, member 4
ENSG00000243284.1	0	0	0.17	0.03	0	0.03	VSIG8	chr1	protein_coding	V-set and immunoglobulin domain containing 8
ENSG00000213949.8	0.98	0.92	0.88	1.1	0.84	1.07	ITGA1	chr5	protein_coding	integrin, alpha 1
ENSG00000213742.6	0.1	0.1	0.1	0.17	0.12	0.27	ZNF337-AS1	chr20	antisense	ZNF337 antisense RNA 1
ENSG00000203814.6	2.13	1.01	1.05	1.47	1.04	1.16	HIST2H2BF	chr1	protein_coding	histone cluster 2, H2bf
ENSG00000070808.15	0.02	0.01	0.02	0.02	0	0.05	CAMK2A	chr5	protein_coding	calcium/calmodulin-dependent protein kinase II alpha
ENSG00000276390.1	0	0.12	0	0	0.12	0	RP1-197B17.5	chr12	sense_intronic	--
ENSG00000214041.4	0	0.24	0.08	0.15	0.08	0	PGAM1P4	chr3	processed_pseudogene	phosphoglycerate mutase 1 pseudogene 4
ENSG00000267547.1	1.41	0.45	2.31	0.31	1.15	1.25	RP11-686D22.4	chr17	lincRNA	--
ENSG00000159063.12	8.97	8.28	8.33	8.02	6.51	7.2	ALG8	chr11	protein_coding	ALG8, alpha-1,3-glucosyltransferase
ENSG00000267309.1	0.54	0.17	0.53	0.59	0.22	0.88	CTD-2630F21.1	chr19	antisense	--
ENSG00000130653.15	0.1	0.15	0.19	0.21	0.13	0.2	PNPLA7	chr9	protein_coding	patatin-like phospholipase domain containing 7
ENSG00000226621.1	0.24	0.47	0	0	0.24	0	AC083855.5	chr3	processed_pseudogene	--
ENSG00000148468.16	12.85	13.97	11.97	10.25	11.1	8.74	FAM171A1	chr10	protein_coding	family with sequence similarity 171, member A1
ENSG00000120451.10	18.28	15.37	16.32	14.32	12.21	14.71	SNX19	chr11	protein_coding	sorting nexin 19
ENSG00000267506.5	0	0.02	0	0	0	0	RP11-13K12.1	chr17	lincRNA	--
ENSG00000168813.16	5.23	6.61	5.97	5.05	6.36	5.9	ZNF507	chr19	protein_coding	zinc finger protein 507
ENSG00000170836.11	3.81	8.1	11.91	4.85	8.39	15.07	PPM1D	chr17	protein_coding	protein phosphatase, Mg2+/Mn2+ dependent, 1D
ENSG00000162458.12	0.83	0.78	1.12	3.89	2.51	1.99	FBLIM1	chr1	protein_coding	filamin binding LIM protein 1
ENSG00000274667.1	0	0	0	0.24	0.18	0.09	RP11-31H5.3	chr15	sense_intronic	--
ENSG00000261586.2	0	0	0	0	0.03	0	RP11-923I11.6	chr12	lincRNA	--
ENSG00000182118.5	2.11	2.48	2.36	2.72	1.89	3.64	FAM89A	chr1	protein_coding	family with sequence similarity 89, member A
ENSG00000055957.10	0	0	0	0.02	0	0.02	ITIH1	chr3	protein_coding	inter-alpha-trypsin inhibitor heavy chain 1
ENSG00000277738.1	0	0	0	0	0	0.08	RP11-693J15.6	chr12	lincRNA	--
ENSG00000164442.9	35.72	35.98	27.93	37.26	46.7	51.15	CITED2	chr6	protein_coding	Cbp/p300-interacting transactivator, with Glu/Asp-rich carboxy-terminal domain, 2
ENSG00000100129.17	97.71	91.72	96	108.7	114.72	111.34	EIF3L	chr22	protein_coding	eukaryotic translation initiation factor 3, subunit L
ENSG00000273840.1	0	0	0	0	0	0.02	AL078471.5	chr21	processed_transcript	--
ENSG00000268858.2	2.35	1.58	2.86	1.55	1.56	2.78	RP4-591C20.9	chr20	antisense	--
ENSG00000135090.13	23.48	23.71	27.54	28.53	28.04	23.92	TAOK3	chr12	protein_coding	TAO kinase 3
ENSG00000065183.15	7.77	7.67	8.35	6.01	5.81	4.67	WDR3	chr1	protein_coding	WD repeat domain 3
ENSG00000167862.9	33.63	31.38	32.67	31.42	28.62	25.41	ICT1	chr17	protein_coding	immature colon carcinoma transcript 1
ENSG00000220988.1	0	0	0	0.6	0	0	SNORD88C	chr19	snoRNA	small nucleolar RNA, C/D box 88C
ENSG00000249077.1	0.1	0	0	0	0	0	RP11-478C1.8	chr4	processed_pseudogene	--
ENSG00000259466.1	0	0	0	0.06	0	0	NPM1P47	chr15	processed_pseudogene	nucleophosmin 1 (nucleolar phosphoprotein B23, numatrin) pseudogene 47
ENSG00000026103.19	12.4	17.78	30.06	12.46	17.43	25.91	FAS	chr10	protein_coding	Fas cell surface death receptor
ENSG00000122861.15	9.94	5.01	7.27	27.49	12.41	34.85	PLAU	chr10	protein_coding	plasminogen activator, urokinase
ENSG00000167280.16	1.32	1.32	1.9	1.81	1.41	2.25	ENGASE	chr17	protein_coding	endo-beta-N-acetylglucosaminidase
ENSG00000136630.12	3.37	3.63	2.83	4.25	4.91	4.08	HLX	chr1	protein_coding	H2.0-like homeobox
ENSG00000184292.6	0.16	0.13	0	0.19	0.18	0.13	TACSTD2	chr1	protein_coding	tumor-associated calcium signal transducer 2
ENSG00000267222.1	0	0	0.18	0	0.09	0.09	RP11-194N12.2	chr17	sense_intronic	--
ENSG00000072506.12	20.48	19.9	20.02	20.01	14.23	19.36	HSD17B10	chrX	protein_coding	hydroxysteroid (17-beta) dehydrogenase 10
ENSG00000104435.13	1.23	0.77	1.02	1.58	1.54	1.29	STMN2	chr8	protein_coding	stathmin 2
ENSG00000272990.1	0.37	0.36	0.24	0.43	0.85	0.48	RP11-305K5.1	chr3	antisense	--
ENSG00000223714.1	0	0.15	0.07	0	0	0	RP5-1172N10.2	chrX	lincRNA	--
ENSG00000234694.1	0.1	0.09	0.09	0.58	0.47	0.18	RP1-92O14.3	chr1	antisense	--
ENSG00000187796.13	0.24	0.2	0.26	0.1	0.14	0.23	CARD9	chr9	protein_coding	caspase recruitment domain family, member 9
ENSG00000078070.11	6.99	7.37	8.59	9.87	8.13	9.25	MCCC1	chr3	protein_coding	methylcrotonoyl-CoA carboxylase 1 (alpha)
ENSG00000183044.11	0.33	0.34	0.42	0.78	0.38	0.72	ABAT	chr16	protein_coding	4-aminobutyrate aminotransferase
ENSG00000278002.1	0	0	0.05	0.04	0	0.05	RP11-596C23.2	chr14	lincRNA	--
ENSG00000106236.3	0.51	0.63	0.11	0.22	0.25	0.23	NPTX2	chr7	protein_coding	neuronal pentraxin II
ENSG00000199179.2	0	0	0.57	0	0	0	MIRLET7I	chr12	miRNA	microRNA let-7i
ENSG00000225171.2	0.27	0	0	0	0	0	DUTP6	chr1	processed_pseudogene	deoxyuridine triphosphatase pseudogene 6
ENSG00000231307.1	0	0.09	0.09	0.16	0.09	0.17	RPS3P2	chr20	processed_pseudogene	ribosomal protein S3 pseudogene 2
ENSG00000163807.5	6.74	7.13	7.59	8.16	7.85	6.64	KIAA1143	chr3	protein_coding	KIAA1143
ENSG00000180628.14	4.55	5.53	5.34	4.01	5.59	3.74	PCGF5	chr10	protein_coding	polycomb group ring finger 5
ENSG00000119866.20	0.04	0.02	0.03	0.04	0.02	0.06	BCL11A	chr2	protein_coding	B-cell CLL/lymphoma 11A (zinc finger protein)
ENSG00000204519.10	1.52	1.64	1.2	1.12	1.56	1.26	ZNF551	chr19	protein_coding	zinc finger protein 551
ENSG00000145491.11	0.09	0.04	0.17	0.12	0.26	0.56	ROPN1L	chr5	protein_coding	rhophilin associated tail protein 1-like
ENSG00000279905.1	0	0	0	0.01	0	0	RP11-117L5.1	chr12	TEC	--
ENSG00000232433.2	0	0	0.05	0	0	0	GXYLT1P3	chr9	processed_pseudogene	glucoside xylosyltransferase 1 pseudogene 3
ENSG00000146409.10	1.89	1.31	2.25	2.7	1.95	1.6	SLC18B1	chr6	protein_coding	solute carrier family 18, subfamily B, member 1
ENSG00000251301.6	0	0.03	0	0.05	0	0.05	RP11-81H14.2	chr12	lincRNA	--
ENSG00000232368.1	0	0	0	0.1	0.12	0	FTLP2	chrX	processed_pseudogene	ferritin, light polypeptide pseudogene 2
ENSG00000231449.1	0.14	0	0	0	0	0.13	AC097359.2	chr3	processed_pseudogene	--
ENSG00000151239.13	75.77	105.8	91.36	62.74	73.39	58.6	TWF1	chr12	protein_coding	twinfilin actin binding protein 1
ENSG00000206910.1	0	1.3	1.33	0.39	1.32	0.44	SNORA29	chr6	snoRNA	small nucleolar RNA, H/ACA box 29
ENSG00000088002.11	0	0	0	0.03	0.04	0	SULT2B1	chr19	protein_coding	sulfotransferase family, cytosolic, 2B, member 1
ENSG00000185262.8	21.88	17.47	13.59	14.24	16.09	11.53	UBALD2	chr17	protein_coding	UBA-like domain containing 2
ENSG00000280037.1	0	0	0	0	0.12	0	RP11-434P11.1	chr2	TEC	--
ENSG00000230383.1	0.51	0.21	0.58	0.83	1.28	1.21	AC009245.3	chr7	processed_pseudogene	--
ENSG00000231762.1	0	0	0	0	0.03	0	RP11-354K4.1	chr6	processed_pseudogene	--
ENSG00000205707.10	6.86	7.71	10.76	11.7	11.98	10.35	LYRM5	chr12	protein_coding	LYR motif containing 5
ENSG00000264364.2	10.15	10.83	9.38	9.06	7.51	8.94	DYNLL2	chr17	protein_coding	dynein, light chain, LC8-type 2
ENSG00000184194.5	0.48	0.58	0.61	1.23	0.7	1.54	GPR173	chrX	protein_coding	G protein-coupled receptor 173
ENSG00000266306.1	0	0.17	0.17	0	0	0.08	CTD-2008P7.6	chr17	unprocessed_pseudogene	--
ENSG00000068745.14	10.1	13.39	12.89	16.47	18.1	16.55	IP6K2	chr3	protein_coding	inositol hexakisphosphate kinase 2
ENSG00000277672.1	0	0	0	0	0	0.22	RP11-386G11.11	chr12	processed_pseudogene	--
ENSG00000242087.2	0	0	0	0	0	0.2	RPL36AP41	chr12	processed_pseudogene	ribosomal protein L36a pseudogene 41
ENSG00000178654.11	0.11	0	0	0	0	0	PPIAP33	chr9	processed_pseudogene	peptidylprolyl isomerase A (cyclophilin A) pseudogene 33
ENSG00000169660.15	1.08	1.44	1.57	3.3	2.34	1.98	HEXDC	chr17	protein_coding	hexosaminidase (glycosyl hydrolase family 20, catalytic domain) containing
ENSG00000138160.5	33.09	38.42	16.67	17.71	16.31	7.94	KIF11	chr10	protein_coding	kinesin family member 11
ENSG00000166225.8	3.6	5.09	4.5	3.55	5.86	4.59	FRS2	chr12	protein_coding	fibroblast growth factor receptor substrate 2
ENSG00000272764.1	1.37	0.66	0.22	0.8	1.34	0.66	RP11-318E3.9	chr10	lincRNA	--
ENSG00000143228.12	52.39	56.88	22.34	20.71	19.77	8.49	NUF2	chr1	protein_coding	NUF2, NDC80 kinetochore complex component
ENSG00000105447.12	6.21	5.91	4.47	3.35	3.49	3.4	GRWD1	chr19	protein_coding	glutamate-rich WD repeat containing 1
ENSG00000196498.13	18.77	16.65	17.96	17.62	17.95	13.09	NCOR2	chr12	protein_coding	nuclear receptor corepressor 2
ENSG00000095209.11	3.73	4.25	3.91	3.39	3.4	3.78	TMEM38B	chr9	protein_coding	transmembrane protein 38B
ENSG00000224722.3	0.15	0	0.05	0.04	0.05	0.15	RP11-255B23.1	chr8	processed_pseudogene	--
ENSG00000166797.10	19.13	20.29	20.16	26.3	19.63	22.48	FAM96A	chr15	protein_coding	family with sequence similarity 96, member A
ENSG00000236312.3	0.18	0.17	0.18	0.47	0	0.17	RPL34P34	chr19	processed_pseudogene	ribosomal protein L34 pseudogene 34
ENSG00000272076.1	0	0.11	0	0	0	0.11	RP11-11C20.3	chr8	lincRNA	--
ENSG00000277491.1	0	0.12	0	0	0	0	RP11-676J12.9	chr17	lincRNA	--
ENSG00000155657.23	0	0	0.01	0	0	0	TTN	chr2	protein_coding	titin
ENSG00000079435.9	0.33	0.22	0.15	0.39	0.23	0.13	LIPE	chr19	protein_coding	lipase, hormone-sensitive
ENSG00000144959.9	6.23	8.42	4.68	1.02	2.35	1.58	NCEH1	chr3	protein_coding	neutral cholesterol ester hydrolase 1
ENSG00000243251.5	0.8	0.69	1.04	0.45	0.67	0.5	PGBD3	chr10	protein_coding	piggyBac transposable element derived 3
ENSG00000182013.17	0.51	0.58	0.55	1.7	0.83	0.94	PNMAL1	chr19	protein_coding	paraneoplastic Ma antigen family-like 1
ENSG00000169962.4	0	0.05	0	0	0	0	TAS1R3	chr1	protein_coding	taste receptor, type 1, member 3
ENSG00000261428.2	0.36	0.69	0.13	0.29	0.26	0.46	RP11-16P6.1	chr2	antisense	--
ENSG00000171403.9	0	0.03	0	0	0	0	KRT9	chr17	protein_coding	keratin 9, type I
ENSG00000257588.1	0	0	0	0.03	0	0	RP11-469H8.6	chr12	antisense	--
ENSG00000198399.14	5.28	5.08	9.64	7.53	6.07	8.61	ITSN2	chr2	protein_coding	intersectin 2
ENSG00000242634.1	0	0	0.16	0.14	0.16	0.31	RPS24P16	chr15	processed_pseudogene	ribosomal protein S24 pseudogene 16
ENSG00000163166.13	47.33	51.76	51.1	46.15	36.51	39.04	IWS1	chr2	protein_coding	IWS1 homolog (S. cerevisiae)
ENSG00000110651.11	41.88	38.65	41.12	53.27	47.68	52.3	CD81	chr11	protein_coding	CD81 molecule
ENSG00000215045.8	0	0	0.01	0	0	0	GRID2IP	chr7	protein_coding	glutamate receptor, ionotropic, delta 2 (Grid2) interacting protein
ENSG00000229950.1	0	0	0	0.07	0	0	TFAP2A-AS1	chr6	antisense	TFAP2A antisense RNA 1
ENSG00000257252.5	0.31	0.22	0.38	0.61	0.3	0.53	RP11-486A14.2	chr12	antisense	--
ENSG00000203279.3	0.31	0.08	0	0.2	0.15	0.15	RP11-498P14.5	chr9	lincRNA	--
ENSG00000164818.15	5.05	4.11	4.67	4.64	4.1	3.1	DNAAF5	chr7	protein_coding	dynein, axonemal, assembly factor 5
ENSG00000196811.11	0	0	0	0.02	0.03	0	CHRNG	chr2	protein_coding	cholinergic receptor, nicotinic, gamma (muscle)
ENSG00000254793.1	0	0	0.12	0	0.18	0.06	FDPSP4	chr15	processed_pseudogene	farnesyl diphosphate synthase pseudogene 4
ENSG00000107968.9	1.09	1.7	0.77	3.86	6.65	4.77	MAP3K8	chr10	protein_coding	mitogen-activated protein kinase kinase kinase 8
ENSG00000012963.13	15.83	16.06	12.27	10.85	10.16	9.99	UBR7	chr14	protein_coding	ubiquitin protein ligase E3 component n-recognin 7 (putative)
ENSG00000158470.5	7.42	7.69	5.86	11.97	6.31	9.81	B4GALT5	chr20	protein_coding	UDP-Gal:betaGlcNAc beta 1,4- galactosyltransferase, polypeptide 5
ENSG00000226237.1	0.07	0.01	0.17	0.35	0.14	0.38	RP11-276H19.1	chr9	lincRNA	--
ENSG00000134940.13	0.03	0	0	0	0	0.03	ACRV1	chr11	protein_coding	acrosomal vesicle protein 1
ENSG00000254962.1	0	0.06	0	0	0	0.19	OR4A14P	chr11	unprocessed_pseudogene	olfactory receptor, family 4, subfamily A, member 14 pseudogene
ENSG00000143742.12	112.64	122.17	128.73	128.47	137.57	117.09	SRP9	chr1	protein_coding	signal recognition particle 9kDa
ENSG00000204388.6	4.25	5.6	6.07	7.86	3.88	11.25	HSPA1B	chr6	protein_coding	heat shock 70kDa protein 1B
ENSG00000127743.5	0	0	0.18	0	0.09	0	IL17B	chr5	protein_coding	interleukin 17B
ENSG00000272181.1	0	0.73	0.15	0	0.29	0.44	RP11-245J9.6	chr3	antisense	--
ENSG00000277172.1	0	0.06	0.06	0	0	0	GAPDHP41	chr6	processed_pseudogene	glyceraldehyde 3 phosphate dehydrogenase pseudogene 41
ENSG00000085563.14	0.01	0	0	0	0.01	0	ABCB1	chr7	protein_coding	ATP-binding cassette, sub-family B (MDR/TAP), member 1
ENSG00000197928.10	0.41	0.49	0.6	0.51	0.8	0.38	ZNF677	chr19	protein_coding	zinc finger protein 677
ENSG00000272630.1	0.04	0.04	0.08	0.09	0.06	0.2	RP11-344N10.5	chr10	lincRNA	--
ENSG00000131697.17	1.24	1.39	1.27	1.77	1.26	1.49	NPHP4	chr1	protein_coding	nephronophthisis 4
ENSG00000206922.1	0.59	0	0	0	0	0.57	RNU6-80P	chr13	snRNA	RNA, U6 small nuclear 80, pseudogene
ENSG00000003137.8	0.12	0.04	0.39	0.22	0.15	0.08	CYP26B1	chr2	protein_coding	cytochrome P450, family 26, subfamily B, polypeptide 1
ENSG00000211582.1	0	0	0	0	0	1.39	MIR758	chr14	miRNA	microRNA 758
ENSG00000171016.11	1.21	1.34	1.4	1.35	1.3	1.88	PYGO1	chr15	protein_coding	pygopus family PHD finger 1
ENSG00000202111.1	0	1.37	0.7	0	0	0	VTRNA1-2	chr5	misc_RNA	vault RNA 1-2
ENSG00000227081.5	0.25	0.24	0.24	0.86	0	0.24	RP11-543P15.1	chr12	processed_pseudogene	--
ENSG00000231327.1	0	0.37	0	0.67	0	0.28	AC016700.5	chr2	lincRNA	--
ENSG00000163347.5	0.49	0.42	1.23	0.21	0.44	2.02	CLDN1	chr3	protein_coding	claudin 1
ENSG00000173933.19	5.69	6.51	7.84	8.29	7.98	7.81	RBM4	chr11	protein_coding	RNA binding motif protein 4
ENSG00000226703.1	0.08	0.15	0	0.14	0	0	NPM1P4	chr13	processed_pseudogene	nucleophosmin 1 (nucleolar phosphoprotein B23, numatrin) pseudogene 4
ENSG00000172667.10	5.4	6.29	13.07	10.49	11.19	18.84	ZMAT3	chr3	protein_coding	zinc finger, matrin-type 3
ENSG00000111786.8	73.08	67.39	70.41	81.03	74.04	63.93	SRSF9	chr12	protein_coding	serine/arginine-rich splicing factor 9
ENSG00000274366.1	0	0	0.61	0	0.61	0	AC244021.1	chr1	miRNA	--
ENSG00000133657.14	11.87	14.13	12.38	6.63	9.14	12.45	ATP13A3	chr3	protein_coding	ATPase type 13A3
ENSG00000176383.8	0.05	0.05	0.07	0.04	0.04	0.14	B3GNT4	chr12	protein_coding	UDP-GlcNAc:betaGal beta-1,3-N-acetylglucosaminyltransferase 4
ENSG00000160145.15	0.02	0.03	0.04	0.04	0.02	0.04	KALRN	chr3	protein_coding	kalirin, RhoGEF kinase
ENSG00000108587.14	5.38	4.48	4.99	5.3	4.29	5.52	GOSR1	chr17	protein_coding	golgi SNAP receptor complex member 1
ENSG00000269604.1	0	0	0	0	0	0.02	AC005523.2	chr19	antisense	--
ENSG00000213977.7	38.64	38.33	36.04	33.95	29.01	45.39	TAX1BP3	chr17	protein_coding	Tax1 (human T-cell leukemia virus type I) binding protein 3
ENSG00000255456.1	0	0	0	0	0.15	0	CTD-2517M22.9	chr8	antisense	--
ENSG00000189430.12	0	0	0	0	0.04	0	NCR1	chr19	protein_coding	natural cytotoxicity triggering receptor 1
ENSG00000128849.10	0.11	0.08	0.12	0.18	0.06	0.48	CGNL1	chr15	protein_coding	cingulin-like 1
ENSG00000244300.2	0	0.03	0	0.02	0.03	0	GATA2-AS1	chr3	antisense	GATA2 antisense RNA 1
ENSG00000234942.2	0	0	0	0	0.03	0	GRID1-AS1	chr10	antisense	GRID1 antisense RNA 1
ENSG00000145214.13	1.92	1.64	2.46	2.15	1.86	2.2	DGKQ	chr4	protein_coding	diacylglycerol kinase, theta 110kDa
ENSG00000234345.2	0.12	0.12	0.06	0.11	0.06	0	LL0XNC01-116E7.1	chrX	processed_pseudogene	--
ENSG00000153048.10	6.3	6.22	4.36	11.93	9.43	7.31	CARHSP1	chr16	protein_coding	calcium regulated heat stable protein 1, 24kDa
ENSG00000250448.1	0	0	0	0	0.03	0	RP11-19O2.2	chr5	antisense	--
ENSG00000230040.1	0.1	0	0.3	0.09	0.1	0.1	LINC00364	chr13	lincRNA	long intergenic non-protein coding RNA 364
ENSG00000175602.3	24.56	19.29	29.49	46.23	47.32	41.84	CCDC85B	chr11	protein_coding	coiled-coil domain containing 85B
ENSG00000240758.2	0.38	0.83	1.31	0.5	0.84	0.46	RP11-155G14.6	chr7	processed_transcript	--
ENSG00000169118.15	4.2	2.81	4.86	4.14	2.89	5.27	CSNK1G1	chr15	protein_coding	casein kinase 1, gamma 1
ENSG00000272619.1	0	0	0	0.17	0.19	0	RP11-563K23.1	chr7	lincRNA	--
ENSG00000170153.10	0.37	0.4	0.96	0.57	0.7	1.31	RNF150	chr4	protein_coding	ring finger protein 150
ENSG00000169032.9	37.91	41.05	38.69	18.07	32.26	16.57	MAP2K1	chr15	protein_coding	mitogen-activated protein kinase kinase 1
ENSG00000110719.9	9.63	8.25	8.24	7.06	7.16	8.74	TCIRG1	chr11	protein_coding	T-cell, immune regulator 1, ATPase, H+ transporting, lysosomal V0 subunit A3
ENSG00000156802.12	14.19	19.01	11.8	9.93	9.25	6.55	ATAD2	chr8	protein_coding	ATPase family, AAA domain containing 2
ENSG00000129354.11	0.04	0.03	0	0.06	0.04	0.03	AP1M2	chr19	protein_coding	adaptor-related protein complex 1, mu 2 subunit
ENSG00000197380.10	0.08	0.16	0.1	0.24	0.23	0.46	DACT3	chr19	protein_coding	dishevelled-binding antagonist of beta-catenin 3
ENSG00000227667.1	0.26	0	0	0	0	0	RP11-331H2.3	chr1	processed_pseudogene	--
ENSG00000135821.16	23.98	26.22	21.03	28.18	27.95	34.6	GLUL	chr1	protein_coding	glutamate-ammonia ligase
ENSG00000029363.15	36.3	58.38	42.65	46.61	55.22	32.25	BCLAF1	chr6	protein_coding	BCL2-associated transcription factor 1
ENSG00000132646.10	97.58	145.95	151.73	77.54	92.16	186.58	PCNA	chr20	protein_coding	proliferating cell nuclear antigen
ENSG00000257985.1	0	0	0	0	0	0.02	RP1-228P16.4	chr12	antisense	--
ENSG00000127022.14	247.45	258.96	250.65	163.72	219.81	225.03	CANX	chr5	protein_coding	calnexin
ENSG00000162419.12	3.57	3.7	2.58	2.71	3.09	2.44	GMEB1	chr1	protein_coding	glucocorticoid modulatory element binding protein 1
ENSG00000206417.8	0.22	0.27	0.16	0.55	0.34	0.43	H1FX-AS1	chr3	antisense	H1FX antisense RNA 1
ENSG00000162399.6	0	0	0	0.02	0	0	BSND	chr1	protein_coding	barttin CLCNK-type chloride channel accessory beta subunit
ENSG00000129351.17	57.85	60.72	43.15	50.39	45.74	42.95	ILF3	chr19	protein_coding	interleukin enhancer binding factor 3, 90kDa
ENSG00000243854.3	0	0.21	0	0	0	0.21	RN7SL67P	chr12	misc_RNA	RNA, 7SL, cytoplasmic 67, pseudogene
ENSG00000016391.10	0.01	0	0	0.01	0	0	CHDH	chr3	protein_coding	choline dehydrogenase
ENSG00000221463.2	0	0	0	0.51	0	0	MIR1277	chrX	miRNA	microRNA 1277
ENSG00000168778.11	5.13	3.47	4.83	7.6	3.89	5.23	TCTN2	chr12	protein_coding	tectonic family member 2
ENSG00000237343.1	0	0	0	0	0.2	0	RP11-763B22.4	chr1	lincRNA	--
ENSG00000154845.15	60.55	59.65	53.92	45.03	48.79	46.5	PPP4R1	chr18	protein_coding	protein phosphatase 4, regulatory subunit 1
ENSG00000163638.13	0.12	0.12	0.21	0.27	0.14	0.3	ADAMTS9	chr3	protein_coding	ADAM metallopeptidase with thrombospondin type 1 motif, 9
ENSG00000163827.12	0.2	0.3	0.14	0.01	0.14	0.2	LRRC2	chr3	protein_coding	leucine rich repeat containing 2
ENSG00000145391.13	13.74	15.47	15.84	15	14.65	14.13	SETD7	chr4	protein_coding	SET domain containing (lysine methyltransferase) 7
ENSG00000233887.1	0.07	0	0.04	0.09	0.04	0	ERVWE2	chrX	processed_pseudogene	--
ENSG00000171557.16	0	0	0.03	0.08	0.03	0.03	FGG	chr4	protein_coding	fibrinogen gamma chain
ENSG00000280402.1	0	0.04	0.12	0.04	0.04	0.12	RP11-20I23.10	chr16	TEC	--
ENSG00000101940.17	2.68	2.66	2.21	3.36	2.96	3.3	WDR13	chrX	protein_coding	WD repeat domain 13
ENSG00000229659.1	0.72	0.69	0.71	1.63	1.26	0.98	RP11-345K20.2	chr10	processed_pseudogene	--
ENSG00000254985.1	0	0.11	0	0.1	0	0.22	RSF1-IT2	chr11	sense_intronic	RSF1 intronic transcript 2
ENSG00000235411.1	0	0.05	0	0	0	0	AC007041.2	chr2	processed_pseudogene	--
ENSG00000230838.1	0.68	0.75	1.05	0.93	1.71	0.47	AC093850.2	chr2	lincRNA	--
ENSG00000139973.15	0.02	0.02	0.04	0.06	0.04	0.1	SYT16	chr14	protein_coding	synaptotagmin XVI
ENSG00000173727.11	0.26	0.16	0.34	0.63	0.58	0.95	CMB9-22P13.1	chr11	lincRNA	--
ENSG00000184319.15	6	5.54	10.58	5.8	5.04	10.62	RPL23AP82	chr22	transcribed_unprocessed_pseudogene	ribosomal protein L23a pseudogene 82
ENSG00000131748.15	10.03	9.68	9.67	9.7	8.34	9.67	STARD3	chr17	protein_coding	StAR-related lipid transfer (START) domain containing 3
ENSG00000213923.10	11.19	12.56	11.23	9.33	11.82	7.78	CSNK1E	chr22	protein_coding	casein kinase 1, epsilon
ENSG00000246985.7	0.25	0.46	0.38	0.33	0.25	0.79	SOCS2-AS1	chr12	processed_transcript	SOCS2 antisense RNA 1
ENSG00000218426.5	1.41	0.54	1.25	0.86	1.24	2.46	RP11-475C16.1	chr6	processed_pseudogene	--
ENSG00000143847.15	0.06	0.16	0.84	0.23	0.97	0.18	PPFIA4	chr1	protein_coding	protein tyrosine phosphatase, receptor type, f polypeptide (PTPRF), interacting protein (liprin), alpha 4
ENSG00000159674.11	40.11	33.96	36.54	47.13	25.61	61.5	SPON2	chr4	protein_coding	spondin 2, extracellular matrix protein
ENSG00000165661.15	7.58	8.03	5.67	4.59	5.66	4.47	QSOX2	chr9	protein_coding	quiescin Q6 sulfhydryl oxidase 2
ENSG00000110031.12	2.56	2.97	2.88	1.38	1.49	2.1	LPXN	chr11	protein_coding	leupaxin
ENSG00000164591.13	0	0.02	0	0.2	0.04	0.05	MYOZ3	chr5	protein_coding	myozenin 3
ENSG00000060140.8	0.04	0.06	0.02	0.06	0	0.04	STYK1	chr12	protein_coding	serine/threonine/tyrosine kinase 1
ENSG00000001629.9	9.16	9.17	11.07	12.22	9.99	11.55	ANKIB1	chr7	protein_coding	ankyrin repeat and IBR domain containing 1
ENSG00000169894.17	0.01	0	0	0	0	0.01	MUC3A	chr7	protein_coding	mucin 3A, cell surface associated
ENSG00000255350.1	0.08	0.04	0.04	0	0	0.04	RP11-37O16.3	chr11	processed_pseudogene	--
ENSG00000173273.15	4.98	4.37	5.79	5.6	5.53	5.83	TNKS	chr8	protein_coding	tankyrase, TRF1-interacting ankyrin-related ADP-ribose polymerase
ENSG00000261093.1	0.17	0.07	0	0	0	0.03	CTD-3126B10.1	chr16	antisense	--
ENSG00000234129.7	0.27	0.16	0.38	0.19	0.29	0.29	RP11-120D5.1	chrX	lincRNA	--
ENSG00000204922.4	8.86	7.84	6.88	8.81	8.49	6.47	UQCC3	chr11	protein_coding	ubiquinol-cytochrome c reductase complex assembly factor 3
ENSG00000149633.11	0.27	0.18	0.15	0.29	0.2	0.08	KIAA1755	chr20	protein_coding	KIAA1755
ENSG00000152782.16	1.21	1.28	1.72	1.77	0.77	3.27	PANK1	chr10	protein_coding	pantothenate kinase 1
ENSG00000197119.12	0.34	0.36	0.63	0.54	0.45	0.85	SLC25A29	chr14	protein_coding	solute carrier family 25 (mitochondrial carnitine/acylcarnitine carrier), member 29
ENSG00000095485.16	7.16	6.77	5.82	5.39	5	4.23	CWF19L1	chr10	protein_coding	CWF19-like 1, cell cycle control (S. pombe)
ENSG00000108784.9	2.45	2.68	2.95	3.33	3	4.13	NAGLU	chr17	protein_coding	N-acetylglucosaminidase, alpha
ENSG00000105825.11	68.17	81.05	53.12	12.14	26.16	13.76	TFPI2	chr7	protein_coding	tissue factor pathway inhibitor 2
ENSG00000113248.5	0	0.03	0.03	0.07	0.06	0.02	PCDHB15	chr5	protein_coding	protocadherin beta 15
ENSG00000127720.7	1.17	1.19	2.1	2.45	2.03	1.75	METTL25	chr12	protein_coding	methyltransferase like 25
ENSG00000281333.1	0	0	0	0.22	0.12	0.12	RP11-900F13.3	chr12	antisense	--
ENSG00000143226.13	0	0	0.08	0.25	0.08	0.15	FCGR2A	chr1	protein_coding	Fc fragment of IgG, low affinity IIa, receptor (CD32)
ENSG00000164885.12	4.05	3.32	5.89	6.14	5.25	6.29	CDK5	chr7	protein_coding	cyclin-dependent kinase 5
ENSG00000137252.9	0	0	0	0.03	0	0	HCRTR2	chr6	protein_coding	hypocretin (orexin) receptor 2
ENSG00000174238.14	28.98	27.66	26.65	22.69	25.76	21.5	PITPNA	chr17	protein_coding	phosphatidylinositol transfer protein, alpha
ENSG00000218187.2	0	0	0	0	0	0.15	RP11-325O24.1	chr6	processed_pseudogene	--
ENSG00000164088.17	3.75	2.94	3.25	6.56	5.38	6.07	PPM1M	chr3	protein_coding	protein phosphatase, Mg2+/Mn2+ dependent, 1M
ENSG00000151233.10	11.93	12.93	15.69	9.91	9.18	10.93	GXYLT1	chr12	protein_coding	glucoside xylosyltransferase 1
ENSG00000274308.1	0	0.07	0.08	0.07	0	0	RP11-19G24.1	chr17	processed_pseudogene	--
ENSG00000280634.1	0	0.03	0.03	0	0.03	0.03	THRIL	chr12	antisense	TNF and HNRNPL related immunoregulatory long non-coding RNA
ENSG00000245105.2	0	0	0.03	0.08	0	0.22	A2M-AS1	chr12	antisense	A2M antisense RNA 1 (head to head)
ENSG00000259098.1	0.18	0.26	0	0.15	0.09	0.69	RP11-603B24.2	chr15	processed_pseudogene	--
ENSG00000170190.15	0.34	0.35	0.59	0.92	0.63	1.34	SLC16A5	chr17	protein_coding	solute carrier family 16 (monocarboxylate transporter), member 5
ENSG00000275221.1	0	0	0	0	0.16	0.16	HIST1H2AK	chr6	protein_coding	histone cluster 1, H2ak
ENSG00000126767.17	12.17	10.85	12.23	10.69	14.13	11.39	ELK1	chrX	protein_coding	ELK1, member of ETS oncogene family
ENSG00000241978.9	0	0.01	0	0.01	0	0	AKAP2	chr9	protein_coding	A kinase (PRKA) anchor protein 2
ENSG00000111897.6	73.23	82.74	95.53	81.12	105.3	93.48	SERINC1	chr6	protein_coding	serine incorporator 1
ENSG00000206418.3	33.35	34	33.33	29.65	35.88	27.52	RAB12	chr18	protein_coding	RAB12, member RAS oncogene family
ENSG00000229399.1	0	0.14	0	0	0.28	0	RP11-378J18.6	chr1	processed_pseudogene	--
ENSG00000270166.1	0	0.22	0.45	0	0	0	RP11-158D2.1	chr9	processed_pseudogene	--
ENSG00000128699.13	6.08	6.59	6.87	7.05	7.53	6.56	ORMDL1	chr2	protein_coding	ORMDL sphingolipid biosynthesis regulator 1
ENSG00000168061.13	10.48	12.1	13	10.95	6.82	13.36	SAC3D1	chr11	protein_coding	SAC3 domain containing 1
ENSG00000176102.11	22.07	18.84	29.85	27.41	17.41	24.49	CSTF3	chr11	protein_coding	cleavage stimulation factor, 3' pre-RNA, subunit 3, 77kDa
ENSG00000171940.13	6.5	6.17	7.08	7.5	8.12	7.32	ZNF217	chr20	protein_coding	zinc finger protein 217
ENSG00000166598.12	937.95	1100.53	1207.18	1027.05	1184.47	1197.58	HSP90B1	chr12	protein_coding	heat shock protein 90kDa beta (Grp94), member 1
ENSG00000223746.1	0.21	0	0	0	0	0	TCEB1P30	chr10	processed_pseudogene	transcription elongation factor B (SIII), polypeptide 1 pseudogene 30
ENSG00000153201.15	10.64	16.34	19.2	16.84	13.71	17.78	RANBP2	chr2	protein_coding	RAN binding protein 2
ENSG00000236279.6	0	0	0.05	0	0.05	0	CLEC2L	chr7	protein_coding	C-type lectin domain family 2, member L
ENSG00000265912.1	0	0	0.03	0	0	0	RP11-583F2.2	chr17	lincRNA	--
ENSG00000136295.14	7.91	7.46	10.86	12.82	10.18	11.72	TTYH3	chr7	protein_coding	tweety family member 3
ENSG00000185737.12	0	0.04	0	0	0	0	NRG3	chr10	protein_coding	neuregulin 3
ENSG00000214135.8	2.8	3.38	3.88	3.67	3.34	3.47	AC024560.3	chr3	transcribed_unprocessed_pseudogene	--
ENSG00000021852.12	0	0	0	0	0	0.02	C8B	chr1	protein_coding	complement component 8, beta polypeptide
ENSG00000266283.1	0	0.08	0	0	0	0	RP11-627G18.1	chr18	antisense	--
ENSG00000183801.7	0.04	0.02	0.02	0.74	0.21	0.42	OLFML1	chr11	protein_coding	olfactomedin-like 1
ENSG00000138386.16	9.25	10.8	6.92	6.1	9.36	7.44	NAB1	chr2	protein_coding	NGFI-A binding protein 1 (EGR1 binding protein 1)
ENSG00000139233.6	4.76	5.57	5.1	5.05	5.27	5.05	LLPH	chr12	protein_coding	LLP homolog, long-term synaptic facilitation (Aplysia)
ENSG00000271997.1	0.28	0.28	0.35	0.36	0.32	0.37	RP11-97O12.6	chr15	sense_intronic	--
ENSG00000175820.3	0.01	0	0	0.01	0.01	0.01	CCDC168	chr13	protein_coding	coiled-coil domain containing 168
ENSG00000264991.1	0.73	0.71	0	0	0	0	AP001205.1	chr8	miRNA	--
ENSG00000147697.8	0.05	0.09	0.11	0.14	0.07	0.07	GSDMC	chr8	protein_coding	gasdermin C
ENSG00000235453.7	0.14	0.07	0.14	0.93	0.28	0.21	TOPORS-AS1	chr9	antisense	TOPORS antisense RNA 1
ENSG00000109220.10	32.46	32.21	32.82	17.8	38.19	19.97	CHIC2	chr4	protein_coding	cysteine-rich hydrophobic domain 2
ENSG00000262003.1	3.07	2.89	2.95	1.81	2.33	3.65	RP11-676J12.7	chr17	antisense	--
ENSG00000254779.4	0.5	0.56	0.89	0.65	0.4	0.24	EGLN1P1	chr15	transcribed_processed_pseudogene	egl-9 family hypoxia-inducible factor 1 pseudogene 1
ENSG00000137331.11	59.06	95.45	36.76	15.14	51.51	18.39	IER3	chr6	protein_coding	immediate early response 3
ENSG00000165244.6	6.01	17.59	2.96	1.71	5.82	1.41	ZNF367	chr9	protein_coding	zinc finger protein 367
ENSG00000166037.10	10.86	10.9	13.57	11.31	11.57	11.92	CEP57	chr11	protein_coding	centrosomal protein 57kDa
ENSG00000132840.9	2.43	2.23	1.84	4.78	2.22	3.13	BHMT2	chr5	protein_coding	betaine--homocysteine S-methyltransferase 2
ENSG00000125869.9	0.03	0	0	0	0.03	0	LAMP5	chr20	protein_coding	lysosomal-associated membrane protein family, member 5
ENSG00000238247.1	0	0	0	0	0	0.04	GS1-309P15.4	chrX	processed_pseudogene	--
ENSG00000134759.13	7.36	7.57	7.38	8.57	8.03	9.2	ELP2	chr18	protein_coding	elongator acetyltransferase complex subunit 2
ENSG00000169919.16	16.27	15.87	16.04	15.72	16.53	18.63	GUSB	chr7	protein_coding	glucuronidase, beta
ENSG00000228205.1	0	0.08	0.08	0.15	0.25	0.17	RP11-778D9.4	chr3	processed_pseudogene	--
ENSG00000015413.9	0	0	0	0	0	0.03	DPEP1	chr16	protein_coding	dipeptidase 1 (renal)
ENSG00000260672.1	0	0	0	0	0	0.03	RP11-1006G14.1	chr15	lincRNA	--
ENSG00000122691.12	24.02	18.7	16.08	28.85	23.34	22.2	TWIST1	chr7	protein_coding	twist family bHLH transcription factor 1
ENSG00000262140.1	0	0	0	0	0.07	0	RP11-417N10.3	chr16	unprocessed_pseudogene	--
ENSG00000243742.5	0.23	0.29	0.12	0.03	0.26	0.19	RPLP0P2	chr11	transcribed_processed_pseudogene	ribosomal protein, large, P0 pseudogene 2
ENSG00000164647.8	19.2	23.64	14.83	32.16	12.98	18.34	STEAP1	chr7	protein_coding	six transmembrane epithelial antigen of the prostate 1
ENSG00000102763.15	3.07	3.35	3.49	5.03	4.53	3.76	VWA8	chr13	protein_coding	von Willebrand factor A domain containing 8
ENSG00000186409.14	0.15	0.05	0.27	0.41	0.41	0.36	CCDC30	chr1	protein_coding	coiled-coil domain containing 30
ENSG00000258137.5	0	0.13	0.13	0.12	0.2	0	RP11-753H16.3	chr12	antisense	--
ENSG00000249018.2	0	0	0.06	0	0	0	GAPDHP56	chr4	processed_pseudogene	glyceraldehyde 3 phosphate dehydrogenase pseudogene 56
ENSG00000060982.14	32.63	34.06	34.62	24.33	38.5	28.67	BCAT1	chr12	protein_coding	branched chain amino-acid transaminase 1, cytosolic
ENSG00000101868.10	8.18	8.73	6.19	6.17	6.29	4.74	POLA1	chrX	protein_coding	polymerase (DNA directed), alpha 1, catalytic subunit
ENSG00000228526.3	0.62	0.45	0.15	0	1.05	0.15	RP3-510D11.1	chr1	lincRNA	--
ENSG00000261243.1	0	0	0.1	0	0.1	0	RP11-517C16.4	chr16	antisense	--
ENSG00000172900.11	0	0	0	0	0.06	0	FLJ42102	chr11	unitary_pseudogene	--
ENSG00000174015.9	0	0	0	0	0	0.03	SPERT	chr13	protein_coding	spermatid associated
ENSG00000201564.1	0	0	0.2	0	0	0	RN7SKP50	chr11	misc_RNA	RNA, 7SK small nuclear pseudogene 50
ENSG00000124818.14	0.02	0.02	0	0	0	0	OPN5	chr6	protein_coding	opsin 5
ENSG00000226251.5	0	0.17	0.17	0	0	0.17	RP11-15I11.3	chr1	lincRNA	--
ENSG00000234287.1	0.25	0.24	0	0.65	0.24	0.24	RP11-761N21.2	chr3	processed_pseudogene	--
ENSG00000100532.11	4.29	3.67	4.7	2.94	3.29	5.44	CGRRF1	chr14	protein_coding	cell growth regulator with ring finger domain 1
ENSG00000224530.1	0	0	0	0	0.13	0	PPIAP10	chr20	processed_pseudogene	peptidylprolyl isomerase A (cyclophilin A) pseudogene 10
ENSG00000249681.2	0	0	0	0.07	0	0	KRT19P3	chr4	processed_pseudogene	keratin 19 pseudogene 3
ENSG00000267454.5	0.24	0.23	0.27	0.41	0.38	0.27	ZNF582-AS1	chr19	lincRNA	ZNF582 antisense RNA 1 (head to head)
ENSG00000167613.15	0	0	0.01	0.02	0.02	0	LAIR1	chr19	protein_coding	leukocyte-associated immunoglobulin-like receptor 1
ENSG00000243568.2	0.08	0.08	0.08	0	0	0	RP11-2I17.1	chr15	processed_pseudogene	--
ENSG00000157870.14	3.81	4.09	5.63	4.65	3.48	3.22	FAM213B	chr1	protein_coding	family with sequence similarity 213, member B
ENSG00000125798.14	0.02	0	0	0	0	0	FOXA2	chr20	protein_coding	forkhead box A2
ENSG00000228801.5	0.83	0.38	0.57	1.04	0.78	1.23	RP11-110G21.1	chr8	antisense	--
ENSG00000132821.11	0.71	0.53	0.63	0.39	0.28	0.5	VSTM2L	chr20	protein_coding	V-set and transmembrane domain containing 2 like
ENSG00000204849.7	0	0	0	0.01	0	0.01	SPATA31A1	chr9	protein_coding	SPATA31 subfamily A, member 1
ENSG00000162521.18	12.24	12.74	11.19	14.82	11.84	12.08	RBBP4	chr1	protein_coding	retinoblastoma binding protein 4
ENSG00000256973.1	2.13	1.9	3.19	1.94	2.08	3.23	RP11-359J14.2	chr12	lincRNA	--
ENSG00000254911.3	3.39	3.96	4.22	5.3	5.58	4.33	SCARNA9	chr11	antisense	small Cajal body-specific RNA 9
ENSG00000141441.15	2.09	1.74	3.1	2.41	2.18	1.99	GAREM	chr18	protein_coding	GRB2 associated, regulator of MAPK1
ENSG00000113262.14	0	0	0.01	0	0.02	0	GRM6	chr5	protein_coding	glutamate receptor, metabotropic 6
ENSG00000132405.18	7.23	7.54	7	7.98	7.07	8.28	TBC1D14	chr4	protein_coding	TBC1 domain family, member 14
ENSG00000249996.1	0.11	0	0	0	0	0	RP11-359P5.1	chr5	antisense	--
ENSG00000256249.1	0	0	0	0	0.07	0	RP11-324E6.6	chr12	lincRNA	--
ENSG00000185264.11	0	0	0	0	0	0.05	TEX33	chr22	protein_coding	testis expressed 33
ENSG00000260364.1	0	0	0	0.07	0	0	RP11-256I9.3	chr16	lincRNA	--
ENSG00000233013.8	0	0.05	0	0	0	0	FAM157B	chr9	lincRNA	family with sequence similarity 157, member B
ENSG00000269220.1	0.03	0	0	0	0	0.03	LINC00528	chr22	lincRNA	long intergenic non-protein coding RNA 528
ENSG00000137770.13	8.02	9.6	6.83	6.42	7.78	5.38	CTDSPL2	chr15	protein_coding	CTD (carboxy-terminal domain, RNA polymerase II, polypeptide A) small phosphatase like 2
ENSG00000118976.5	0	0.06	0.02	0	0	0	OTUD4P1	chr12	processed_pseudogene	OTUD4 pseudogene 1
ENSG00000224881.1	0	0.07	0.07	0.37	0	0.07	AC068279.3	chr2	processed_pseudogene	--
ENSG00000266803.1	0	0	0	0	0.09	0.09	RP1-77H15.1	chr17	sense_intronic	--
ENSG00000117266.15	0.04	0	0.06	0.07	0.02	0.59	CDK18	chr1	protein_coding	cyclin-dependent kinase 18
ENSG00000120675.5	9.03	8.49	9.13	11.57	10.22	8.63	DNAJC15	chr13	protein_coding	DnaJ (Hsp40) homolog, subfamily C, member 15
ENSG00000163576.17	0.04	0.02	0.04	0.05	0.12	0.06	EFHB	chr3	protein_coding	EF-hand domain family, member B
ENSG00000213343.5	0.13	0	0.13	0.11	0	0	RPL21P18	chr12	processed_pseudogene	ribosomal protein L21 pseudogene 18
ENSG00000213653.4	0	0	0	0	0.16	0	RPL22P22	chrX	processed_pseudogene	ribosomal protein L22 pseudogene 22
ENSG00000258231.5	0	0	0	0	0	0.04	RP11-362K2.2	chr12	lincRNA	--
ENSG00000013583.8	13.59	12.1	12.33	19.25	14.99	16.17	HEBP1	chr12	protein_coding	heme binding protein 1
ENSG00000072609.17	3.47	3.11	3.05	3.3	3.01	3.76	CHFR	chr12	protein_coding	checkpoint with forkhead and ring finger domains, E3 ubiquitin protein ligase
ENSG00000243539.3	0	0	0	0	0	0.22	RN7SL649P	chr1	misc_RNA	RNA, 7SL, cytoplasmic 649, pseudogene
ENSG00000254783.1	0.17	0	0	0.15	0.25	0.08	RP11-320L11.2	chr11	processed_pseudogene	--
ENSG00000277959.1	0.76	0.37	0.19	0.5	1.11	0.37	RP11-45A17.2	chr10	antisense	--
ENSG00000158022.6	0	0.03	0.04	0.06	0.1	0.38	TRIM63	chr1	protein_coding	tripartite motif containing 63, E3 ubiquitin protein ligase
ENSG00000198944.5	0	0	0.02	0.02	0	0	SOWAHA	chr5	protein_coding	sosondowah ankyrin repeat domain family member A
ENSG00000222522.1	0	0	0	0	0.57	0	RNU6-519P	chr8	snRNA	RNA, U6 small nuclear 519, pseudogene
ENSG00000182742.5	2.75	2.27	3.84	3.9	2.57	3.89	HOXB4	chr17	protein_coding	homeobox B4
ENSG00000196139.11	1.3	0.91	1.36	10.25	3	2.66	AKR1C3	chr10	protein_coding	aldo-keto reductase family 1, member C3
ENSG00000255823.2	1.02	1.07	0.9	0.72	0.94	0.99	MTRNR2L8	chr11	protein_coding	MT-RNR2-like 8
ENSG00000073803.13	0.66	0.65	1.11	1.17	1	0.89	MAP3K13	chr3	protein_coding	mitogen-activated protein kinase kinase kinase 13
ENSG00000232774.7	1.93	2.88	2.35	1.75	2.57	1.8	FLJ22447	chr14	lincRNA	--
ENSG00000152049.6	1.51	1.16	0.83	1.34	3.07	1.93	KCNE4	chr2	protein_coding	potassium channel, voltage gated subfamily E regulatory beta subunit 4
ENSG00000233184.6	1.72	1.53	1.72	2.7	1.44	2.5	RP11-421L21.3	chr1	antisense	--
ENSG00000129007.14	1.74	1.76	0.74	1.12	0.94	0.83	CALML4	chr15	protein_coding	calmodulin-like 4
ENSG00000233084.2	0.27	0.13	0	0.12	0.27	0.26	RPL23AP25	chr1	processed_pseudogene	ribosomal protein L23a pseudogene 25
ENSG00000188451.8	0	0.06	0.06	0	0.03	0	SRP72P2	chr6	processed_pseudogene	signal recognition particle 72kDa pseudogene 2
ENSG00000198804.2	4887.79	4202.88	4764.59	5322.06	5340.86	5359.89	MT-CO1	chrM	protein_coding	mitochondrially encoded cytochrome c oxidase I
ENSG00000239516.1	0	0	0	0	0	0.03	FLYWCH1P1	chr3	processed_pseudogene	FLYWCH-type zinc finger 1 pseudogene 1
ENSG00000132952.11	3.67	4.91	4.21	3.94	4.31	4.09	USPL1	chr13	protein_coding	ubiquitin specific peptidase like 1
ENSG00000198677.10	16.37	24.4	29.3	30.58	31.98	31.36	TTC37	chr5	protein_coding	tetratricopeptide repeat domain 37
ENSG00000114503.10	47.98	48.21	51.87	48.06	44.19	43.06	NCBP2	chr3	protein_coding	nuclear cap binding protein subunit 2, 20kDa
ENSG00000183742.12	0.02	0.01	0.01	0.02	0.04	0.05	MACC1	chr7	protein_coding	metastasis associated in colon cancer 1
ENSG00000239040.1	0.61	3.54	0.6	0	0	0	Y_RNA	chr4	misc_RNA	--
ENSG00000071564.14	18.65	15.87	14.69	15.92	16.72	10.14	TCF3	chr19	protein_coding	transcription factor 3
ENSG00000233440.2	0.32	0	0	0.14	0	0.16	HMGA1P6	chr13	processed_pseudogene	high mobility group AT-hook 1 pseudogene 6
ENSG00000087245.12	46.29	42.69	45.18	55.07	53.83	76.53	MMP2	chr16	protein_coding	matrix metallopeptidase 2
ENSG00000270165.1	0.22	0.21	0.22	0.1	0	0.21	RP11-167P11.2	chr16	sense_intronic	--
ENSG00000139988.9	0	0	0	0	0	0.03	RDH12	chr14	protein_coding	retinol dehydrogenase 12 (all-trans/9-cis/11-cis)
ENSG00000253607.1	0.1	0.1	0	0.09	0	0	RP11-557C18.3	chr8	antisense	--
ENSG00000271088.1	0	0	0.02	0	0	0	RP11-497J7.4	chrX	processed_pseudogene	--
ENSG00000225328.1	0	0	0	0	0	0.1	LINC01594	chr2	antisense	long intergenic non-protein coding RNA 1594
ENSG00000237522.1	0.36	0.25	0.25	0.27	0.1	0.2	NONOP2	chr2	processed_pseudogene	non-POU domain containing, octamer-binding pseudogene 2
ENSG00000261390.5	0	0.02	0	0	0	0	MAFTRR	chr16	lincRNA	MAF transcriptional regulator RNA
ENSG00000266783.1	0.06	0.35	0.12	0.16	0	0.12	RP11-715F3.2	chr18	sense_intronic	--
ENSG00000204271.10	1.32	0.77	2.48	2.6	1.06	1.72	SPIN3	chrX	protein_coding	spindlin family, member 3
ENSG00000106952.7	0	0.02	0	0	0	0	TNFSF8	chr9	protein_coding	tumor necrosis factor (ligand) superfamily, member 8
ENSG00000229001.1	0.06	0	0.11	0	0.06	0.06	ACTBP14	chr10	processed_pseudogene	actin, beta pseudogene 14
ENSG00000270996.1	0	0	0	0	0.07	0.07	RP11-342K6.4	chr2	lincRNA	--
ENSG00000104660.17	8.13	7.47	8.89	6.81	6.88	6.66	LEPROTL1	chr8	protein_coding	leptin receptor overlapping transcript-like 1
ENSG00000104866.10	5.14	5.14	5.57	5.64	3.7	6.76	PPP1R37	chr19	protein_coding	protein phosphatase 1, regulatory subunit 37
ENSG00000188559.13	1.34	1.23	1.4	1.59	1.21	1.71	RALGAPA2	chr20	protein_coding	Ral GTPase activating protein, alpha subunit 2 (catalytic)
ENSG00000253739.1	1.18	1.14	0.58	0	0	1.71	RNU6-323P	chr8	snRNA	RNA, U6 small nuclear 323, pseudogene
ENSG00000144589.20	1.71	1.36	1.71	2.13	1.45	2.25	STK11IP	chr2	protein_coding	serine/threonine kinase 11 interacting protein
ENSG00000253208.1	0	0	0.16	0	0	0	RP11-1G11.2	chr8	processed_pseudogene	--
ENSG00000237149.5	0.84	0.46	0.87	1.43	0.87	1.63	ZNF503-AS2	chr10	antisense	ZNF503 antisense RNA 2
ENSG00000226948.1	0	0.15	0	0.14	0.31	0	RPS4XP2	chr20	processed_pseudogene	ribosomal protein S4X pseudogene 2
ENSG00000152409.8	1.92	2.07	3.58	3.25	3.99	4.98	JMY	chr5	protein_coding	junction mediating and regulatory protein, p53 cofactor
ENSG00000162599.15	1.82	1.61	1.76	2.52	2.28	1.97	NFIA	chr1	protein_coding	nuclear factor I/A
ENSG00000104812.14	8.81	8.63	16.01	8.76	15.94	6.24	GYS1	chr19	protein_coding	glycogen synthase 1 (muscle)
ENSG00000091651.8	31.69	32.37	15.8	10.15	9.87	6.77	ORC6	chr16	protein_coding	origin recognition complex, subunit 6
ENSG00000178458.5	0	0.15	0.15	0.54	0.15	0.3	H3F3AP6	chr4	processed_pseudogene	H3 histone, family 3A, pseudogene 6
ENSG00000108576.9	0	0.01	0	0	0	0.04	SLC6A4	chr17	protein_coding	solute carrier family 6 (neurotransmitter transporter), member 4
ENSG00000130758.7	1.5	1.1	1.84	1.7	1.22	1.46	MAP3K10	chr19	protein_coding	mitogen-activated protein kinase kinase kinase 10
ENSG00000207550.1	0	0	0	0	0	1.75	MIR99B	chr19	miRNA	microRNA 99b
ENSG00000260466.1	0	0.58	0.12	0	0	0	RP4-536B24.2	chr16	antisense	--
ENSG00000124784.8	23.72	23.39	24.09	17.04	17.06	14.25	RIOK1	chr6	protein_coding	RIO kinase 1
ENSG00000087076.8	0.1	0.34	0.44	0.92	0.29	2.28	HSD17B14	chr19	protein_coding	hydroxysteroid (17-beta) dehydrogenase 14
ENSG00000221826.9	0	0.03	0	0	0	0	PSG3	chr19	protein_coding	pregnancy specific beta-1-glycoprotein 3
ENSG00000264058.1	0	0	0.02	0.07	0.1	0.07	RP5-1028K7.3	chr17	protein_coding	--
ENSG00000111785.18	3.34	2.68	2.88	3.68	1.88	3.24	RIC8B	chr12	protein_coding	RIC8 guanine nucleotide exchange factor B
ENSG00000156475.18	0	0.01	0.01	0	0	0	PPP2R2B	chr5	protein_coding	protein phosphatase 2, regulatory subunit B, beta
ENSG00000091073.19	2.5	1.36	2.86	2.64	0.89	2.29	DTX2	chr7	protein_coding	deltex 2, E3 ubiquitin ligase
ENSG00000171116.7	0	0	0.03	0.14	0	0	HSFX1	chrX	protein_coding	heat shock transcription factor family, X linked 1
ENSG00000230641.1	0	0	0	0.2	0	0.44	USP12-AS2	chr13	antisense	USP12 antisense RNA 2 (head to head)
ENSG00000186648.14	0	0	0.01	0	0	0.01	LRRC16B	chr14	protein_coding	leucine rich repeat containing 16B
ENSG00000228007.1	1.77	2.46	0.97	2.4	2.68	2.09	AC011933.2	chr17	processed_pseudogene	--
ENSG00000267201.1	0.34	0	0.33	0.45	0	0.33	AC005624.2	chr19	lincRNA	--
ENSG00000172586.7	15.55	14.36	13.5	17.74	14.36	10.76	CHCHD1	chr10	protein_coding	coiled-coil-helix-coiled-coil-helix domain containing 1
ENSG00000242790.1	0	0	0.14	0	0	0	RP11-451G4.3	chr3	lincRNA	--
ENSG00000173175.14	0	0	0	0.01	0	0.01	ADCY5	chr3	protein_coding	adenylate cyclase 5
ENSG00000070444.14	2.33	5.86	2.42	2.35	6.1	4.7	MNT	chr17	protein_coding	MAX network transcriptional repressor
ENSG00000248275.1	0.18	0.12	0	0.21	0.41	0.06	TRIM52-AS1	chr5	processed_transcript	TRIM52 antisense RNA 1 (head to head)
ENSG00000274659.1	0	0	0	0	0.22	0	RP11-986G18.2	chr12	lincRNA	--
ENSG00000057657.14	0.66	1.84	1.29	1.14	1.21	1.02	PRDM1	chr6	protein_coding	PR domain containing 1, with ZNF domain
ENSG00000270367.1	0.13	0	0	0.03	0.06	0.06	RP11-331G2.6	chr3	processed_pseudogene	--
ENSG00000240674.1	0	0	1.03	0.23	0.26	0.25	RP11-366M4.1	chr4	processed_pseudogene	--
ENSG00000246582.2	0.19	0.12	0.19	0.42	0.09	0.47	RP11-1149O23.3	chr8	processed_transcript	--
ENSG00000267261.5	96.82	98.59	92.48	96.25	95.13	87.1	CTD-2132N18.3	chr17	protein_coding	--
ENSG00000143850.12	0	0.01	0	0.1	0.01	0.02	PLEKHA6	chr1	protein_coding	pleckstrin homology domain containing, family A member 6
ENSG00000204055.4	0.09	0	0	0.05	0.09	0	RP11-247A12.2	chr9	antisense	--
ENSG00000268714.3	0	0	0	0.13	0	0	CTD-2287O16.3	chr5	protein_coding	--
ENSG00000150459.12	37.34	33.5	39.57	45.11	41.42	44.52	SAP18	chr13	protein_coding	Sin3A-associated protein, 18kDa
ENSG00000231086.1	0	0.08	0.08	0	0	0.08	TSSK1A	chr22	unitary_pseudogene	testis-specific serine kinase 1A pseudogene
ENSG00000268324.2	0.05	0	0	0.02	0.03	0	LRRC2-AS1	chr3	antisense	LRRC2 antisense RNA 1
ENSG00000258791.7	0.03	0	0	0	0	0	LINC00520	chr14	lincRNA	long intergenic non-protein coding RNA 520
ENSG00000259024.6	0.38	0.52	0.66	0.45	0.46	0.67	TVP23C-CDRT4	chr17	protein_coding	TVP23C-CDRT4 readthrough
ENSG00000255750.5	0.06	0.06	0.06	0	0	0	RP11-283G6.5	chr12	antisense	--
ENSG00000054179.11	0	0	0	0	0	0.03	ENTPD2	chr9	protein_coding	ectonucleoside triphosphate diphosphohydrolase 2
ENSG00000117152.13	102.47	41.26	76.92	42.78	27.46	31.02	RGS4	chr1	protein_coding	regulator of G-protein signaling 4
ENSG00000212290.1	0.55	0.53	0	0.48	0.54	0	RNA5SP424	chr16	rRNA	RNA, 5S ribosomal pseudogene 424
ENSG00000208032.1	0	0	0	0	0.63	0	MIR548A3	chr8	miRNA	microRNA 548a-3
ENSG00000159224.4	0	0	0.09	0.08	0	0	GIP	chr17	protein_coding	gastric inhibitory polypeptide
ENSG00000135316.17	86.03	98.31	71.67	66.45	80.21	56.48	SYNCRIP	chr6	protein_coding	synaptotagmin binding, cytoplasmic RNA interacting protein
ENSG00000115239.21	6.98	5.83	7.77	7.5	6.05	6.36	GPR75-ASB3	chr2	protein_coding	GPR75-ASB3 readthrough
ENSG00000180458.2	0.19	0.04	0.13	0.07	0.11	0.09	CTD-3064H18.4	chr19	antisense	--
ENSG00000272523.1	0.14	0.42	0.28	0.76	0.56	0.42	LINC01023	chr5	lincRNA	long intergenic non-protein coding RNA 1023
ENSG00000239622.1	0.66	0	0.33	0.14	0.16	0.16	CTA-242H14.1	chr7	processed_pseudogene	--
ENSG00000135776.4	2.65	3.05	3.5	2.13	2.12	2.06	ABCB10	chr1	protein_coding	ATP-binding cassette, sub-family B (MDR/TAP), member 10
ENSG00000119121.21	0.03	0.03	0.06	0.06	0.01	0.2	TRPM6	chr9	protein_coding	transient receptor potential cation channel, subfamily M, member 6
ENSG00000242317.1	0	0	0.11	0	0	0	RP11-875H7.5	chr3	lincRNA	--
ENSG00000167740.9	2.45	2.1	2.89	4.92	3.41	5.16	CYB5D2	chr17	protein_coding	cytochrome b5 domain containing 2
ENSG00000225270.1	0.07	0	0	0	0	0	CICP12	chr7	processed_pseudogene	capicua transcriptional repressor pseudogene 12
ENSG00000185551.12	31.96	22.61	21.39	27.43	26.65	19.5	NR2F2	chr15	protein_coding	nuclear receptor subfamily 2, group F, member 2
ENSG00000165775.17	5.75	5.13	5.26	6.7	5.6	6.2	FUNDC2	chrX	protein_coding	FUN14 domain containing 2
ENSG00000259424.1	0	0	0	0	0	0.55	RP11-35O15.1	chr15	antisense	--
ENSG00000248554.1	0	0	0	0	0.22	0.43	RP11-159F24.6	chr5	antisense	--
ENSG00000279571.1	0.17	0.25	0.17	0.22	0	0.33	RP11-56D16.8	chr9	lincRNA	--
ENSG00000233509.2	0	0	0	0	0	0.1	ZNF197-AS1	chr3	antisense	ZNF197 antisense RNA 1
ENSG00000186635.14	4.91	4.24	8.56	8.84	6.56	12.51	ARAP1	chr11	protein_coding	ArfGAP with RhoGAP domain, ankyrin repeat and PH domain 1
ENSG00000260643.1	19.24	20.47	16.2	14.88	14.97	18.82	RP11-303E16.8	chr16	processed_transcript	--
ENSG00000179841.8	0.15	0.16	0.12	0.37	0.19	0.2	AKAP5	chr14	protein_coding	A kinase (PRKA) anchor protein 5
ENSG00000260641.1	0.31	0.41	0.47	0.65	0.63	0.91	RP11-1299A16.3	chr4	antisense	--
ENSG00000233828.3	0	0	0.09	0.02	0.02	0	CTC-242N15.1	chr5	lincRNA	--
ENSG00000198744.5	1.5	0.45	1.25	0.81	0.79	0.45	RP5-857K21.11	chr1	unprocessed_pseudogene	--
ENSG00000198924.7	1.96	2.35	2.4	1.68	2.08	1.78	DCLRE1A	chr10	protein_coding	DNA cross-link repair 1A
ENSG00000157326.18	7.22	6.84	8.42	9.93	8.33	9.47	DHRS4	chr14	protein_coding	dehydrogenase/reductase (SDR family) member 4
ENSG00000230191.1	0	0	0	0	0.16	0	RP4-725G10.3	chr7	processed_pseudogene	--
ENSG00000276691.1	0.12	0	0.23	0	0	0	RP5-1057I20.5	chr12	antisense	--
ENSG00000255319.5	0	0	0	0	0.04	0	ENPP7P8	chr11	transcribed_unprocessed_pseudogene	ectonucleotide pyrophosphatase/phosphodiesterase 7 pseudogene 8
ENSG00000143553.10	13.95	10.99	12.46	16.78	14.28	15.73	SNAPIN	chr1	protein_coding	SNAP-associated protein
ENSG00000229567.1	0.37	0	0	0.33	0	1.09	RP4-717I23.2	chr1	processed_pseudogene	--
ENSG00000104863.11	1.03	1.61	1.96	2.29	1.71	1.93	LIN7B	chr19	protein_coding	lin-7 homolog B (C. elegans)
ENSG00000272446.5	0.8	0.67	1.77	4.87	2.43	4.94	RP1-225E12.3	chr6	processed_transcript	--
ENSG00000187951.10	8.12	6.85	4.31	3.4	3.28	2.07	ARHGAP11B	chr15	protein_coding	Rho GTPase activating protein 11B
ENSG00000275839.1	0.14	0	0	0.25	0	0.14	CTC-421K24.1	chr17	processed_pseudogene	--
ENSG00000261872.1	0	0	0.09	0	0	0	RP5-867C24.5	chr17	antisense	--
ENSG00000126934.13	62.03	50.71	64.96	76.89	68.85	75.16	MAP2K2	chr19	protein_coding	mitogen-activated protein kinase kinase 2
ENSG00000279901.1	0.11	0.15	0.11	0.17	0.15	0	CTD-2270P14.2	chr16	TEC	--
ENSG00000167768.4	0.03	0.02	0	0	0	0	KRT1	chr12	protein_coding	keratin 1, type II
ENSG00000177352.9	4.88	2.94	4.84	5.07	4.32	5.73	CCDC71	chr3	protein_coding	coiled-coil domain containing 71
ENSG00000236991.6	0	0	0	0.03	0	0	EDRF1-AS1	chr10	antisense	EDRF1 antisense RNA 1
ENSG00000240618.1	0	0.21	0.63	0.37	0.63	1.04	RP11-206L10.5	chr1	lincRNA	--
ENSG00000166024.13	8.13	8.16	10.95	7.54	8.75	9.31	R3HCC1L	chr10	protein_coding	R3H domain and coiled-coil containing 1-like
ENSG00000243297.2	0.17	0	0.16	0	0	0	RPL31P61	chr19	processed_pseudogene	ribosomal protein L31 pseudogene 61
ENSG00000168890.13	2.15	0.83	2.18	2.11	2	3.5	TMEM150A	chr2	protein_coding	transmembrane protein 150A
ENSG00000261079.1	0	0.03	0.08	0.02	0.13	0.1	RP11-252A24.3	chr16	lincRNA	--
ENSG00000262791.1	0.27	0	0.14	0.36	0	0	RP11-961A15.1	chr17	antisense	--
ENSG00000147872.9	41.5	35.63	55.05	43.28	51.11	63.52	PLIN2	chr9	protein_coding	perilipin 2
ENSG00000166396.12	5.24	6.45	4.19	2.79	2.47	3.18	SERPINB7	chr18	protein_coding	serpin peptidase inhibitor, clade B (ovalbumin), member 7
ENSG00000104756.15	52.15	53.82	50	29.59	44.49	34.33	KCTD9	chr8	protein_coding	potassium channel tetramerization domain containing 9
ENSG00000223460.1	0.5	0.36	0.62	0.16	0.92	0.61	GAPDHP69	chr13	processed_pseudogene	glyceraldehyde 3 phosphate dehydrogenase pseudogene 69
ENSG00000282393.1	3.48	3.89	6.1	2.86	3.79	8.92	CTD-3113P16.11	chr19	lincRNA	--
ENSG00000103855.17	11.38	11	13.03	13	10.86	20.73	CD276	chr15	protein_coding	CD276 molecule
ENSG00000132879.13	0.14	0.31	0.93	0.66	0.98	1.18	FBXO44	chr1	protein_coding	F-box protein 44
ENSG00000145217.13	0	0.01	0.05	0.03	0.03	0.03	SLC26A1	chr4	protein_coding	solute carrier family 26 (anion exchanger), member 1
ENSG00000118298.10	0	0	0.03	0.05	0	0	CA14	chr1	protein_coding	carbonic anhydrase XIV
ENSG00000130635.15	218.72	184.68	189.25	122.36	153.76	114.77	COL5A1	chr9	protein_coding	collagen, type V, alpha 1
ENSG00000227207.2	0.18	0	0	0	0	0	RPL31P12	chr1	processed_pseudogene	ribosomal protein L31 pseudogene 12
ENSG00000214097.4	0.03	0.03	0	0	0	0	SMCO1	chr3	protein_coding	single-pass membrane protein with coiled-coil domains 1
ENSG00000220891.1	0	0.04	0	0	0.04	0.02	LL22NC03-63E9.3	chr22	antisense	--
ENSG00000224046.1	0.33	0.71	0.08	0.29	0.32	0.24	AC005076.5	chr7	antisense	--
ENSG00000080511.3	0	0.04	0	0	0	0	RDH8	chr19	protein_coding	retinol dehydrogenase 8 (all-trans)
ENSG00000029153.14	5.23	6.53	4.52	4.74	3.95	4.34	ARNTL2	chr12	protein_coding	aryl hydrocarbon receptor nuclear translocator-like 2
ENSG00000255537.1	0.04	0.02	0.02	0	0	0.11	AP000708.1	chr11	antisense	--
ENSG00000198618.5	1.39	0.49	0.25	0.77	0.99	0.86	PPIAP22	chr21	processed_pseudogene	peptidylprolyl isomerase A (cyclophilin A) pseudogene 22
ENSG00000177082.12	3.94	3.36	3.9	3.05	3.68	3.49	WDR73	chr15	protein_coding	WD repeat domain 73
ENSG00000227234.1	0.13	0.13	0	0	0	0	SPANXB1	chrX	protein_coding	SPANX family, member B1
ENSG00000179460.5	0.11	0.05	0.38	0.34	0.22	0.22	EEF1A1P27	chr7	processed_pseudogene	eukaryotic translation elongation factor 1 alpha 1 pseudogene 27
ENSG00000153064.11	0.08	0.09	0.15	0.18	0.14	0.18	BANK1	chr4	protein_coding	B-cell scaffold protein with ankyrin repeats 1
ENSG00000226806.1	0.07	0.03	0.07	0.03	0	0.03	AC011893.3	chr2	antisense	--
ENSG00000120896.13	13.28	12.5	12.08	14.36	14.14	11.76	SORBS3	chr8	protein_coding	sorbin and SH3 domain containing 3
ENSG00000260711.2	0	0.01	0	0	0	0	RP11-747H7.3	chr14	sense_intronic	--
ENSG00000228322.1	0	0	0	0	0	0.07	RP11-358M14.2	chr9	antisense	--
ENSG00000279611.1	0.27	0.46	0.54	0.65	0	0.46	CTD-2619J13.5	chr19	TEC	--
ENSG00000226982.4	0	0	0	0	0.02	0	CENPCP1	chr12	processed_pseudogene	centromere protein C pseudogene 1
ENSG00000137672.12	0.12	0.13	0.04	0.07	0.08	0.12	TRPC6	chr11	protein_coding	transient receptor potential cation channel, subfamily C, member 6
ENSG00000250144.1	0.73	0.57	0.89	0.71	0.8	1.01	RP11-553P9.1	chr4	processed_pseudogene	--
ENSG00000198203.9	0	0.02	0.04	0.08	0.08	0.19	SULT1C2	chr2	protein_coding	sulfotransferase family, cytosolic, 1C, member 2
ENSG00000232196.3	0	0.03	0.07	0	0	0.07	MTRNR2L4	chr16	protein_coding	MT-RNR2-like 4
ENSG00000262587.2	0.11	0.27	0.22	0.44	0.22	0.33	RP11-266L9.4	chr16	transcribed_unprocessed_pseudogene	--
ENSG00000238039.1	0	0	0	0	0	0.09	AF011889.2	chrX	lincRNA	--
ENSG00000124535.15	15.18	12.81	12.01	11.84	11.57	10.11	WRNIP1	chr6	protein_coding	Werner helicase interacting protein 1
ENSG00000173349.5	2.18	1.79	2.76	2.14	1.89	2.36	SFT2D3	chr2	protein_coding	SFT2 domain containing 3
ENSG00000198028.3	0.07	0.18	0.12	0.19	0.19	0.02	ZNF560	chr19	protein_coding	zinc finger protein 560
ENSG00000109107.13	1.36	1.52	3.38	7.48	8.06	14.4	ALDOC	chr17	protein_coding	aldolase C, fructose-bisphosphate
ENSG00000109771.15	0.03	0.08	0.07	0.02	0.06	0.11	LRP2BP	chr4	protein_coding	LRP2 binding protein
ENSG00000172824.14	0.17	0.14	0.07	0.15	0.24	0.45	CES4A	chr16	protein_coding	carboxylesterase 4A
ENSG00000270103.3	0.96	0	0	0	0	0	RNU11	chr1	lincRNA	RNA, U11 small nuclear
ENSG00000090372.14	27.26	26.19	22.33	22.83	22.86	16.39	STRN4	chr19	protein_coding	striatin, calmodulin binding protein 4
ENSG00000242272.1	0.16	0.3	0	0.41	0.15	0	AK2P2	chr2	processed_pseudogene	adenylate kinase 2 pseudogene 2
ENSG00000272456.1	0	0.06	0	0	0	0	CTD-2342N23.3	chr8	lincRNA	--
ENSG00000198440.9	0.74	0.65	0.87	0.67	0.74	0.76	ZNF583	chr19	protein_coding	zinc finger protein 583
ENSG00000109323.8	9	7.9	12.19	12.45	13.5	18.42	MANBA	chr4	protein_coding	mannosidase, beta A, lysosomal
ENSG00000133256.12	0	0	0.05	0	0.02	0	PDE6B	chr4	protein_coding	phosphodiesterase 6B, cGMP-specific, rod, beta
ENSG00000230666.5	0.02	0.02	0.02	0	0	0	CEACAM22P	chr19	transcribed_unprocessed_pseudogene	carcinoembryonic antigen-related cell adhesion molecule 22, pseudogene
ENSG00000257572.1	0.06	0.11	0	0.05	0.06	0.06	RP11-478B9.2	chr12	processed_pseudogene	--
ENSG00000265367.1	0	0	0	0	0.62	0	AL160269.1	chr9	miRNA	--
ENSG00000089335.20	5.46	5.57	9.84	8.59	8.2	7.06	ZNF302	chr19	protein_coding	zinc finger protein 302
ENSG00000181638.17	1.34	1.16	2.05	1.39	1.26	1.54	ZFP41	chr8	protein_coding	ZFP41 zinc finger protein
ENSG00000134108.12	30.5	33.91	34.13	27.4	36.03	47.87	ARL8B	chr3	protein_coding	ADP-ribosylation factor-like 8B
ENSG00000113312.10	66.92	72.72	82.41	72.05	64.26	71.5	TTC1	chr5	protein_coding	tetratricopeptide repeat domain 1
ENSG00000256128.5	0.17	0.24	0.33	0.18	0.08	0.2	LINC00944	chr12	lincRNA	long intergenic non-protein coding RNA 944
ENSG00000179397.17	0.21	0.22	0.3	0.21	0.11	0.15	C1orf101	chr1	protein_coding	chromosome 1 open reading frame 101
ENSG00000279453.1	1.01	1.15	1.32	1.63	1.26	1.41	RP3-425C14.4	chr6	TEC	--
ENSG00000266473.1	0	0	0	0.32	0.27	0.35	RP11-401F2.3	chr17	antisense	--
ENSG00000140575.12	93.23	104.38	94.36	83.78	92.56	90.58	IQGAP1	chr15	protein_coding	IQ motif containing GTPase activating protein 1
ENSG00000110436.11	0.07	0.03	0.03	0.1	0.05	0.09	SLC1A2	chr11	protein_coding	solute carrier family 1 (glial high affinity glutamate transporter), member 2
ENSG00000100647.7	2.14	2.33	3.49	2.77	2.42	4.08	SUSD6	chr14	protein_coding	sushi domain containing 6
ENSG00000275367.1	0.06	0.02	0.07	0.11	0.16	0.15	RP11-266K4.14	chr12	lincRNA	--
ENSG00000242747.1	0.13	0.13	0.13	0.12	0	0	RP11-30K9.1	chr15	processed_pseudogene	--
ENSG00000101216.10	3.67	3.26	2.65	2.97	3.53	2.96	GMEB2	chr20	protein_coding	glucocorticoid modulatory element binding protein 2
ENSG00000229721.3	0	0	0	0	0	0.2	RP11-252I14.1	chr5	processed_pseudogene	--
ENSG00000004468.12	0.01	0	0	0.02	0	0	CD38	chr4	protein_coding	CD38 molecule
ENSG00000170632.13	7.44	8.71	8.28	10.86	8.2	8.77	ARMC10	chr7	protein_coding	armadillo repeat containing 10
ENSG00000143374.14	10.28	9.69	10.94	12.53	8.72	10.74	TARS2	chr1	protein_coding	threonyl-tRNA synthetase 2, mitochondrial (putative)
ENSG00000245156.1	0.07	0.04	0.02	0	0.04	0.11	RP11-867G23.3	chr11	lincRNA	--
ENSG00000253155.1	0	0	0.29	0	0	0	CTB-47B11.1	chr5	processed_pseudogene	--
ENSG00000073331.17	4.13	2.6	2.9	5	2.97	4.01	ALPK1	chr4	protein_coding	alpha-kinase 1
ENSG00000225643.1	0.13	0.13	0.64	0.11	0.13	0	RP11-70P17.1	chr1	lincRNA	--
ENSG00000274184.1	0	0.03	0.03	0.05	0.09	0.12	RP11-158H5.8	chr18	lincRNA	--
ENSG00000257243.1	0.12	0.22	0	0.2	0.11	0.11	RP11-133N21.7	chr12	processed_pseudogene	--
ENSG00000135049.15	5.26	6.58	6.32	5.97	6.94	8.69	AGTPBP1	chr9	protein_coding	ATP/GTP binding protein 1
ENSG00000158571.10	0.09	0.03	0.12	0.05	0.03	0.09	PFKFB1	chrX	protein_coding	6-phosphofructo-2-kinase/fructose-2,6-biphosphatase 1
ENSG00000213371.4	0.07	0.21	0.07	0.13	0.21	0.21	NAP1L1P3	chr3	processed_pseudogene	nucleosome assembly protein 1-like 1 pseudogene 3
ENSG00000229931.1	0.26	0.5	0.25	0.11	0.25	0.5	RP1-151F17.1	chr6	antisense	--
ENSG00000274340.1	0.08	0.08	0	0	0.04	0	RP11-435J9.2	chr15	lincRNA	--
ENSG00000184584.12	4.41	4.05	10.01	11.59	9.59	22.4	TMEM173	chr5	protein_coding	transmembrane protein 173
ENSG00000242085.1	0	0.17	0.18	0	0.17	0	RPS20P33	chr14	processed_pseudogene	ribosomal protein S20 pseudogene 33
ENSG00000259839.1	0	0.2	0	0	0	0	RP11-491F9.6	chr16	lincRNA	--
ENSG00000153879.8	23.11	21.49	21.14	7.8	18.71	16.45	CEBPG	chr19	protein_coding	CCAAT/enhancer binding protein (C/EBP), gamma
ENSG00000237021.2	0	0	0.06	0.03	0.03	0	RP3-486I3.7	chr6	lincRNA	--
ENSG00000260936.1	0.26	0.25	0.2	0.18	0.15	0.25	FTO-IT1	chr16	sense_intronic	FTO intronic transcript 1
ENSG00000226107.1	0.22	0	1.72	0.19	0.43	0.21	AC004383.3	chrX	processed_pseudogene	--
ENSG00000113460.12	20.94	27.55	18.44	13.38	15.82	13.9	BRIX1	chr5	protein_coding	BRX1, biogenesis of ribosomes
ENSG00000213820.3	0.29	0.28	0.38	0.5	0.56	0.19	RPL13P2	chr20	processed_pseudogene	ribosomal protein L13 pseudogene 2
ENSG00000090889.11	62.37	54.81	19.02	17.78	18.62	7.86	KIF4A	chrX	protein_coding	kinesin family member 4A
ENSG00000214908.3	0	0	0.08	0	0	0	RP11-229M1.2	chr9	processed_pseudogene	--
ENSG00000248880.1	0	0	0	0	0.03	0	ICE2P1	chr4	processed_pseudogene	interactor of little elongation complex ELL subunit 2 pseudogene 1
ENSG00000163870.14	3.68	4.16	2.83	3.69	3.59	3.19	TPRA1	chr3	protein_coding	transmembrane protein, adipocyte asscociated 1
ENSG00000181126.13	0	0.01	0.03	0	0	0.02	HLA-V	chr6	transcribed_unprocessed_pseudogene	major histocompatibility complex, class I, V (pseudogene)
ENSG00000258768.2	0.02	0.05	0.02	0.13	0.06	0.1	CTD-2292M16.8	chr14	lincRNA	--
ENSG00000184730.10	0	0	0.02	0.01	0.02	0.15	APOBR	chr16	protein_coding	apolipoprotein B receptor
ENSG00000248309.5	0	0.01	0	0.08	0.01	0.07	MEF2C-AS1	chr5	antisense	MEF2C antisense RNA 1
ENSG00000241316.6	0.11	0.15	0.24	0.25	0.24	0.22	SUCLG2-AS1	chr3	lincRNA	SUCLG2 antisense RNA 1 (head to head)
ENSG00000235616.1	0.06	0	0	0	0	0	ST13P2	chr2	processed_pseudogene	suppression of tumorigenicity 13 (colon carcinoma) (Hsp70 interacting protein) pseudogene 2
ENSG00000242318.1	0.13	0.13	0	0	0	0	RP11-810D13.1	chr4	processed_pseudogene	--
ENSG00000230221.2	0	0	0	0.02	0	0	RP11-173G21.1	chr9	processed_pseudogene	--
ENSG00000269946.1	1.07	1.04	1.32	0.94	2.62	1.56	RP11-2B6.3	chr9	lincRNA	--
ENSG00000121073.13	13.66	14.11	12.67	9.25	9.21	11.9	SLC35B1	chr17	protein_coding	solute carrier family 35, member B1
ENSG00000140876.11	0.36	0.46	0.55	1.59	0.5	0.92	NUDT7	chr16	protein_coding	nudix (nucleoside diphosphate linked moiety X)-type motif 7
ENSG00000167615.16	10.76	17.03	13.64	13.85	16.57	14.76	LENG8	chr19	protein_coding	leukocyte receptor cluster (LRC) member 8
ENSG00000166428.12	0	0.01	0	0	0.03	0	PLD4	chr14	protein_coding	phospholipase D family, member 4
ENSG00000008056.12	0.18	0.13	0.19	0.15	0.23	0.25	SYN1	chrX	protein_coding	synapsin I
ENSG00000238083.7	0.34	0.44	0.44	0.6	0.55	0.56	LRRC37A2	chr17	protein_coding	leucine rich repeat containing 37, member A2
ENSG00000166436.15	0.29	0.26	0.55	0.48	0.29	0.6	TRIM66	chr11	protein_coding	tripartite motif containing 66
ENSG00000214297.3	0	0.06	0	0	0	0	ALDOAP2	chr10	processed_pseudogene	aldolase A, fructose-bisphosphate pseudogene 2
ENSG00000101400.5	2.58	2.39	3.12	3.81	3.89	5.22	SNTA1	chr20	protein_coding	syntrophin, alpha 1
ENSG00000187123.14	0	0	0.01	0.03	0	0.01	LYPD6	chr2	protein_coding	LY6/PLAUR domain containing 6
ENSG00000182606.14	4.5	4.62	5.45	5.2	5.24	7.85	TRAK1	chr3	protein_coding	trafficking protein, kinesin binding 1
ENSG00000165029.15	1.57	1.5	2.54	4.53	5.83	4.02	ABCA1	chr9	protein_coding	ATP-binding cassette, sub-family A (ABC1), member 1
ENSG00000185215.8	1.24	0.83	1.79	2.81	2.14	3.24	TNFAIP2	chr14	protein_coding	tumor necrosis factor, alpha-induced protein 2
ENSG00000168152.12	0.35	0.38	0.41	0.39	0.68	0.55	THAP9	chr4	protein_coding	THAP domain containing 9
ENSG00000277948.1	0	0	0.33	0.29	0	0	uc_338	chr2	misc_RNA	--
ENSG00000240687.1	0	0	0	0.07	0	0.07	RP11-521D12.1	chr2	lincRNA	--
ENSG00000102103.15	21.75	22.6	21.69	24.44	21.05	20.01	PQBP1	chrX	protein_coding	polyglutamine binding protein 1
ENSG00000161048.11	0.4	0.59	0.84	1.07	0.43	0.85	NAPEPLD	chr7	protein_coding	N-acyl phosphatidylethanolamine phospholipase D
ENSG00000257921.5	12.99	10.75	14.15	13.62	11.96	12.15	RP11-571M6.15	chr12	protein_coding	--
ENSG00000128805.14	28.76	28.59	32.2	9.03	11.94	13.88	ARHGAP22	chr10	protein_coding	Rho GTPase activating protein 22
ENSG00000260869.1	1	1.45	1.81	1.02	0.65	1.46	AC002310.13	chr16	protein_coding	--
ENSG00000005249.12	0.39	0.63	0.5	0.98	0.84	0.85	PRKAR2B	chr7	protein_coding	protein kinase, cAMP-dependent, regulatory, type II, beta
ENSG00000164188.8	0	0	0.04	0.15	0.11	0.15	RANBP3L	chr5	protein_coding	RAN binding protein 3-like
ENSG00000171101.13	0	0	0	0.04	0	0	SIGLEC17P	chr19	transcribed_unprocessed_pseudogene	sialic acid binding Ig-like lectin 17, pseudogene
ENSG00000145014.17	4.68	4.08	4.93	3.79	4.04	3.94	TMEM44	chr3	protein_coding	transmembrane protein 44
ENSG00000029993.14	41.92	40.32	24.35	33.18	32	26.44	HMGB3	chrX	protein_coding	high mobility group box 3
ENSG00000125378.15	0.09	0.06	0	0.21	0.12	0.12	BMP4	chr14	protein_coding	bone morphogenetic protein 4
ENSG00000169413.2	0	0	0.06	0	0	0	RNASE6	chr14	protein_coding	ribonuclease, RNase A family, k6
ENSG00000111087.9	0.1	0.02	0.02	0.17	0.17	0.1	GLI1	chr12	protein_coding	GLI family zinc finger 1
ENSG00000229503.1	0	0.13	0.13	0.12	0.26	0.13	AC092155.1	chr2	processed_pseudogene	--
ENSG00000257702.3	0.3	0.38	0.71	1	0.5	2.38	LBX2-AS1	chr2	antisense	LBX2 antisense RNA 1
ENSG00000250722.5	2.43	3.19	2.02	13.36	6.14	8.13	SEPP1	chr5	protein_coding	selenoprotein P, plasma, 1
ENSG00000213438.2	0	0	0.08	0	0	0	YBX2P1	chr10	processed_pseudogene	Y box binding protein 2 pseudogene 1
ENSG00000253368.3	30.03	26.79	31.82	28.82	33.6	26.94	TRNP1	chr1	protein_coding	TMF1-regulated nuclear protein 1
ENSG00000101003.9	11.81	11.28	6.89	4.96	4.26	4.05	GINS1	chr20	protein_coding	GINS complex subunit 1 (Psf1 homolog)
ENSG00000023171.14	0.63	0.61	0.53	0.56	0.32	0.39	GRAMD1B	chr11	protein_coding	GRAM domain containing 1B
ENSG00000229127.1	0.29	0.11	0.2	0.05	0.14	0.36	AC007038.7	chr2	antisense	--
ENSG00000117013.14	0	0	0	0	0.02	0.01	KCNQ4	chr1	protein_coding	potassium channel, voltage gated KQT-like subfamily Q, member 4
ENSG00000266457.1	0.62	0	0	0	0	0	AC026318.1	chr3	miRNA	--
ENSG00000183837.9	0.02	0	0	0.03	0.02	0	PNMA3	chrX	protein_coding	paraneoplastic Ma antigen 3
ENSG00000173334.3	2	2.97	1.9	2.46	3.49	3.31	TRIB1	chr8	protein_coding	tribbles pseudokinase 1
ENSG00000198736.11	4.65	3.92	5.62	9.43	5.03	8.07	MSRB1	chr16	protein_coding	methionine sulfoxide reductase B1
ENSG00000214558.4	0.1	0.07	0.05	0.02	0	0.05	RP11-74E24.2	chr6	processed_pseudogene	--
ENSG00000184188.6	0.23	0.11	0.06	0.15	0.11	0.11	CTC-512J14.7	chr5	processed_pseudogene	--
ENSG00000124915.10	0	0.02	0	0	0	0	DKFZP434K028	chr11	lincRNA	--
ENSG00000260007.1	0.88	0.68	0.43	0.61	0.51	0.26	RP11-315D16.2	chr15	protein_coding	--
ENSG00000101825.7	0.07	0.04	0.09	0.4	0.14	0.92	MXRA5	chrX	protein_coding	matrix-remodelling associated 5
ENSG00000185495.10	0.48	0.42	0.52	0.5	0.99	0.72	RP11-504P24.3	chr1	transcribed_unprocessed_pseudogene	--
ENSG00000230074.1	1.61	0.64	2.61	3.64	2.96	4.6	RP11-195F19.9	chr9	antisense	--
ENSG00000204628.11	351.66	329.26	357.15	410.93	393.89	388.47	GNB2L1	chr5	protein_coding	guanine nucleotide binding protein (G protein), beta polypeptide 2-like 1
ENSG00000256651.1	0	0	0	0.06	0.07	0	RP11-144O23.8	chr12	processed_pseudogene	--
ENSG00000127054.18	20.92	19.41	18.48	18.32	15.14	15.56	CPSF3L	chr1	protein_coding	cleavage and polyadenylation specific factor 3-like
ENSG00000248586.2	0	0	0	0.03	0	0	CTD-2516K3.3	chr5	processed_pseudogene	--
ENSG00000267289.1	0	0	0	0.07	0	0	CTD-2623N2.11	chr19	lincRNA	--
ENSG00000065457.10	6.84	7.85	7.26	5.27	4.58	5.04	ADAT1	chr16	protein_coding	adenosine deaminase, tRNA-specific 1
ENSG00000119231.10	5.47	4.91	4.96	4.31	4.06	4.97	SENP5	chr3	protein_coding	SUMO1/sentrin specific peptidase 5
ENSG00000188488.13	0.02	0	0.05	0.19	0.33	0.12	SERPINA5	chr14	protein_coding	serpin peptidase inhibitor, clade A (alpha-1 antiproteinase, antitrypsin), member 5
ENSG00000264699.1	0	0	0.12	0	0	0	RP11-421N8.2	chr18	lincRNA	--
ENSG00000204564.11	0.57	0.8	0.91	1.22	0.78	0.83	C6orf136	chr6	protein_coding	chromosome 6 open reading frame 136
ENSG00000174547.13	18.14	17.37	20.54	24.01	18.98	22.06	MRPL11	chr11	protein_coding	mitochondrial ribosomal protein L11
ENSG00000267629.3	0	0.02	0.01	0.01	0	0.01	AC138430.4	chr19	processed_transcript	--
ENSG00000167914.10	0	0	0	0.05	0	0	GSDMA	chr17	protein_coding	gasdermin A
ENSG00000231652.2	0.29	0.46	0.79	0.7	0.56	0.81	RP11-553A21.3	chr6	antisense	--
ENSG00000236334.2	0.02	0	0.02	0	0.02	0.02	PPIAL4G	chr1	protein_coding	peptidylprolyl isomerase A (cyclophilin A)-like 4G
ENSG00000090581.9	13.18	11.94	15.04	13.1	12.22	15.42	GNPTG	chr16	protein_coding	N-acetylglucosamine-1-phosphate transferase, gamma subunit
ENSG00000234031.1	0.16	0	0.08	0	0.16	0.08	RPS3AP44	chr13	processed_pseudogene	ribosomal protein S3a pseudogene 44
ENSG00000279059.1	1.29	1.79	2.45	2.08	1.51	2.2	RP11-257O5.2	chr17	TEC	--
ENSG00000100865.14	13.57	10.66	12.39	11.35	12.58	10.04	CINP	chr14	protein_coding	cyclin-dependent kinase 2 interacting protein
ENSG00000057593.13	0	0.02	0	0	0	0	F7	chr13	protein_coding	coagulation factor VII (serum prothrombin conversion accelerator)
ENSG00000118434.8	0	0	0	0	0.04	0	SPACA1	chr6	protein_coding	sperm acrosome associated 1
ENSG00000213079.9	14.47	15	13.92	13.09	17.16	14.11	SCAF8	chr6	protein_coding	SR-related CTD-associated factor 8
ENSG00000159322.17	23.91	23.09	21.28	19.07	16.97	19.42	ADPGK	chr15	protein_coding	ADP-dependent glucokinase
ENSG00000217289.3	0.05	0	0	0.05	0	0	AC018865.5	chr2	processed_pseudogene	--
ENSG00000149289.10	3.45	4.42	5.05	4.3	4.81	4.21	ZC3H12C	chr11	protein_coding	zinc finger CCCH-type containing 12C
ENSG00000186301.8	0	0.03	0.08	0.05	0.16	0.21	MST1P2	chr1	unprocessed_pseudogene	macrophage stimulating 1 (hepatocyte growth factor-like) pseudogene 2
ENSG00000210164.1	5.56	4.47	4.56	5.67	5.43	7.19	MT-TG	chrM	Mt_tRNA	mitochondrially encoded tRNA glycine
ENSG00000162300.11	4.78	4.46	3.93	5.73	5.71	5.37	ZFPL1	chr11	protein_coding	zinc finger protein-like 1
ENSG00000205488.8	0.01	0	0	0	0	0	CALML3-AS1	chr10	antisense	CALML3 antisense RNA 1
ENSG00000269964.2	0	0	0	0.02	0	0	MEI4	chr6	protein_coding	meiosis-specific 4 homolog (S. cerevisiae)
ENSG00000162706.12	0.67	0.81	0.89	0.27	0.51	0.35	CADM3	chr1	protein_coding	cell adhesion molecule 3
ENSG00000138594.12	15.79	17.57	20.8	16.82	18.61	17.42	TMOD3	chr15	protein_coding	tropomodulin 3 (ubiquitous)
ENSG00000280189.1	0	0	0	0.02	0	0	RP11-491F9.2	chr16	TEC	--
ENSG00000132356.11	25.96	26.34	29.17	20.71	25.87	21.1	PRKAA1	chr5	protein_coding	protein kinase, AMP-activated, alpha 1 catalytic subunit
ENSG00000234705.1	0.75	0.36	0.19	0.33	0.18	0.37	HMGA1P4	chr9	antisense	high mobility group AT-hook 1 pseudogene 4
ENSG00000236287.7	11.29	10.52	17.28	17.91	13.22	16.32	ZBED5	chr11	protein_coding	zinc finger, BED-type containing 5
ENSG00000198812.4	0	0	0.02	0	0	0	LRRC10	chr12	protein_coding	leucine rich repeat containing 10
ENSG00000232859.9	0.55	0.44	0.84	1.58	1.02	1.62	LYRM9	chr17	protein_coding	LYR motif containing 9
ENSG00000270307.1	0	0.36	0.64	0.41	0.36	0.09	MTATP6P2	chr5	processed_pseudogene	mitochondrially encoded ATP synthase 6 pseudogene 2
ENSG00000268758.5	0.02	0	0	0	0	0	ADGRE4P	chr19	transcribed_unprocessed_pseudogene	adhesion G protein-coupled receptor E4, pseudogene
ENSG00000070540.12	23.5	24.7	26.8	52.45	40.37	73	WIPI1	chr17	protein_coding	WD repeat domain, phosphoinositide interacting 1
ENSG00000239861.1	0	0	0	0.12	0	0	RP11-690D19.1	chr11	processed_pseudogene	--
ENSG00000148516.21	19.4	22.59	28.97	25.4	24.33	20.79	ZEB1	chr10	protein_coding	zinc finger E-box binding homeobox 1
ENSG00000228060.1	0.11	0	0.11	0.1	0.11	0	RP11-69E11.8	chr1	antisense	--
ENSG00000078081.7	0.25	0.07	0.07	0.05	0.18	0.07	LAMP3	chr3	protein_coding	lysosomal-associated membrane protein 3
ENSG00000235437.7	0.87	0.94	1.22	1.54	1.97	1.44	LINC01278	chrX	processed_transcript	long intergenic non-protein coding RNA 1278
ENSG00000068028.17	23.43	17.91	16.13	11.6	10.06	13.36	RASSF1	chr3	protein_coding	Ras association (RalGDS/AF-6) domain family member 1
ENSG00000051341.13	3.72	4.83	3.57	2	1.83	1.73	POLQ	chr3	protein_coding	polymerase (DNA directed), theta
ENSG00000267512.1	0	0	0.27	0	0	0	CTC-250I14.3	chr19	antisense	--
ENSG00000120075.5	0.68	0.98	1.49	1.73	1.12	1.44	HOXB5	chr17	protein_coding	homeobox B5
ENSG00000277050.1	0.21	0.1	0	0	0.1	0.2	RP11-102G14.1	chr14	antisense	--
ENSG00000250961.1	0.14	0	0.14	0	0	0.14	CTD-2023N9.1	chr5	antisense	--
ENSG00000113716.12	9.35	8.28	9.97	8.98	6.13	10.32	HMGXB3	chr5	protein_coding	HMG box domain containing 3
ENSG00000250011.1	0	0	0	0	0.1	0.2	HMGB1P3	chr2	processed_pseudogene	high mobility group box 1 pseudogene 3
ENSG00000167962.12	22.32	19.1	20.95	14.7	15.7	14.16	ZNF598	chr16	protein_coding	zinc finger protein 598
ENSG00000243609.1	0.07	0	0.15	0	0	0.07	RPS2P44	chr16	processed_pseudogene	ribosomal protein S2 pseudogene 44
ENSG00000176208.8	1.27	2.05	1.29	0.85	1.3	0.7	ATAD5	chr17	protein_coding	ATPase family, AAA domain containing 5
ENSG00000150594.6	0.34	0.13	0.18	2.19	0.28	1.14	ADRA2A	chr10	protein_coding	adrenoceptor alpha 2A
ENSG00000182149.20	9.9	10.17	9.96	11.5	10.86	11.19	IST1	chr16	protein_coding	increased sodium tolerance 1 homolog (yeast)
ENSG00000166548.15	6.2	5.01	5.87	6.19	5.55	5.85	TK2	chr16	protein_coding	thymidine kinase 2, mitochondrial
ENSG00000273373.1	0.44	0.53	0.35	0.41	0.19	0.34	RP5-1074L1.4	chr1	antisense	--
ENSG00000267627.5	0	0	0	0	0	0.17	RP11-905K4.1	chr18	lincRNA	--
ENSG00000270099.1	0.13	0.12	0.13	0.22	0	0.25	RP11-248J23.7	chr10	protein_coding	--
ENSG00000124831.18	42.03	47.1	45.12	29.32	41.07	35.56	LRRFIP1	chr2	protein_coding	leucine rich repeat (in FLII) interacting protein 1
ENSG00000222858.1	0	0	0	0	0	0.66	RNU6-920P	chr17	snRNA	RNA, U6 small nuclear 920, pseudogene
ENSG00000253721.1	0	0	0	0.19	0	0	SUMO2P20	chr8	processed_pseudogene	SUMO2 pseudogene 20
ENSG00000259672.1	0	0	0.09	0	0	0	RP11-69G7.1	chr15	lincRNA	--
ENSG00000251593.1	0.15	0.14	0.14	0.13	0.07	0.11	MSNP1	chr5	processed_pseudogene	moesin pseudogene 1
ENSG00000272949.1	0.04	0.03	0.14	0.09	0.09	0.09	RP11-514P8.8	chr7	processed_transcript	--
ENSG00000251600.5	0	0	0	0.03	0	0	RP11-673E1.1	chr4	lincRNA	--
ENSG00000135318.11	110.66	114.52	82.68	56.15	80.31	47.32	NT5E	chr6	protein_coding	5'-nucleotidase, ecto (CD73)
ENSG00000233087.6	0.08	0	0	0	0	0.16	AC073869.1	chr2	transcribed_processed_pseudogene	--
ENSG00000257407.1	0	0	0	0	0	0.08	RP11-1028N23.4	chr12	lincRNA	--
ENSG00000213471.8	0.05	0.05	0	0.02	0	0	TTLL13P	chr15	unitary_pseudogene	tubulin tyrosine ligase-like family member 13, pseudogene
ENSG00000187735.12	106.12	103.6	90.39	58.87	104.21	55.29	TCEA1	chr8	protein_coding	transcription elongation factor A (SII), 1
ENSG00000232536.1	0	0	0.12	0	0	0	RP11-74C1.4	chr1	sense_intronic	--
ENSG00000231043.3	0.11	0.21	0.07	0.19	0.11	0.07	AC007238.1	chr2	processed_pseudogene	--
ENSG00000174151.14	1.31	1.02	1.2	1.44	1.29	1.35	CYB561D1	chr1	protein_coding	cytochrome b561 family, member D1
ENSG00000184949.15	0.18	0.11	0.26	0.5	0.3	0.24	FAM227A	chr22	protein_coding	family with sequence similarity 227, member A
ENSG00000157617.16	19.14	17	14.68	10.54	9.14	10.36	C2CD2	chr21	protein_coding	C2 calcium-dependent domain containing 2
ENSG00000267645.5	0.59	0.46	0.43	0.45	0.5	0.57	POLR2J2	chr7	protein_coding	polymerase (RNA) II (DNA directed) polypeptide J2
ENSG00000167676.4	0.01	0.02	0.16	0.13	0.08	0.32	PLIN4	chr19	protein_coding	perilipin 4
ENSG00000170011.13	0	0	0	0.01	0.01	0.02	MYRIP	chr3	protein_coding	myosin VIIA and Rab interacting protein
ENSG00000121361.3	1.32	1.27	1.82	3.96	1.34	5.14	KCNJ8	chr12	protein_coding	potassium channel, inwardly rectifying subfamily J, member 8
ENSG00000166483.10	7.45	4.35	3.4	3.88	2.87	4.5	WEE1	chr11	protein_coding	WEE1 G2 checkpoint kinase
ENSG00000142945.12	109.84	84.95	28.09	31.62	27.03	12.72	KIF2C	chr1	protein_coding	kinesin family member 2C
ENSG00000162104.9	5.96	4.55	8.19	10.32	5.63	7.26	ADCY9	chr16	protein_coding	adenylate cyclase 9
ENSG00000213139.7	0.41	0.55	0.56	0.4	0.2	1.19	CRYGS	chr3	protein_coding	crystallin, gamma S
ENSG00000157014.10	8.21	8.88	7.87	7.14	6.77	5.15	TATDN2	chr3	protein_coding	TatD DNase domain containing 2
ENSG00000166073.8	19.86	22.99	18.49	10.8	18.34	22.56	GPR176	chr15	protein_coding	G protein-coupled receptor 176
ENSG00000223356.1	0	0.28	0	0	0	0.14	RP11-66D17.5	chr1	antisense	--
ENSG00000106992.17	9.82	8.43	13.38	18.43	12.37	20.22	AK1	chr9	protein_coding	adenylate kinase 1
ENSG00000254644.1	0	0	0	0	0.16	0	RP11-5A11.2	chr8	processed_pseudogene	--
ENSG00000206846.1	0	0	0	0	0	0.65	Y_RNA	chr15	misc_RNA	--
ENSG00000183048.11	0.56	0.54	0.28	0.44	0.64	0.48	SLC25A10	chr17	protein_coding	solute carrier family 25 (mitochondrial carrier; dicarboxylate transporter), member 10
ENSG00000228546.2	0	0.16	0.83	0.15	0.16	0.82	CTA-313A17.3	chr7	unprocessed_pseudogene	--
ENSG00000237214.3	0	0.1	0.21	0.09	0.21	0.42	RP11-12M9.3	chr22	processed_pseudogene	--
ENSG00000259299.1	0.04	0	0	0	0	0	RP11-37J13.1	chr15	processed_pseudogene	--
ENSG00000187481.2	0	0	0	0.05	0	0	HSD3BP1	chr1	unprocessed_pseudogene	hydroxy-delta-5-steroid dehydrogenase, 3 beta, pseudogene 1
ENSG00000227709.4	0	0.06	0	0	0.06	0	RP11-118D22.3	chr3	processed_pseudogene	--
ENSG00000270170.1	6.66	6.7	7.29	8.45	8.58	7.12	NCBP2-AS2	chr3	protein_coding	NCBP2 antisense RNA 2 (head to head)
ENSG00000101470.9	0.22	0.07	0.35	0.13	0.35	0.77	TNNC2	chr20	protein_coding	troponin C type 2 (fast)
ENSG00000182575.7	0.02	0.02	0.02	0.17	0.04	0.06	NXPH3	chr17	protein_coding	neurexophilin 3
ENSG00000206888.1	0.59	1.14	0	0.51	0	0	RNU6-48P	chr1	snRNA	RNA, U6 small nuclear 48, pseudogene
ENSG00000223908.5	0.21	0	0.2	0	0	0	AC068657.2	chr5	processed_pseudogene	--
ENSG00000177738.3	3.38	3.03	3.47	5.16	2.76	6.43	CTD-2201E18.3	chr5	sense_overlapping	--
ENSG00000235997.2	0	0	0.02	0	0	0.02	AC109642.1	chr2	lincRNA	--
ENSG00000264265.1	0	0	0	0	0.12	0	RP11-14P20.1	chr18	lincRNA	--
ENSG00000171227.6	0.04	0.14	0.04	0.19	0.07	0	TMEM37	chr2	protein_coding	transmembrane protein 37
ENSG00000139832.4	0.71	1.28	2.29	1.27	1.86	0.89	RAB20	chr13	protein_coding	RAB20, member RAS oncogene family
ENSG00000178802.17	0.88	0.75	1.34	1.37	1.54	1.4	MPI	chr15	protein_coding	mannose phosphate isomerase
ENSG00000150093.18	758.82	859.68	889.32	677.71	796.6	693.28	ITGB1	chr10	protein_coding	integrin, beta 1 (fibronectin receptor, beta polypeptide, antigen CD29 includes MDF2, MSK12)
ENSG00000076716.8	1.55	1.08	1.82	3.3	1.61	5.37	GPC4	chrX	protein_coding	glypican 4
ENSG00000114841.17	0.22	0.18	0.21	0.3	0.36	0.3	DNAH1	chr3	protein_coding	dynein, axonemal, heavy chain 1
ENSG00000159251.6	0.03	0	0	0	0.01	0.04	ACTC1	chr15	protein_coding	actin, alpha, cardiac muscle 1
ENSG00000181029.8	0.04	0.09	0.07	0.12	0.1	0.13	TRAPPC5	chr19	protein_coding	trafficking protein particle complex 5
ENSG00000203664.6	0.06	0	0	0	0.23	0.06	OR2W5	chr1	transcribed_unprocessed_pseudogene	olfactory receptor, family 2, subfamily W, member 5 (gene/pseudogene)
ENSG00000227953.6	0.23	0.2	0.18	0.25	0.41	0.52	LINC01341	chr1	processed_transcript	long intergenic non-protein coding RNA 1341
ENSG00000185825.15	55.13	50.84	54.56	49.41	52.12	48.04	BCAP31	chrX	protein_coding	B-cell receptor-associated protein 31
ENSG00000269293.2	0.64	0.56	0.49	1.02	0.97	0.65	ZSCAN16-AS1	chr6	antisense	ZSCAN16 antisense RNA 1
ENSG00000102978.12	18.84	18.4	18.14	18.55	19.45	16.79	POLR2C	chr16	protein_coding	polymerase (RNA) II (DNA directed) polypeptide C, 33kDa
ENSG00000259645.1	0	0	0	0.08	0.09	0	RP11-253M7.6	chr15	sense_intronic	--
ENSG00000273958.1	0.44	0.14	0.43	0	0.28	0.42	RP11-219B17.3	chr15	lincRNA	--
ENSG00000125482.12	7.91	11.04	9.18	8.31	9.29	6.74	TTF1	chr9	protein_coding	transcription termination factor, RNA polymerase I
ENSG00000168309.16	0.05	0.02	0.01	0.32	0.24	0.06	FAM107A	chr3	protein_coding	family with sequence similarity 107, member A
ENSG00000261864.1	2.98	1.55	3.5	2.21	2.02	2.67	RP11-67A1.2	chr16	processed_transcript	--
ENSG00000224920.1	0	0.04	0	0	0	0	TACC1P1	chr10	unprocessed_pseudogene	transforming, acidic coiled-coil containing protein 1 pseudogene 1
ENSG00000267752.1	0.25	0.12	0.5	0	0	0	RPS10P27	chr18	processed_pseudogene	ribosomal protein S10 pseudogene 27
ENSG00000071189.21	2.65	3.05	4.06	3.85	3.83	4.25	SNX13	chr7	protein_coding	sorting nexin 13
ENSG00000235888.1	0.04	0.04	0	0.04	0.04	0.04	AF064858.8	chr21	lincRNA	--
ENSG00000134186.11	26.55	31.08	36.46	31.18	28.37	28.39	PRPF38B	chr1	protein_coding	pre-mRNA processing factor 38B
ENSG00000225953.2	0.02	0	0	0.02	0.03	0.02	SATB2-AS1	chr2	antisense	SATB2 antisense RNA 1
ENSG00000270175.1	0.08	0.39	0.24	0.07	0.08	0.08	RP11-793H13.11	chr12	antisense	--
ENSG00000225447.1	0.16	0.32	0.32	0.29	0.16	0.32	RPS15AP10	chr1	processed_pseudogene	ribosomal protein S15a pseudogene 10
ENSG00000273167.1	1.44	1.49	1.1	1.14	1.23	1.16	RP11-307N16.6	chr13	protein_coding	--
ENSG00000213638.5	0.39	0.34	0.42	0.27	0.57	0.26	ADAT3	chr19	protein_coding	adenosine deaminase, tRNA-specific 3
ENSG00000131944.9	1.44	1.11	0.92	1.19	1.17	1.14	FAAP24	chr19	protein_coding	--
ENSG00000180053.7	0	0	0	0.06	0	0	NKX2-6	chr8	protein_coding	NK2 homeobox 6
ENSG00000278418.1	0	0	0.81	0	0	0	MIR6512	chr2	miRNA	microRNA 6512
ENSG00000104442.9	14.44	15.1	15.49	12.14	12.36	11.59	ARMC1	chr8	protein_coding	armadillo repeat containing 1
ENSG00000230508.1	0.11	0.21	0	0	0.21	0.1	RPL19P21	chrX	processed_pseudogene	ribosomal protein L19 pseudogene 21
ENSG00000223500.1	0	0	0	0	0.1	0	AC083862.6	chr7	processed_pseudogene	--
ENSG00000070985.13	0	0.02	0	0	0	0.03	TRPM5	chr11	protein_coding	transient receptor potential cation channel, subfamily M, member 5
ENSG00000229463.2	0.12	0	0	0	0	0	LYST-AS1	chr1	antisense	LYST antisense RNA 1
ENSG00000198034.10	1086.96	1028.94	1020.47	1149.74	1137.37	1169.69	RPS4X	chrX	protein_coding	ribosomal protein S4, X-linked
ENSG00000179133.11	0.11	0	0	0.08	0.09	0.09	C10orf67	chr10	protein_coding	chromosome 10 open reading frame 67
ENSG00000270558.1	1.43	1.27	0.47	0.52	0.47	0.35	CTD-2124B8.2	chr5	processed_pseudogene	--
ENSG00000186118.8	0	0	0	0.13	0	0	TEX38	chr1	protein_coding	testis expressed 38
ENSG00000155026.16	0.03	0.02	0.05	0.04	0.03	0.09	RSPH10B	chr7	protein_coding	radial spoke head 10 homolog B (Chlamydomonas)
ENSG00000279159.1	0	0.01	0	0	0	0.01	RP3-394A18.1	chr22	antisense	--
ENSG00000171488.14	4.42	5.29	3.42	1.68	1.87	1.44	LRRC8C	chr1	protein_coding	leucine rich repeat containing 8 family, member C
ENSG00000226915.1	0.22	0.1	0.32	0.57	0.11	0	AC068137.13	chr2	processed_pseudogene	--
ENSG00000260686.1	0.29	0.17	0.2	0.56	0.54	0.73	CTB-36H16.2	chr5	sense_overlapping	--
ENSG00000158467.16	1.24	1.04	1.41	1.65	1.72	1.45	AHCYL2	chr7	protein_coding	adenosylhomocysteinase-like 2
ENSG00000188735.12	1.45	1.46	1.35	1.33	1.17	1.97	TMEM120B	chr12	protein_coding	transmembrane protein 120B
ENSG00000234297.2	0.06	0	0.12	0.06	0.06	0	RP11-54D18.4	chr9	processed_pseudogene	--
ENSG00000248863.2	0	0	0.15	0.04	0.1	0.1	RP11-83A24.1	chr4	transcribed_processed_pseudogene	--
ENSG00000172315.5	6.45	6.9	7.55	6.21	4.83	7.5	TP53RK	chr20	protein_coding	TP53 regulating kinase
ENSG00000153922.10	8.24	11.34	9.02	7.35	10.71	8.18	CHD1	chr5	protein_coding	chromodomain helicase DNA binding protein 1
ENSG00000204172.11	1.33	1.22	1.26	1.01	0.86	1.24	AGAP9	chr10	protein_coding	ArfGAP with GTPase domain, ankyrin repeat and PH domain 9
ENSG00000176108.9	16.66	15.43	18.37	13.7	12.17	14.51	CHMP6	chr17	protein_coding	charged multivesicular body protein 6
ENSG00000117632.20	220.31	220.77	153.76	149.61	144.73	100.33	STMN1	chr1	protein_coding	stathmin 1
ENSG00000007202.14	28.35	25.87	27.3	24.86	21.26	22.48	KIAA0100	chr17	protein_coding	KIAA0100
ENSG00000254884.1	0.16	0	0	0	0	0	PRR13P2	chr11	processed_pseudogene	proline rich 13 pseudogene 2
ENSG00000212158.1	0	0.8	1.63	0	0	0	SNORD66	chr3	snoRNA	small nucleolar RNA, C/D box 66
ENSG00000168806.7	1.07	0.94	0.84	0.74	0.47	0.68	LCMT2	chr15	protein_coding	leucine carboxyl methyltransferase 2
ENSG00000158104.11	0.07	0.17	0.35	0.82	0.53	0.63	HPD	chr12	protein_coding	4-hydroxyphenylpyruvate dioxygenase
ENSG00000036672.15	0	0.01	0	0.04	0.09	0.13	USP2	chr11	protein_coding	ubiquitin specific peptidase 2
ENSG00000233261.2	0	0.06	0	0.05	0	0	LINC00264	chr10	lincRNA	long intergenic non-protein coding RNA 264
ENSG00000186834.3	11.64	18.17	11.26	16.19	15.76	18.71	HEXIM1	chr17	protein_coding	hexamethylene bis-acetamide inducible 1
ENSG00000114737.15	0.31	0.46	0.45	1.48	0.72	0.91	CISH	chr3	protein_coding	cytokine inducible SH2-containing protein
ENSG00000154832.14	14.83	11.5	11.5	10.48	8.12	10.28	CXXC1	chr18	protein_coding	CXXC finger protein 1
ENSG00000117360.12	35.66	33.47	36.39	31.13	24.28	31.15	PRPF3	chr1	protein_coding	pre-mRNA processing factor 3
ENSG00000066044.13	12.8	12.21	11.23	10.49	9.67	8.28	ELAVL1	chr19	protein_coding	ELAV like RNA binding protein 1
ENSG00000154545.16	0.19	0.16	0.14	0.21	0.09	0.32	MAGED4	chrX	protein_coding	melanoma antigen family D4
ENSG00000204380.4	0.01	0	0	0	0	0	AC005042.4	chr2	antisense	--
ENSG00000279456.1	0.08	0.07	0.15	0.27	0.26	0.23	RP11-87H9.5	chr9	TEC	--
ENSG00000266308.2	0	0.23	0	0	0	0	RN7SL510P	chr15	misc_RNA	RNA, 7SL, cytoplasmic 510, pseudogene
ENSG00000171988.17	5.02	9.98	9.73	8.56	18.84	9.11	JMJD1C	chr10	protein_coding	jumonji domain containing 1C
ENSG00000153531.12	0.35	0.36	0.34	0.38	0.25	0.28	ADPRHL1	chr13	protein_coding	ADP-ribosylhydrolase like 1
ENSG00000230894.1	0	0	0	0	0	0.01	RP11-67K19.3	chr9	antisense	--
ENSG00000233585.1	0	0	0	0.06	0	0	AC115617.2	chrX	processed_pseudogene	--
ENSG00000043093.13	3.86	3.98	5.13	4.06	3.93	4.4	DCUN1D1	chr3	protein_coding	DCN1, defective in cullin neddylation 1, domain containing 1
ENSG00000265018.6	0.81	0.91	1.32	0.6	0.82	0.74	CTGLF12P	chr10	transcribed_unprocessed_pseudogene	centaurin, gamma-like family, member 12 pseudogene
ENSG00000099968.17	8.61	6.9	9.62	8.97	7.86	10.1	BCL2L13	chr22	protein_coding	BCL2-like 13 (apoptosis facilitator)
ENSG00000224573.1	0	0	0	0	0	0.26	AC083863.5	chr7	processed_pseudogene	--
ENSG00000196636.7	1.41	1.91	1.65	2.16	1.98	1.31	SDHAF3	chr7	protein_coding	succinate dehydrogenase complex assembly factor 3
ENSG00000272419.5	0.32	0.47	0.3	0.51	0.61	0.49	RP11-403I13.8	chr1	processed_transcript	--
ENSG00000130643.8	0.02	0	0	0	0.04	0	CALY	chr10	protein_coding	calcyon neuron-specific vesicular protein
ENSG00000186715.10	0.08	0.02	0.03	0.14	0.08	0.2	MST1L	chr1	transcribed_unprocessed_pseudogene	macrophage stimulating 1-like
ENSG00000223809.1	0	0	0	0	0.25	0	RP11-85L21.6	chrX	lincRNA	--
ENSG00000111846.15	0.08	0.11	0.12	0.15	0.06	0.11	GCNT2	chr6	protein_coding	glucosaminyl (N-acetyl) transferase 2, I-branching enzyme (I blood group)
ENSG00000126970.15	0.52	0.37	0.59	0.84	0.74	0.8	ZC4H2	chrX	protein_coding	zinc finger, C4H2 domain containing
ENSG00000196110.7	1.9	1.98	1.42	1.28	3.1	2.02	ZNF699	chr19	protein_coding	zinc finger protein 699
ENSG00000141699.10	2.83	2.15	3.59	4.02	3.33	4.28	FAM134C	chr17	protein_coding	family with sequence similarity 134, member C
ENSG00000167491.17	11.44	11.85	9.8	9.24	11.4	7.68	GATAD2A	chr19	protein_coding	GATA zinc finger domain containing 2A
ENSG00000230026.2	0	0	0	0	0	0.04	RP11-382D8.5	chr1	processed_pseudogene	--
ENSG00000119705.9	28.41	26.28	30.87	36.07	28.29	25.94	SLIRP	chr14	protein_coding	SRA stem-loop interacting RNA binding protein
ENSG00000099365.9	0.06	0.14	0.09	0.37	0.36	0.24	STX1B	chr16	protein_coding	syntaxin 1B
ENSG00000273151.1	0	0	0.02	0	0	0	RP11-449P15.2	chr7	antisense	--
ENSG00000260017.1	0	0	0	0	0	0.17	RP11-1035H13.2	chr16	antisense	--
ENSG00000134058.10	8.76	9.06	10.2	10.51	10.79	12.21	CDK7	chr5	protein_coding	cyclin-dependent kinase 7
ENSG00000140832.9	0	0	0	0.01	0.03	0.04	MARVELD3	chr16	protein_coding	MARVEL domain containing 3
ENSG00000275695.1	0	0	0	0.36	0	0	UBE2Q2P6	chr15	transcribed_unprocessed_pseudogene	ubiquitin-conjugating enzyme E2Q family member 2 pseudogene 6
ENSG00000263776.1	6.39	11.02	4.94	3.59	7.13	3.99	SNORA4	chr3	snoRNA	small nucleolar RNA, H/ACA box 4
ENSG00000198270.12	1.98	1.56	1.3	1.37	0.97	1.72	TMEM116	chr12	protein_coding	transmembrane protein 116
ENSG00000180539.7	0	0	0	0	0	0.01	C9orf139	chr9	antisense	chromosome 9 open reading frame 139
ENSG00000276171.1	2	0.97	1.97	0	2.93	1.94	AC114498.1	chr1	miRNA	--
ENSG00000120910.14	13.98	15.42	13.9	9.39	12.64	10.5	PPP3CC	chr8	protein_coding	protein phosphatase 3, catalytic subunit, gamma isozyme
ENSG00000140553.16	15.43	13.92	17.11	18.24	13.4	14.17	UNC45A	chr15	protein_coding	unc-45 homolog A (C. elegans)
ENSG00000236698.1	0.14	0.14	0.57	0.13	0	0.14	EIF1AXP1	chr1	processed_pseudogene	eukaryotic translation initiation factor 1A, X-linked pseudogene 1
ENSG00000105879.11	6.33	6.56	6.17	4.89	5.94	6.65	CBLL1	chr7	protein_coding	Cbl proto-oncogene-like 1, E3 ubiquitin protein ligase
ENSG00000163682.15	212.96	189.88	201.67	243.85	220.46	227.11	RPL9	chr4	protein_coding	ribosomal protein L9
ENSG00000258215.1	0	0	0.11	0	0	0	RP11-299A16.1	chr12	processed_pseudogene	--
ENSG00000279613.1	0	0	0	0.06	0	0	RP13-638C3.5	chr17	TEC	--
ENSG00000138709.17	3.74	4.02	4.07	2.97	3.72	3.89	LARP1B	chr4	protein_coding	La ribonucleoprotein domain family, member 1B
ENSG00000152056.16	0.54	0.37	0.37	0.19	0.42	0.61	AP1S3	chr2	protein_coding	adaptor-related protein complex 1, sigma 3 subunit
ENSG00000263142.5	0	0.05	0.05	0.02	0	0	LRRC37A17P	chr17	transcribed_unprocessed_pseudogene	leucine rich repeat containing 37, member A17, pseudogene
ENSG00000244256.3	0	0.6	1.02	0.36	0.2	0.6	RN7SL130P	chr1	misc_RNA	RNA, 7SL, cytoplasmic 130, pseudogene
ENSG00000151665.12	12.67	11.95	14.99	13.6	11.67	11.42	PIGF	chr2	protein_coding	phosphatidylinositol glycan anchor biosynthesis, class F
ENSG00000282508.1	0.01	0.05	0.01	0.16	0.04	0.1	LINC01002	chr19	processed_transcript	long intergenic non-protein coding RNA 1002
ENSG00000230042.1	0.38	0.18	0.65	0.17	0.37	0.18	AK3P3	chr7	processed_pseudogene	adenylate kinase 3 pseudogene 3
ENSG00000230952.1	0	0	0	0.05	0	0	AC099344.2	chr2	lincRNA	--
ENSG00000234585.6	0.71	1.15	1.08	0.67	1.3	0.94	CCT6P3	chr7	transcribed_unprocessed_pseudogene	chaperonin containing TCP1, subunit 6 (zeta) pseudogene 3
ENSG00000259918.1	0	0.18	0	0	0	0.18	NDUFA5P11	chr16	processed_pseudogene	NADH dehydrogenase (ubiquinone) 1 alpha subcomplex, 5 pseudogene 11
ENSG00000179058.6	0.04	0.04	0	0.07	0	0.04	C9orf50	chr9	protein_coding	chromosome 9 open reading frame 50
ENSG00000128714.5	0.03	0.05	0	0	0	0	HOXD13	chr2	protein_coding	homeobox D13
ENSG00000155561.14	25.07	24.21	17.06	13.56	14.05	8.92	NUP205	chr7	protein_coding	nucleoporin 205kDa
ENSG00000182685.7	0.7	0.64	0.71	0.29	0.27	0.5	BRICD5	chr16	protein_coding	BRICHOS domain containing 5
ENSG00000171105.13	0.89	0.71	1.12	1.08	1.26	1.25	INSR	chr19	protein_coding	insulin receptor
ENSG00000241255.1	0.16	0.15	0.46	0.41	0.15	0.3	RP1-89D4.1	chr11	processed_pseudogene	--
ENSG00000081026.18	3.48	3.05	3.07	3.05	2.3	2.09	MAGI3	chr1	protein_coding	membrane associated guanylate kinase, WW and PDZ domain containing 3
ENSG00000266173.5	3.42	2.79	3.17	3.65	2.3	3.73	STRADA	chr17	protein_coding	STE20-related kinase adaptor alpha
ENSG00000213185.6	0.25	0	0	0.29	0.25	0.41	FAM24B	chr10	protein_coding	family with sequence similarity 24, member B
ENSG00000076344.15	0	0.05	0.05	0.07	0.13	0.1	RGS11	chr16	protein_coding	regulator of G-protein signaling 11
ENSG00000225166.1	0	0.07	0	0	0	0.07	AC012462.2	chr2	lincRNA	--
ENSG00000136237.18	0.04	0.03	0.04	0.09	0.09	0.06	RAPGEF5	chr7	protein_coding	Rap guanine nucleotide exchange factor (GEF) 5
ENSG00000198972.2	0	0	0	0	0.56	0	MIRLET7E	chr19	miRNA	microRNA let-7e
ENSG00000185697.16	5.78	7.16	5.3	2.37	1.88	2.61	MYBL1	chr8	protein_coding	v-myb avian myeloblastosis viral oncogene homolog-like 1
ENSG00000170561.12	1.6	2.39	1.43	1.68	2.07	1.54	IRX2	chr5	protein_coding	iroquois homeobox 2
ENSG00000177302.14	6.61	5.22	4.41	4.2	2.86	4.13	TOP3A	chr17	protein_coding	topoisomerase (DNA) III alpha
ENSG00000172548.14	0	0	0	0.05	0	0.06	NIPAL4	chr5	protein_coding	NIPA-like domain containing 4
ENSG00000232873.1	0	0.13	0.26	0.11	0.13	0	RPL23AP93	chr3	processed_pseudogene	ribosomal protein L23a pseudogene 93
ENSG00000184857.7	2.57	2.52	3.6	3.04	2.21	3.29	TMEM186	chr16	protein_coding	transmembrane protein 186
ENSG00000160401.14	0	0	0.1	0.03	0	0.03	C9orf117	chr9	protein_coding	chromosome 9 open reading frame 117
ENSG00000091181.19	0	0.02	0	0	0	0	IL5RA	chr3	protein_coding	interleukin 5 receptor, alpha
ENSG00000130768.14	0	0	0	0	0	0.05	SMPDL3B	chr1	protein_coding	sphingomyelin phosphodiesterase, acid-like 3B
ENSG00000146648.15	21.72	19.83	19.54	12.96	18.19	18.54	EGFR	chr7	protein_coding	epidermal growth factor receptor
ENSG00000063169.10	0.74	0.74	0.66	0.97	0.8	0.91	GLTSCR1	chr19	protein_coding	glioma tumor suppressor candidate region gene 1
ENSG00000232249.1	0	0	0	0.25	0	0	LL0XNC01-37G1.2	chrX	unprocessed_pseudogene	--
ENSG00000257429.1	0	0	0.08	0	0	0	RP11-272K23.3	chr12	antisense	--
ENSG00000138231.12	6.41	7.21	6.53	6.48	4.96	5	DBR1	chr3	protein_coding	debranching RNA lariats 1
ENSG00000132872.11	0	0.03	0.02	0	0	0	SYT4	chr18	protein_coding	synaptotagmin IV
ENSG00000255275.3	1.51	1.53	1.49	1.92	1.38	1.99	RP13-279N23.2	chr1	protein_coding	--
ENSG00000232600.3	0.15	0.14	0	0.13	0	0.29	TONSL-AS1	chr8	antisense	TONSL antisense RNA 1
ENSG00000134717.17	13.06	12.54	9.89	8.4	12.43	8.51	BTF3L4	chr1	protein_coding	basic transcription factor 3-like 4
ENSG00000172382.9	0.11	0.11	0.11	0.1	0.11	0.22	PRSS27	chr16	protein_coding	protease, serine 27
ENSG00000104518.10	2.98	2.81	3.54	8.46	3.98	6.3	GSDMD	chr8	protein_coding	gasdermin D
ENSG00000261526.2	1.84	1.69	0.95	1.19	1.8	1.36	CTB-31O20.2	chr19	lincRNA	--
ENSG00000120942.13	2.98	2.83	2.19	1.44	2.44	1.83	UBIAD1	chr1	protein_coding	UbiA prenyltransferase domain containing 1
ENSG00000232940.5	0.13	0.06	0.31	0.44	0.25	0.31	HCG25	chr6	antisense	HLA complex group 25 (non-protein coding)
ENSG00000178502.5	1.19	1.07	0.73	1.06	1.14	1.23	KLHL11	chr17	protein_coding	kelch-like family member 11
ENSG00000274001.1	0.14	0	0.28	0	0.14	0	RP11-5G9.5	chr13	sense_intronic	--
ENSG00000170954.11	0.21	0.22	0.47	0.79	0.68	0.64	ZNF415	chr19	protein_coding	zinc finger protein 415
ENSG00000106524.8	7.92	9.8	9.99	10.25	10.96	9.87	ANKMY2	chr7	protein_coding	ankyrin repeat and MYND domain containing 2
ENSG00000234945.7	0	0	0.14	0	0	0	GTF3C2-AS1	chr2	antisense	GTF3C2 antisense RNA 1
ENSG00000244073.1	0	0.23	0	0.07	0.31	0.23	RPS4XP6	chr5	processed_pseudogene	ribosomal protein S4X pseudogene 6
ENSG00000258863.1	0.07	0	0	0	0	0	SETP1	chr14	processed_pseudogene	SET pseudogene 1
ENSG00000223959.8	0.93	0.95	1.04	1.03	1.11	1.2	AFG3L1P	chr16	unitary_pseudogene	AFG3-like AAA ATPase 1, pseudogene
ENSG00000234119.1	0.04	0	0.04	0	0	0.04	AC079248.1	chr2	processed_pseudogene	--
ENSG00000280483.1	1.63	0.52	3.21	1.42	1.06	2.11	AC022098.1	chr19	miRNA	--
ENSG00000224315.2	0.27	0.09	0.44	0.08	0.18	0.17	RPL7P7	chr1	processed_pseudogene	ribosomal protein L7 pseudogene 7
ENSG00000228156.1	0	0	0	0.15	0	0	RP11-410N8.1	chr20	antisense	--
ENSG00000115091.11	139.2	155.34	124.28	87.88	110.41	97.37	ACTR3	chr2	protein_coding	ARP3 actin-related protein 3 homolog (yeast)
ENSG00000226279.2	0	0.37	0.37	0.33	0	0.74	AC005682.7	chr7	processed_pseudogene	--
ENSG00000183605.16	6.06	5.67	5.23	3.96	5.51	3.9	SFXN4	chr10	protein_coding	sideroflexin 4
ENSG00000235670.1	0	0.25	0	0	0	0	RPL21P40	chr3	processed_pseudogene	ribosomal protein L21 pseudogene 40
ENSG00000152256.13	1.6	1.81	3.45	1.27	3.95	1.3	PDK1	chr2	protein_coding	pyruvate dehydrogenase kinase, isozyme 1
ENSG00000100711.13	33.06	33.01	31.43	30	27.63	35.25	ZFYVE21	chr14	protein_coding	zinc finger, FYVE domain containing 21
ENSG00000099910.16	2.31	2.16	2.96	4	2.19	3.79	KLHL22	chr22	protein_coding	kelch-like family member 22
ENSG00000163218.14	0	0	0	0	0.03	0	PGLYRP4	chr1	protein_coding	peptidoglycan recognition protein 4
ENSG00000264047.2	0	0	0	0	0.22	0	RN7SL455P	chr2	misc_RNA	RNA, 7SL, cytoplasmic 455, pseudogene
ENSG00000125414.18	0	0	0	0	0	0.01	MYH2	chr17	protein_coding	myosin, heavy chain 2, skeletal muscle, adult
ENSG00000112787.12	2.47	2.45	1.85	2.5	2.04	1.97	FBRSL1	chr12	protein_coding	fibrosin-like 1
ENSG00000141127.14	10.13	9.06	12.82	10.09	10.09	12.61	PRPSAP2	chr17	protein_coding	phosphoribosyl pyrophosphate synthetase-associated protein 2
ENSG00000273143.1	0	0	0	0	0.2	0.1	RP11-525A16.4	chr10	lincRNA	--
ENSG00000233541.4	0	0	0	0.23	0	0	RPL31P47	chr11	processed_pseudogene	ribosomal protein L31 pseudogene 47
ENSG00000203760.8	35.11	40.88	28.15	21.81	23.92	18.53	CENPW	chr6	protein_coding	centromere protein W
ENSG00000258640.3	0.53	0.39	0	0.23	0.13	0.52	RPL21P5	chr14	processed_pseudogene	ribosomal protein L21 pseudogene 5
ENSG00000203880.11	6.33	6.19	7.16	10.61	8.85	10.24	PCMTD2	chr20	protein_coding	protein-L-isoaspartate (D-aspartate) O-methyltransferase domain containing 2
ENSG00000279648.1	0	0	0.03	0.05	0	0.03	AP000432.3	chr21	TEC	--
ENSG00000170185.9	1.97	1.82	2.21	2.21	1.88	1.98	USP38	chr4	protein_coding	ubiquitin specific peptidase 38
ENSG00000133773.11	26.85	31.52	25.2	22.68	27.46	21.76	CCDC59	chr12	protein_coding	coiled-coil domain containing 59
ENSG00000171970.12	1.01	1	0.99	1.04	1.33	1.9	ZNF57	chr19	protein_coding	zinc finger protein 57
ENSG00000204278.12	0	0.02	0	0	0	0	TMEM235	chr17	protein_coding	transmembrane protein 235
ENSG00000164778.4	0	0.04	0	0.02	0.02	0	EN2	chr7	protein_coding	engrailed homeobox 2
ENSG00000185986.11	0.91	1.56	0.63	0.99	1.68	1.56	SDHAP3	chr5	transcribed_unprocessed_pseudogene	succinate dehydrogenase complex, subunit A, flavoprotein pseudogene 3
ENSG00000137871.19	1.43	1.36	2.02	2.42	1.89	2.31	ZNF280D	chr15	protein_coding	zinc finger protein 280D
ENSG00000276945.1	0	0.11	0.23	0.1	0.12	0	CTC-436P18.5	chr5	unprocessed_pseudogene	--
ENSG00000101266.16	34.84	30.95	29.57	26.39	32.39	22.43	CSNK2A1	chr20	protein_coding	casein kinase 2, alpha 1 polypeptide
ENSG00000278952.1	0	0	0	0	0.08	0.3	RP11-399J13.2	chr11	TEC	--
ENSG00000257859.1	0	0	0	0	0	0.02	CASC18	chr12	lincRNA	cancer susceptibility candidate 18 (non-protein coding)
ENSG00000064995.16	22.61	20.14	21.86	24.14	20.21	23.64	TAF11	chr6	protein_coding	TAF11 RNA polymerase II, TATA box binding protein (TBP)-associated factor, 28kDa
ENSG00000251107.1	0	0	0	0	0.2	0.2	PDCD5P2	chr5	processed_pseudogene	programmed cell death 5 pseudogene 2
ENSG00000134987.11	6.21	6.08	7.21	4.76	5.55	5.26	WDR36	chr5	protein_coding	WD repeat domain 36
ENSG00000140285.9	3.57	4.46	5.55	24.61	11.38	22.42	FGF7	chr15	protein_coding	fibroblast growth factor 7
ENSG00000224546.2	0.17	0.23	0.27	0.12	0.17	0.23	EIF4BP3	chr9	processed_pseudogene	eukaryotic translation initiation factor 4B pseudogene 3
ENSG00000138735.15	0.78	0.69	1.07	4.09	1.93	2.59	PDE5A	chr4	protein_coding	phosphodiesterase 5A, cGMP-specific
ENSG00000134201.10	0.17	0.16	0.18	0.71	0.11	0.52	GSTM5	chr1	protein_coding	glutathione S-transferase mu 5
ENSG00000226944.1	0	0.16	0.16	0.44	0.16	0.16	RP1-120G22.11	chr1	antisense	--
ENSG00000250329.1	0	0	0	0	0	0.04	KDELC1P1	chr5	processed_pseudogene	KDEL (Lys-Asp-Glu-Leu) containing 1 pseudogene 1
ENSG00000154118.12	0	0	0.03	0.01	0	0	JPH3	chr16	protein_coding	junctophilin 3
ENSG00000273416.1	0	0.14	0	0	0	0	RP4-597N16.4	chr1	lincRNA	--
ENSG00000176160.9	0.03	0	0.02	0.01	0	0	HSF5	chr17	protein_coding	heat shock transcription factor family member 5
ENSG00000271095.1	0	0	0	0.05	0	0	BNIP3P28	chr19	processed_pseudogene	BCL2/adenovirus E1B 19kDa interacting protein 3 pseudogene 28
ENSG00000275718.1	0	0	0	0.05	0	0	CCL15	chr17	protein_coding	chemokine (C-C motif) ligand 15
ENSG00000221955.10	0.44	0.35	0.49	1.38	0.95	0.93	SLC12A8	chr3	protein_coding	solute carrier family 12, member 8
ENSG00000266876.1	0	0	0	0	0.06	0	RP11-1148O4.1	chr17	transcribed_processed_pseudogene	--
ENSG00000131484.4	0	0	0	0.2	0	0.34	RP11-798G7.5	chr17	antisense	--
ENSG00000213601.3	0	0	0	0	0.09	0	KRT18P19	chr2	processed_pseudogene	keratin 18 pseudogene 19
ENSG00000154608.13	0.07	0.04	0.08	0.01	0.06	0.09	CEP170P1	chr4	transcribed_unprocessed_pseudogene	centrosomal protein 170kDa pseudogene 1
ENSG00000166246.13	0.02	0.02	0.04	0.18	0.04	0.09	C16orf71	chr16	protein_coding	chromosome 16 open reading frame 71
ENSG00000169299.13	9.94	11.1	9.51	8.83	7.31	6.74	PGM2	chr4	protein_coding	phosphoglucomutase 2
ENSG00000278861.1	0.94	0.51	0.52	0.18	0.2	0.31	RP11-338K17.6	chr12	TEC	--
ENSG00000251314.2	0.08	0.08	0.08	0.11	0.04	0.08	CTD-2337A12.1	chr5	antisense	--
ENSG00000213762.10	3.25	2.64	3.59	2.97	3.41	3.42	ZNF134	chr19	protein_coding	zinc finger protein 134
ENSG00000206715.1	0	0	0	0	0.57	0.57	RNU6-444P	chr6	snRNA	RNA, U6 small nuclear 444, pseudogene
ENSG00000230465.1	0	0	0	0.06	0	0	VENTXP4	chr3	processed_pseudogene	VENT homeobox pseudogene 4
ENSG00000111199.10	0.46	0.26	0.58	0.58	0.5	0.69	TRPV4	chr12	protein_coding	transient receptor potential cation channel, subfamily V, member 4
ENSG00000233441.6	0	0	0.09	0	0	0	CYP2AB1P	chr3	transcribed_unprocessed_pseudogene	cytochrome P450, family 2, subfamily AB, polypeptide 1, pseudogene
ENSG00000267774.2	0.17	0	0.4	0.31	0.11	0.28	RP11-2N1.2	chr18	antisense	--
ENSG00000165501.16	7.08	8.13	6.71	5.8	4.23	3.99	LRR1	chr14	protein_coding	leucine rich repeat protein 1
ENSG00000106263.17	143.46	150.35	123.02	99.24	120.54	85.28	EIF3B	chr7	protein_coding	eukaryotic translation initiation factor 3, subunit B
ENSG00000234241.1	0.19	0.25	0.26	0.2	0.18	0.11	RP4-775C13.1	chr20	processed_pseudogene	--
ENSG00000166762.16	0.11	0.18	0.15	0.25	0.09	0.14	CATSPER2	chr15	protein_coding	cation channel, sperm associated 2
ENSG00000143344.15	19.04	18.09	16.51	29.78	37.58	21.81	RGL1	chr1	protein_coding	ral guanine nucleotide dissociation stimulator-like 1
ENSG00000132386.10	99.2	76.38	89.07	169.73	140.13	171.1	SERPINF1	chr17	protein_coding	serpin peptidase inhibitor, clade F (alpha-2 antiplasmin, pigment epithelium derived factor), member 1
ENSG00000169508.6	0	0.07	0	0	0	0	GPR183	chr13	protein_coding	G protein-coupled receptor 183
ENSG00000240015.2	0	0.1	0	0	0	0	RP11-90P5.5	chr8	antisense	--
ENSG00000063438.16	2.37	2.33	1.08	0.55	1.5	0.54	AHRR	chr5	protein_coding	aryl-hydrocarbon receptor repressor
ENSG00000168090.9	78.37	71.1	78.19	89.07	78.72	77.26	COPS6	chr7	protein_coding	COP9 signalosome subunit 6
ENSG00000003393.14	4.14	4.32	4.43	4.89	4.11	5.45	ALS2	chr2	protein_coding	amyotrophic lateral sclerosis 2 (juvenile)
ENSG00000169246.16	0.22	0.1	0.1	0.13	0.14	0.1	NPIPB3	chr16	protein_coding	nuclear pore complex interacting protein family, member B3
ENSG00000119720.17	1.43	1.46	1.18	1.51	1.68	1.4	NRDE2	chr14	protein_coding	NRDE-2, necessary for RNA interference, domain containing
ENSG00000114480.12	49.82	46.53	60.51	55.92	75.55	69.52	GBE1	chr3	protein_coding	glucan (1,4-alpha-), branching enzyme 1
ENSG00000216740.2	0.06	0	0.25	0.22	0.12	0	ANXA2P3	chr10	processed_pseudogene	annexin A2 pseudogene 3
ENSG00000267030.1	0.58	0.45	0	0.2	0.34	0.11	CTB-50L17.7	chr19	antisense	--
ENSG00000204267.13	3.85	4	3.91	2.61	3.01	1.83	TAP2	chr6	protein_coding	transporter 2, ATP-binding cassette, sub-family B (MDR/TAP)
ENSG00000133794.17	6.6	5.33	10.83	6.62	6.95	6.32	ARNTL	chr11	protein_coding	aryl hydrocarbon receptor nuclear translocator-like
ENSG00000116514.16	5.91	8.53	6.75	3.12	7.78	8.71	RNF19B	chr1	protein_coding	ring finger protein 19B
ENSG00000230777.1	0	0	0	0	0.36	0	RP11-318C24.1	chr1	processed_pseudogene	--
ENSG00000257761.1	0	0	0	0	0.12	0	RP11-186F10.2	chr12	antisense	--
ENSG00000132481.6	4.89	3.63	5.36	2.33	3.07	7.82	TRIM47	chr17	protein_coding	tripartite motif containing 47
ENSG00000197261.11	0.13	0.13	0	0.19	0.13	0.13	C6orf141	chr6	protein_coding	chromosome 6 open reading frame 141
ENSG00000129933.20	3.73	3.47	4.31	4.06	3.6	4.19	MAU2	chr19	protein_coding	MAU2 sister chromatid cohesion factor
ENSG00000131724.10	16.2	14.09	17.19	31.39	24.98	28.69	IL13RA1	chrX	protein_coding	interleukin 13 receptor, alpha 1
ENSG00000131475.6	20.09	20.45	24.66	28.05	22.41	29.48	VPS25	chr17	protein_coding	vacuolar protein sorting 25 homolog (S. cerevisiae)
ENSG00000153093.18	0	0.01	0	0	0	0	ACOXL	chr2	protein_coding	acyl-CoA oxidase-like
ENSG00000214832.5	0.09	0.17	0.13	0.22	0.25	0.12	UPF3AP2	chr17	transcribed_processed_pseudogene	UPF3A pseudogene 2
ENSG00000255292.6	0	0	0	0	0	0.21	AP002884.2	chr11	protein_coding	--
ENSG00000106305.9	70.89	63.2	54.65	34.32	42.04	41.49	AIMP2	chr7	protein_coding	aminoacyl tRNA synthetase complex-interacting multifunctional protein 2
ENSG00000163739.4	41.36	16.03	29.9	15.51	11.05	22.73	CXCL1	chr4	protein_coding	chemokine (C-X-C motif) ligand 1 (melanoma growth stimulating activity, alpha)
ENSG00000237991.3	0	0	0.5	0.3	0	0.33	RPL35P1	chr1	processed_pseudogene	ribosomal protein L35 pseudogene 1
ENSG00000224594.2	1.64	1.85	1.48	2.63	2.01	1.86	RPL29P19	chr8	processed_pseudogene	ribosomal protein L29 pseudogene 19
ENSG00000108448.20	1.62	1.42	1.76	2.25	1.73	1.54	TRIM16L	chr17	protein_coding	tripartite motif containing 16-like
ENSG00000239374.1	0.13	0.13	0.26	0	0.26	0.38	RP11-407P2.1	chr12	processed_pseudogene	--
ENSG00000157426.13	2.48	1.7	3.02	4.25	2.09	3.4	AASDH	chr4	protein_coding	aminoadipate-semialdehyde dehydrogenase
ENSG00000170577.7	1.94	1.55	1.88	4.64	2.87	2.66	SIX2	chr2	protein_coding	SIX homeobox 2
ENSG00000146005.3	0	0	0.01	0.02	0	0.03	PSD2	chr5	protein_coding	pleckstrin and Sec7 domain containing 2
ENSG00000236197.2	0	0	0.02	0.02	0	0.02	AC002429.5	chr7	antisense	--
ENSG00000065308.4	49.62	45.16	59	50.81	53.27	75.78	TRAM2	chr6	protein_coding	translocation associated membrane protein 2
ENSG00000149972.10	0.01	0	0.01	0	0	0	CNTN5	chr11	protein_coding	contactin 5
ENSG00000104723.20	15.35	15.28	15.62	15.75	15.59	16.36	TUSC3	chr8	protein_coding	tumor suppressor candidate 3
ENSG00000069122.18	0.06	0.08	0.12	0.05	0.01	0.02	ADGRF5	chr6	protein_coding	adhesion G protein-coupled receptor F5
ENSG00000135469.13	1.28	1.11	1.29	1.75	0.9	1.59	COQ10A	chr12	protein_coding	coenzyme Q10 homolog A (S. cerevisiae)
ENSG00000255893.1	0.11	0.21	0.21	0	0.11	0.42	RP11-685N10.1	chr11	antisense	--
ENSG00000239393.1	0.18	0.17	0.18	0.47	0.87	0.35	CTD-2301A4.1	chr5	processed_pseudogene	--
ENSG00000106692.13	3.34	3.64	4.44	3.63	3.42	2.88	FKTN	chr9	protein_coding	fukutin
ENSG00000057757.9	37.7	36.87	31.2	26.45	28.96	22.88	PITHD1	chr1	protein_coding	PITH (C-terminal proteasome-interacting domain of thioredoxin-like) domain containing 1
ENSG00000251281.1	0.3	0	0	0	0	0	CTD-2066L21.2	chr5	lincRNA	--
ENSG00000150672.16	0	0.01	0.02	0.05	0	0.03	DLG2	chr11	protein_coding	discs, large homolog 2 (Drosophila)
ENSG00000229131.1	0	0	0	0	0	0.13	AC016710.1	chr2	lincRNA	--
ENSG00000122034.12	57.54	54.43	57.25	61.18	57.71	51.14	GTF3A	chr13	protein_coding	general transcription factor IIIA
ENSG00000100379.17	10.53	7.2	8.92	9.91	6.17	8.13	KCTD17	chr22	protein_coding	potassium channel tetramerization domain containing 17
ENSG00000257553.1	0.15	0	0.57	0	0.28	0	RP11-603J24.17	chr12	antisense	--
ENSG00000134042.12	0.12	0	0	0.28	0.17	0.08	MRO	chr18	protein_coding	maestro
ENSG00000170946.14	5.19	5.74	6.5	6.4	5.59	4.58	DNAJC24	chr11	protein_coding	DnaJ (Hsp40) homolog, subfamily C, member 24
ENSG00000198482.10	0.61	0.7	0.52	0.45	0.75	0.68	ZNF808	chr19	protein_coding	zinc finger protein 808
ENSG00000066056.13	0.13	0.11	0.12	0.06	0.08	0.11	TIE1	chr1	protein_coding	tyrosine kinase with immunoglobulin-like and EGF-like domains 1
ENSG00000187688.14	5.83	4.38	4.57	6.04	3.13	4.16	TRPV2	chr17	protein_coding	transient receptor potential cation channel, subfamily V, member 2
ENSG00000278941.1	0.34	0	0	0	0	0.16	SMG6-IT1	chr17	TEC	SMG6 intronic transcript 1
ENSG00000217643.1	0.26	0.51	0	1.14	0.51	0	PTGES3P2	chr2	processed_pseudogene	prostaglandin E synthase 3 (cytosolic) pseudogene 2
ENSG00000244266.1	0	0.7	0.29	0.25	0.42	0.28	RP11-112N23.1	chr12	processed_pseudogene	--
ENSG00000225914.1	0.84	1.36	1.34	1.23	1.6	1.45	XXbac-BPG154L12.4	chr6	antisense	--
ENSG00000135932.10	22.11	23.86	24.32	18.88	25.06	20.55	CAB39	chr2	protein_coding	calcium binding protein 39
ENSG00000235370.6	0.01	0.02	0.06	0.04	0.03	0.02	DNM1P51	chr15	transcribed_unprocessed_pseudogene	dynamin 1 pseudogene 51
ENSG00000171517.5	0.02	0.03	0.03	0	0	0.02	LPAR3	chr1	protein_coding	lysophosphatidic acid receptor 3
ENSG00000137875.4	0	0	0	0.08	0	0	BCL2L10	chr15	protein_coding	BCL2-like 10 (apoptosis facilitator)
ENSG00000277914.1	0.09	0	0	0	0	0.04	DDX6P2	chr13	processed_pseudogene	DEAD (Asp-Glu-Ala-Asp) box helicase 6 pseudogene 2
ENSG00000144655.14	1.57	3.67	0.62	0.22	1.95	0.36	CSRNP1	chr3	protein_coding	cysteine-serine-rich nuclear protein 1
ENSG00000267287.1	0	0	0	0	0	0.01	RP11-567M16.1	chr18	processed_transcript	--
ENSG00000213030.5	0.07	0.14	0.42	0	0	0	CGB8	chr19	protein_coding	chorionic gonadotropin, beta polypeptide 8
ENSG00000279838.1	0.06	0.15	0.03	0	0	0.03	RP4-635A23.6	chr1	TEC	--
ENSG00000274918.1	0	0.27	0	0.36	0.14	0	RP11-54G14.1	chr18	lincRNA	--
ENSG00000171311.12	18.36	16.68	19.55	17.83	15.27	16.16	EXOSC1	chr10	protein_coding	exosome component 1
ENSG00000156990.14	6.39	4.86	6.16	8.36	5.84	8.18	RPUSD3	chr3	protein_coding	RNA pseudouridylate synthase domain containing 3
ENSG00000238578.1	0.88	0.85	0.86	3.06	0.85	0.85	SNORD4A	chr17	snoRNA	small nucleolar RNA, C/D box 4A
ENSG00000255343.1	0.8	1.16	2.55	0.7	1.36	1.74	RP11-299M14.2	chr8	3prime_overlapping_ncrna	--
ENSG00000109667.11	0.09	0.11	0.12	0.34	0.29	0.17	SLC2A9	chr4	protein_coding	solute carrier family 2 (facilitated glucose transporter), member 9
ENSG00000159197.3	0	0.06	0	0	0.06	0	KCNE2	chr21	protein_coding	potassium channel, voltage gated subfamily E regulatory beta subunit 2
ENSG00000121316.10	0.29	0.38	0.74	0.86	0.41	1.18	PLBD1	chr12	protein_coding	phospholipase B domain containing 1
ENSG00000242299.1	0.96	0.53	0.54	1.56	1.21	1.33	RP11-234A1.1	chr3	processed_pseudogene	--
ENSG00000157554.18	0.11	0.09	0.05	0.03	0	0.06	ERG	chr21	protein_coding	v-ets avian erythroblastosis virus E26 oncogene homolog
ENSG00000259556.2	0.36	0.18	0.12	0.21	0.18	0.18	RP11-56B16.2	chr15	unprocessed_pseudogene	--
ENSG00000237803.5	0.17	0.06	0.25	0.07	0.17	0.08	LINC00211	chr2	lincRNA	long intergenic non-protein coding RNA 211
ENSG00000256643.1	0.11	0	0	0	0	0	RP11-349K16.1	chr12	lincRNA	--
ENSG00000103495.13	26.42	24.1	20.69	28.76	21.96	21.18	MAZ	chr16	protein_coding	MYC-associated zinc finger protein (purine-binding transcription factor)
ENSG00000163714.17	30.26	43.77	33.89	24.07	34.21	22.78	U2SURP	chr3	protein_coding	U2 snRNP-associated SURP domain containing
ENSG00000100314.3	0	0.02	0	0	0	0.02	CABP7	chr22	protein_coding	calcium binding protein 7
ENSG00000112759.16	2.72	3.15	1.64	0.76	0.91	1.03	SLC29A1	chr6	protein_coding	solute carrier family 29 (equilibrative nucleoside transporter), member 1
ENSG00000180346.3	2.35	1.48	2.66	4.33	2.49	3.76	TIGD2	chr4	protein_coding	tigger transposable element derived 2
ENSG00000068697.6	109.53	95.06	101.34	122.04	123.28	119.62	LAPTM4A	chr2	protein_coding	lysosomal protein transmembrane 4 alpha
ENSG00000139168.7	56.42	61.99	78.42	93.31	90.06	76.38	ZCRB1	chr12	protein_coding	zinc finger CCHC-type and RNA binding motif 1
ENSG00000240463.1	0.29	0.28	0	0.37	0.56	0.28	RPS19P3	chr14	processed_pseudogene	ribosomal protein S19 pseudogene 3
ENSG00000197696.9	1.48	1.61	1.94	1.29	0.72	1.2	NMB	chr15	protein_coding	neuromedin B
ENSG00000281531.1	0.42	0	0	0.19	0.21	0	Metazoa_SRP	chr10	misc_RNA	--
ENSG00000176236.6	0	0.04	0.04	0	0	0.07	C10orf111	chr10	antisense	chromosome 10 open reading frame 111
ENSG00000203797.9	0.12	0.03	0.17	0.13	0.12	0.29	DDO	chr6	protein_coding	D-aspartate oxidase
ENSG00000278022.1	0	0.13	0	0	0	0	RP11-35O15.2	chr15	sense_intronic	--
ENSG00000254621.1	0	0	0	0	0.09	0	SETP16	chr11	processed_pseudogene	SET pseudogene 16
ENSG00000072135.12	10.18	9.95	11.36	13.05	10.18	11.61	PTPN18	chr2	protein_coding	protein tyrosine phosphatase, non-receptor type 18 (brain-derived)
ENSG00000197561.6	0	0.06	0	0.37	0.12	0	ELANE	chr19	protein_coding	elastase, neutrophil expressed
ENSG00000112984.11	54.7	35	12.05	28.92	30.57	5.52	KIF20A	chr5	protein_coding	kinesin family member 20A
ENSG00000270780.1	0.11	0	0	0	0	0	RP4-590F24.1	chr1	processed_pseudogene	--
ENSG00000187790.10	2.02	2.31	2.32	1.5	0.78	1.15	FANCM	chr14	protein_coding	Fanconi anemia, complementation group M
ENSG00000275379.1	0.31	0.3	0.15	0.13	0.15	0.15	HIST1H3I	chr6	protein_coding	histone cluster 1, H3i
ENSG00000270964.1	0.45	0.16	0.36	0.22	0.4	0.64	RP11-502I4.3	chr15	lincRNA	--
ENSG00000235672.1	0.21	0.1	0	0.19	0	0	AC090286.2	chr17	transcribed_processed_pseudogene	--
ENSG00000243175.1	0	0.05	0	0	0	0	RP11-58H15.1	chr4	transcribed_processed_pseudogene	--
ENSG00000213331.4	0	0	0	0.08	0	0	RP11-713C19.2	chr4	processed_pseudogene	--
ENSG00000106608.16	4.09	3.17	3.93	3.83	2.41	3.68	URGCP	chr7	protein_coding	upregulator of cell proliferation
ENSG00000198663.16	11.31	9.83	9.96	10.79	9.38	10.8	C6orf89	chr6	protein_coding	chromosome 6 open reading frame 89
ENSG00000121101.15	0.05	0.06	0.01	0.01	0.04	0	TEX14	chr17	protein_coding	testis expressed 14
ENSG00000101945.16	6.78	5.06	3.13	3.02	2.24	2.43	SUV39H1	chrX	protein_coding	suppressor of variegation 3-9 homolog 1 (Drosophila)
ENSG00000181220.15	2.02	2.17	1.69	1.47	1.59	1.69	ZNF746	chr7	protein_coding	zinc finger protein 746
ENSG00000240922.1	0.23	0.11	0	0.2	0	0	LSAMP-AS1	chr3	antisense	LSAMP antisense RNA 1
ENSG00000184454.6	0	0	0.02	0	0	0	NCMAP	chr1	protein_coding	noncompact myelin associated protein
ENSG00000241859.6	0	0	0	0	0	0.03	ANOS2P	chrY	transcribed_unprocessed_pseudogene	anosmin 2, pseudogene
ENSG00000160113.5	4.38	4.23	5.11	5.77	5.07	4.93	NR2F6	chr19	protein_coding	nuclear receptor subfamily 2, group F, member 6
ENSG00000254860.5	0.48	0.17	0.59	0.21	0.58	0.41	TMEM9B-AS1	chr11	antisense	TMEM9B antisense RNA 1
ENSG00000254038.1	0.1	0	0	0	0	0	RP11-419C23.1	chr8	lincRNA	--
ENSG00000140104.13	0.96	0.56	1.43	1.11	0.91	1.46	C14orf79	chr14	protein_coding	chromosome 14 open reading frame 79
ENSG00000258555.4	0.03	0.08	0.06	0.09	0.05	0.06	SPECC1L-ADORA2A	chr22	protein_coding	SPECC1L-ADORA2A readthrough (NMD candidate)
ENSG00000119574.12	2.75	1.87	2.05	2.1	2.06	1.94	ZBTB45	chr19	protein_coding	zinc finger and BTB domain containing 45
ENSG00000162520.14	8.57	10.32	14.52	18.31	15.01	33.98	SYNC	chr1	protein_coding	syncoilin, intermediate filament protein
ENSG00000050165.17	18.41	14.53	16.76	23.53	20.76	24.37	DKK3	chr11	protein_coding	dickkopf WNT signaling pathway inhibitor 3
ENSG00000198826.10	27.84	25.42	12.02	11.05	8.97	5	ARHGAP11A	chr15	protein_coding	Rho GTPase activating protein 11A
ENSG00000066230.10	0	0	0	0	0.02	0	SLC9A3	chr5	protein_coding	solute carrier family 9, subfamily A (NHE3, cation proton antiporter 3), member 3
ENSG00000217060.1	0.04	0	0	0	0	0	RP11-30P6.1	chr6	unprocessed_pseudogene	--
ENSG00000196862.9	0.01	0	0	0.01	0	0.01	RGPD4	chr2	protein_coding	RANBP2-like and GRIP domain containing 4
ENSG00000086827.8	12.8	14.95	11.33	9.27	9.56	9.32	ZW10	chr11	protein_coding	zw10 kinetochore protein
ENSG00000227770.1	0	0.08	0.08	0	0	0.08	RPL7P12	chr2	processed_pseudogene	ribosomal protein L7 pseudogene 12
ENSG00000198556.13	1.08	0.84	0.94	0.78	0.99	1.17	ZNF789	chr7	protein_coding	zinc finger protein 789
ENSG00000145545.11	2.65	3.01	2.68	1.91	2.2	3.15	SRD5A1	chr5	protein_coding	steroid-5-alpha-reductase, alpha polypeptide 1 (3-oxo-5 alpha-steroid delta 4-dehydrogenase alpha 1)
ENSG00000258086.1	0	0	0	0	0	0.11	RP11-753H16.5	chr12	antisense	--
ENSG00000224664.2	0	0	0	0	0.19	0	RPL36AP53	chrX	processed_pseudogene	ribosomal protein L36a pseudogene 53
ENSG00000139304.12	0.65	0.78	0.68	0.48	0.28	0.3	PTPRQ	chr12	protein_coding	protein tyrosine phosphatase, receptor type, Q
ENSG00000280159.1	0	0.03	0	0	0	0	CTD-2591A1.1	chr5	TEC	--
ENSG00000248223.1	0	0.21	0	0	0	0	CTD-2139B15.2	chr5	lincRNA	--
ENSG00000206013.2	0	0	0	0.07	0	0	IFITM5	chr11	protein_coding	interferon induced transmembrane protein 5
ENSG00000165832.5	4.59	5.36	7.13	5.25	4.51	6.24	TRUB1	chr10	protein_coding	TruB pseudouridine (psi) synthase family member 1
ENSG00000178607.15	1.46	1.11	1.41	0.63	1.21	1.06	ERN1	chr17	protein_coding	endoplasmic reticulum to nucleus signaling 1
ENSG00000280614.1	0	0	0.07	0	0	0.07	CH507-513H4.4	chr21	lincRNA	--
ENSG00000175344.16	0.01	0.01	0	0	0.05	0.03	CHRNA7	chr15	protein_coding	cholinergic receptor, nicotinic, alpha 7 (neuronal)
ENSG00000153993.13	0.01	0.01	0	0	0.03	0.01	SEMA3D	chr7	protein_coding	sema domain, immunoglobulin domain (Ig), short basic domain, secreted, (semaphorin) 3D
ENSG00000017260.19	29.08	29.04	30.81	25.17	25.68	27.21	ATP2C1	chr3	protein_coding	ATPase, Ca++ transporting, type 2C, member 1
ENSG00000231294.1	0	0	0	0	0	0.12	AC006994.2	chr2	antisense	--
ENSG00000273013.1	0	0	0	0	0	0.1	CTD-2002J20.1	chr3	antisense	--
ENSG00000054611.13	7.53	7.06	7.63	8.58	9.4	7.53	TBC1D22A	chr22	protein_coding	TBC1 domain family, member 22A
ENSG00000151553.14	7.12	9.55	7.33	6.25	10.89	7.03	FAM160B1	chr10	protein_coding	family with sequence similarity 160, member B1
ENSG00000238113.6	0.44	0.15	0.54	0.44	0.39	0.64	LINC01410	chr9	lincRNA	long intergenic non-protein coding RNA 1410
ENSG00000273056.1	0	0.31	0	0.19	0	0	RP11-77E14.2	chr9	lincRNA	--
ENSG00000134874.17	10.58	9.24	12.53	14.91	11.47	11.72	DZIP1	chr13	protein_coding	DAZ interacting zinc finger protein 1
ENSG00000137492.7	17.95	21.46	20.12	19.85	24.97	19.6	PRKRIR	chr11	protein_coding	protein-kinase, interferon-inducible double stranded RNA dependent inhibitor, repressor of (P58 repressor)
ENSG00000142065.13	0.31	0.14	0.66	0.82	0.29	0.77	ZFP14	chr19	protein_coding	ZFP14 zinc finger protein
ENSG00000168903.8	0	0	0.03	0	0	0	BTNL3	chr5	protein_coding	butyrophilin-like 3
ENSG00000037749.11	7.2	7.01	7.72	6.87	6.98	7.48	MFAP3	chr5	protein_coding	microfibrillar-associated protein 3
ENSG00000273619.1	0.75	1.09	0.65	0.82	1.75	1.46	RP5-908M14.9	chr20	antisense	--
ENSG00000228110.4	0.06	0.05	0.11	0.1	0.16	0.05	ST13P19	chr1	processed_pseudogene	suppression of tumorigenicity 13 (colon carcinoma) (Hsp70 interacting protein) pseudogene 19
ENSG00000227888.4	0	0.2	0.05	0.18	0.15	0.05	FAM66A	chr8	lincRNA	family with sequence similarity 66, member A
ENSG00000115226.9	5.32	5.4	5.39	9.24	5.46	11.33	FNDC4	chr2	protein_coding	fibronectin type III domain containing 4
ENSG00000100804.18	37.83	37.7	34.39	42.07	30.43	34.24	PSMB5	chr14	protein_coding	proteasome (prosome, macropain) subunit, beta type, 5
ENSG00000257634.1	0.09	0	0	0	0.09	0	RP11-850F7.7	chr12	lincRNA	--
ENSG00000128872.9	1.57	1.67	3.12	2.87	1.57	3.09	TMOD2	chr15	protein_coding	tropomodulin 2 (neuronal)
ENSG00000213120.3	0	0.15	0	0	0	0	LIN28AP1	chr2	processed_pseudogene	LIN28A pseudogene 1
ENSG00000198954.6	27.39	27.68	32.12	22.53	16.13	21.89	KIF1BP	chr10	protein_coding	KIF1 binding protein
ENSG00000184831.13	6.31	5.55	5.49	7.04	5.45	4.76	APOO	chrX	protein_coding	apolipoprotein O
ENSG00000101000.4	35.29	31.42	36.43	32.26	26.93	32.42	PROCR	chr20	protein_coding	protein C receptor, endothelial
ENSG00000261734.1	0	0	0	0.02	0	0	RP11-669C19.1	chr3	lincRNA	--
ENSG00000213513.3	0	0.04	0.12	0.07	0	0.04	RP13-39P12.2	chr10	processed_pseudogene	--
ENSG00000139985.6	0.09	0.05	0.05	0.02	0.12	0	ADAM21	chr14	protein_coding	ADAM metallopeptidase domain 21
ENSG00000230910.2	0	0	0.06	0.06	0.06	0	RP3-525N10.2	chr6	antisense	--
ENSG00000144596.11	0.01	0.03	0	0.01	0	0.02	GRIP2	chr3	protein_coding	glutamate receptor interacting protein 2
ENSG00000233725.7	0	0.01	0	0	0	0	LINC00284	chr13	lincRNA	long intergenic non-protein coding RNA 284
ENSG00000154330.12	0.02	0	0	0.01	0	0.03	PGM5	chr9	protein_coding	phosphoglucomutase 5
ENSG00000226126.2	0	0	0.05	0	0.05	0	PSMC1P12	chr1	processed_pseudogene	proteasome (prosome, macropain) 26S subunit, ATPase, 1 pseudogene 12
ENSG00000271778.1	0	0	0.11	0.1	0	0.21	RP11-379F4.8	chr3	sense_intronic	--
ENSG00000231133.6	0.08	0.08	0.08	0	0.08	0	HAR1B	chr20	lincRNA	highly accelerated region 1B (non-protein coding)
ENSG00000163701.18	0.46	0.32	0.59	1.78	1.06	1.11	IL17RE	chr3	protein_coding	interleukin 17 receptor E
ENSG00000180822.11	1.24	1.11	1.49	1.47	1.32	1.09	PSMG4	chr6	protein_coding	proteasome (prosome, macropain) assembly chaperone 4
ENSG00000198722.12	10.53	10.41	11.37	11.84	8.45	12.46	UNC13B	chr9	protein_coding	unc-13 homolog B (C. elegans)
ENSG00000280158.1	0.09	0	0	0	0	0	RP11-63A1.4	chr17	TEC	--
ENSG00000123643.12	2.4	2.08	2.15	1.46	1.2	3.54	SLC36A1	chr5	protein_coding	solute carrier family 36 (proton/amino acid symporter), member 1
ENSG00000173264.13	2.44	1.56	2.43	2.78	2	2.53	GPR137	chr11	protein_coding	G protein-coupled receptor 137
ENSG00000134490.13	1.07	1.2	1.06	1.68	1.13	1	TMEM241	chr18	protein_coding	transmembrane protein 241
ENSG00000226327.3	0.07	0	0	0	0	0	RP11-350G13.1	chr9	processed_pseudogene	--
ENSG00000230284.1	0.16	0	0	0	0	0	RP11-402G3.4	chr9	processed_pseudogene	--
ENSG00000064607.16	9.88	9.57	8.66	8.6	8.01	7.63	SUGP2	chr19	protein_coding	SURP and G patch domain containing 2
ENSG00000109066.13	2.56	2.15	2.63	2.63	1.73	4.11	TMEM104	chr17	protein_coding	transmembrane protein 104
ENSG00000280006.1	0.99	2.72	0.98	0.72	0.48	0.8	AC009060.2	chr16	protein_coding	--
ENSG00000171735.18	1.11	1.18	1.09	1.39	1.25	1.17	CAMTA1	chr1	protein_coding	calmodulin binding transcription activator 1
ENSG00000166685.11	7.55	9.87	8.14	7.21	6.42	7.32	COG1	chr17	protein_coding	component of oligomeric golgi complex 1
ENSG00000085552.16	0	0.02	0	0	0.03	0.03	IGSF9	chr1	protein_coding	immunoglobulin superfamily, member 9
ENSG00000129437.9	0.05	0	0	0	0	0	KLK14	chr19	protein_coding	kallikrein-related peptidase 14
ENSG00000231887.6	1.23	0.56	0.77	0.85	1.02	0.57	PRH1	chr12	protein_coding	proline-rich protein HaeIII subfamily 1
ENSG00000140398.13	0.01	0.01	0.08	0.09	0.04	0.04	NEIL1	chr15	protein_coding	nei endonuclease VIII-like 1 (E. coli)
ENSG00000240813.2	0	0	0.13	0.12	0	0	RP11-963H4.2	chr17	processed_pseudogene	--
ENSG00000228462.1	0.32	0	0.16	0.28	0	0.31	RP11-445N18.3	chr10	processed_pseudogene	--
ENSG00000281406.1	0.04	0	0	0	0.04	0	BLACAT1	chr1	lincRNA	bladder cancer associated transcript 1 (non-protein coding)
ENSG00000030066.13	9.93	8.99	8.35	9.19	6.64	7.96	NUP160	chr11	protein_coding	nucleoporin 160kDa
ENSG00000146453.12	0	0	0	0.03	0	0	PNLDC1	chr6	protein_coding	poly(A)-specific ribonuclease (PARN)-like domain containing 1
ENSG00000180581.7	0	0	0.24	0	0.24	0.23	SRP9P1	chr10	processed_pseudogene	signal recognition particle 9 pseudogene 1
ENSG00000170340.10	3.74	4.64	4.05	2.87	3.03	3.23	B3GNT2	chr2	protein_coding	UDP-GlcNAc:betaGal beta-1,3-N-acetylglucosaminyltransferase 2
ENSG00000243844.1	0.11	0.11	0	0.1	0	0	RPL17P33	chr8	processed_pseudogene	ribosomal protein L17 pseudogene 33
ENSG00000156671.12	4.62	4.53	4.5	5.04	5.85	5.19	SAMD8	chr10	protein_coding	sterile alpha motif domain containing 8
ENSG00000196376.10	0	0	0	0.01	0.01	0	SLC35F1	chr6	protein_coding	solute carrier family 35, member F1
ENSG00000135052.16	136.85	131.99	149.61	168.13	156.62	169.2	GOLM1	chr9	protein_coding	golgi membrane protein 1
ENSG00000260955.2	0	0	0.14	0	0.14	0.14	RP11-30L15.6	chr8	lincRNA	--
ENSG00000176390.11	7.1	5.8	6.39	5.68	4.16	5.97	CRLF3	chr17	protein_coding	cytokine receptor-like factor 3
ENSG00000100058.12	4.67	4.45	4.37	5.38	5.51	4.5	CRYBB2P1	chr22	transcribed_unprocessed_pseudogene	crystallin, beta B2 pseudogene 1
ENSG00000139921.12	15.16	15.78	14.53	12.15	14.37	11.86	TMX1	chr14	protein_coding	thioredoxin-related transmembrane protein 1
ENSG00000136867.10	3.99	3.44	3.72	2.37	2.55	5.72	SLC31A2	chr9	protein_coding	solute carrier family 31 (copper transporter), member 2
ENSG00000185345.18	0.03	0.04	0.05	0.1	0.1	0.06	PARK2	chr6	protein_coding	parkin RBR E3 ubiquitin protein ligase
ENSG00000239552.2	0	0	0	0.07	0	0	HOXB-AS2	chr17	antisense	HOXB cluster antisense RNA 2
ENSG00000204814.5	0.42	0.13	0.07	0.61	0.27	0.13	RP11-160N1.10	chr9	lincRNA	--
ENSG00000100263.13	2.7	2.68	3.28	3.47	2.85	3.61	RHBDD3	chr22	protein_coding	rhomboid domain containing 3
ENSG00000185958.9	0	0	0	0	0.01	0	FAM186A	chr12	protein_coding	family with sequence similarity 186, member A
ENSG00000250264.1	12.18	10.21	11.21	7.12	8.01	6.46	XXbac-BPG246D15.9	chr6	protein_coding	--
ENSG00000206337.10	0.05	0.11	0.02	0.08	0.07	0.14	HCP5	chr6	sense_overlapping	HLA complex P5 (non-protein coding)
ENSG00000272779.1	35.41	35.18	39.43	31.48	31.62	28.79	LL22NC03-80A10.6	chr22	transcribed_unprocessed_pseudogene	--
ENSG00000103550.13	10.68	9.34	9.53	9.01	6.62	8.51	KNOP1	chr16	protein_coding	lysine-rich nucleolar protein 1
ENSG00000185272.13	0	0	0	0	0.03	0	RBM11	chr21	protein_coding	RNA binding motif protein 11
ENSG00000238273.3	0	0	0.02	0.02	0	0.02	AC012360.6	chr2	antisense	--
ENSG00000276900.1	0.3	0.41	0.53	0.84	0.44	0.53	RP11-467L13.7	chr12	antisense	--
ENSG00000269376.1	0	0	0	0	0.09	0	RP11-120K24.5	chr13	sense_intronic	--
ENSG00000154639.18	0.01	0	0.01	0.02	0.01	0.02	CXADR	chr21	protein_coding	coxsackie virus and adenovirus receptor
ENSG00000213344.2	2.01	2.71	2.24	0.93	0.91	0.13	PCNPP3	chr12	processed_pseudogene	PEST containing nuclear protein pseudogene 3
ENSG00000213279.2	0	0	0	0	0.03	0	RP1-29C18.9	chr22	lincRNA	--
ENSG00000243312.3	0.15	0	0	0	0.14	0	RP11-397E7.1	chr4	processed_pseudogene	--
ENSG00000242951.1	0	0	0.31	0.55	0	0	RP11-507E23.1	chr14	processed_pseudogene	--
ENSG00000197757.7	8	6.23	9.74	11.34	8.06	12.5	HOXC6	chr12	protein_coding	homeobox C6
ENSG00000226239.1	0	0	0	0	0	0.03	RP1-310O13.7	chr20	antisense	--
ENSG00000112592.12	8.13	6.77	6.79	5.74	5.03	5.19	TBP	chr6	protein_coding	TATA box binding protein
ENSG00000260836.1	0	0	0.07	0.13	0.07	0.28	RP11-152F13.10	chr15	protein_coding	--
ENSG00000256588.1	0	0	0	0	0.2	0	RP11-613F22.8	chr11	sense_intronic	--
ENSG00000259712.1	0	0	0.29	0.26	0.1	0.29	CTD-2184D3.5	chr15	antisense	--
ENSG00000114251.13	39.31	44.36	32.33	9.88	18.29	10.14	WNT5A	chr3	protein_coding	wingless-type MMTV integration site family, member 5A
ENSG00000042062.11	0.07	0.08	0.08	1.81	0.16	1.41	FAM65C	chr20	protein_coding	family with sequence similarity 65, member C
ENSG00000166387.11	0.15	0.1	0.24	0.44	0.3	0.4	PPFIBP2	chr11	protein_coding	PTPRF interacting protein, binding protein 2 (liprin beta 2)
ENSG00000205334.2	0	0	0	0	0.06	0.02	LINC01460	chr2	lincRNA	long intergenic non-protein coding RNA 1460
ENSG00000140694.16	24.17	22.69	27.51	27.84	28.55	24.18	PARN	chr16	protein_coding	poly(A)-specific ribonuclease
ENSG00000214465.3	0.05	0	0	0	0.15	0.1	SMARCE1P6	chr2	processed_pseudogene	SWI/SNF related, matrix associated, actin dependent regulator of chromatin, subfamily e, member 1 pseudogene 6
ENSG00000125656.8	19.26	19.3	20.83	22.52	20.38	17.24	CLPP	chr19	protein_coding	caseinolytic mitochondrial matrix peptidase proteolytic subunit
ENSG00000274444.1	0	0.15	1.09	0	0.46	0.46	RP11-128A17.2	chr15	lincRNA	--
ENSG00000232749.2	0	0	0.09	0	0	0	RP11-15B24.4	chr9	lincRNA	--
ENSG00000108384.14	6.56	6.72	7.46	4.97	4.14	5	RAD51C	chr17	protein_coding	RAD51 paralog C
ENSG00000260774.1	0.09	0.19	0.11	0.02	0.23	0.08	CTD-2083E4.4	chr5	processed_transcript	--
ENSG00000131931.8	6.44	6.53	5.8	5.86	5.52	6.79	THAP1	chr8	protein_coding	THAP domain containing, apoptosis associated protein 1
ENSG00000257222.1	0	0	0	0	0.33	0	RP11-554E23.4	chr12	antisense	--
ENSG00000137571.10	0.01	0.01	0.01	0	0.02	0	SLCO5A1	chr8	protein_coding	solute carrier organic anion transporter family, member 5A1
ENSG00000222266.1	0	1.22	1.24	1.65	0.62	0.61	RNU6-757P	chr5	snRNA	RNA, U6 small nuclear 757, pseudogene
ENSG00000198673.10	0.1	0.03	0.13	0.06	0.14	0.07	FAM19A2	chr12	protein_coding	family with sequence similarity 19 (chemokine (C-C motif)-like), member A2
ENSG00000204438.10	4.61	3.51	6.88	6.14	4.33	5.53	GPANK1	chr6	protein_coding	G patch domain and ankyrin repeats 1
ENSG00000134709.10	0	0	0	0.02	0	0	HOOK1	chr1	protein_coding	hook microtubule-tethering protein 1
ENSG00000143458.11	3.19	2.84	2.52	2.14	2.48	2.2	GABPB2	chr1	protein_coding	GA binding protein transcription factor, beta subunit 2
ENSG00000179611.3	0.11	0	0	0.04	0.02	0	DGKZP1	chr13	processed_pseudogene	diacylglycerol kinase, zeta pseudogene 1
ENSG00000198198.13	1.35	1.02	1.43	1.67	1.15	1.67	SZT2	chr1	protein_coding	seizure threshold 2 homolog (mouse)
ENSG00000270720.1	0.21	0.1	0.21	0.37	0	0	RP11-84C13.2	chr4	lincRNA	--
ENSG00000186310.9	1.62	1.06	1.41	2.57	2.45	3.06	NAP1L3	chrX	protein_coding	nucleosome assembly protein 1-like 3
ENSG00000278588.1	0	0	0	0	0.16	0.32	HIST1H2BI	chr6	protein_coding	histone cluster 1, H2bi
ENSG00000251419.1	0	0	0	0.04	0	0	RP11-524L6.4	chr5	processed_pseudogene	--
ENSG00000163877.9	5.86	6.92	5.33	5.18	5.92	4.84	SNIP1	chr1	protein_coding	Smad nuclear interacting protein 1
ENSG00000121578.12	15.58	18.21	16.54	10.44	12.63	11.59	B4GALT4	chr3	protein_coding	UDP-Gal:betaGlcNAc beta 1,4- galactosyltransferase, polypeptide 4
ENSG00000139112.10	6.07	6.47	7.49	13.32	13.69	14.58	GABARAPL1	chr12	protein_coding	GABA(A) receptor-associated protein like 1
ENSG00000230362.1	0.23	0.28	0.12	0.26	0.06	0.17	ACTG1P23	chr3	processed_pseudogene	actin gamma 1 pseudogene 23
ENSG00000177551.5	0	0.02	0.01	0	0.02	0.02	NHLH2	chr1	protein_coding	nescient helix loop helix 2
ENSG00000063180.8	0.21	0.07	0.17	2	1	1.46	CA11	chr19	protein_coding	carbonic anhydrase XI
ENSG00000261135.1	0.34	0	0.22	0.45	0.61	0.22	RP4-798A10.7	chr1	lincRNA	--
ENSG00000235631.1	0	0.33	0.19	0.17	0.05	0.09	RNF148	chr7	protein_coding	ring finger protein 148
ENSG00000100418.7	11.66	10.16	13.21	9.03	8.96	7.38	DESI1	chr22	protein_coding	desumoylating isopeptidase 1
ENSG00000179709.8	0	0.02	0.03	0	0	0	NLRP8	chr19	protein_coding	NLR family, pyrin domain containing 8
ENSG00000200350.1	0	0	0	0	0.59	0	RNU6-1285P	chr4	snRNA	RNA, U6 small nuclear 1285, pseudogene
ENSG00000165507.8	1.25	1.38	3.89	10.98	5.11	8.3	C10orf10	chr10	protein_coding	chromosome 10 open reading frame 10
ENSG00000239672.7	73.79	69.07	68.51	63.99	53.38	63.42	NME1	chr17	protein_coding	NME/NM23 nucleoside diphosphate kinase 1
ENSG00000271430.1	0.91	1.41	1.78	1.65	1.72	1.68	RP3-368A4.5	chrX	sense_intronic	--
ENSG00000143756.11	5.02	4.77	5.66	4.41	4.33	3.97	FBXO28	chr1	protein_coding	F-box protein 28
ENSG00000277075.1	0.32	0.93	0.32	0.98	0.31	0.62	HIST1H2AE	chr6	protein_coding	histone cluster 1, H2ae
ENSG00000273328.5	0.02	0	0.02	0	0	0.03	RP11-141M3.6	chr3	processed_transcript	--
ENSG00000103326.10	3.56	3.28	2.95	2.82	2.56	2.14	CAPN15	chr16	protein_coding	calpain 15
ENSG00000280064.1	0.03	0	0	0	0	0	RP11-205M5.3	chr8	TEC	--
ENSG00000256222.2	0.08	0	0.16	0.29	0	0.04	MTRNR2L3	chr20	protein_coding	MT-RNR2-like 3
ENSG00000236869.1	0	0	0	0.24	0	0	RP11-944L7.4	chr3	antisense	--
ENSG00000005059.15	11.78	11.91	8.82	13.65	12.67	10.3	CCDC109B	chr4	protein_coding	coiled-coil domain containing 109B
ENSG00000278862.1	0	0	0	0	0.02	0	RP11-571O6.2	chr16	TEC	--
ENSG00000114316.12	12.65	12.35	13.3	11.55	11.14	12.9	USP4	chr3	protein_coding	ubiquitin specific peptidase 4 (proto-oncogene)
ENSG00000249207.1	0	0	0	0	0	0.13	RP11-360F5.1	chr4	antisense	--
ENSG00000267102.1	2.61	3.01	3.26	2.81	2.55	2.53	RP11-686D22.7	chr17	transcribed_processed_pseudogene	--
ENSG00000138678.10	2.83	3.25	1.32	1.07	2.05	1.15	AGPAT9	chr4	protein_coding	1-acylglycerol-3-phosphate O-acyltransferase 9
ENSG00000061676.14	13.27	15.06	14.06	10.67	14.85	9.6	NCKAP1	chr2	protein_coding	NCK-associated protein 1
ENSG00000124193.14	70.62	80.44	42.54	47.55	72.15	52.55	SRSF6	chr20	protein_coding	serine/arginine-rich splicing factor 6
ENSG00000160789.19	161.13	148.66	189.5	142.54	159.14	181.18	LMNA	chr1	protein_coding	lamin A/C
ENSG00000104774.12	10.09	8.16	10.11	12.08	10.69	12.44	MAN2B1	chr19	protein_coding	mannosidase, alpha, class 2B, member 1
ENSG00000197746.13	133.09	111.48	131.7	151.4	159.96	180.39	PSAP	chr10	protein_coding	prosaposin
ENSG00000184719.11	0.27	0.45	0.49	0.88	0.45	0.64	RNLS	chr10	protein_coding	renalase, FAD-dependent amine oxidase
ENSG00000225718.1	0	0.05	0	0	0	0	RP11-3P22.2	chr7	lincRNA	--
ENSG00000248840.2	0	0	0.23	0	0	0	RP11-357G3.2	chr4	transcribed_processed_pseudogene	--
ENSG00000236255.1	0.12	0.18	0.11	0.24	0.17	0.36	AC009404.2	chr2	lincRNA	--
ENSG00000070729.13	0	0	0	0.01	0.03	0	CNGB1	chr16	protein_coding	cyclic nucleotide gated channel beta 1
ENSG00000242516.1	0.26	0.46	0.41	0.55	0.64	0.4	LINC00960	chr3	lincRNA	long intergenic non-protein coding RNA 960
ENSG00000212126.3	0	0	0	0.11	0.12	0	TAS2R50	chr12	protein_coding	taste receptor, type 2, member 50
ENSG00000165698.15	0.67	0.28	0.83	1.09	0.81	1.28	C9orf9	chr9	protein_coding	chromosome 9 open reading frame 9
ENSG00000177575.12	0.06	0.08	0.06	0.04	0.07	0.08	CD163	chr12	protein_coding	CD163 molecule
ENSG00000177108.5	0.02	0	0	0	0	0.02	ZDHHC22	chr14	protein_coding	zinc finger, DHHC-type containing 22
ENSG00000102387.15	0.53	0.87	1.23	1.26	0.79	2.5	TAF7L	chrX	protein_coding	TAF7-like RNA polymerase II, TATA box binding protein (TBP)-associated factor, 50kDa
ENSG00000251031.1	0	0.12	0	0	0	0	CTC-367F4.1	chr5	lincRNA	--
ENSG00000167110.16	41.78	36.58	48.36	63.89	50.12	72.27	GOLGA2	chr9	protein_coding	golgin A2
ENSG00000177679.15	0.38	0.4	0.33	0.76	0.51	0.36	SRRM3	chr7	protein_coding	serine/arginine repetitive matrix 3
ENSG00000234450.1	0	0	0.14	0.25	0	0	AC005534.6	chr7	processed_pseudogene	--
ENSG00000240366.1	0.2	0.96	0	0.35	1.16	0	RPL36AP45	chr15	processed_pseudogene	ribosomal protein L36a pseudogene 45
ENSG00000277246.1	0	0	0	0	0.15	0	RP11-153I24.4	chr13	sense_intronic	--
ENSG00000175595.14	2.73	2.1	3.04	2.8	1.67	2.52	ERCC4	chr16	protein_coding	excision repair cross-complementation group 4
ENSG00000118407.14	0.04	0.03	0.04	0.03	0.04	0.08	FILIP1	chr6	protein_coding	filamin A interacting protein 1
ENSG00000153165.18	0.05	0.04	0.1	0.1	0.03	0.07	RGPD3	chr2	protein_coding	RANBP2-like and GRIP domain containing 3
ENSG00000145041.15	7.42	6.53	6.8	5.22	4.44	6.12	VPRBP	chr3	protein_coding	Vpr (HIV-1) binding protein
ENSG00000238287.1	0.21	0.5	0.1	1	0.2	0.3	RP11-656D10.3	chr1	antisense	--
ENSG00000279504.1	0	0.16	0	0.35	0	0.31	AD001527.4	chr19	TEC	--
ENSG00000231121.3	0	0.18	0.06	0	0.06	0.37	RP1-34H18.1	chr12	lincRNA	--
ENSG00000139675.11	2.18	2.67	4.12	2.56	3.68	4.16	HNRNPA1L2	chr13	protein_coding	heterogeneous nuclear ribonucleoprotein A1-like 2
ENSG00000237877.6	0.22	0.08	0	0.11	0.17	0.17	LINC01473	chr2	lincRNA	long intergenic non-protein coding RNA 1473
ENSG00000083635.7	8.32	9.17	7.69	5.61	6.29	6.07	NUFIP1	chr13	protein_coding	nuclear fragile X mental retardation protein interacting protein 1
ENSG00000272948.2	0.09	0.09	0.26	0.15	0.17	0.34	AP001412.1	chr21	antisense	--
ENSG00000256546.1	0.24	0.07	0.07	0.15	0.47	0.07	AC156455.1	chr12	processed_transcript	--
ENSG00000122733.12	0.02	0	0.01	0.04	0.01	0	PHF24	chr9	protein_coding	--
ENSG00000188766.12	0.25	0.08	0.48	0.32	0.27	0.32	SPRED3	chr19	protein_coding	sprouty-related, EVH1 domain containing 3
ENSG00000236136.1	0	0	0	0	0.07	0.07	ADORA2BP1	chr1	processed_pseudogene	adenosine A2b receptor pseudogene 1
ENSG00000255835.1	5.7	4.87	6.03	3.49	3.22	4.36	RP4-559A3.7	chr1	protein_coding	--
ENSG00000164946.19	0	0	0	0.01	0.02	0	FREM1	chr9	protein_coding	FRAS1 related extracellular matrix 1
ENSG00000228159.1	0	0.12	0	0	0	0	AP001465.5	chr21	lincRNA	--
ENSG00000145495.14	6.34	6.01	6.69	6.92	7.31	6.24	2017-03-06	chr5	protein_coding	membrane-associated ring finger (C3HC4) 6, E3 ubiquitin protein ligase
ENSG00000229781.1	0.03	0	0	0	0.03	0	AC013444.1	chr2	processed_pseudogene	--
ENSG00000219547.1	0	0	0	0.2	0	0.11	RPL17P25	chr6	processed_pseudogene	ribosomal protein L17 pseudogene 25
ENSG00000076641.4	1.46	1.64	4.74	1.3	2.26	3.6	PAG1	chr8	protein_coding	phosphoprotein membrane anchor with glycosphingolipid microdomains 1
ENSG00000260579.1	0.64	0.61	0.63	0.42	0.78	0.31	RP11-382A20.2	chr15	antisense	--
ENSG00000247516.4	0.27	0.37	0.51	0.52	0.56	0.46	MIR4458HG	chr5	lincRNA	MIR4458 host gene
ENSG00000175592.8	96.33	99.88	58.09	11.07	35.65	21.86	FOSL1	chr11	protein_coding	FOS-like antigen 1
ENSG00000275657.1	1	0.97	1.97	0	0	1.94	MIR6758	chr12	miRNA	microRNA 6758
ENSG00000235808.1	0.15	0	0	0	0	0	MYL6P2	chr21	processed_pseudogene	myosin, light chain 6 pseudogene 2
ENSG00000156968.8	0.21	0.09	0.16	0.09	0.23	0.04	MPV17L	chr16	protein_coding	MPV17 mitochondrial membrane protein-like
ENSG00000157911.9	5.93	5.64	7.07	6.16	5.73	6.68	PEX10	chr1	protein_coding	peroxisomal biogenesis factor 10
ENSG00000169435.13	0.02	0	0.06	0.04	0.02	0.05	RASSF6	chr4	protein_coding	Ras association (RalGDS/AF-6) domain family member 6
ENSG00000168273.7	1.68	1.92	2.86	4.45	2.59	4.85	SMIM4	chr3	protein_coding	small integral membrane protein 4
ENSG00000167900.11	20.54	17.83	14.32	14.6	14.15	11.47	TK1	chr17	protein_coding	thymidine kinase 1, soluble
ENSG00000230937.9	0	0.05	0	0	0	0	MIR205HG	chr1	processed_transcript	MIR205 host gene
ENSG00000241399.6	2.31	2.59	3.23	4.68	3.99	4.12	CD302	chr2	protein_coding	CD302 molecule
ENSG00000262967.1	0	0	0	0.08	0	0	RP11-294J22.6	chr17	antisense	--
ENSG00000248905.8	0.1	0.12	0.08	0.08	0.09	0.13	FMN1	chr15	protein_coding	formin 1
ENSG00000115641.18	19.82	18.13	26.1	14.92	23	29.31	FHL2	chr2	protein_coding	four and a half LIM domains 2
ENSG00000174469.17	0.02	0.02	0.01	0.04	0.07	0.04	CNTNAP2	chr7	protein_coding	contactin associated protein-like 2
ENSG00000231774.1	0	0	0.56	0	0	0	RP11-402P6.11	chrX	lincRNA	--
ENSG00000104880.17	0.41	0.39	0.43	0.33	0.39	0.5	ARHGEF18	chr19	protein_coding	Rho/Rac guanine nucleotide exchange factor (GEF) 18
ENSG00000246067.7	1.09	0.79	1.61	2.49	1.1	1.88	RAB30-AS1	chr11	lincRNA	RAB30 antisense RNA 1 (head to head)
ENSG00000261284.2	0	0	0	0.04	0	0	RBM22P13	chr16	processed_pseudogene	RNA binding motif protein 22 pseudogene 13
ENSG00000124657.1	0	0.06	0	0	0	0	OR2B6	chr6	protein_coding	olfactory receptor, family 2, subfamily B, member 6
ENSG00000176248.8	8.33	7.51	8.5	8.07	5.8	9.29	ANAPC2	chr9	protein_coding	anaphase promoting complex subunit 2
ENSG00000225616.2	0.57	0.18	0	0.33	0	0.37	RP4-604A21.1	chr1	processed_pseudogene	--
ENSG00000103152.11	15.26	14.23	15.82	19.51	17.11	15.69	MPG	chr16	protein_coding	N-methylpurine-DNA glycosylase
ENSG00000126562.16	1.95	1.6	2.34	1.65	1.49	0.9	WNK4	chr17	protein_coding	WNK lysine deficient protein kinase 4
ENSG00000047662.4	0	0.01	0.01	0	0.02	0.01	FAM184B	chr4	protein_coding	family with sequence similarity 184, member B
ENSG00000282317.1	0.11	0	0	0	0	0.11	RP11-173A6.3	chr1	lincRNA	--
ENSG00000108771.12	0.39	0.12	0.69	1.54	1.34	1.99	DHX58	chr17	protein_coding	DEXH (Asp-Glu-X-His) box polypeptide 58
ENSG00000255449.1	0.18	0.09	0	0	0.09	0	RP11-91P24.6	chr11	antisense	--
ENSG00000104321.10	0.27	0.4	0.38	0.08	0.18	0.08	TRPA1	chr8	protein_coding	transient receptor potential cation channel, subfamily A, member 1
ENSG00000208892.1	0	0.45	1.82	0.4	0	0.45	SNORA49	chr12	snoRNA	small nucleolar RNA, H/ACA box 49
ENSG00000155961.4	0.74	0.38	0.5	0.08	0.26	0.72	RAB39B	chrX	protein_coding	RAB39B, member RAS oncogene family
ENSG00000233139.1	0.15	0.11	0.15	0.07	0.04	0.04	RP11-38O23.4	chrX	processed_pseudogene	--
ENSG00000123191.13	0.35	0.29	0.53	0.63	0.43	0.47	ATP7B	chr13	protein_coding	ATPase, Cu++ transporting, beta polypeptide
ENSG00000235912.1	0	0.32	0.32	0	0.32	0	RP1-159A19.3	chr1	processed_pseudogene	--
ENSG00000246662.6	0.02	0.07	0.05	0.02	0.14	0.07	LINC00535	chr8	antisense	long intergenic non-protein coding RNA 535
ENSG00000104969.9	26.53	25.7	24.45	22.85	20.28	18.63	SGTA	chr19	protein_coding	small glutamine-rich tetratricopeptide repeat (TPR)-containing, alpha
ENSG00000230561.3	0.03	0.03	0	0.12	0.1	0	LINC01183	chr5	lincRNA	long intergenic non-protein coding RNA 1183
ENSG00000234429.1	0	0.01	0	0	0	0.01	AC105342.1	chr2	processed_pseudogene	--
ENSG00000099795.6	55.42	60.4	72.86	80.76	68.37	83.92	NDUFB7	chr19	protein_coding	NADH dehydrogenase (ubiquinone) 1 beta subcomplex, 7, 18kDa
ENSG00000211491.2	0	0	0	0	0	1.27	MIR320D1	chr13	miRNA	microRNA 320d-1
ENSG00000272196.2	0.11	0.22	0.11	0	0.11	0.11	HIST2H2AA4	chr1	protein_coding	histone cluster 2, H2aa4
ENSG00000119650.12	3.8	2.75	3.46	6.97	5.65	5.45	IFT43	chr14	protein_coding	intraflagellar transport 43
ENSG00000189042.13	1.22	1.13	1.73	1	1.35	1.34	ZNF567	chr19	protein_coding	zinc finger protein 567
ENSG00000085741.12	0	0	0.06	0.11	0.06	0.06	WNT11	chr11	protein_coding	wingless-type MMTV integration site family, member 11
ENSG00000276280.1	0	0	0	0.5	0	0	MIR2682	chr1	miRNA	microRNA 2682
ENSG00000236673.5	0	0	0	0.02	0.02	0.02	RP11-69I8.2	chr6	lincRNA	--
ENSG00000262660.1	1.97	1.96	1.87	1.66	1.7	1.72	RP13-1032I1.10	chr17	protein_coding	--
ENSG00000204103.3	0.58	0.59	0.24	3.31	1.7	4.88	MAFB	chr20	protein_coding	v-maf avian musculoaponeurotic fibrosarcoma oncogene homolog B
ENSG00000184465.15	1.71	1.91	2.28	2.68	1.28	2.4	WDR27	chr6	protein_coding	WD repeat domain 27
ENSG00000151304.5	5.83	6.12	8.3	4.45	5.13	5.44	SRFBP1	chr5	protein_coding	serum response factor binding protein 1
ENSG00000166123.13	15.24	11.71	17.54	8.28	9.15	9.55	GPT2	chr16	protein_coding	glutamic pyruvate transaminase (alanine aminotransferase) 2
ENSG00000205981.6	8.95	8.91	10.74	9.73	10.24	8.98	DNAJC19	chr3	protein_coding	DnaJ (Hsp40) homolog, subfamily C, member 19
ENSG00000228703.1	0	0	0.09	0	0	0	RP5-1160K1.6	chr1	antisense	--
ENSG00000234616.8	3.7	2.79	4.25	4.15	1.75	3.4	JRK	chr8	protein_coding	Jrk homolog (mouse)
ENSG00000161904.11	15.25	11.9	14.03	12.34	12.4	12.03	LEMD2	chr6	protein_coding	LEM domain containing 2
ENSG00000119446.13	5.18	5.04	6.53	4.8	4.81	6.06	RBM18	chr9	protein_coding	RNA binding motif protein 18
ENSG00000267450.1	0	0.08	0	0	0	0	OR1AB1P	chr19	processed_pseudogene	olfactory receptor, family 1, subfamily AB, member 1 pseudogene
ENSG00000196743.8	5.6	4.9	8.27	9.65	6.27	13.87	GM2A	chr5	protein_coding	GM2 ganglioside activator
ENSG00000235425.2	0	0	0	0	0.12	0	RPS7P13	chrX	processed_pseudogene	ribosomal protein S7 pseudogene 13
ENSG00000124785.8	0.52	0.53	0.82	1.23	1.91	1.17	NRN1	chr6	protein_coding	neuritin 1
ENSG00000279232.1	0.15	0.04	0.11	0.02	0.11	0.04	DKFZp434P228	chr5	protein_coding	--
ENSG00000225222.2	0	0	0.15	0	0	0	CHCHD4P5	chr1	processed_pseudogene	coiled-coil-helix-coiled-coil-helix domain containing 4 pseudogene 5
ENSG00000125741.4	1.82	1.59	1.82	1.88	1.33	2.19	OPA3	chr19	protein_coding	optic atrophy 3 (autosomal recessive, with chorea and spastic paraplegia)
ENSG00000072832.14	0.02	0	0	0.06	0	0.02	CRMP1	chr4	protein_coding	collapsin response mediator protein 1
ENSG00000184545.10	0	0	0.01	0.02	0.01	0.01	DUSP8	chr11	protein_coding	dual specificity phosphatase 8
ENSG00000272696.1	0	0.11	0.22	0.1	0.11	0.21	RP11-339B21.13	chr9	antisense	--
ENSG00000137100.15	16.94	13.96	14.6	20.77	16.63	19.46	DCTN3	chr9	protein_coding	dynactin 3 (p22)
ENSG00000272986.1	0	0.25	0	0.07	0.25	0	RP11-46J23.1	chr4	antisense	--
ENSG00000239305.6	8.43	9.45	9.49	7.63	11.77	11.45	RNF103	chr2	protein_coding	ring finger protein 103
ENSG00000234851.4	9.36	8.14	11.85	11.1	9.93	10.9	RPL23AP42	chr3	processed_pseudogene	ribosomal protein L23a pseudogene 42
ENSG00000006530.15	5.15	5.28	5.71	5.36	5.12	5.49	AGK	chr7	protein_coding	acylglycerol kinase
ENSG00000106346.11	4.28	3.12	3.64	3.17	2.71	3.46	USP42	chr7	protein_coding	ubiquitin specific peptidase 42
ENSG00000248771.5	0.04	0	0	0	0.04	0	LINC01207	chr4	lincRNA	long intergenic non-protein coding RNA 1207
ENSG00000119559.15	2.79	2.44	3.28	2.46	2.09	2.69	C19orf25	chr19	protein_coding	chromosome 19 open reading frame 25
ENSG00000244019.1	0	0	0.07	0.13	0	0	RPS2P24	chr5	processed_pseudogene	ribosomal protein S2 pseudogene 24
ENSG00000240087.3	0.35	0.14	0.21	0	0.14	0.48	RP11-254B13.1	chr12	processed_pseudogene	--
ENSG00000270231.3	3.19	2.82	3.38	3.46	2.59	3.83	NBPF8	chr1	unprocessed_pseudogene	neuroblastoma breakpoint family, member 8
ENSG00000204070.9	3.83	3.22	3.84	3.8	3.18	4.62	SYS1	chr20	protein_coding	Sys1 golgi trafficking protein
ENSG00000110911.14	3.23	3.3	4.06	3.61	3.61	4.97	SLC11A2	chr12	protein_coding	solute carrier family 11 (proton-coupled divalent metal ion transporter), member 2
ENSG00000235559.1	2.54	0.16	1.67	0.74	0.66	0.99	NOP56P1	chr6	processed_pseudogene	NOP56 ribonucleoprotein pseudogene 1
ENSG00000100911.13	30.49	28.01	29.67	37.55	27.46	35.21	PSME2	chr14	protein_coding	proteasome (prosome, macropain) activator subunit 2 (PA28 beta)
ENSG00000105643.9	7.27	9.88	8.48	4.22	7.79	7.56	ARRDC2	chr19	protein_coding	arrestin domain containing 2
ENSG00000259065.1	0.11	0	0.11	1.34	0.32	0.11	RP5-1021I20.1	chr14	antisense	--
ENSG00000183691.4	0.03	0.03	0	0	0	0.03	NOG	chr17	protein_coding	noggin
ENSG00000146476.10	13.86	14.39	14.37	13.14	13.42	14.06	ARMT1	chr6	protein_coding	acidic residue methyltransferase 1
ENSG00000270442.1	0	0	0	0	0	0.03	CTB-95D12.1	chr5	processed_pseudogene	--
ENSG00000165914.14	0.68	0.7	0.72	0.74	0.76	0.65	TTC7B	chr14	protein_coding	tetratricopeptide repeat domain 7B
ENSG00000120963.11	2.59	2.44	2.71	2.69	3.15	2.92	ZNF706	chr8	protein_coding	zinc finger protein 706
ENSG00000260123.1	0.21	0.2	0	0.28	0	0	RP11-326A19.4	chr15	lincRNA	--
ENSG00000214770.2	0.02	0.06	0	0.02	0.02	0.04	RP11-544I20.2	chr14	antisense	--
ENSG00000232912.5	0	0	0.09	0	0.09	0.26	RP5-1115A15.1	chr1	antisense	--
ENSG00000100889.11	24.71	20.27	20.61	5.89	12.82	12.06	PCK2	chr14	protein_coding	phosphoenolpyruvate carboxykinase 2 (mitochondrial)
ENSG00000111276.10	9.3	9.34	8	11.21	10.03	10.03	CDKN1B	chr12	protein_coding	cyclin-dependent kinase inhibitor 1B (p27, Kip1)
ENSG00000106538.9	0.63	0.14	0.37	0.95	0.87	0.94	RARRES2	chr7	protein_coding	retinoic acid receptor responder (tazarotene induced) 2
ENSG00000204434.5	0.02	0.11	0.02	0.12	0.02	0.07	POTEKP	chr2	unprocessed_pseudogene	POTE ankyrin domain family, member K, pseudogene
ENSG00000142186.16	31.66	33.2	28.96	32.31	29.61	35.61	SCYL1	chr11	protein_coding	SCY1-like 1 (S. cerevisiae)
ENSG00000278869.1	0	0	0	0.19	0	0.35	CITF22-49E9.3	chr22	lincRNA	--
ENSG00000169758.12	0	0.02	0	0	0.02	0	C15orf27	chr15	protein_coding	chromosome 15 open reading frame 27
ENSG00000103811.15	0.92	0.78	0.51	0.98	1.26	1.26	CTSH	chr15	protein_coding	cathepsin H
ENSG00000256779.1	0	0	0	0	0.06	0.19	RP11-60C6.5	chr11	processed_pseudogene	--
ENSG00000066322.12	9.81	10.05	8.57	6.87	6.86	9.38	ELOVL1	chr1	protein_coding	ELOVL fatty acid elongase 1
ENSG00000241749.4	0.62	0.78	0.82	0.35	0.15	0.45	RPSAP52	chr12	transcribed_processed_pseudogene	ribosomal protein SA pseudogene 52
ENSG00000235990.2	0.15	0.14	0	0.52	0.29	0.44	RPL23AP20	chr1	processed_pseudogene	ribosomal protein L23a pseudogene 20
[truncated: 28,058 more rows]
