# Supplementary material for: In vitro expansion affects the response of human bone marrow stromal cells to irradiation
Source: Stem Cell Res Ther. 2019 Mar 8;10:82. doi: 10.1186/s13287-019-1191-3 (PMC6408817; doi:10.1186/s13287-019-1191-3)
Supplement: Supplementary file 9 — Table S5. Differential expression of genes between P6 and P10 BMSCs at the same radiation time. (XLSX 956 kb) [file 13287_2019_1191_MOESM9_ESM.xlsx]

## Sheet: Table S4
Additional file 9: Table P10. Differential expression of genes between P6 and P10 at same radiation time.
Group (a_vs_b)	Up or Down regulated	overlap class	Gene	logFC	logCPM	PValue	FDR	a FPKM	b FPKM	Symbol	Chr	GeneType	Description
P6_0h_vs_P10_0h	up		ENSG00000113739.10	4.5657	7.40546	1.13801e-75	1.141e-71	54.59	2.53	STC2	chr5	protein_coding	stanniocalcin 2
P6_0h_vs_P10_0h	up		ENSG00000166923.10	3.24977	7.64902	6.91689e-46	5.20133e-42	22.34	2.58	GREM1	chr15	protein_coding	gremlin 1, DAN family BMP antagonist
P6_0h_vs_P10_0h	up		ENSG00000103257.8	3.21939	7.10169	2.79571e-44	1.43886e-40	48.57	5.72	SLC7A5	chr16	protein_coding	solute carrier family 7 (amino acid transporter light chain, L system), member 5
P6_0h_vs_P10_0h	up		ENSG00000175592.8	3.25573	6.76821	2.87015e-44	1.43886e-40	96.33	11.07	FOSL1	chr11	protein_coding	FOS-like antigen 1
P6_0h_vs_P10_0h	up		ENSG00000167772.11	3.34958	5.30044	2.37796e-40	6.50243e-37	34.31	3.69	ANGPTL4	chr19	protein_coding	angiopoietin-like 4
P6_0h_vs_P10_0h	up		ENSG00000106366.8	2.91723	12.0839	3.20905e-40	8.04374e-37	2158.94	313.78	SERPINE1	chr7	protein_coding	serpin peptidase inhibitor, clade E (nexin, plasminogen activator inhibitor type 1), member 1
P6_0h_vs_P10_0h	up		ENSG00000146674.14	3.24508	5.64575	3.54414e-40	8.20033e-37	30.9	3.58	IGFBP3	chr7	protein_coding	insulin-like growth factor binding protein 3
P6_0h_vs_P10_0h	up		ENSG00000148677.6	3.32473	5.06904	7.4187e-39	1.59391e-35	27.7	3.03	ANKRD1	chr10	protein_coding	ankyrin repeat domain 1 (cardiac muscle)
P6_0h_vs_P10_0h	up		ENSG00000147852.15	3.72715	4.13318	1.36583e-37	2.56767e-34	3.2	0.26	VLDLR	chr9	protein_coding	very low density lipoprotein receptor
P6_0h_vs_P10_0h	up		ENSG00000164161.9	3.49435	4.47954	1.4702e-37	2.6013e-34	3.5	0.34	HHIP	chr4	protein_coding	hedgehog interacting protein
P6_0h_vs_P10_0h	up		ENSG00000124882.3	3.16387	5.26355	4.19392e-37	7.00827e-34	13.44	1.64	EREG	chr4	protein_coding	epiregulin
P6_0h_vs_P10_0h	up		ENSG00000169429.10	3.35394	4.66802	1.40233e-36	2.22003e-33	20.76	2.23	CXCL8	chr4	protein_coding	chemokine (C-X-C motif) ligand 8
P6_0h_vs_P10_0h	up		ENSG00000026559.13	3.05521	5.59643	1.47974e-36	2.22546e-33	35.08	4.63	KCNG1	chr20	protein_coding	potassium channel, voltage gated modifier subfamily G, member 1
P6_0h_vs_P10_0h	up		ENSG00000115902.10	2.86611	5.63785	2.85841e-33	3.43912e-30	16.76	2.52	SLC1A4	chr2	protein_coding	solute carrier family 1 (glutamate/neutral amino acid transporter), member 4
P6_0h_vs_P10_0h	up		ENSG00000185022.11	2.86746	5.46088	1.26101e-32	1.30792e-29	25.27	3.8	MAFF	chr22	protein_coding	v-maf avian musculoaponeurotic fibrosarcoma oncogene homolog F
P6_0h_vs_P10_0h	up		ENSG00000105825.11	2.62376	6.75226	2.85517e-31	2.68377e-28	68.17	12.14	TFPI2	chr7	protein_coding	tissue factor pathway inhibitor 2
P6_0h_vs_P10_0h	up		ENSG00000128342.4	3.76168	3.41016	2.988e-31	2.72351e-28	4.48	0.36	LIF	chr22	protein_coding	leukemia inhibitory factor
P6_0h_vs_P10_0h	up		ENSG00000135069.13	2.53964	7.81642	4.35373e-31	3.74159e-28	157.9	29.81	PSAT1	chr9	protein_coding	phosphoserine aminotransferase 1
P6_0h_vs_P10_0h	up		ENSG00000070669.16	2.51915	8.22303	7.62869e-31	6.37398e-28	183.47	35.14	ASNS	chr7	protein_coding	asparagine synthetase (glutamine-hydrolyzing)
P6_0h_vs_P10_0h	up		ENSG00000171246.5	4.55092	2.79106	1.10776e-30	9.00552e-28	2.33	0.11	NPTX1	chr17	protein_coding	neuronal pentraxin I
P6_0h_vs_P10_0h	up		ENSG00000107731.12	2.7829	5.26835	1.43269e-30	1.13405e-27	8.83	1.41	UNC5B	chr10	protein_coding	unc-5 homolog B (C. elegans)
P6_0h_vs_P10_0h	up		ENSG00000151012.13	2.5993	6.06686	1.387e-29	1.04299e-26	10.71	1.94	SLC7A11	chr4	protein_coding	solute carrier family 7 (anionic amino acid transporter light chain, xc- system), member 11
P6_0h_vs_P10_0h	up		ENSG00000198768.10	2.83432	4.75772	3.86038e-29	2.70038e-26	12.43	1.91	APCDD1L	chr20	protein_coding	adenomatosis polyposis coli down-regulated 1-like
P6_0h_vs_P10_0h	up		ENSG00000111371.15	2.49075	6.44417	2.90718e-28	1.97854e-25	14.23	2.78	SLC38A1	chr12	protein_coding	solute carrier family 38, member 1
P6_0h_vs_P10_0h	up		ENSG00000163735.6	2.48829	6.47837	2.98101e-28	1.97854e-25	53.55	10.48	CXCL5	chr4	protein_coding	chemokine (C-X-C motif) ligand 5
P6_0h_vs_P10_0h	up		ENSG00000122641.9	2.6617	5.22767	3.02579e-28	1.97854e-25	9.44	1.64	INHBA	chr7	protein_coding	inhibin, beta A
P6_0h_vs_P10_0h	up		ENSG00000165891.15	2.65421	5.00959	1.77209e-27	1.0788e-24	8.69	1.52	E2F7	chr12	protein_coding	E2F transcription factor 7
P6_0h_vs_P10_0h	up		ENSG00000146197.8	2.35779	8.03418	1.79328e-27	1.0788e-24	53.56	11.47	SCUBE3	chr6	protein_coding	signal peptide, CUB domain, EGF-like 3
P6_0h_vs_P10_0h	up		ENSG00000168003.16	2.36234	7.23739	8.68601e-27	5.02435e-24	85.49	18.25	SLC3A2	chr11	protein_coding	solute carrier family 3 (amino acid transporter heavy chain), member 2
P6_0h_vs_P10_0h	up		ENSG00000109321.10	3.11468	3.60712	3.90188e-26	2.13391e-23	15.8	2	AREG	chr4	protein_coding	amphiregulin
P6_0h_vs_P10_0h	up		ENSG00000128965.11	2.87101	4.04666	5.25797e-26	2.82419e-23	12.68	1.9	CHAC1	chr15	protein_coding	ChaC glutathione-specific gamma-glutamylcyclotransferase 1
P6_0h_vs_P10_0h	up		ENSG00000144959.9	2.74898	4.2325	1.77073e-25	9.3442e-23	6.23	1.02	NCEH1	chr3	protein_coding	neutral cholesterol ester hydrolase 1
P6_0h_vs_P10_0h	up		ENSG00000107984.9	2.45582	5.40618	1.92968e-25	1.00074e-22	35.98	7.2	DKK1	chr10	protein_coding	dickkopf WNT signaling pathway inhibitor 1
P6_0h_vs_P10_0h	up		ENSG00000101255.10	2.50249	4.95103	9.56134e-25	4.71468e-22	16.29	3.15	TRIB3	chr20	protein_coding	tribbles pseudokinase 3
P6_0h_vs_P10_0h	up		ENSG00000132326.11	3.17473	3.21604	3.708e-24	1.77036e-21	2.35	0.28	PER2	chr2	protein_coding	period circadian clock 2
P6_0h_vs_P10_0h	up		ENSG00000114251.13	2.12637	7.50671	8.53343e-23	3.66682e-20	39.31	9.88	WNT5A	chr3	protein_coding	wingless-type MMTV integration site family, member 5A
P6_0h_vs_P10_0h	up		ENSG00000006327.13	2.20385	6.25872	9.05792e-23	3.83737e-20	81.1	19.32	TNFRSF12A	chr16	protein_coding	tumor necrosis factor receptor superfamily, member 12A
P6_0h_vs_P10_0h	up		ENSG00000196517.11	2.9004	3.449	1.00455e-22	4.19665e-20	4	0.59	SLC6A9	chr1	protein_coding	solute carrier family 6 (neurotransmitter transporter, glycine), member 9
P6_0h_vs_P10_0h	up		ENSG00000115602.16	3.15159	3.05892	1.68995e-22	6.86917e-20	2.72	0.33	IL1RL1	chr2	protein_coding	interleukin 1 receptor-like 1
P6_0h_vs_P10_0h	up		ENSG00000065911.11	2.09081	8.38757	1.90025e-22	7.621e-20	109.34	28.18	MTHFD2	chr2	protein_coding	methylenetetrahydrofolate dehydrogenase (NADP+ dependent) 2, methenyltetrahydrofolate cyclohydrolase
P6_0h_vs_P10_0h	up		ENSG00000136928.4	2.86008	3.47475	2.44613e-22	9.68122e-20	3.04	0.46	GABBR2	chr9	protein_coding	gamma-aminobutyric acid (GABA) B receptor, 2
P6_0h_vs_P10_0h	up		ENSG00000176692.5	2.46036	4.44819	2.69772e-22	1.05383e-19	13.38	2.67	FOXC2	chr16	protein_coding	forkhead box C2
P6_0h_vs_P10_0h	up		ENSG00000187678.8	2.19911	5.84501	4.64269e-22	1.76769e-19	17.03	4.07	SPRY4	chr5	protein_coding	sprouty homolog 4 (Drosophila)
P6_0h_vs_P10_0h	up		ENSG00000183696.13	2.27084	5.25159	4.74016e-22	1.78224e-19	28.41	6.46	UPP1	chr7	protein_coding	uridine phosphorylase 1
P6_0h_vs_P10_0h	up		ENSG00000100889.11	2.20371	5.74317	5.1008e-22	1.89416e-19	24.71	5.89	PCK2	chr14	protein_coding	phosphoenolpyruvate carboxykinase 2 (mitochondrial)
P6_0h_vs_P10_0h	up		ENSG00000198796.6	2.45239	4.17915	3.88736e-21	1.32873e-18	3.76	0.75	ALPK2	chr18	protein_coding	alpha-kinase 2
P6_0h_vs_P10_0h	up		ENSG00000111252.10	2.09248	6.33218	5.37283e-21	1.81584e-18	21.03	5.41	SH2B3	chr12	protein_coding	SH2B adaptor protein 3
P6_0h_vs_P10_0h	up		ENSG00000134690.10	2.08148	6.22813	1.12274e-20	3.75234e-18	44.1	11.44	CDCA8	chr1	protein_coding	cell division cycle associated 8
P6_0h_vs_P10_0h	up		ENSG00000154319.14	2.67497	3.48328	1.65168e-20	5.45944e-18	3.94	0.68	FAM167A	chr8	protein_coding	family with sequence similarity 167, member A
P6_0h_vs_P10_0h	up		ENSG00000123485.11	2.02235	7.08715	1.67501e-20	5.47639e-18	61.45	16.61	HJURP	chr2	protein_coding	Holliday junction recognition protein
P6_0h_vs_P10_0h	up		ENSG00000138675.16	2.14076	5.46395	1.96656e-20	6.29279e-18	12.01	2.99	FGF5	chr4	protein_coding	fibroblast growth factor 5
P6_0h_vs_P10_0h	up		ENSG00000259207.7	2.90282	3.05952	2.41632e-20	7.65057e-18	3	0.44	ITGB3	chr17	protein_coding	integrin, beta 3 (platelet glycoprotein IIIa, antigen CD61)
P6_0h_vs_P10_0h	up		ENSG00000137331.11	2.09801	5.78209	2.46185e-20	7.71355e-18	59.06	15.14	IER3	chr6	protein_coding	immediate early response 3
P6_0h_vs_P10_0h	up		ENSG00000137807.13	1.96656	7.76727	5.04376e-20	1.48737e-17	79.89	22.44	KIF23	chr15	protein_coding	kinesin family member 23
P6_0h_vs_P10_0h	up		ENSG00000090889.11	1.94573	7.57128	1.37166e-19	4.00564e-17	62.37	17.78	KIF4A	chrX	protein_coding	kinesin family member 4A
P6_0h_vs_P10_0h	up		ENSG00000142945.12	1.93132	7.96319	1.79986e-19	5.156e-17	109.84	31.62	KIF2C	chr1	protein_coding	kinesin family member 2C
P6_0h_vs_P10_0h	up		ENSG00000183856.10	2.08029	5.37492	2.54494e-19	7.22163e-17	10.06	2.61	IQGAP3	chr1	protein_coding	IQ motif containing GTPase activating protein 3
P6_0h_vs_P10_0h	up		ENSG00000159399.9	2.14251	4.90573	2.87394e-19	8.079e-17	7.38	1.83	HK2	chr2	protein_coding	hexokinase 2
P6_0h_vs_P10_0h	up		ENSG00000080573.6	1.95157	6.98961	3.10958e-19	8.66046e-17	29.37	8.34	COL5A3	chr19	protein_coding	collagen, type V, alpha 3
P6_0h_vs_P10_0h	up		ENSG00000171617.13	2.1282	4.9371	4.82654e-19	1.3319e-16	7.91	1.99	ENC1	chr5	protein_coding	ectodermal-neural cortex 1 (with BTB domain)
P6_0h_vs_P10_0h	up		ENSG00000100065.14	2.27961	4.21083	5.76858e-19	1.57739e-16	6.44	1.45	CARD10	chr22	protein_coding	caspase recruitment domain family, member 10
P6_0h_vs_P10_0h	up		ENSG00000176170.13	2.31672	4.0071	7.84738e-19	2.10751e-16	8	1.76	SPHK1	chr17	protein_coding	sphingosine kinase 1
P6_0h_vs_P10_0h	up		ENSG00000144821.9	2.91694	2.80305	1.05653e-18	2.81234e-16	1.56	0.23	MYH15	chr3	protein_coding	myosin, heavy chain 15
P6_0h_vs_P10_0h	up		ENSG00000166851.14	1.90014	7.05734	2.12092e-18	5.49957e-16	84.71	24.92	PLK1	chr16	protein_coding	polo-like kinase 1
P6_0h_vs_P10_0h	up		ENSG00000154839.9	2.04423	5.10339	3.17116e-18	8.01557e-16	16.83	4.48	SKA1	chr18	protein_coding	spindle and kinetochore associated complex subunit 1
P6_0h_vs_P10_0h	up		ENSG00000138623.9	1.898	6.47954	5.79141e-18	1.44068e-15	31.94	9.41	SEMA7A	chr15	protein_coding	semaphorin 7A, GPI membrane anchor (John Milton Hagen blood group)
P6_0h_vs_P10_0h	up		ENSG00000159167.11	1.95941	5.64759	6.09134e-18	1.50181e-15	17.25	4.87	STC1	chr8	protein_coding	stanniocalcin 1
P6_0h_vs_P10_0h	up		ENSG00000067057.16	1.83831	7.90548	7.19758e-18	1.74594e-15	89.08	27.35	PFKP	chr10	protein_coding	phosphofructokinase, platelet
P6_0h_vs_P10_0h	up		ENSG00000244405.7	1.94604	5.54372	1.29776e-17	3.04963e-15	15.35	4.37	ETV5	chr3	protein_coding	ets variant 5
P6_0h_vs_P10_0h	up		ENSG00000117877.10	2.02037	4.88509	1.93978e-17	4.48821e-15	12.92	3.49	CD3EAP	chr19	protein_coding	CD3e molecule, epsilon associated protein
P6_0h_vs_P10_0h	up		ENSG00000104368.17	1.80241	8.18376	2.42495e-17	5.56794e-15	147.18	46.32	PLAT	chr8	protein_coding	plasminogen activator, tissue
P6_0h_vs_P10_0h	up		ENSG00000169213.6	2.11488	4.36368	2.45136e-17	5.58595e-15	2.34	0.59	RAB3B	chr1	protein_coding	RAB3B, member RAS oncogene family
P6_0h_vs_P10_0h	up		ENSG00000156113.20	1.81234	7.04471	4.01396e-17	8.9434e-15	21.54	6.73	KCNMA1	chr10	protein_coding	potassium channel, calcium activated large conductance subfamily M alpha, member 1
P6_0h_vs_P10_0h	up		ENSG00000088325.15	1.77998	9.02601	4.10221e-17	9.07283e-15	201.18	64.32	TPX2	chr20	protein_coding	TPX2, microtubule-associated
P6_0h_vs_P10_0h	up		ENSG00000171848.13	1.79035	7.91205	4.46199e-17	9.79651e-15	91.34	28.99	RRM2	chr2	protein_coding	ribonucleotide reductase M2
P6_0h_vs_P10_0h	up		ENSG00000148841.15	1.85763	6.20195	4.63122e-17	1.00944e-14	14.74	4.47	ITPRIP	chr10	protein_coding	inositol 1,4,5-trisphosphate receptor interacting protein
P6_0h_vs_P10_0h	up		ENSG00000142871.15	1.77713	8.8049	4.89505e-17	1.05927e-14	271.58	86.99	CYR61	chr1	protein_coding	cysteine-rich, angiogenic inducer, 61
P6_0h_vs_P10_0h	up		ENSG00000182667.14	2.298	3.61771	6.16901e-17	1.30674e-14	4.56	1.02	NTM	chr11	protein_coding	neurotrimin
P6_0h_vs_P10_0h	up		ENSG00000087074.7	1.82686	6.62086	6.32213e-17	1.32981e-14	57.98	17.94	PPP1R15A	chr19	protein_coding	protein phosphatase 1, regulatory subunit 15A
P6_0h_vs_P10_0h	up		ENSG00000013810.18	1.77843	8.06481	6.40309e-17	1.33749e-14	131.26	42.01	TACC3	chr4	protein_coding	transforming, acidic coiled-coil containing protein 3
P6_0h_vs_P10_0h	up		ENSG00000174136.11	1.77251	7.76968	9.54331e-17	1.96612e-14	61.9	19.89	RGMB	chr5	protein_coding	repulsive guidance molecule family member b
P6_0h_vs_P10_0h	up		ENSG00000165304.7	1.8085	6.65235	1.11426e-16	2.26459e-14	56.52	17.71	MELK	chr9	protein_coding	maternal embryonic leucine zipper kinase
P6_0h_vs_P10_0h	up		ENSG00000179242.15	2.17113	3.90243	1.18369e-16	2.38955e-14	2.98	0.73	CDH4	chr20	protein_coding	cadherin 4, type 1, R-cadherin (retinal)
P6_0h_vs_P10_0h	up		ENSG00000169136.8	1.88192	5.50151	1.33191e-16	2.67084e-14	24.84	7.4	ATF5	chr19	protein_coding	activating transcription factor 5
P6_0h_vs_P10_0h	up		ENSG00000164045.11	2.23108	3.69245	1.46922e-16	2.90742e-14	5.05	1.18	CDC25A	chr3	protein_coding	cell division cycle 25A
P6_0h_vs_P10_0h	up		ENSG00000149948.13	1.75453	7.98788	1.63439e-16	3.21313e-14	25.06	8.15	HMGA2	chr12	protein_coding	high mobility group AT-hook 2
P6_0h_vs_P10_0h	up		ENSG00000128805.14	1.80663	6.42713	1.88848e-16	3.68854e-14	28.76	9.03	ARHGAP22	chr10	protein_coding	Rho GTPase activating protein 22
P6_0h_vs_P10_0h	up		ENSG00000100234.11	1.75939	7.31556	2.19412e-16	4.23057e-14	47.98	15.56	TIMP3	chr22	protein_coding	TIMP metallopeptidase inhibitor 3
P6_0h_vs_P10_0h	up		ENSG00000087586.17	1.78305	6.74525	2.44318e-16	4.68078e-14	54.62	17.42	AURKA	chr20	protein_coding	aurora kinase A
P6_0h_vs_P10_0h	up		ENSG00000182481.8	1.7335	8.4886	2.82104e-16	5.37051e-14	178.55	58.95	KPNA2	chr17	protein_coding	karyopherin alpha 2 (RAG cohort 1, importin alpha 1)
P6_0h_vs_P10_0h	up		ENSG00000006016.10	2.63817	2.78944	3.94263e-16	7.32039e-14	5.94	1.04	CRLF1	chr19	protein_coding	cytokine receptor-like factor 1
P6_0h_vs_P10_0h	up		ENSG00000121895.7	2.30367	3.36857	4.49452e-16	8.29391e-14	7.95	1.76	TMEM156	chr4	protein_coding	transmembrane protein 156
P6_0h_vs_P10_0h	up		ENSG00000095303.14	1.72867	7.85848	4.57991e-16	8.39995e-14	55.31	18.32	PTGS1	chr9	protein_coding	prostaglandin-endoperoxide synthase 1 (prostaglandin G/H synthase and cyclooxygenase)
P6_0h_vs_P10_0h	up		ENSG00000187957.7	2.33931	3.30243	5.0177e-16	9.03757e-14	4.52	0.98	DNER	chr2	protein_coding	delta/notch-like EGF repeat containing
P6_0h_vs_P10_0h	up		ENSG00000167553.14	1.6944	9.19279	9.62677e-16	1.68351e-13	231.97	78.69	TUBA1C	chr12	protein_coding	tubulin, alpha 1c
P6_0h_vs_P10_0h	up		ENSG00000185950.8	1.91637	4.71008	1.37908e-15	2.38399e-13	4.56	1.33	IRS2	chr13	protein_coding	insulin receptor substrate 2
P6_0h_vs_P10_0h	up		ENSG00000154127.9	1.79701	5.63341	1.63198e-15	2.7891e-13	10.01	3.16	UBASH3B	chr11	protein_coding	ubiquitin associated and SH3 domain containing B
P6_0h_vs_P10_0h	up		ENSG00000132185.16	4.43234	1.39991	1.65874e-15	2.81883e-13	1.89	0.09	FCRLA	chr1	protein_coding	Fc receptor-like A
P6_0h_vs_P10_0h	up		ENSG00000162545.5	1.77315	5.88555	1.81639e-15	3.05225e-13	35.15	11.29	CAMK2N1	chr1	protein_coding	calcium/calmodulin-dependent protein kinase II inhibitor 1
P6_0h_vs_P10_0h	up		ENSG00000175063.16	1.89928	4.71126	1.89197e-15	3.14411e-13	28.81	8.48	UBE2C	chr20	protein_coding	ubiquitin-conjugating enzyme E2C
P6_0h_vs_P10_0h	up		ENSG00000179431.6	1.9278	4.52271	2.04038e-15	3.33547e-13	13.32	3.84	FJX1	chr11	protein_coding	four jointed box 1 (Drosophila)
P6_0h_vs_P10_0h	up		ENSG00000076356.6	1.83778	5.15176	2.16749e-15	3.52411e-13	4.36	1.34	PLXNA2	chr1	protein_coding	plexin A2
P6_0h_vs_P10_0h	up		ENSG00000131737.5	3.79974	1.58691	2.22605e-15	3.58061e-13	2.84	0.22	KRT34	chr17	protein_coding	keratin 34, type I
P6_0h_vs_P10_0h	up		ENSG00000120053.10	1.77762	5.71323	2.47457e-15	3.93239e-13	37.44	11.99	GOT1	chr10	protein_coding	glutamic-oxaloacetic transaminase 1, soluble
P6_0h_vs_P10_0h	up		ENSG00000182261.3	4.41191	1.3809	2.52803e-15	3.98119e-13	1.88	0.09	NLRP10	chr11	protein_coding	NLR family, pyrin domain containing 10
P6_0h_vs_P10_0h	up		ENSG00000101447.13	1.87023	4.85965	2.78917e-15	4.34692e-13	16.52	4.96	FAM83D	chr20	protein_coding	family with sequence similarity 83, member D
P6_0h_vs_P10_0h	up		ENSG00000168411.13	1.75643	5.92001	2.8855e-15	4.47386e-13	16.51	5.36	RFWD3	chr16	protein_coding	ring finger and WD repeat domain 3
P6_0h_vs_P10_0h	up		ENSG00000063438.16	2.23866	3.33811	3.05694e-15	4.71537e-13	2.37	0.55	AHRR	chr5	protein_coding	aryl-hydrocarbon receptor repressor
P6_0h_vs_P10_0h	up		ENSG00000178999.12	1.75773	5.85548	3.44902e-15	5.29301e-13	60.95	19.79	AURKB	chr17	protein_coding	aurora kinase B
P6_0h_vs_P10_0h	up		ENSG00000071539.13	1.72569	6.25766	4.1673e-15	6.36285e-13	39.48	13.1	TRIP13	chr5	protein_coding	thyroid hormone receptor interactor 13
P6_0h_vs_P10_0h	up		ENSG00000058085.14	1.89985	4.51746	5.29661e-15	7.96583e-13	5.34	1.57	LAMC2	chr1	protein_coding	laminin, gamma 2
P6_0h_vs_P10_0h	up		ENSG00000117394.19	1.86307	4.71167	6.08481e-15	9.016e-13	10.05	3.03	SLC2A1	chr1	protein_coding	solute carrier family 2 (facilitated glucose transporter), member 1
P6_0h_vs_P10_0h	up		ENSG00000091651.8	1.77703	5.38614	6.43614e-15	9.44355e-13	31.69	10.15	ORC6	chr16	protein_coding	origin recognition complex, subunit 6
P6_0h_vs_P10_0h	up		ENSG00000128165.8	2.33377	3.05637	7.7597e-15	1.11677e-12	2.9	0.63	ADM2	chr22	protein_coding	adrenomedullin 2
P6_0h_vs_P10_0h	up		ENSG00000049192.14	1.91061	4.36785	8.7362e-15	1.25132e-12	4	1.17	ADAMTS6	chr5	protein_coding	ADAM metallopeptidase with thrombospondin type 1 motif, 6
P6_0h_vs_P10_0h	up		ENSG00000118503.14	1.8082	5.02682	9.09626e-15	1.2906e-12	9.6	3.01	TNFAIP3	chr6	protein_coding	tumor necrosis factor, alpha-induced protein 3
P6_0h_vs_P10_0h	up		ENSG00000153879.8	1.70177	6.21421	9.74634e-15	1.37634e-12	23.11	7.8	CEBPG	chr19	protein_coding	CCAAT/enhancer binding protein (C/EBP), gamma
P6_0h_vs_P10_0h	up		ENSG00000186185.13	1.94926	4.17818	1.00825e-14	1.41716e-12	5.99	1.7	KIF18B	chr17	protein_coding	kinesin family member 18B
P6_0h_vs_P10_0h	up		ENSG00000261553.5	1.70858	6.00603	1.1318e-14	1.56162e-12	21.4	7.19	RP11-29G8.3	chr13	processed_transcript	--
P6_0h_vs_P10_0h	up		ENSG00000075702.16	1.92747	4.21405	1.29844e-14	1.78337e-12	5.63	1.62	WDR62	chr19	protein_coding	WD repeat domain 62
P6_0h_vs_P10_0h	up		ENSG00000183671.12	2.49033	2.70588	1.76077e-14	2.37499e-12	3.73	0.73	GPR1	chr2	protein_coding	G protein-coupled receptor 1
P6_0h_vs_P10_0h	up		ENSG00000134057.14	1.62028	8.11761	1.95945e-14	2.63117e-12	173.55	61.98	CCNB1	chr5	protein_coding	cyclin B1
P6_0h_vs_P10_0h	up		ENSG00000145386.9	1.62798	7.52884	2.06535e-14	2.75826e-12	89.56	31.81	CCNA2	chr4	protein_coding	cyclin A2
P6_0h_vs_P10_0h	up		ENSG00000115163.14	1.81446	4.76361	2.26312e-14	2.99879e-12	26.12	8.15	CENPA	chr2	protein_coding	centromere protein A
P6_0h_vs_P10_0h	up		ENSG00000170312.15	1.68817	5.99845	2.36493e-14	3.11995e-12	43	14.65	CDK1	chr10	protein_coding	cyclin-dependent kinase 1
P6_0h_vs_P10_0h	up		ENSG00000137809.16	1.83323	4.60028	2.38752e-14	3.13599e-12	3.33	1.03	ITGA11	chr15	protein_coding	integrin, alpha 11
P6_0h_vs_P10_0h	up		ENSG00000170779.10	1.78636	4.90021	2.77448e-14	3.62842e-12	16.52	5.26	CDCA4	chr14	protein_coding	cell division cycle associated 4
P6_0h_vs_P10_0h	up		ENSG00000176532.3	3.2534	1.84835	2.98123e-14	3.88193e-12	3.45	0.39	PRR15	chr7	protein_coding	proline rich 15
P6_0h_vs_P10_0h	up		ENSG00000166986.12	1.61735	7.52527	2.99491e-14	3.88293e-12	85.89	30.74	MARS	chr12	protein_coding	methionyl-tRNA synthetase
P6_0h_vs_P10_0h	up		ENSG00000162063.12	1.72949	5.31507	3.65777e-14	4.72198e-12	12.81	4.24	CCNF	chr16	protein_coding	cyclin F
P6_0h_vs_P10_0h	up		ENSG00000082781.11	1.60427	7.79722	4.00546e-14	5.14872e-12	68.76	24.83	ITGB5	chr3	protein_coding	integrin, beta 5
P6_0h_vs_P10_0h	up		ENSG00000169432.14	1.76232	4.98021	4.1459e-14	5.28408e-12	4.46	1.44	SCN9A	chr2	protein_coding	sodium channel, voltage gated, type IX alpha subunit
P6_0h_vs_P10_0h	up		ENSG00000024526.16	1.63986	6.60705	4.22553e-14	5.36285e-12	24.37	8.58	DEPDC1	chr1	protein_coding	DEP domain containing 1
P6_0h_vs_P10_0h	up		ENSG00000165244.6	1.95115	3.94545	4.25492e-14	5.37747e-12	6.01	1.71	ZNF367	chr9	protein_coding	zinc finger protein 367
P6_0h_vs_P10_0h	up		ENSG00000197461.13	2.07774	3.4955	4.41972e-14	5.56237e-12	6.87	1.79	PDGFA	chr7	protein_coding	platelet-derived growth factor alpha polypeptide
P6_0h_vs_P10_0h	up		ENSG00000008405.11	1.80238	4.6927	4.56677e-14	5.69975e-12	11.03	3.47	CRY1	chr12	protein_coding	cryptochrome circadian clock 1
P6_0h_vs_P10_0h	up		ENSG00000076382.16	1.61377	6.99237	5.13371e-14	6.32856e-12	42.66	15.3	SPAG5	chr17	protein_coding	sperm associated antigen 5
P6_0h_vs_P10_0h	up		ENSG00000165480.15	1.6685	5.921	5.48618e-14	6.73546e-12	28.34	9.79	SKA3	chr13	protein_coding	spindle and kinetochore associated complex subunit 3
P6_0h_vs_P10_0h	up		ENSG00000105281.12	1.59615	7.59393	5.95535e-14	7.2551e-12	78.25	28.42	SLC1A5	chr19	protein_coding	solute carrier family 1 (neutral amino acid transporter), member 5
P6_0h_vs_P10_0h	up		ENSG00000051180.16	1.7858	4.63734	7.70486e-14	9.27018e-12	13.3	4.23	RAD51	chr15	protein_coding	RAD51 recombinase
P6_0h_vs_P10_0h	up		ENSG00000139514.12	1.61188	6.76481	8.65168e-14	1.03679e-11	20.03	7.19	SLC7A1	chr13	protein_coding	solute carrier family 7 (cationic amino acid transporter, y+ system), member 1
P6_0h_vs_P10_0h	up		ENSG00000113070.7	3.42508	1.59852	9.17659e-14	1.09533e-11	2.06	0.21	HBEGF	chr5	protein_coding	heparin-binding EGF-like growth factor
P6_0h_vs_P10_0h	up		ENSG00000157680.15	1.79622	4.51757	1.08415e-13	1.27883e-11	2.31	0.73	DGKI	chr7	protein_coding	diacylglycerol kinase, iota
P6_0h_vs_P10_0h	up		ENSG00000166897.14	2.02016	3.53976	1.12721e-13	1.32443e-11	2	0.54	ELFN2	chr22	protein_coding	extracellular leucine-rich repeat and fibronectin type III domain containing 2
P6_0h_vs_P10_0h	up		ENSG00000156970.12	1.57769	7.53148	1.16261e-13	1.3607e-11	66.07	24.3	BUB1B	chr15	protein_coding	BUB1 mitotic checkpoint serine/threonine kinase B
P6_0h_vs_P10_0h	up		ENSG00000171241.8	1.59018	6.86114	1.29134e-13	1.49393e-11	45.28	16.51	SHCBP1	chr16	protein_coding	SHC SH2-domain binding protein 1
P6_0h_vs_P10_0h	up		ENSG00000135919.12	1.56976	7.75665	1.33633e-13	1.53417e-11	92.27	34.12	SERPINE2	chr2	protein_coding	serpin peptidase inhibitor, clade E (nexin, plasminogen activator inhibitor type 1), member 2
P6_0h_vs_P10_0h	up		ENSG00000080823.21	1.61194	6.37589	1.51465e-13	1.71275e-11	30.76	11.05	MOK	chr14	protein_coding	MOK protein kinase
P6_0h_vs_P10_0h	up		ENSG00000112715.20	1.57904	7.06192	1.56443e-13	1.76241e-11	47.66	17.51	VEGFA	chr6	protein_coding	vascular endothelial growth factor A
P6_0h_vs_P10_0h	up		ENSG00000121152.9	1.63246	5.90202	1.69251e-13	1.88931e-11	26.94	9.54	NCAPH	chr2	protein_coding	non-SMC condensin I complex, subunit H
P6_0h_vs_P10_0h	up		ENSG00000104635.13	1.56437	7.53447	1.8215e-13	2.0143e-11	46.89	17.41	SLC39A14	chr8	protein_coding	solute carrier family 39 (zinc transporter), member 14
P6_0h_vs_P10_0h	up		ENSG00000187741.14	1.99822	3.52234	2.0223e-13	2.22816e-11	2.63	0.72	FANCA	chr16	protein_coding	Fanconi anemia, complementation group A
P6_0h_vs_P10_0h	up		ENSG00000198901.13	1.54384	8.74337	2.20421e-13	2.41973e-11	137.53	51.78	PRC1	chr15	protein_coding	protein regulator of cytokinesis 1
P6_0h_vs_P10_0h	up		ENSG00000162618.12	1.63142	5.78335	2.3436e-13	2.56339e-11	21.19	7.51	ADGRL4	chr1	protein_coding	adhesion G protein-coupled receptor L4
P6_0h_vs_P10_0h	up		ENSG00000079156.16	1.71393	4.88597	2.4593e-13	2.66459e-11	3.63	1.22	OSBPL6	chr2	protein_coding	oxysterol binding protein-like 6
P6_0h_vs_P10_0h	up		ENSG00000075218.18	1.64432	5.57695	2.46271e-13	2.66459e-11	20.86	7.32	GTSE1	chr22	protein_coding	G-2 and S-phase expressed 1
P6_0h_vs_P10_0h	up		ENSG00000237649.7	1.58265	6.66574	2.48857e-13	2.68293e-11	50.51	18.51	KIFC1	chr6	protein_coding	kinesin family member C1
P6_0h_vs_P10_0h	up		ENSG00000136153.19	1.54404	8.18328	2.62674e-13	2.82177e-11	43.75	16.47	LMO7	chr13	protein_coding	LIM domain 7
P6_0h_vs_P10_0h	up		ENSG00000175040.5	1.55	7.65118	2.75927e-13	2.94313e-11	58.73	22.02	CHST2	chr3	protein_coding	carbohydrate (N-acetylglucosamine-6-O) sulfotransferase 2
P6_0h_vs_P10_0h	up		ENSG00000079616.12	1.59559	6.2319	3.23647e-13	3.42781e-11	36.27	13.18	KIF22	chr16	protein_coding	kinesin family member 22
P6_0h_vs_P10_0h	up		ENSG00000131470.14	1.60527	5.96469	3.68034e-13	3.84379e-11	54.68	19.73	PSMC3IP	chr17	protein_coding	PSMC3 interacting protein
P6_0h_vs_P10_0h	up		ENSG00000146242.8	1.55183	7.09585	3.77314e-13	3.92707e-11	26.53	9.93	TPBG	chr6	protein_coding	trophoblast glycoprotein
P6_0h_vs_P10_0h	up		ENSG00000137310.11	1.58215	6.37113	3.99878e-13	4.13331e-11	33.86	12.41	TCF19	chr6	protein_coding	transcription factor 19
P6_0h_vs_P10_0h	up		ENSG00000146670.9	1.66232	5.17384	4.08812e-13	4.21119e-11	17.88	6.2	CDCA5	chr11	protein_coding	cell division cycle associated 5
P6_0h_vs_P10_0h	up		ENSG00000137825.10	2.74073	2.12234	4.24271e-13	4.35551e-11	3.7	0.6	ITPKA	chr15	protein_coding	inositol-trisphosphate 3-kinase A
P6_0h_vs_P10_0h	up		ENSG00000125266.6	1.60669	5.8349	4.47365e-13	4.57039e-11	17.29	6.23	EFNB2	chr13	protein_coding	ephrin-B2
P6_0h_vs_P10_0h	up		ENSG00000115363.13	1.66335	5.16062	4.61222e-13	4.68685e-11	20.63	7.15	EVA1A	chr2	protein_coding	eva-1 homolog A (C. elegans)
P6_0h_vs_P10_0h	up		ENSG00000127423.10	2.19269	2.91146	4.83622e-13	4.89794e-11	4.58	1.1	AUNIP	chr1	protein_coding	aurora kinase A and ninein interacting protein
P6_0h_vs_P10_0h	up		ENSG00000154473.17	1.53469	7.15092	6.36657e-13	6.38333e-11	24.24	9.18	BUB3	chr10	protein_coding	BUB3 mitotic checkpoint protein
P6_0h_vs_P10_0h	up		ENSG00000011422.11	1.58977	5.89456	6.57941e-13	6.57482e-11	36.43	13.29	PLAUR	chr19	protein_coding	plasminogen activator, urokinase receptor
P6_0h_vs_P10_0h	up		ENSG00000109805.9	1.55305	6.69957	6.66091e-13	6.63422e-11	29.86	11.17	NCAPG	chr4	protein_coding	non-SMC condensin I complex, subunit G
P6_0h_vs_P10_0h	up		ENSG00000140406.3	1.72596	4.52513	7.12149e-13	7.06954e-11	6.54	2.17	MESDC1	chr15	protein_coding	mesoderm development candidate 1
P6_0h_vs_P10_0h	up		ENSG00000152253.8	1.63346	5.29773	7.35232e-13	7.27469e-11	39.42	13.94	SPC25	chr2	protein_coding	SPC25, NDC80 kinetochore complex component
P6_0h_vs_P10_0h	up		ENSG00000058804.11	1.56783	6.23887	7.39392e-13	7.29186e-11	19.75	7.31	NDC1	chr1	protein_coding	NDC1 transmembrane nucleoporin
P6_0h_vs_P10_0h	up		ENSG00000144136.10	1.5138	8.0851	7.51343e-13	7.38551e-11	106.84	41.08	SLC20A1	chr2	protein_coding	solute carrier family 20 (phosphate transporter), member 1
P6_0h_vs_P10_0h	up		ENSG00000119681.11	1.51066	8.14652	8.1396e-13	7.94906e-11	43.98	16.94	LTBP2	chr14	protein_coding	latent transforming growth factor beta binding protein 2
P6_0h_vs_P10_0h	up		ENSG00000184661.13	1.56894	6.1413	8.4954e-13	8.26968e-11	24.85	9.19	CDCA2	chr8	protein_coding	cell division cycle associated 2
P6_0h_vs_P10_0h	up		ENSG00000168994.13	1.58657	5.83401	8.64331e-13	8.38228e-11	35.07	12.82	PXDC1	chr6	protein_coding	PX domain containing 1
P6_0h_vs_P10_0h	up		ENSG00000161800.12	1.53317	6.80184	8.99916e-13	8.64811e-11	41.74	15.83	RACGAP1	chr12	protein_coding	Rac GTPase activating protein 1
P6_0h_vs_P10_0h	up		ENSG00000023445.13	2.59329	2.19528	9.27818e-13	8.88785e-11	1.01	0.18	BIRC3	chr11	protein_coding	baculoviral IAP repeat containing 3
P6_0h_vs_P10_0h	up		ENSG00000139734.17	1.52501	7.02527	9.6503e-13	9.21496e-11	33.08	12.62	DIAPH3	chr13	protein_coding	diaphanous-related formin 3
P6_0h_vs_P10_0h	up		ENSG00000248187.1	1.93613	3.47334	1.18058e-12	1.12375e-10	9.71	2.78	RP11-184M15.1	chr4	lincRNA	--
P6_0h_vs_P10_0h	up		ENSG00000110092.3	1.49281	8.44366	1.3256e-12	1.24993e-10	104.75	40.86	CCND1	chr11	protein_coding	cyclin D1
P6_0h_vs_P10_0h	up		ENSG00000040275.16	1.51426	7.00164	1.39555e-12	1.31178e-10	63.32	24.33	SPDL1	chr5	protein_coding	spindle apparatus coiled-coil protein 1
P6_0h_vs_P10_0h	up		ENSG00000115318.11	1.55802	6.0541	1.41895e-12	1.32962e-10	21.61	8.06	LOXL3	chr2	protein_coding	lysyl oxidase-like 3
P6_0h_vs_P10_0h	up		ENSG00000094804.9	1.61288	5.28224	1.45449e-12	1.35869e-10	10.94	3.93	CDC6	chr17	protein_coding	cell division cycle 6
P6_0h_vs_P10_0h	up		ENSG00000145147.19	1.57482	5.73786	1.48157e-12	1.3797e-10	10.63	3.92	SLIT2	chr4	protein_coding	slit homolog 2 (Drosophila)
P6_0h_vs_P10_0h	up		ENSG00000198805.11	1.61835	5.1453	1.70129e-12	1.57942e-10	31.74	11.34	PNP	chr14	protein_coding	purine nucleoside phosphorylase
P6_0h_vs_P10_0h	up		ENSG00000157456.7	1.52169	6.57365	2.06587e-12	1.89449e-10	47.07	17.99	CCNB2	chr15	protein_coding	cyclin B2
P6_0h_vs_P10_0h	up		ENSG00000206190.11	1.77568	3.98781	2.47069e-12	2.24165e-10	3.09	0.99	ATP10A	chr15	protein_coding	ATPase, class V, type 10A
P6_0h_vs_P10_0h	up		ENSG00000113083.12	1.46902	9.08078	2.47424e-12	2.24165e-10	140.05	55.54	LOX	chr5	protein_coding	lysyl oxidase
P6_0h_vs_P10_0h	up		ENSG00000172159.15	2.67176	2.06372	2.55744e-12	2.30124e-10	1.05	0.18	FRMD3	chr9	protein_coding	FERM domain containing 3
P6_0h_vs_P10_0h	up		ENSG00000167173.18	2.60185	2.07372	2.55744e-12	2.30124e-10	1.35	0.24	C15orf39	chr15	protein_coding	chromosome 15 open reading frame 39
P6_0h_vs_P10_0h	up		ENSG00000146733.13	1.54556	5.93046	2.56297e-12	2.30124e-10	37.42	14.07	PSPH	chr7	protein_coding	phosphoserine phosphatase
P6_0h_vs_P10_0h	up		ENSG00000170545.16	1.6374	4.86814	2.73582e-12	2.42745e-10	11.56	4.08	SMAGP	chr12	protein_coding	small cell adhesion glycoprotein
P6_0h_vs_P10_0h	up		ENSG00000189056.13	2.83761	1.79946	2.801e-12	2.47798e-10	0.47	0.07	RELN	chr7	protein_coding	reelin
P6_0h_vs_P10_0h	up		ENSG00000065809.13	1.83999	3.69727	2.94085e-12	2.59407e-10	3.58	1.1	FAM107B	chr10	protein_coding	family with sequence similarity 107, member B
P6_0h_vs_P10_0h	up		ENSG00000143476.17	1.80443	3.7923	3.5406e-12	3.11396e-10	4.19	1.32	DTL	chr1	protein_coding	denticleless E3 ubiquitin protein ligase homolog (Drosophila)
P6_0h_vs_P10_0h	up		ENSG00000170558.8	1.49818	6.70391	3.5773e-12	3.13708e-10	31.08	12.08	CDH2	chr18	protein_coding	cadherin 2, type 1, N-cadherin (neuronal)
P6_0h_vs_P10_0h	up		ENSG00000128944.13	1.49654	6.54025	4.75872e-12	4.125e-10	61.97	24.11	KNSTRN	chr15	protein_coding	kinetochore-localized astrin/SPAG5 binding protein
P6_0h_vs_P10_0h	up		ENSG00000161638.10	1.44347	9.16427	5.58861e-12	4.81661e-10	169.56	68.45	ITGA5	chr12	protein_coding	integrin, alpha 5 (fibronectin receptor, alpha polypeptide)
P6_0h_vs_P10_0h	up		ENSG00000178343.4	1.84048	3.60977	5.65893e-12	4.86328e-10	8.66	2.65	SHISA3	chr4	protein_coding	shisa family member 3
P6_0h_vs_P10_0h	up		ENSG00000198826.10	1.46825	7.04901	5.87625e-12	5.03566e-10	27.84	11.05	ARHGAP11A	chr15	protein_coding	Rho GTPase activating protein 11A
P6_0h_vs_P10_0h	up		ENSG00000134363.11	1.91922	3.29347	6.52964e-12	5.54817e-10	4.98	1.44	FST	chr5	protein_coding	follistatin
P6_0h_vs_P10_0h	up		ENSG00000251493.3	1.77428	3.84535	6.94899e-12	5.87131e-10	9.45	3.03	FOXD1	chr5	protein_coding	forkhead box D1
P6_0h_vs_P10_0h	up		ENSG00000108854.15	1.51389	5.85964	7.78326e-12	6.53946e-10	26.45	10.17	SMURF2	chr17	protein_coding	SMAD specific E3 ubiquitin protein ligase 2
P6_0h_vs_P10_0h	up		ENSG00000120334.15	1.65561	4.41015	7.83706e-12	6.56632e-10	11.71	4.08	CENPL	chr1	protein_coding	centromere protein L
P6_0h_vs_P10_0h	up		ENSG00000135476.11	1.71602	4.05025	8.72072e-12	7.20633e-10	3.42	1.14	ESPL1	chr12	protein_coding	extra spindle pole bodies homolog 1 (S. cerevisiae)
P6_0h_vs_P10_0h	up		ENSG00000179041.3	1.50558	5.86416	9.18423e-12	7.56856e-10	45.32	17.52	RRS1	chr8	protein_coding	RRS1 ribosome biogenesis regulator homolog (S. cerevisiae)
P6_0h_vs_P10_0h	up		ENSG00000150938.9	1.43789	7.965	9.27523e-12	7.62267e-10	55.44	22.47	CRIM1	chr2	protein_coding	cysteine rich transmembrane BMP regulator 1 (chordin-like)
P6_0h_vs_P10_0h	up		ENSG00000144655.14	2.93782	1.68478	9.60102e-12	7.84753e-10	1.57	0.22	CSRNP1	chr3	protein_coding	cysteine-serine-rich nuclear protein 1
P6_0h_vs_P10_0h	up		ENSG00000176438.12	1.4848	6.2231	1.01497e-11	8.22893e-10	6.68	2.62	SYNE3	chr14	protein_coding	spectrin repeat containing, nuclear envelope family member 3
P6_0h_vs_P10_0h	up		ENSG00000169594.12	1.72045	4.0006	1.08755e-11	8.77008e-10	4.58	1.53	BNC1	chr15	protein_coding	basonuclin 1
P6_0h_vs_P10_0h	up		ENSG00000143228.12	1.47375	6.3272	1.23831e-11	9.93253e-10	52.39	20.71	NUF2	chr1	protein_coding	NUF2, NDC80 kinetochore complex component
P6_0h_vs_P10_0h	up		ENSG00000117399.13	1.49534	5.78591	1.44833e-11	1.15579e-09	39.96	15.56	CDC20	chr1	protein_coding	cell division cycle 20
P6_0h_vs_P10_0h	up		ENSG00000149503.12	1.44476	6.83846	1.44863e-11	1.15579e-09	37.91	15.29	INCENP	chr11	protein_coding	inner centromere protein antigens 135/155kDa
P6_0h_vs_P10_0h	up		ENSG00000103335.19	1.43824	7.092	1.46267e-11	1.16391e-09	21.97	8.9	PIEZO1	chr16	protein_coding	piezo-type mechanosensitive ion channel component 1
P6_0h_vs_P10_0h	up		ENSG00000163739.4	1.54967	5.08468	1.63803e-11	1.29318e-09	41.36	15.51	CXCL1	chr4	protein_coding	chemokine (C-X-C motif) ligand 1 (melanoma growth stimulating activity, alpha)
P6_0h_vs_P10_0h	up		ENSG00000183763.8	1.95807	3.09013	1.73158e-11	1.35636e-09	5.41	1.53	TRAIP	chr3	protein_coding	TRAF interacting protein
P6_0h_vs_P10_0h	up		ENSG00000197632.8	3.18445	1.38633	2.0503e-11	1.58946e-09	1.92	0.23	SERPINB2	chr18	protein_coding	serpin peptidase inhibitor, clade B (ovalbumin), member 2
P6_0h_vs_P10_0h	up		ENSG00000111665.11	1.5955	4.57659	2.13165e-11	1.6447e-09	7.53	2.74	CDCA3	chr12	protein_coding	cell division cycle associated 3
P6_0h_vs_P10_0h	up		ENSG00000120254.15	1.42351	7.205	2.14438e-11	1.64964e-09	50.47	20.66	MTHFD1L	chr6	protein_coding	methylenetetrahydrofolate dehydrogenase (NADP+ dependent) 1-like
P6_0h_vs_P10_0h	up		ENSG00000100522.8	1.42239	7.22216	2.19649e-11	1.68113e-09	50.59	20.72	GNPNAT1	chr14	protein_coding	glucosamine-phosphate N-acetyltransferase 1
P6_0h_vs_P10_0h	up		ENSG00000198855.6	2.33655	2.3108	2.29107e-11	1.74907e-09	1.94	0.42	FICD	chr12	protein_coding	FIC domain containing
P6_0h_vs_P10_0h	up		ENSG00000139364.10	2.04536	2.79334	2.34765e-11	1.78772e-09	0.9	0.24	TMEM132B	chr12	protein_coding	transmembrane protein 132B
P6_0h_vs_P10_0h	up		ENSG00000122966.13	1.42716	6.79652	2.5828e-11	1.96182e-09	16.71	6.82	CIT	chr12	protein_coding	citron rho-interacting serine/threonine kinase
P6_0h_vs_P10_0h	up		ENSG00000138685.12	1.48574	5.57887	2.76516e-11	2.08978e-09	9.33	3.66	FGF2	chr4	protein_coding	fibroblast growth factor 2 (basic)
P6_0h_vs_P10_0h	up		ENSG00000166881.9	1.6091	4.42158	2.93013e-11	2.20891e-09	5.17	1.86	NEMP1	chr12	protein_coding	--
P6_0h_vs_P10_0h	up		ENSG00000171867.16	1.40739	7.34844	3.23743e-11	2.42839e-09	79.99	33.11	PRNP	chr20	protein_coding	prion protein
P6_0h_vs_P10_0h	up		ENSG00000011426.10	1.38851	8.87874	3.37724e-11	2.52696e-09	127.81	53.6	ANLN	chr7	protein_coding	anillin, actin binding protein
P6_0h_vs_P10_0h	up		ENSG00000117152.13	1.39491	8.11389	3.3876e-11	2.52843e-09	102.47	42.78	RGS4	chr1	protein_coding	regulator of G-protein signaling 4
P6_0h_vs_P10_0h	up		ENSG00000074416.13	1.44532	6.12282	3.88309e-11	2.86977e-09	16.16	6.51	MGLL	chr3	protein_coding	monoglyceride lipase
P6_0h_vs_P10_0h	up		ENSG00000145431.10	1.45181	5.92463	4.11194e-11	3.02404e-09	19.17	7.69	PDGFC	chr4	protein_coding	platelet derived growth factor C
P6_0h_vs_P10_0h	up		ENSG00000158402.18	1.51633	5.05065	4.28047e-11	3.1403e-09	17.14	6.58	CDC25C	chr5	protein_coding	cell division cycle 25C
P6_0h_vs_P10_0h	up		ENSG00000153162.8	5.35542	0.465825	4.79413e-11	3.49159e-09	0.84	0.02	BMP6	chr6	protein_coding	bone morphogenetic protein 6
P6_0h_vs_P10_0h	up		ENSG00000117650.12	1.43365	6.11	5.49433e-11	3.98227e-09	31.47	12.79	NEK2	chr1	protein_coding	NIMA-related kinase 2
P6_0h_vs_P10_0h	up		ENSG00000170540.14	1.38982	7.15317	6.23263e-11	4.50346e-09	70.21	29.41	ARL6IP1	chr16	protein_coding	ADP-ribosylation factor-like 6 interacting protein 1
P6_0h_vs_P10_0h	up		ENSG00000148680.15	1.78283	3.40586	6.56822e-11	4.71517e-09	4.69	1.49	HTR7	chr10	protein_coding	5-hydroxytryptamine (serotonin) receptor 7, adenylate cyclase-coupled
P6_0h_vs_P10_0h	up		ENSG00000163171.7	1.40978	6.45178	6.91883e-11	4.95504e-09	19.38	8.01	CDC42EP3	chr2	protein_coding	CDC42 effector protein (Rho GTPase binding) 3
P6_0h_vs_P10_0h	up		ENSG00000110427.14	1.47458	5.30035	7.5285e-11	5.36611e-09	4.25	1.68	KIAA1549L	chr11	protein_coding	KIAA1549-like
P6_0h_vs_P10_0h	up		ENSG00000222032.1	3.19016	1.22873	8.03798e-11	5.71571e-09	6.87	0.81	AC112721.2	chr2	lincRNA	--
P6_0h_vs_P10_0h	up		ENSG00000225968.7	2.13843	2.49659	8.21795e-11	5.82023e-09	2.13	0.53	ELFN1	chr7	protein_coding	extracellular leucine-rich repeat and fibronectin type III domain containing 1
P6_0h_vs_P10_0h	up		ENSG00000213626.11	2.21592	2.30744	8.22368e-11	5.82023e-09	2.02	0.48	LBH	chr2	protein_coding	limb bud and heart development
P6_0h_vs_P10_0h	up		ENSG00000139318.7	1.49759	4.99882	8.25403e-11	5.828e-09	9.31	3.62	DUSP6	chr12	protein_coding	dual specificity phosphatase 6
P6_0h_vs_P10_0h	up		ENSG00000093009.9	1.43797	5.63689	9.88735e-11	6.94864e-09	29.83	12.09	CDC45	chr22	protein_coding	cell division cycle 45
P6_0h_vs_P10_0h	up		ENSG00000175832.12	1.61293	4.0632	1.01374e-10	7.10773e-09	8.04	2.89	ETV4	chr17	protein_coding	ets variant 4
P6_0h_vs_P10_0h	up		ENSG00000103966.9	1.47687	5.10366	1.06581e-10	7.43818e-09	7.07	2.79	EHD4	chr15	protein_coding	EH-domain containing 4
P6_0h_vs_P10_0h	up		ENSG00000171488.14	1.53074	4.58173	1.08333e-10	7.52549e-09	4.42	1.68	LRRC8C	chr1	protein_coding	leucine rich repeat containing 8 family, member C
P6_0h_vs_P10_0h	up		ENSG00000185760.15	2.29683	2.17708	1.1867e-10	8.16812e-09	0.98	0.22	KCNQ5	chr6	protein_coding	potassium channel, voltage gated KQT-like subfamily Q, member 5
P6_0h_vs_P10_0h	up		ENSG00000154734.14	1.35935	7.66802	1.19527e-10	8.20835e-09	50.63	21.66	ADAMTS1	chr21	protein_coding	ADAM metallopeptidase with thrombospondin type 1 motif, 1
P6_0h_vs_P10_0h	up		ENSG00000138166.5	1.47327	5.09659	1.2111e-10	8.29807e-09	17.64	6.98	DUSP5	chr10	protein_coding	dual specificity phosphatase 5
P6_0h_vs_P10_0h	up		ENSG00000116183.10	2.62301	1.70851	1.25892e-10	8.60614e-09	0.48	0.08	PAPPA2	chr1	protein_coding	pappalysin 2
P6_0h_vs_P10_0h	up		ENSG00000188229.5	1.34419	8.85883	1.32726e-10	9.04369e-09	365.48	158.05	TUBB4B	chr9	protein_coding	tubulin, beta 4B class IVb
P6_0h_vs_P10_0h	up		ENSG00000080839.11	1.44063	5.43959	1.37793e-10	9.35592e-09	9.79	3.96	RBL1	chr20	protein_coding	retinoblastoma-like 1
P6_0h_vs_P10_0h	up		ENSG00000154928.16	8.30809	0.359254	1.42164e-10	9.63099e-09	0.44	0	EPHB1	chr3	protein_coding	EPH receptor B1
P6_0h_vs_P10_0h	up		ENSG00000121068.13	1.51529	4.67132	1.45334e-10	9.82357e-09	10.13	3.89	TBX2	chr17	protein_coding	T-box 2
P6_0h_vs_P10_0h	up		ENSG00000140526.16	1.36289	6.97818	1.57044e-10	1.05676e-08	17.65	7.53	ABHD2	chr15	protein_coding	abhydrolase domain containing 2
P6_0h_vs_P10_0h	up		ENSG00000138180.15	1.35448	7.1869	1.76644e-10	1.1755e-08	71.3	30.61	CEP55	chr10	protein_coding	centrosomal protein 55kDa
P6_0h_vs_P10_0h	up		ENSG00000100401.19	1.34841	7.47272	1.81579e-10	1.20038e-08	44.33	19.11	RANGAP1	chr22	protein_coding	Ran GTPase activating protein 1
P6_0h_vs_P10_0h	up		ENSG00000196581.10	2.12674	2.40824	1.86355e-10	1.22925e-08	0.62	0.16	AJAP1	chr1	protein_coding	adherens junctions associated protein 1
P6_0h_vs_P10_0h	up		ENSG00000146410.11	1.80884	3.18812	1.9383e-10	1.27537e-08	6.99	2.19	MTFR2	chr6	protein_coding	mitochondrial fission regulator 2
P6_0h_vs_P10_0h	up		ENSG00000108106.13	1.3918	6.03137	1.96554e-10	1.28805e-08	33.36	13.96	UBE2S	chr19	protein_coding	ubiquitin-conjugating enzyme E2S
P6_0h_vs_P10_0h	up		ENSG00000147509.13	1.88656	2.91412	1.99976e-10	1.30479e-08	4.57	1.35	RGS20	chr8	protein_coding	regulator of G-protein signaling 20
P6_0h_vs_P10_0h	up		ENSG00000177602.5	1.95037	2.74795	2.14365e-10	1.39564e-08	3.4	0.96	GSG2	chr17	protein_coding	germ cell associated 2 (haspin)
P6_0h_vs_P10_0h	up		ENSG00000031698.12	1.32524	8.852	2.35477e-10	1.52649e-08	304.85	133.57	SARS	chr1	protein_coding	seryl-tRNA synthetase
P6_0h_vs_P10_0h	up		ENSG00000146918.19	1.34219	7.25184	2.45132e-10	1.57549e-08	34.18	14.8	NCAPG2	chr7	protein_coding	non-SMC condensin II complex, subunit G2
P6_0h_vs_P10_0h	up		ENSG00000213551.4	1.35272	6.74803	2.50767e-10	1.60827e-08	45.74	19.66	DNAJC9	chr10	protein_coding	DnaJ (Hsp40) homolog, subfamily C, member 9
P6_0h_vs_P10_0h	up		ENSG00000140416.19	1.32643	8.35425	2.54074e-10	1.62524e-08	57.31	25.09	TPM1	chr15	protein_coding	tropomyosin 1 (alpha)
P6_0h_vs_P10_0h	up		ENSG00000167601.11	1.34641	6.9856	2.54493e-10	1.62524e-08	33.37	14.41	AXL	chr19	protein_coding	AXL receptor tyrosine kinase
P6_0h_vs_P10_0h	up		ENSG00000102384.13	1.5935	3.96831	2.55791e-10	1.63007e-08	5.53	2.01	CENPI	chrX	protein_coding	centromere protein I
P6_0h_vs_P10_0h	up		ENSG00000247626.4	2.24462	2.18629	2.56827e-10	1.63322e-08	2.21	0.51	MARS2	chr2	protein_coding	methionyl-tRNA synthetase 2, mitochondrial
P6_0h_vs_P10_0h	up		ENSG00000274276.4	2.89894	1.41852	2.86341e-10	1.81706e-08	1.54	0.22	CBS	chr21	protein_coding	cystathionine-beta-synthase
P6_0h_vs_P10_0h	up		ENSG00000131351.14	1.51235	4.45249	2.873e-10	1.81931e-08	8.43	3.24	HAUS8	chr19	protein_coding	HAUS augmin-like complex, subunit 8
P6_0h_vs_P10_0h	up		ENSG00000139354.10	1.49343	4.60563	3.19307e-10	2.01774e-08	10.45	4.07	GAS2L3	chr12	protein_coding	growth arrest-specific 2 like 3
P6_0h_vs_P10_0h	up		ENSG00000133119.12	1.43797	5.07967	3.25614e-10	2.04898e-08	15.41	6.24	RFC3	chr13	protein_coding	replication factor C (activator 1) 3, 38kDa
P6_0h_vs_P10_0h	up		ENSG00000144583.4	2.76589	1.53817	3.27663e-10	2.05757e-08	1.01	0.16	2017-03-04	chr2	protein_coding	membrane-associated ring finger (C3HC4) 4, E3 ubiquitin protein ligase
P6_0h_vs_P10_0h	up		ENSG00000092445.11	1.63278	3.72557	3.55018e-10	2.2247e-08	1.99	0.7	TYRO3	chr15	protein_coding	TYRO3 protein tyrosine kinase
P6_0h_vs_P10_0h	up		ENSG00000096433.10	1.38108	5.82547	3.56882e-10	2.23174e-08	7.45	3.14	ITPR3	chr6	protein_coding	inositol 1,4,5-trisphosphate receptor, type 3
P6_0h_vs_P10_0h	up		ENSG00000080986.12	1.35068	6.50513	3.76848e-10	2.34683e-08	53.93	23.21	NDC80	chr18	protein_coding	NDC80 kinetochore complex component
P6_0h_vs_P10_0h	up		ENSG00000168476.11	1.4667	4.71858	3.96483e-10	2.46401e-08	20.27	8.05	REEP4	chr8	protein_coding	receptor accessory protein 4
P6_0h_vs_P10_0h	up		ENSG00000164683.16	2.32274	1.97146	4.2803e-10	2.65458e-08	2.25	0.49	HEY1	chr8	protein_coding	hes-related family bHLH transcription factor with YRPW motif 1
P6_0h_vs_P10_0h	up		ENSG00000134107.4	1.36698	5.97046	4.34215e-10	2.6874e-08	23.35	9.94	BHLHE40	chr3	protein_coding	basic helix-loop-helix family, member e40
P6_0h_vs_P10_0h	up		ENSG00000175505.10	2.11353	2.31415	4.42618e-10	2.73378e-08	3.64	0.92	CLCF1	chr11	protein_coding	cardiotrophin-like cytokine factor 1
P6_0h_vs_P10_0h	up		ENSG00000133816.13	1.3076	8.19994	4.63436e-10	2.85649e-08	50.05	22.2	MICAL2	chr11	protein_coding	microtubule associated monooxygenase, calponin and LIM domain containing 2
P6_0h_vs_P10_0h	up		ENSG00000044574.7	1.29488	10.5776	4.83444e-10	2.95655e-08	499.06	223.31	HSPA5	chr9	protein_coding	heat shock 70kDa protein 5 (glucose-regulated protein, 78kDa)
P6_0h_vs_P10_0h	up		ENSG00000106105.13	1.29778	9.52123	4.836e-10	2.95655e-08	353.81	158	GARS	chr7	protein_coding	glycyl-tRNA synthetase
P6_0h_vs_P10_0h	up		ENSG00000183426.15	2.27727	1.99469	5.48727e-10	3.33437e-08	4.88	1.1	NPIPA1	chr16	protein_coding	nuclear pore complex interacting protein family, member A1
P6_0h_vs_P10_0h	up		ENSG00000111981.4	2.27727	1.99469	5.48727e-10	3.33437e-08	1.87	0.42	ULBP1	chr6	protein_coding	UL16 binding protein 1
P6_0h_vs_P10_0h	up		ENSG00000276043.4	1.32485	6.70528	5.82382e-10	3.51756e-08	26.02	11.41	UHRF1	chr19	protein_coding	ubiquitin-like with PHD and ring finger domains 1
P6_0h_vs_P10_0h	up		ENSG00000068489.12	1.35023	6.10059	5.89235e-10	3.55183e-08	32.69	14.08	PRR11	chr17	protein_coding	proline rich 11
P6_0h_vs_P10_0h	up		ENSG00000106003.12	3.77575	0.802711	6.62422e-10	3.96912e-08	0.88	0.07	LFNG	chr7	protein_coding	LFNG O-fucosylpeptide 3-beta-N-acetylglucosaminyltransferase
P6_0h_vs_P10_0h	up		ENSG00000163002.12	1.68531	3.39758	6.91526e-10	4.12706e-08	7.74	2.64	NUP35	chr2	protein_coding	nucleoporin 35kDa
P6_0h_vs_P10_0h	up		ENSG00000127564.16	1.75773	3.14902	7.12085e-10	4.23296e-08	4.42	1.43	PKMYT1	chr16	protein_coding	protein kinase, membrane associated tyrosine/threonine 1
P6_0h_vs_P10_0h	up		ENSG00000114270.15	1.37334	5.5067	7.41859e-10	4.39871e-08	6.34	2.69	COL7A1	chr3	protein_coding	collagen, type VII, alpha 1
P6_0h_vs_P10_0h	up		ENSG00000175197.10	1.35977	5.75536	7.75962e-10	4.5765e-08	59.21	25.33	DDIT3	chr12	protein_coding	DNA-damage-inducible transcript 3
P6_0h_vs_P10_0h	up		ENSG00000112759.16	1.96726	2.54154	7.86789e-10	4.63128e-08	2.72	0.76	SLC29A1	chr6	protein_coding	solute carrier family 29 (equilibrative nucleoside transporter), member 1
P6_0h_vs_P10_0h	up		ENSG00000260342.2	1.35691	5.76654	7.94094e-10	4.66515e-08	91.96	39.41	RP11-1035H13.3	chr16	protein_coding	--
P6_0h_vs_P10_0h	up		ENSG00000188486.3	1.32956	6.30738	8.36337e-10	4.90374e-08	63.01	27.52	H2AFX	chr11	protein_coding	H2A histone family, member X
P6_0h_vs_P10_0h	up		ENSG00000168078.9	1.3231	6.45036	8.41668e-10	4.9254e-08	52.14	22.88	PBK	chr8	protein_coding	PDZ binding kinase
P6_0h_vs_P10_0h	up		ENSG00000120156.20	1.49534	4.26712	8.59344e-10	5.01907e-08	5.3	2.06	TEK	chr9	protein_coding	TEK tyrosine kinase, endothelial
P6_0h_vs_P10_0h	up		ENSG00000145375.7	1.46297	4.50557	8.65022e-10	5.04244e-08	3.67	1.46	SPATA5	chr4	protein_coding	spermatogenesis associated 5
P6_0h_vs_P10_0h	up		ENSG00000166886.12	1.35354	5.73217	8.87606e-10	5.16408e-08	25.29	10.86	NAB2	chr12	protein_coding	NGFI-A binding protein 2 (EGR1 binding protein 2)
P6_0h_vs_P10_0h	up		ENSG00000120802.13	1.27964	8.52245	9.68851e-10	5.62588e-08	65.02	29.4	TMPO	chr12	protein_coding	thymopoietin
P6_0h_vs_P10_0h	up		ENSG00000109685.17	1.28098	8.32322	9.76644e-10	5.66021e-08	23.04	10.41	WHSC1	chr4	protein_coding	Wolf-Hirschhorn syndrome candidate 1
P6_0h_vs_P10_0h	up		ENSG00000179820.15	1.33386	6.02935	9.92061e-10	5.7385e-08	24.22	10.55	MYADM	chr19	protein_coding	myeloid-associated differentiation marker
P6_0h_vs_P10_0h	up		ENSG00000149428.18	1.29027	7.45199	1.00806e-09	5.80872e-08	47.22	21.2	HYOU1	chr11	protein_coding	hypoxia up-regulated 1
P6_0h_vs_P10_0h	up		ENSG00000169679.14	1.29625	7.00827	1.07387e-09	6.16428e-08	45.09	20.16	BUB1	chr2	protein_coding	BUB1 mitotic checkpoint serine/threonine kinase
P6_0h_vs_P10_0h	up		ENSG00000159200.17	1.31365	6.47077	1.11301e-09	6.35259e-08	22.18	9.8	RCAN1	chr21	protein_coding	regulator of calcineurin 1
P6_0h_vs_P10_0h	up		ENSG00000122952.16	1.34249	5.76932	1.12482e-09	6.40786e-08	34.03	14.73	ZWINT	chr10	protein_coding	ZW10 interacting kinetochore protein
P6_0h_vs_P10_0h	up		ENSG00000134684.10	1.27276	8.50135	1.18832e-09	6.74403e-08	142.17	64.6	YARS	chr1	protein_coding	tyrosyl-tRNA synthetase
P6_0h_vs_P10_0h	up		ENSG00000149380.11	1.43608	4.60112	1.21738e-09	6.86793e-08	13.97	5.66	P4HA3	chr11	protein_coding	prolyl 4-hydroxylase, alpha polypeptide III
P6_0h_vs_P10_0h	up		ENSG00000105971.14	1.27864	7.8099	1.21928e-09	6.86793e-08	68.93	31.19	CAV2	chr7	protein_coding	caveolin 2
P6_0h_vs_P10_0h	up		ENSG00000114346.13	1.29386	6.90818	1.22423e-09	6.88292e-08	33.63	15.06	ECT2	chr3	protein_coding	epithelial cell transforming 2
P6_0h_vs_P10_0h	up		ENSG00000106089.11	1.39384	5.0074	1.24101e-09	6.96425e-08	18.14	7.58	STX1A	chr7	protein_coding	syntaxin 1A (brain)
P6_0h_vs_P10_0h	up		ENSG00000087589.16	1.70073	3.22032	1.2542e-09	7.02513e-08	2.96	1	CASS4	chr20	protein_coding	Cas scaffolding protein family member 4
P6_0h_vs_P10_0h	up		ENSG00000137804.12	1.28302	7.32023	1.32033e-09	7.38181e-08	82.88	37.39	NUSAP1	chr15	protein_coding	nucleolar and spindle associated protein 1
P6_0h_vs_P10_0h	up		ENSG00000261786.1	1.42674	4.64864	1.32865e-09	7.41455e-08	6.47	2.64	RP4-555D20.2	chr3	lincRNA	--
P6_0h_vs_P10_0h	up		ENSG00000137936.16	1.44017	4.54768	1.37184e-09	7.6273e-08	7.51	3.04	BCAR3	chr1	protein_coding	breast cancer anti-estrogen resistance 3
P6_0h_vs_P10_0h	up		ENSG00000173530.5	1.28788	6.98165	1.38511e-09	7.68686e-08	45.5	20.46	TNFRSF10D	chr8	protein_coding	tumor necrosis factor receptor superfamily, member 10d, decoy with truncated death domain
P6_0h_vs_P10_0h	up		ENSG00000140105.17	1.26797	8.06726	1.52425e-09	8.41245e-08	80.18	36.56	WARS	chr14	protein_coding	tryptophanyl-tRNA synthetase
P6_0h_vs_P10_0h	up		ENSG00000204899.5	1.36604	5.20608	1.61332e-09	8.88773e-08	20.75	8.84	MZT1	chr13	protein_coding	mitotic spindle organizing protein 1
P6_0h_vs_P10_0h	up		ENSG00000183814.15	1.53553	3.86198	1.64181e-09	9.02815e-08	4.9	1.85	LIN9	chr1	protein_coding	lin-9 DREAM MuvB core complex component
P6_0h_vs_P10_0h	up		ENSG00000165490.12	1.67783	3.27463	1.67877e-09	9.21452e-08	2.82	0.96	DDIAS	chr11	protein_coding	DNA damage-induced apoptosis suppressor
P6_0h_vs_P10_0h	up		ENSG00000143013.12	1.29543	6.56748	1.68321e-09	9.22212e-08	21.79	9.75	LMO4	chr1	protein_coding	LIM domain only 4
P6_0h_vs_P10_0h	up		ENSG00000184164.14	1.3368	5.5936	1.71969e-09	9.40485e-08	39.36	17.1	CRELD2	chr22	protein_coding	cysteine-rich with EGF-like domains 2
P6_0h_vs_P10_0h	up		ENSG00000109674.3	1.51566	3.93122	1.81018e-09	9.88174e-08	8.4	3.22	NEIL3	chr4	protein_coding	nei endonuclease VIII-like 3 (E. coli)
P6_0h_vs_P10_0h	up		ENSG00000073008.14	1.3052	6.17868	1.85253e-09	1.00946e-07	26.3	11.69	PVR	chr19	protein_coding	poliovirus receptor
P6_0h_vs_P10_0h	up		ENSG00000041982.14	1.32301	5.77099	1.97155e-09	1.06276e-07	7.76	3.41	TNC	chr9	protein_coding	tenascin C
P6_0h_vs_P10_0h	up		ENSG00000001084.10	1.39962	4.7263	2.0812e-09	1.11587e-07	6.84	2.85	GCLC	chr6	protein_coding	glutamate-cysteine ligase, catalytic subunit
P6_0h_vs_P10_0h	up		ENSG00000185697.16	1.42226	4.53468	2.10195e-09	1.12499e-07	5.78	2.37	MYBL1	chr8	protein_coding	v-myb avian myeloblastosis viral oncogene homolog-like 1
P6_0h_vs_P10_0h	up		ENSG00000258964.1	1.39988	4.72094	2.16448e-09	1.15435e-07	47.61	19.8	RP11-618G20.1	chr14	processed_transcript	--
P6_0h_vs_P10_0h	up		ENSG00000101003.9	1.38482	4.88758	2.25095e-09	1.19623e-07	11.81	4.96	GINS1	chr20	protein_coding	GINS complex subunit 1 (Psf1 homolog)
P6_0h_vs_P10_0h	up		ENSG00000131747.14	1.24566	9.23781	2.28317e-09	1.21121e-07	132.48	61.34	TOP2A	chr17	protein_coding	topoisomerase (DNA) II alpha 170kDa
P6_0h_vs_P10_0h	up		ENSG00000198042.10	1.2981	6.11857	2.36838e-09	1.24761e-07	22.21	9.92	MAK16	chr8	protein_coding	MAK16 homolog (S. cerevisiae)
P6_0h_vs_P10_0h	up		ENSG00000107815.7	1.48044	4.06889	2.43873e-09	1.28019e-07	6.97	2.74	C10orf2	chr10	protein_coding	chromosome 10 open reading frame 2
P6_0h_vs_P10_0h	up		ENSG00000162413.16	1.3655	4.9779	2.65541e-09	1.38908e-07	5.96	2.54	KLHL21	chr1	protein_coding	kelch-like family member 21
P6_0h_vs_P10_0h	up		ENSG00000183955.12	1.26687	6.86104	2.69664e-09	1.4082e-07	46.96	21.42	SETD8	chr12	protein_coding	SET domain containing (lysine methyltransferase) 8
P6_0h_vs_P10_0h	up		ENSG00000113013.12	1.23711	9.39971	2.8568e-09	1.4841e-07	256.52	119.48	HSPA9	chr5	protein_coding	heat shock 70kDa protein 9 (mortalin)
P6_0h_vs_P10_0h	up		ENSG00000164741.14	1.25801	7.14746	2.9223e-09	1.51552e-07	19.4	8.9	DLC1	chr8	protein_coding	DLC1 Rho GTPase activating protein
P6_0h_vs_P10_0h	up		ENSG00000166833.19	1.30091	5.82581	3.25845e-09	1.68694e-07	6.15	2.74	NAV2	chr11	protein_coding	neuron navigator 2
P6_0h_vs_P10_0h	up		ENSG00000138347.15	1.51222	3.80102	3.28639e-09	1.69848e-07	2.62	1.01	MYPN	chr10	protein_coding	myopalladin
P6_0h_vs_P10_0h	up		ENSG00000092820.17	1.24384	7.75867	3.33767e-09	1.72202e-07	86.1	39.92	EZR	chr6	protein_coding	ezrin
P6_0h_vs_P10_0h	up		ENSG00000164087.7	1.44572	4.21484	3.43006e-09	1.76385e-07	10.82	4.36	POC1A	chr3	protein_coding	POC1 centriolar protein A
P6_0h_vs_P10_0h	up		ENSG00000164171.10	1.51851	3.79446	3.66907e-09	1.8801e-07	2.34	0.9	ITGA2	chr5	protein_coding	integrin, alpha 2 (CD49B, alpha 2 subunit of VLA-2 receptor)
P6_0h_vs_P10_0h	up		ENSG00000187840.4	1.25152	6.96036	3.88545e-09	1.98085e-07	154.38	71.18	EIF4EBP1	chr8	protein_coding	eukaryotic translation initiation factor 4E binding protein 1
P6_0h_vs_P10_0h	up		ENSG00000136158.10	1.35863	4.86386	4.37426e-09	2.22628e-07	12.36	5.29	SPRY2	chr13	protein_coding	sprouty homolog 2 (Drosophila)
P6_0h_vs_P10_0h	up		ENSG00000196526.10	1.23965	7.28532	4.54736e-09	2.31047e-07	24.59	11.43	AFAP1	chr4	protein_coding	actin filament associated protein 1
P6_0h_vs_P10_0h	up		ENSG00000160072.19	1.32551	5.19262	4.79517e-09	2.4241e-07	19.15	8.39	ATAD3B	chr1	protein_coding	ATPase family, AAA domain containing 3B
P6_0h_vs_P10_0h	up		ENSG00000166401.13	1.36062	4.76847	5.3367e-09	2.67984e-07	9.04	3.86	SERPINB8	chr18	protein_coding	serpin peptidase inhibitor, clade B (ovalbumin), member 8
P6_0h_vs_P10_0h	up		ENSG00000183963.18	1.26034	6.3749	5.3525e-09	2.6833e-07	24.71	11.33	SMTN	chr22	protein_coding	smoothelin
P6_0h_vs_P10_0h	up		ENSG00000115963.13	1.28353	5.7837	5.42287e-09	2.71405e-07	24.15	10.89	RND3	chr2	protein_coding	Rho family GTPase 3
P6_0h_vs_P10_0h	up		ENSG00000129474.15	1.41297	4.29994	5.90128e-09	2.93882e-07	5.37	2.21	AJUBA	chr14	protein_coding	ajuba LIM protein
P6_0h_vs_P10_0h	up		ENSG00000175426.10	1.79152	2.65416	6.38057e-09	3.1566e-07	1.68	0.53	PCSK1	chr5	protein_coding	proprotein convertase subtilisin/kexin type 1
P6_0h_vs_P10_0h	up		ENSG00000130695.13	1.35062	4.73472	6.56834e-09	3.23884e-07	8.13	3.5	CEP85	chr1	protein_coding	centrosomal protein 85kDa
P6_0h_vs_P10_0h	up		ENSG00000165732.12	1.21276	8.38521	6.67184e-09	3.28449e-07	83.57	39.59	DDX21	chr10	protein_coding	DEAD (Asp-Glu-Ala-Asp) box helicase 21
P6_0h_vs_P10_0h	up		ENSG00000101057.15	1.26891	5.91207	6.89449e-09	3.37202e-07	27.5	12.53	MYBL2	chr20	protein_coding	v-myb avian myeloblastosis viral oncogene homolog-like 2
P6_0h_vs_P10_0h	up		ENSG00000188807.12	1.78377	2.67647	7.00012e-09	3.41813e-07	1.37	0.43	TMEM201	chr1	protein_coding	transmembrane protein 201
P6_0h_vs_P10_0h	up		ENSG00000161692.17	1.55699	3.4544	7.03305e-09	3.42309e-07	4.76	1.77	DBF4B	chr17	protein_coding	DBF4 zinc finger B
P6_0h_vs_P10_0h	up		ENSG00000176014.12	1.20537	9.17454	7.16864e-09	3.48345e-07	232.35	110.62	TUBB6	chr18	protein_coding	tubulin, beta 6 class V
P6_0h_vs_P10_0h	up		ENSG00000115946.7	1.34784	4.74342	7.25591e-09	3.52017e-07	15.08	6.5	PNO1	chr2	protein_coding	partner of NOB1 homolog (S. cerevisiae)
P6_0h_vs_P10_0h	up		ENSG00000100664.10	1.20566	8.6459	7.71089e-09	3.73488e-07	74.5	35.46	EIF5	chr14	protein_coding	eukaryotic translation initiation factor 5
P6_0h_vs_P10_0h	up		ENSG00000169607.12	1.25026	6.19475	8.02802e-09	3.876e-07	20.42	9.42	CKAP2L	chr2	protein_coding	cytoskeleton associated protein 2-like
P6_0h_vs_P10_0h	up		ENSG00000170525.18	1.39093	4.29895	8.35808e-09	4.02244e-07	5.11	2.14	PFKFB3	chr10	protein_coding	6-phosphofructo-2-kinase/fructose-2,6-biphosphatase 3
P6_0h_vs_P10_0h	up		ENSG00000177283.5	2.07148	2.04825	8.64655e-09	4.148e-07	1.47	0.38	FZD8	chr10	protein_coding	frizzled class receptor 8
P6_0h_vs_P10_0h	up		ENSG00000166451.13	1.32022	4.95921	9.05759e-09	4.33827e-07	12.61	5.54	CENPN	chr16	protein_coding	centromere protein N
P6_0h_vs_P10_0h	up		ENSG00000100629.16	1.3344	4.79129	9.23195e-09	4.41332e-07	7.43	3.23	CEP128	chr14	protein_coding	centrosomal protein 128kDa
P6_0h_vs_P10_0h	up		ENSG00000048162.19	1.26309	5.80644	9.24363e-09	4.41332e-07	38.44	17.58	NOP16	chr5	protein_coding	NOP16 nucleolar protein
P6_0h_vs_P10_0h	up		ENSG00000186193.8	1.52282	3.49987	9.61558e-09	4.56329e-07	3.9	1.49	SAPCD2	chr9	protein_coding	suppressor APC domain containing 2
P6_0h_vs_P10_0h	up		ENSG00000271303.1	1.27467	5.52877	9.92365e-09	4.69329e-07	21.72	9.85	SRXN1	chr20	protein_coding	sulfiredoxin 1
P6_0h_vs_P10_0h	up		ENSG00000101665.8	1.51612	3.54904	1.00401e-08	4.74094e-07	4.86	1.86	SMAD7	chr18	protein_coding	SMAD family member 7
P6_0h_vs_P10_0h	up		ENSG00000174371.16	1.28286	5.3503	1.048e-08	4.9409e-07	14.93	6.74	EXO1	chr1	protein_coding	exonuclease 1
P6_0h_vs_P10_0h	up		ENSG00000184575.11	1.19177	9.09547	1.05493e-08	4.96577e-07	106.55	51.21	XPOT	chr12	protein_coding	exportin, tRNA
P6_0h_vs_P10_0h	up		ENSG00000000460.16	1.44354	3.91875	1.06656e-08	5.01268e-07	4.47	1.81	C1orf112	chr1	protein_coding	chromosome 1 open reading frame 112
P6_0h_vs_P10_0h	up		ENSG00000140525.17	1.23564	6.27274	1.09375e-08	5.12443e-07	18.83	8.78	FANCI	chr15	protein_coding	Fanconi anemia, complementation group I
P6_0h_vs_P10_0h	up		ENSG00000138092.10	1.29425	5.17429	1.11674e-08	5.21841e-07	10.44	4.67	CENPO	chr2	protein_coding	centromere protein O
P6_0h_vs_P10_0h	up		ENSG00000163507.13	1.25401	5.8458	1.13265e-08	5.27384e-07	17.4	8.01	KIAA1524	chr3	protein_coding	KIAA1524
P6_0h_vs_P10_0h	up		ENSG00000151617.15	1.5402	3.42749	1.1431e-08	5.30609e-07	3.45	1.3	EDNRA	chr4	protein_coding	endothelin receptor type A
P6_0h_vs_P10_0h	up		ENSG00000198729.4	4.23761	0.312015	1.18072e-08	5.46384e-07	0.94	0.05	PPP1R14C	chr6	protein_coding	protein phosphatase 1, regulatory (inhibitor) subunit 14C
P6_0h_vs_P10_0h	up		ENSG00000065328.16	1.3192	4.81088	1.19664e-08	5.52051e-07	7.74	3.4	MCM10	chr10	protein_coding	minichromosome maintenance complex component 10
P6_0h_vs_P10_0h	up		ENSG00000035499.12	1.42404	3.9911	1.22679e-08	5.65092e-07	8.3	3.39	DEPDC1B	chr5	protein_coding	DEP domain containing 1B
P6_0h_vs_P10_0h	up		ENSG00000100036.12	1.69264	2.81532	1.23723e-08	5.6903e-07	2.37	0.8	SLC35E4	chr22	protein_coding	solute carrier family 35, member E4
P6_0h_vs_P10_0h	up		ENSG00000143061.17	1.5698	3.24554	1.3089e-08	5.99246e-07	1.73	0.64	IGSF3	chr1	protein_coding	immunoglobulin superfamily, member 3
P6_0h_vs_P10_0h	up		ENSG00000115758.12	1.19611	7.54759	1.34194e-08	6.12507e-07	79.02	37.86	ODC1	chr2	protein_coding	ornithine decarboxylase 1
P6_0h_vs_P10_0h	up		ENSG00000157168.18	1.62184	3.06644	1.42432e-08	6.49123e-07	1.22	0.44	NRG1	chr8	protein_coding	neuregulin 1
P6_0h_vs_P10_0h	up		ENSG00000148773.12	1.17588	9.43888	1.56682e-08	7.11908e-07	68.16	33.12	MKI67	chr10	protein_coding	marker of proliferation Ki-67
P6_0h_vs_P10_0h	up		ENSG00000164109.13	1.25179	5.60507	1.62028e-08	7.3509e-07	11.25	5.18	MAD2L1	chr4	protein_coding	MAD2 mitotic arrest deficient-like 1 (yeast)
P6_0h_vs_P10_0h	up		ENSG00000169032.9	1.20373	6.72798	1.63782e-08	7.41927e-07	37.91	18.07	MAP2K1	chr15	protein_coding	mitogen-activated protein kinase kinase 1
P6_0h_vs_P10_0h	up		ENSG00000185347.17	1.72842	2.68935	1.83382e-08	8.23275e-07	3.42	1.13	C14orf80	chr14	protein_coding	chromosome 14 open reading frame 80
P6_0h_vs_P10_0h	up		ENSG00000155760.2	1.47297	3.59504	1.98086e-08	8.8664e-07	4.11	1.63	FZD7	chr2	protein_coding	frizzled class receptor 7
P6_0h_vs_P10_0h	up		ENSG00000139496.15	1.23372	5.75367	2.05809e-08	9.1984e-07	7.45	3.48	NUPL1	chr13	protein_coding	nucleoporin like 1
P6_0h_vs_P10_0h	up		ENSG00000111641.10	1.24289	5.59883	2.06446e-08	9.21321e-07	17.07	7.92	NOP2	chr12	protein_coding	NOP2 nucleolar protein
P6_0h_vs_P10_0h	up		ENSG00000155961.4	3.3296	0.711697	2.30315e-08	1.02328e-06	0.74	0.08	RAB39B	chrX	protein_coding	RAB39B, member RAS oncogene family
P6_0h_vs_P10_0h	up		ENSG00000123473.15	1.28412	4.88766	2.47008e-08	1.09422e-06	7.2	3.24	STIL	chr1	protein_coding	SCL/TAL1 interrupting locus
P6_0h_vs_P10_0h	up		ENSG00000135763.9	1.42391	3.76975	2.60377e-08	1.15006e-06	3.17	1.29	URB2	chr1	protein_coding	URB2 ribosome biogenesis 2 homolog (S. cerevisiae)
P6_0h_vs_P10_0h	up		ENSG00000206053.12	1.18336	6.80498	2.67678e-08	1.1754e-06	35.16	17	HN1L	chr16	protein_coding	hematological and neurological expressed 1-like
P6_0h_vs_P10_0h	up		ENSG00000065802.11	1.21316	5.95927	2.71859e-08	1.19202e-06	11.15	5.28	ASB1	chr2	protein_coding	ankyrin repeat and SOCS box containing 1
P6_0h_vs_P10_0h	up		ENSG00000168496.3	1.23554	5.48026	2.84348e-08	1.24315e-06	24.48	11.41	FEN1	chr11	protein_coding	flap structure-specific endonuclease 1
P6_0h_vs_P10_0h	up		ENSG00000132436.11	1.26796	5.0015	2.85507e-08	1.24641e-06	8.31	3.79	FIGNL1	chr7	protein_coding	fidgetin-like 1
P6_0h_vs_P10_0h	up		ENSG00000187605.15	1.64046	2.89237	2.93599e-08	1.27764e-06	0.87	0.31	TET3	chr2	protein_coding	tet methylcytosine dioxygenase 3
P6_0h_vs_P10_0h	up		ENSG00000163659.12	1.21863	5.77283	2.93936e-08	1.27764e-06	14.25	6.72	TIPARP	chr3	protein_coding	TCDD-inducible poly(ADP-ribose) polymerase
P6_0h_vs_P10_0h	up		ENSG00000136826.14	1.42824	3.70615	3.14051e-08	1.36114e-06	5.8	2.36	KLF4	chr9	protein_coding	Kruppel-like factor 4 (gut)
P6_0h_vs_P10_0h	up		ENSG00000205208.4	1.28125	4.79899	3.14934e-08	1.36301e-06	10.04	4.53	C4orf46	chr4	protein_coding	chromosome 4 open reading frame 46
P6_0h_vs_P10_0h	up		ENSG00000134955.11	2.07822	1.83625	3.29957e-08	1.42597e-06	1.72	0.45	SLC37A2	chr11	protein_coding	solute carrier family 37 (glucose-6-phosphate transporter), member 2
P6_0h_vs_P10_0h	up		ENSG00000078269.13	1.24376	5.2319	3.33333e-08	1.4385e-06	5.09	2.36	SYNJ2	chr6	protein_coding	synaptojanin 2
P6_0h_vs_P10_0h	up		ENSG00000121957.12	1.18669	6.46455	3.36014e-08	1.44799e-06	14.82	7.15	GPSM2	chr1	protein_coding	G-protein signaling modulator 2
P6_0h_vs_P10_0h	up		ENSG00000160957.12	1.26634	4.91204	3.52228e-08	1.51569e-06	9.78	4.46	RECQL4	chr8	protein_coding	RecQ protein-like 4
P6_0h_vs_P10_0h	up		ENSG00000111788.10	1.74181	2.55838	3.72913e-08	1.60241e-06	2.55	0.84	RP11-22B23.1	chr12	unprocessed_pseudogene	--
P6_0h_vs_P10_0h	up		ENSG00000132603.13	1.24739	5.09435	3.82645e-08	1.63954e-06	14.58	6.74	NIP7	chr16	protein_coding	NIP7, nucleolar pre-rRNA processing protein
P6_0h_vs_P10_0h	up		ENSG00000197249.12	1.59253	2.92222	3.89537e-08	1.66433e-06	2.51	0.91	SERPINA1	chr14	protein_coding	serpin peptidase inhibitor, clade A (alpha-1 antiproteinase, antitrypsin), member 1
P6_0h_vs_P10_0h	up		ENSG00000134013.15	1.14483	8.75716	3.93579e-08	1.67921e-06	150.79	74.87	LOXL2	chr8	protein_coding	lysyl oxidase-like 2
P6_0h_vs_P10_0h	up		ENSG00000168575.9	1.25491	5.00088	3.94971e-08	1.68277e-06	9.75	4.49	SLC20A2	chr8	protein_coding	solute carrier family 20 (phosphate transporter), member 2
P6_0h_vs_P10_0h	up		ENSG00000116584.17	1.18338	6.33262	4.02124e-08	1.71082e-06	21.37	10.33	ARHGEF2	chr1	protein_coding	Rho/Rac guanine nucleotide exchange factor (GEF) 2
P6_0h_vs_P10_0h	up		ENSG00000197019.4	1.58556	2.95907	4.31065e-08	1.82877e-06	4.92	1.8	SERTAD1	chr19	protein_coding	SERTA domain containing 1
P6_0h_vs_P10_0h	up		ENSG00000104147.8	1.77949	2.39707	4.44058e-08	1.8786e-06	5.86	1.87	OIP5	chr15	protein_coding	Opa interacting protein 5
P6_0h_vs_P10_0h	up		ENSG00000144554.10	1.22865	5.27795	4.47388e-08	1.89003e-06	6.2	2.9	FANCD2	chr3	protein_coding	Fanconi anemia, complementation group D2
P6_0h_vs_P10_0h	up		ENSG00000106305.9	1.18093	6.29116	4.55914e-08	1.92334e-06	70.89	34.32	AIMP2	chr7	protein_coding	aminoacyl tRNA synthetase complex-interacting multifunctional protein 2
P6_0h_vs_P10_0h	up		ENSG00000260920.2	1.69269	2.63537	4.59624e-08	1.93333e-06	3.45	1.17	RP1-228H13.5	chr1	sense_overlapping	--
P6_0h_vs_P10_0h	up		ENSG00000140451.12	1.43148	3.57751	4.72593e-08	1.98258e-06	5.74	2.34	PIF1	chr15	protein_coding	PIF1 5'-to-3' DNA helicase
P6_0h_vs_P10_0h	up		ENSG00000175352.10	1.5274	3.14543	5.09524e-08	2.12271e-06	2.86	1.09	NRIP3	chr11	protein_coding	nuclear receptor interacting protein 3
P6_0h_vs_P10_0h	up		ENSG00000127586.16	1.3659	3.94933	5.1722e-08	2.15179e-06	5.17	2.2	CHTF18	chr16	protein_coding	CTF18, chromosome transmission fidelity factor 18 homolog (S. cerevisiae)
P6_0h_vs_P10_0h	up		ENSG00000173207.12	1.22442	5.24343	5.18085e-08	2.15241e-06	32.08	15.07	CKS1B	chr1	protein_coding	CDC28 protein kinase regulatory subunit 1B
P6_0h_vs_P10_0h	up		ENSG00000106462.10	1.20201	5.63324	5.2021e-08	2.15826e-06	20.27	9.67	EZH2	chr7	protein_coding	enhancer of zeste 2 polycomb repressive complex 2 subunit
P6_0h_vs_P10_0h	up		ENSG00000111186.12	1.16177	6.60827	5.29161e-08	2.19238e-06	46.99	23.06	WNT5B	chr12	protein_coding	wingless-type MMTV integration site family, member 5B
P6_0h_vs_P10_0h	up		ENSG00000123689.5	1.1811	6.04056	5.50139e-08	2.26991e-06	94.66	45.83	G0S2	chr1	protein_coding	G0/G1 switch 2
P6_0h_vs_P10_0h	up		ENSG00000075643.5	1.34139	4.10719	5.54474e-08	2.28466e-06	3.59	1.55	MOCOS	chr18	protein_coding	molybdenum cofactor sulfurase
P6_0h_vs_P10_0h	up		ENSG00000171793.13	1.17498	6.19872	5.62252e-08	2.31038e-06	27.54	13.39	CTPS1	chr1	protein_coding	CTP synthase 1
P6_0h_vs_P10_0h	up		ENSG00000114315.3	3.72853	0.38466	5.82615e-08	2.38428e-06	1.32	0.1	HES1	chr3	protein_coding	hes family bHLH transcription factor 1
P6_0h_vs_P10_0h	up		ENSG00000142178.7	3.72853	0.38466	5.82615e-08	2.38428e-06	0.44	0.04	SIK1	chr21	protein_coding	salt-inducible kinase 1
P6_0h_vs_P10_0h	up		ENSG00000198517.9	1.32903	4.13105	5.84361e-08	2.38818e-06	6.66	2.91	MAFK	chr7	protein_coding	v-maf avian musculoaponeurotic fibrosarcoma oncogene homolog K
P6_0h_vs_P10_0h	up		ENSG00000005884.17	1.15422	6.68234	6.13241e-08	2.49941e-06	26.03	12.84	ITGA3	chr17	protein_coding	integrin, alpha 3 (antigen CD49C, alpha 3 subunit of VLA-3 receptor)
P6_0h_vs_P10_0h	up		ENSG00000155304.5	1.15922	6.51125	6.45527e-08	2.62389e-06	28.38	13.95	HSPA13	chr21	protein_coding	heat shock protein 70kDa family, member 13
P6_0h_vs_P10_0h	up		ENSG00000232956.8	1.36947	3.8151	6.4834e-08	2.63177e-06	4.98	2.11	SNHG15	chr7	lincRNA	small nucleolar RNA host gene 15
P6_0h_vs_P10_0h	up		ENSG00000153976.2	1.35728	3.91494	6.50727e-08	2.6379e-06	7.38	3.16	HS3ST3A1	chr17	protein_coding	heparan sulfate (glucosamine) 3-O-sulfotransferase 3A1
P6_0h_vs_P10_0h	up		ENSG00000180914.10	1.57451	2.90893	6.5212e-08	2.63999e-06	2.3	0.85	OXTR	chr3	protein_coding	oxytocin receptor
P6_0h_vs_P10_0h	up		ENSG00000132773.11	1.49622	3.19161	6.62507e-08	2.67484e-06	5.04	1.96	TOE1	chr1	protein_coding	target of EGR1, member 1 (nuclear)
P6_0h_vs_P10_0h	up		ENSG00000170852.10	1.1684	6.16349	6.82101e-08	2.74725e-06	23.77	11.61	KBTBD2	chr7	protein_coding	kelch repeat and BTB (POZ) domain containing 2
P6_0h_vs_P10_0h	up		ENSG00000170017.12	1.12207	8.73043	7.18949e-08	2.87953e-06	110.31	55.64	ALCAM	chr3	protein_coding	activated leukocyte cell adhesion molecule
P6_0h_vs_P10_0h	up		ENSG00000123136.14	1.18123	5.78552	7.21771e-08	2.88699e-06	44.05	21.33	DDX39A	chr19	protein_coding	DEAD (Asp-Glu-Ala-Asp) box polypeptide 39A
P6_0h_vs_P10_0h	up		ENSG00000104885.17	1.17248	5.98788	7.4038e-08	2.95356e-06	10.61	5.17	DOT1L	chr19	protein_coding	DOT1-like histone H3K79 methyltransferase
P6_0h_vs_P10_0h	up		ENSG00000099860.8	1.13928	7.00085	7.56317e-08	3.00916e-06	101.51	50.6	GADD45B	chr19	protein_coding	growth arrest and DNA-damage-inducible, beta
P6_0h_vs_P10_0h	up		ENSG00000187951.10	1.39036	3.67891	7.65808e-08	3.03889e-06	8.12	3.4	ARHGAP11B	chr15	protein_coding	Rho GTPase activating protein 11B
P6_0h_vs_P10_0h	up		ENSG00000052749.13	1.19934	5.39951	7.85809e-08	3.11391e-06	11.78	5.63	RRP12	chr10	protein_coding	ribosomal RNA processing 12 homolog (S. cerevisiae)
P6_0h_vs_P10_0h	up		ENSG00000223496.2	1.2632	4.61252	7.9136e-08	3.1279e-06	6	2.75	EXOSC6	chr16	protein_coding	exosome component 6
P6_0h_vs_P10_0h	up		ENSG00000116922.14	1.24184	4.76635	8.27531e-08	3.24528e-06	13.84	6.43	C1orf109	chr1	protein_coding	chromosome 1 open reading frame 109
P6_0h_vs_P10_0h	up		ENSG00000196584.2	1.585	2.85129	8.41148e-08	3.29439e-06	3.14	1.15	XRCC2	chr7	protein_coding	X-ray repair complementing defective repair in Chinese hamster cells 2
P6_0h_vs_P10_0h	up		ENSG00000184226.14	1.17441	5.81382	8.64198e-08	3.38026e-06	2.28	1.11	PCDH9	chr13	protein_coding	protocadherin 9
P6_0h_vs_P10_0h	up		ENSG00000255513.1	1.96162	1.91135	8.89539e-08	3.47486e-06	15.08	4.23	AC005363.9	chr16	transcribed_processed_pseudogene	--
P6_0h_vs_P10_0h	up		ENSG00000105509.10	2.19548	1.52551	8.90927e-08	3.47577e-06	1.88	0.45	HAS1	chr19	protein_coding	hyaluronan synthase 1
P6_0h_vs_P10_0h	up		ENSG00000135318.11	1.11355	8.57797	9.18763e-08	3.57449e-06	110.66	56.15	NT5E	chr6	protein_coding	5'-nucleotidase, ecto (CD73)
P6_0h_vs_P10_0h	up		ENSG00000100242.15	1.1536	6.23485	9.2716e-08	3.59846e-06	20.58	10.16	SUN2	chr22	protein_coding	Sad1 and UNC84 domain containing 2
P6_0h_vs_P10_0h	up		ENSG00000157557.11	1.17408	5.67932	9.56087e-08	3.69642e-06	15.63	7.6	ETS2	chr21	protein_coding	v-ets avian erythroblastosis virus E26 oncogene homolog 2
P6_0h_vs_P10_0h	up		ENSG00000123146.19	1.22176	4.93009	9.98693e-08	3.85124e-06	10.99	5.17	ADGRE5	chr19	protein_coding	adhesion G protein-coupled receptor E5
P6_0h_vs_P10_0h	up		ENSG00000104064.16	1.24353	4.61543	1.10759e-07	4.26027e-06	6.1	2.83	GABPB1	chr15	protein_coding	GA binding protein transcription factor, beta subunit 1
P6_0h_vs_P10_0h	up		ENSG00000129195.15	1.27589	4.31039	1.16948e-07	4.49256e-06	10.79	4.89	FAM64A	chr17	protein_coding	family with sequence similarity 64, member A
P6_0h_vs_P10_0h	up		ENSG00000031003.10	1.17525	5.5178	1.18025e-07	4.51665e-06	10.2	4.96	FAM13B	chr5	protein_coding	family with sequence similarity 13, member B
P6_0h_vs_P10_0h	up		ENSG00000148840.10	1.17614	5.454	1.18904e-07	4.54451e-06	10.15	4.93	PPRC1	chr10	protein_coding	peroxisome proliferator-activated receptor gamma, coactivator-related 1
P6_0h_vs_P10_0h	up		ENSG00000067798.13	1.23212	4.73446	1.1967e-07	4.56797e-06	3.41	1.59	NAV3	chr12	protein_coding	neuron navigator 3
P6_0h_vs_P10_0h	up		ENSG00000146678.9	2.52768	1.10971	1.29632e-07	4.89233e-06	1.94	0.37	IGFBP1	chr7	protein_coding	insulin-like growth factor binding protein 1
P6_0h_vs_P10_0h	up		ENSG00000070950.9	1.18753	5.23542	1.31039e-07	4.93361e-06	7.98	3.84	RAD18	chr3	protein_coding	RAD18 E3 ubiquitin protein ligase
P6_0h_vs_P10_0h	up		ENSG00000187498.14	1.10248	8.16201	1.32058e-07	4.96522e-06	47.18	24.12	COL4A1	chr13	protein_coding	collagen, type IV, alpha 1
P6_0h_vs_P10_0h	up		ENSG00000101945.16	1.29988	4.08602	1.34107e-07	5.03596e-06	6.78	3.02	SUV39H1	chrX	protein_coding	suppressor of variegation 3-9 homolog 1 (Drosophila)
P6_0h_vs_P10_0h	up		ENSG00000123219.12	1.22678	4.69483	1.34635e-07	5.04948e-06	12.86	6.03	CENPK	chr5	protein_coding	centromere protein K
P6_0h_vs_P10_0h	up		ENSG00000106459.14	1.33378	3.85971	1.35306e-07	5.06831e-06	5.04	2.19	NRF1	chr7	protein_coding	nuclear respiratory factor 1
P6_0h_vs_P10_0h	up		ENSG00000143322.19	1.13693	6.27753	1.37029e-07	5.12012e-06	7.57	3.78	ABL2	chr1	protein_coding	ABL proto-oncogene 2, non-receptor tyrosine kinase
P6_0h_vs_P10_0h	up		ENSG00000272574.1	2.57612	1.01847	1.40873e-07	5.25071e-06	5.99	1.09	RP11-359K18.4	chr1	sense_intronic	--
P6_0h_vs_P10_0h	up		ENSG00000128590.4	1.18253	5.22141	1.4632e-07	5.42683e-06	17.1	8.27	DNAJB9	chr7	protein_coding	DnaJ (Hsp40) homolog, subfamily B, member 9
P6_0h_vs_P10_0h	up		ENSG00000100558.8	2.13972	1.55708	1.47168e-07	5.44486e-06	2.73	0.68	PLEK2	chr14	protein_coding	pleckstrin 2
P6_0h_vs_P10_0h	up		ENSG00000214944.9	1.20756	4.86641	1.47489e-07	5.45002e-06	5.5	2.61	ARHGEF28	chr5	protein_coding	Rho guanine nucleotide exchange factor (GEF) 28
P6_0h_vs_P10_0h	up		ENSG00000162734.12	1.09564	8.36431	1.51e-07	5.56609e-06	145.14	74.56	PEA15	chr1	protein_coding	phosphoprotein enriched in astrocytes 15
P6_0h_vs_P10_0h	up		ENSG00000196550.10	1.70001	2.40334	1.55199e-07	5.71385e-06	1.98	0.67	FAM72A	chr1	protein_coding	family with sequence similarity 72, member A
P6_0h_vs_P10_0h	up		ENSG00000115310.17	1.08804	9.57155	1.57546e-07	5.78613e-06	168.64	87.09	RTN4	chr2	protein_coding	reticulon 4
P6_0h_vs_P10_0h	up		ENSG00000178445.8	1.63732	2.53834	1.67217e-07	6.11143e-06	2.07	0.73	GLDC	chr9	protein_coding	glycine dehydrogenase (decarboxylating)
P6_0h_vs_P10_0h	up		ENSG00000186871.6	1.23574	4.53623	1.67501e-07	6.11438e-06	6.69	3.12	ERCC6L	chrX	protein_coding	excision repair cross-complementation group 6-like
P6_0h_vs_P10_0h	up		ENSG00000238258.1	1.68731	2.39387	1.92969e-07	6.99316e-06	9.12	3.1	RP11-342D11.2	chr10	antisense	--
P6_0h_vs_P10_0h	up		ENSG00000144339.11	1.55	2.80313	1.94613e-07	7.04423e-06	1.41	0.53	TMEFF2	chr2	protein_coding	transmembrane protein with EGF-like and two follistatin-like domains 2
P6_0h_vs_P10_0h	up		ENSG00000123178.14	1.16304	5.30352	2.03389e-07	7.32665e-06	15.29	7.49	SPRYD7	chr13	protein_coding	SPRY domain containing 7
P6_0h_vs_P10_0h	up		ENSG00000111602.11	1.10475	6.74148	2.05866e-07	7.407e-06	25.59	13.06	TIMELESS	chr12	protein_coding	timeless circadian clock
P6_0h_vs_P10_0h	up		ENSG00000067715.13	1.87738	1.99522	2.09485e-07	7.5282e-06	1.04	0.31	SYT1	chr12	protein_coding	synaptotagmin I
P6_0h_vs_P10_0h	up		ENSG00000172432.18	1.14157	5.6722	2.16019e-07	7.7445e-06	20.87	10.39	GTPBP2	chr6	protein_coding	GTP binding protein 2
P6_0h_vs_P10_0h	up		ENSG00000092621.11	1.08598	7.81171	2.17756e-07	7.79747e-06	79.37	41.05	PHGDH	chr1	protein_coding	phosphoglycerate dehydrogenase
P6_0h_vs_P10_0h	up		ENSG00000106799.12	1.1556	5.36929	2.29776e-07	8.16954e-06	7.73	3.81	TGFBR1	chr9	protein_coding	transforming growth factor, beta receptor 1
P6_0h_vs_P10_0h	up		ENSG00000166166.12	1.5047	2.89986	2.31369e-07	8.21647e-06	3.04	1.18	TRMT61A	chr14	protein_coding	tRNA methyltransferase 61A
P6_0h_vs_P10_0h	up		ENSG00000130766.4	1.18982	4.87678	2.32397e-07	8.22705e-06	10.6	5.1	SESN2	chr1	protein_coding	sestrin 2
P6_0h_vs_P10_0h	up		ENSG00000068028.17	1.14804	5.47597	2.32761e-07	8.22705e-06	23.43	11.6	RASSF1	chr3	protein_coding	Ras association (RalGDS/AF-6) domain family member 1
P6_0h_vs_P10_0h	up		ENSG00000129810.14	1.30884	3.82242	2.38727e-07	8.41812e-06	4.75	2.1	SGOL1	chr3	protein_coding	shugoshin-like 1 (S. pombe)
P6_0h_vs_P10_0h	up		ENSG00000243207.6	1.14694	5.4547	2.53775e-07	8.93827e-06	20.36	10.1	PPAN-P2RY11	chr19	protein_coding	PPAN-P2RY11 readthrough
P6_0h_vs_P10_0h	up		ENSG00000153046.17	1.12368	5.86931	2.63311e-07	9.2525e-06	17.36	8.74	CDYL	chr6	protein_coding	chromodomain protein, Y-like
P6_0h_vs_P10_0h	up		ENSG00000147536.11	1.17448	4.9278	2.74139e-07	9.60277e-06	6.92	3.37	GINS4	chr8	protein_coding	GINS complex subunit 4 (Sld5 homolog)
P6_0h_vs_P10_0h	up		ENSG00000112941.12	1.11258	6.10126	2.74237e-07	9.60277e-06	15.43	7.84	PAPD7	chr5	protein_coding	PAP associated domain containing 7
P6_0h_vs_P10_0h	up		ENSG00000183023.18	1.12467	5.80046	2.82976e-07	9.86284e-06	3.2	1.61	SLC8A1	chr2	protein_coding	solute carrier family 8 (sodium/calcium exchanger), member 1
P6_0h_vs_P10_0h	up		ENSG00000085999.11	1.41125	3.25891	2.96178e-07	1.02991e-05	3.95	1.63	RAD54L	chr1	protein_coding	RAD54-like (S. cerevisiae)
P6_0h_vs_P10_0h	up		ENSG00000125148.6	1.06268	9.15675	3.10453e-07	1.07706e-05	699.6	367.72	MT2A	chr16	protein_coding	metallothionein 2A
P6_0h_vs_P10_0h	up		ENSG00000151503.12	1.10569	6.15115	3.17148e-07	1.09775e-05	14.53	7.41	NCAPD3	chr11	protein_coding	non-SMC condensin II complex, subunit D3
P6_0h_vs_P10_0h	up		ENSG00000124225.15	2.06624	1.57137	3.22939e-07	1.11582e-05	0.81	0.21	PMEPA1	chr20	protein_coding	prostate transmembrane protein, androgen induced 1
P6_0h_vs_P10_0h	up		ENSG00000163577.7	1.27347	3.92981	3.31008e-07	1.14048e-05	3.45	1.56	EIF5A2	chr3	protein_coding	eukaryotic translation initiation factor 5A2
P6_0h_vs_P10_0h	up		ENSG00000180537.12	1.27383	3.93906	3.34217e-07	1.15022e-05	4.75	2.15	RNF182	chr6	protein_coding	ring finger protein 182
P6_0h_vs_P10_0h	up		ENSG00000130826.15	1.07513	7.25118	3.39736e-07	1.16521e-05	60.23	31.38	DKC1	chrX	protein_coding	dyskeratosis congenita 1, dyskerin
P6_0h_vs_P10_0h	up		ENSG00000167522.14	1.05891	9.03359	3.45575e-07	1.1812e-05	65.66	34.6	ANKRD11	chr16	protein_coding	ankyrin repeat domain 11
P6_0h_vs_P10_0h	up		ENSG00000081041.8	1.89132	1.85744	3.55676e-07	1.21297e-05	4.14	1.22	CXCL2	chr4	protein_coding	chemokine (C-X-C motif) ligand 2
P6_0h_vs_P10_0h	up		ENSG00000057019.15	1.06229	8.13207	3.64587e-07	1.24195e-05	55.27	29.06	DCBLD2	chr3	protein_coding	discoidin, CUB and LCCL domain containing 2
P6_0h_vs_P10_0h	up		ENSG00000222022.1	3.14251	0.553422	3.7089e-07	1.25772e-05	3.86	0.47	AC112721.1	chr2	lincRNA	--
P6_0h_vs_P10_0h	up		ENSG00000174442.11	1.13073	5.40168	3.77979e-07	1.28032e-05	12.84	6.43	ZWILCH	chr15	protein_coding	zwilch kinetochore protein
P6_0h_vs_P10_0h	up		ENSG00000146842.16	1.18292	4.70538	3.84278e-07	1.30019e-05	8.51	4.12	TMEM209	chr7	protein_coding	transmembrane protein 209
P6_0h_vs_P10_0h	up		ENSG00000178607.15	1.34781	3.4798	3.91312e-07	1.3225e-05	1.46	0.63	ERN1	chr17	protein_coding	endoplasmic reticulum to nucleus signaling 1
P6_0h_vs_P10_0h	up		ENSG00000196352.13	1.12698	5.36219	4.26606e-07	1.43145e-05	13.89	6.98	CD55	chr1	protein_coding	CD55 molecule, decay accelerating factor for complement (Cromer blood group)
P6_0h_vs_P10_0h	up		ENSG00000181649.5	1.27199	3.89221	4.26879e-07	1.43145e-05	19.66	8.93	PHLDA2	chr11	protein_coding	pleckstrin homology-like domain, family A, member 2
P6_0h_vs_P10_0h	up		ENSG00000204767.3	1.89042	1.80371	4.27364e-07	1.43148e-05	1.62	0.48	FAM196B	chr5	protein_coding	family with sequence similarity 196, member B
P6_0h_vs_P10_0h	up		ENSG00000055483.19	1.12799	5.38146	4.33013e-07	1.44839e-05	6.78	3.4	USP36	chr17	protein_coding	ubiquitin specific peptidase 36
P6_0h_vs_P10_0h	up		ENSG00000128245.14	1.05828	7.80465	4.33376e-07	1.44839e-05	139.83	73.72	YWHAH	chr22	protein_coding	tyrosine 3-monooxygenase/tryptophan 5-monooxygenase activation protein, eta
P6_0h_vs_P10_0h	up		ENSG00000197299.10	1.25449	3.91654	4.8041e-07	1.59671e-05	3.62	1.66	BLM	chr15	protein_coding	Bloom syndrome, RecQ helicase-like
P6_0h_vs_P10_0h	up		ENSG00000250588.6	1.4976	2.78744	4.83692e-07	1.60585e-05	2.47	0.96	IQCJ-SCHIP1	chr3	protein_coding	IQCJ-SCHIP1 readthrough
P6_0h_vs_P10_0h	up		ENSG00000171208.9	1.06558	6.93544	4.87439e-07	1.6165e-05	19.88	10.43	NETO2	chr16	protein_coding	neuropilin (NRP) and tolloid (TLL)-like 2
P6_0h_vs_P10_0h	up		ENSG00000006652.13	1.11376	5.47847	5.17322e-07	1.71371e-05	10.24	5.2	IFRD1	chr7	protein_coding	interferon-related developmental regulator 1
P6_0h_vs_P10_0h	up		ENSG00000277161.1	1.41069	3.1299	5.26902e-07	1.74353e-05	4.08	1.68	PIGW	chr17	protein_coding	phosphatidylinositol glycan anchor biosynthesis, class W
P6_0h_vs_P10_0h	up		ENSG00000163297.16	1.05408	7.46439	5.28137e-07	1.7457e-05	25.38	13.42	ANTXR2	chr4	protein_coding	anthrax toxin receptor 2
P6_0h_vs_P10_0h	up		ENSG00000136875.12	1.07286	6.44654	5.63985e-07	1.85198e-05	33	17.22	PRPF4	chr9	protein_coding	pre-mRNA processing factor 4
P6_0h_vs_P10_0h	up		ENSG00000181938.13	1.26749	3.78345	5.81148e-07	1.90418e-05	7.27	3.32	GINS3	chr16	protein_coding	GINS complex subunit 3 (Psf3 homolog)
P6_0h_vs_P10_0h	up		ENSG00000112984.11	1.05403	7.17484	5.83785e-07	1.91074e-05	54.7	28.92	KIF20A	chr5	protein_coding	kinesin family member 20A
P6_0h_vs_P10_0h	up		ENSG00000189308.10	1.16559	4.64207	6.29276e-07	2.0507e-05	4.94	2.42	LIN54	chr4	protein_coding	lin-54 DREAM MuvB core complex component
P6_0h_vs_P10_0h	up		ENSG00000063978.15	1.07346	6.17497	6.53159e-07	2.12393e-05	15.9	8.29	RNF4	chr4	protein_coding	ring finger protein 4
P6_0h_vs_P10_0h	up		ENSG00000164484.11	1.18632	4.38689	6.65169e-07	2.15832e-05	4.24	2.05	TMEM200A	chr6	protein_coding	transmembrane protein 200A
P6_0h_vs_P10_0h	up		ENSG00000138678.10	1.53464	2.59853	6.68199e-07	2.16581e-05	2.83	1.07	AGPAT9	chr4	protein_coding	1-acylglycerol-3-phosphate O-acyltransferase 9
P6_0h_vs_P10_0h	up		ENSG00000077150.17	1.11278	5.28552	6.7907e-07	2.19868e-05	11.86	6.02	NFKB2	chr10	protein_coding	nuclear factor of kappa light polypeptide gene enhancer in B-cells 2 (p49/p100)
P6_0h_vs_P10_0h	up		ENSG00000170385.9	1.09922	5.47143	7.34399e-07	2.37272e-05	9.91	5.08	SLC30A1	chr1	protein_coding	solute carrier family 30 (zinc transporter), member 1
P6_0h_vs_P10_0h	up		ENSG00000131323.14	1.07092	6.09505	7.41172e-07	2.39203e-05	10.68	5.58	TRAF3	chr14	protein_coding	TNF receptor-associated factor 3
P6_0h_vs_P10_0h	up		ENSG00000085063.14	1.02917	8.66715	7.49738e-07	2.41708e-05	179.37	96.49	CD59	chr11	protein_coding	CD59 molecule, complement regulatory protein
P6_0h_vs_P10_0h	up		ENSG00000116852.14	1.36745	3.19659	7.5295e-07	2.42484e-05	1.19	0.5	KIF21B	chr1	protein_coding	kinesin family member 21B
P6_0h_vs_P10_0h	up		ENSG00000072571.19	1.04568	7.03076	7.54262e-07	2.42647e-05	48.13	25.6	HMMR	chr5	protein_coding	hyaluronan-mediated motility receptor (RHAMM)
P6_0h_vs_P10_0h	up		ENSG00000053372.4	1.07097	5.94914	8.37637e-07	2.67182e-05	32.44	16.95	MRTO4	chr1	protein_coding	mRNA turnover 4 homolog (S. cerevisiae)
P6_0h_vs_P10_0h	up		ENSG00000139269.2	2.78343	0.704396	8.65672e-07	2.75658e-05	1.01	0.16	INHBE	chr12	protein_coding	inhibin, beta E
P6_0h_vs_P10_0h	up		ENSG00000159217.9	1.07822	5.67636	9.22022e-07	2.92547e-05	7.52	3.91	IGF2BP1	chr17	protein_coding	insulin-like growth factor 2 mRNA binding protein 1
P6_0h_vs_P10_0h	up		ENSG00000138160.5	1.03603	7.05785	9.38291e-07	2.97083e-05	33.09	17.71	KIF11	chr10	protein_coding	kinesin family member 11
P6_0h_vs_P10_0h	up		ENSG00000154920.14	1.18911	4.20055	9.54315e-07	3.01205e-05	9.62	4.63	EME1	chr17	protein_coding	essential meiotic structure-specific endonuclease 1
P6_0h_vs_P10_0h	up		ENSG00000037474.14	1.03743	6.92864	9.56886e-07	3.01384e-05	44.53	23.82	NSUN2	chr5	protein_coding	NOP2/Sun RNA methyltransferase family, member 2
P6_0h_vs_P10_0h	up		ENSG00000125885.13	1.08068	5.57128	9.5914e-07	3.01778e-05	7.53	3.91	MCM8	chr20	protein_coding	minichromosome maintenance complex component 8
P6_0h_vs_P10_0h	up		ENSG00000177084.16	1.08888	5.44431	9.6628e-07	3.03394e-05	6.78	3.5	POLE	chr12	protein_coding	polymerase (DNA directed), epsilon, catalytic subunit
P6_0h_vs_P10_0h	up		ENSG00000102572.14	1.03075	7.3019	9.73596e-07	3.05368e-05	19.27	10.35	STK24	chr13	protein_coding	serine/threonine kinase 24
P6_0h_vs_P10_0h	up		ENSG00000176619.10	1.01627	8.95871	9.88062e-07	3.09582e-05	128.03	69.5	LMNB2	chr19	protein_coding	lamin B2
P6_0h_vs_P10_0h	up		ENSG00000077152.9	1.19583	4.10867	1.00064e-06	3.13198e-05	23.3	11.16	UBE2T	chr1	protein_coding	ubiquitin-conjugating enzyme E2T
P6_0h_vs_P10_0h	up		ENSG00000104881.14	1.50871	2.60534	1.00223e-06	3.13369e-05	2.01	0.77	PPP1R13L	chr19	protein_coding	protein phosphatase 1, regulatory subunit 13 like
P6_0h_vs_P10_0h	up		ENSG00000089685.14	1.04877	6.41444	1.01153e-06	3.15947e-05	32.4	17.19	BIRC5	chr17	protein_coding	baculoviral IAP repeat containing 5
P6_0h_vs_P10_0h	up		ENSG00000168389.17	2.45089	0.917769	1.04e-06	3.24167e-05	1.25	0.25	MFSD2A	chr1	protein_coding	major facilitator superfamily domain containing 2A
P6_0h_vs_P10_0h	up		ENSG00000134440.11	1.01644	8.50461	1.04187e-06	3.24414e-05	140.86	76.45	NARS	chr18	protein_coding	asparaginyl-tRNA synthetase
P6_0h_vs_P10_0h	up		ENSG00000020577.13	1.07272	5.70414	1.04555e-06	3.25224e-05	8.61	4.49	SAMD4A	chr14	protein_coding	sterile alpha motif domain containing 4A
P6_0h_vs_P10_0h	up		ENSG00000105771.13	1.12239	4.82146	1.0562e-06	3.28197e-05	5.69	2.87	SMG9	chr19	protein_coding	SMG9 nonsense mediated mRNA decay factor
P6_0h_vs_P10_0h	up		ENSG00000196305.17	1.01333	8.88786	1.06843e-06	3.31655e-05	118.76	64.59	IARS	chr9	protein_coding	isoleucyl-tRNA synthetase
P6_0h_vs_P10_0h	up		ENSG00000157111.12	1.76326	1.95523	1.07248e-06	3.32568e-05	3.45	1.11	TMEM171	chr5	protein_coding	transmembrane protein 171
P6_0h_vs_P10_0h	up		ENSG00000280206.1	1.26543	3.61315	1.1052e-06	3.41657e-05	17.5	7.99	CTB-193M12.5	chr16	lincRNA	--
P6_0h_vs_P10_0h	up		ENSG00000090861.15	1.01347	8.51596	1.11663e-06	3.44837e-05	126.46	68.77	AARS	chr16	protein_coding	alanyl-tRNA synthetase
P6_0h_vs_P10_0h	up		ENSG00000160214.12	1.05109	6.14772	1.12852e-06	3.47874e-05	28.4	15.05	RRP1	chr21	protein_coding	ribosomal RNA processing 1
P6_0h_vs_P10_0h	up		ENSG00000112029.9	1.06902	5.62283	1.20735e-06	3.69438e-05	25.12	13.14	FBXO5	chr6	protein_coding	F-box protein 5
P6_0h_vs_P10_0h	up		ENSG00000164611.12	1.02336	6.97947	1.30363e-06	3.96078e-05	131.93	71.26	PTTG1	chr5	protein_coding	pituitary tumor-transforming 1
P6_0h_vs_P10_0h	up		ENSG00000155561.14	1.02085	7.02912	1.35536e-06	4.09729e-05	25.07	13.56	NUP205	chr7	protein_coding	nucleoporin 205kDa
P6_0h_vs_P10_0h	up		ENSG00000188522.14	1.3365	3.12678	1.47346e-06	4.41875e-05	2.1	0.91	FAM83G	chr17	protein_coding	family with sequence similarity 83, member G
P6_0h_vs_P10_0h	up		ENSG00000130396.20	1.02113	6.77687	1.49726e-06	4.48566e-05	13.43	7.26	MLLT4	chr6	protein_coding	myeloid/lymphoid or mixed-lineage leukemia (trithorax homolog, Drosophila); translocated to, 4
P6_0h_vs_P10_0h	up		ENSG00000203805.10	2.04068	1.32556	1.50939e-06	4.50855e-05	2.28	0.6	PPAPDC1A	chr10	protein_coding	phosphatidic acid phosphatase type 2 domain containing 1A
P6_0h_vs_P10_0h	up		ENSG00000090520.10	1.00363	8.01109	1.53602e-06	4.56542e-05	117.72	64.46	DNAJB11	chr3	protein_coding	DnaJ (Hsp40) homolog, subfamily B, member 11
P6_0h_vs_P10_0h	up		ENSG00000177508.11	1.08405	5.08911	1.57107e-06	4.66036e-05	15.94	8.25	IRX3	chr16	protein_coding	iroquois homeobox 3
P6_0h_vs_P10_0h	up		ENSG00000133398.3	1.0898	5.05182	1.57573e-06	4.66959e-05	35.45	18.28	MED10	chr5	protein_coding	mediator complex subunit 10
P6_0h_vs_P10_0h	up		ENSG00000075131.9	1.20949	3.81123	1.59064e-06	4.70117e-05	10.04	4.77	TIPIN	chr15	protein_coding	TIMELESS interacting protein
P6_0h_vs_P10_0h	up		ENSG00000125912.10	1.04641	5.8622	1.59107e-06	4.70117e-05	17.4	9.25	NCLN	chr19	protein_coding	nicalin
P6_0h_vs_P10_0h	up		ENSG00000134070.4	1.36422	2.99227	1.6004e-06	4.72409e-05	2.93	1.25	IRAK2	chr3	protein_coding	interleukin-1 receptor-associated kinase 2
P6_0h_vs_P10_0h	up		ENSG00000149716.12	1.16507	4.18403	1.63629e-06	4.82058e-05	5.96	2.92	ORAOV1	chr11	protein_coding	oral cancer overexpressed 1
P6_0h_vs_P10_0h	up		ENSG00000145220.13	1.02386	6.46424	1.64589e-06	4.8441e-05	66.19	35.74	LYAR	chr4	protein_coding	Ly1 antibody reactive
P6_0h_vs_P10_0h	up		ENSG00000072110.13	0.993349	9.12261	1.67681e-06	4.92545e-05	160.09	88.29	ACTN1	chr14	protein_coding	actinin, alpha 1
P6_0h_vs_P10_0h	up		ENSG00000257017.8	1.56769	2.30575	1.69115e-06	4.96274e-05	3.58	1.32	HP	chr16	protein_coding	haptoglobin
P6_0h_vs_P10_0h	up		ENSG00000118655.4	1.23356	3.6459	1.71832e-06	5.02777e-05	3.98	1.86	DCLRE1B	chr1	protein_coding	DNA cross-link repair 1B
P6_0h_vs_P10_0h	up		ENSG00000148459.15	1.22751	3.71523	1.73538e-06	5.07275e-05	10.11	4.74	PDSS1	chr10	protein_coding	prenyl (decaprenyl) diphosphate synthase, subunit 1
P6_0h_vs_P10_0h	up		ENSG00000198331.10	1.19239	3.9353	1.76464e-06	5.14827e-05	6.35	3.05	HYLS1	chr11	protein_coding	hydrolethalus syndrome 1
P6_0h_vs_P10_0h	up		ENSG00000117143.13	1.00358	7.36158	1.80661e-06	5.26051e-05	82.89	45.39	UAP1	chr1	protein_coding	UDP-N-acetylglucosamine pyrophosphorylase 1
P6_0h_vs_P10_0h	up		ENSG00000113368.11	0.994123	8.20664	1.85145e-06	5.38586e-05	118.94	65.56	LMNB1	chr5	protein_coding	lamin B1
P6_0h_vs_P10_0h	up		ENSG00000166224.16	1.05748	5.47144	1.86338e-06	5.41532e-05	9.36	4.93	SGPL1	chr10	protein_coding	sphingosine-1-phosphate lyase 1
P6_0h_vs_P10_0h	up		ENSG00000110713.15	1.00392	7.1266	1.93616e-06	5.61058e-05	20.84	11.41	NUP98	chr11	protein_coding	nucleoporin 98kDa
P6_0h_vs_P10_0h	up		ENSG00000173226.16	1.06643	5.2144	1.9763e-06	5.72139e-05	17.37	9.1	IQCB1	chr3	protein_coding	IQ motif containing B1
P6_0h_vs_P10_0h	up		ENSG00000099994.10	1.15196	4.16784	2.06223e-06	5.95866e-05	6.52	3.22	SUSD2	chr22	protein_coding	sushi domain containing 2
P6_0h_vs_P10_0h	up		ENSG00000180398.11	0.98251	9.19872	2.14796e-06	6.15036e-05	145.64	80.92	MCFD2	chr2	protein_coding	multiple coagulation factor deficiency 2
P6_0h_vs_P10_0h	up		ENSG00000100219.16	0.999571	7.08509	2.17196e-06	6.21011e-05	79.7	43.76	XBP1	chr22	protein_coding	X-box binding protein 1
P6_0h_vs_P10_0h	up		ENSG00000187801.14	1.33691	3.04351	2.21564e-06	6.31699e-05	4.99	2.17	ZFP69B	chr1	protein_coding	ZFP69 zinc finger protein B
P6_0h_vs_P10_0h	up		ENSG00000213390.10	1.14978	4.18072	2.22207e-06	6.32334e-05	4.04	2	ARHGAP19	chr10	protein_coding	Rho GTPase activating protein 19
P6_0h_vs_P10_0h	up		ENSG00000179218.13	0.97641	11.5642	2.24124e-06	6.36584e-05	1895.22	1057.55	CALR	chr19	protein_coding	calreticulin
P6_0h_vs_P10_0h	up		ENSG00000187735.12	0.985	8.27139	2.26526e-06	6.41054e-05	106.12	58.87	TCEA1	chr8	protein_coding	transcription elongation factor A (SII), 1
P6_0h_vs_P10_0h	up		ENSG00000125753.13	1.00837	6.46767	2.33766e-06	6.58993e-05	46.03	25.12	VASP	chr19	protein_coding	vasodilator-stimulated phosphoprotein
P6_0h_vs_P10_0h	up		ENSG00000166073.8	1.0142	6.3047	2.3564e-06	6.63571e-05	19.86	10.8	GPR176	chr15	protein_coding	G protein-coupled receptor 176
P6_0h_vs_P10_0h	up		ENSG00000128228.4	1.24551	3.45828	2.35831e-06	6.63571e-05	15.95	7.38	SDF2L1	chr22	protein_coding	stromal cell-derived factor 2-like 1
P6_0h_vs_P10_0h	up		ENSG00000114019.14	0.999222	6.88073	2.36844e-06	6.65436e-05	29.5	16.2	AMOTL2	chr3	protein_coding	angiomotin like 2
P6_0h_vs_P10_0h	up		ENSG00000140534.13	1.15258	4.10935	2.43248e-06	6.79986e-05	3.14	1.55	TICRR	chr15	protein_coding	TOPBP1-interacting checkpoint and replication regulator
P6_0h_vs_P10_0h	up		ENSG00000006634.7	1.06156	5.16683	2.45101e-06	6.84531e-05	11.14	5.86	DBF4	chr7	protein_coding	DBF4 zinc finger
P6_0h_vs_P10_0h	up		ENSG00000100726.14	1.08751	4.76577	2.45946e-06	6.86252e-05	10	5.17	TELO2	chr16	protein_coding	telomere maintenance 2
P6_0h_vs_P10_0h	up		ENSG00000130635.15	0.972732	10.6162	2.4976e-06	6.95603e-05	218.72	122.36	COL5A1	chr9	protein_coding	collagen, type V, alpha 1
P6_0h_vs_P10_0h	up		ENSG00000168040.4	1.01594	6.16034	2.50418e-06	6.96793e-05	46.65	25.33	FADD	chr11	protein_coding	Fas (TNFRSF6)-associated via death domain
P6_0h_vs_P10_0h	up		ENSG00000154447.14	1.04801	5.38753	2.51981e-06	7.00494e-05	9.6	5.1	SH3RF1	chr4	protein_coding	SH3 domain containing ring finger 1
P6_0h_vs_P10_0h	up		ENSG00000013573.16	1.07541	4.92755	2.56629e-06	7.12756e-05	9.42	4.91	DDX11	chr12	protein_coding	DEAD/H (Asp-Glu-Ala-Asp/His) box helicase 11
P6_0h_vs_P10_0h	up		ENSG00000072864.12	1.05392	5.24243	2.57673e-06	7.14996e-05	11.4	6.03	NDE1	chr16	protein_coding	nudE neurodevelopment protein 1
P6_0h_vs_P10_0h	up		ENSG00000167977.8	1.04482	5.4117	2.58271e-06	7.15994e-05	20.72	11.02	KCTD5	chr16	protein_coding	potassium channel tetramerization domain containing 5
P6_0h_vs_P10_0h	up		ENSG00000117479.12	1.26024	3.36623	2.65149e-06	7.34385e-05	3.54	1.62	SLC19A2	chr1	protein_coding	solute carrier family 19 (thiamine transporter), member 2
P6_0h_vs_P10_0h	up		ENSG00000167513.8	1.13956	4.18796	2.78122e-06	7.67488e-05	6.92	3.45	CDT1	chr16	protein_coding	chromatin licensing and DNA replication factor 1
P6_0h_vs_P10_0h	up		ENSG00000123975.4	1.03211	5.59802	2.79143e-06	7.69601e-05	95.18	51.1	CKS2	chr9	protein_coding	CDC28 protein kinase regulatory subunit 2
P6_0h_vs_P10_0h	up		ENSG00000157617.16	0.995408	6.69371	2.80052e-06	7.71399e-05	19.14	10.54	C2CD2	chr21	protein_coding	C2 calcium-dependent domain containing 2
P6_0h_vs_P10_0h	up		ENSG00000183840.6	1.72194	1.87829	2.86534e-06	7.87093e-05	1.76	0.58	GPR39	chr2	protein_coding	G protein-coupled receptor 39
P6_0h_vs_P10_0h	up		ENSG00000169016.16	1.16728	3.90938	3.01314e-06	8.24237e-05	5.39	2.63	E2F6	chr2	protein_coding	E2F transcription factor 6
P6_0h_vs_P10_0h	up		ENSG00000006459.10	1.16908	3.88429	3.03547e-06	8.29283e-05	1.97	0.96	KDM7A	chr7	protein_coding	lysine (K)-specific demethylase 7A
P6_0h_vs_P10_0h	up		ENSG00000211772.8	1.43533	2.6025	3.14795e-06	8.58451e-05	5.47	2.22	TRBC2	chr7	TR_C_gene	T cell receptor beta constant 2
P6_0h_vs_P10_0h	up		ENSG00000162073.13	1.15653	3.96997	3.22763e-06	8.79382e-05	6.51	3.2	PAQR4	chr16	protein_coding	progestin and adipoQ receptor family member IV
P6_0h_vs_P10_0h	up		ENSG00000166123.13	1.01539	5.8265	3.26714e-06	8.87735e-05	15.24	8.28	GPT2	chr16	protein_coding	glutamic pyruvate transaminase (alanine aminotransferase) 2
P6_0h_vs_P10_0h	up		ENSG00000198055.10	1.03962	5.28426	3.29184e-06	8.93639e-05	14.35	7.66	GRK6	chr5	protein_coding	G protein-coupled receptor kinase 6
P6_0h_vs_P10_0h	up		ENSG00000124571.17	1.0106	5.94455	3.36e-06	9.105e-05	13.77	7.5	XPO5	chr6	protein_coding	exportin 5
P6_0h_vs_P10_0h	up		ENSG00000104856.13	1.24617	3.35646	3.38595e-06	9.16706e-05	5.59	2.58	RELB	chr19	protein_coding	v-rel avian reticuloendotheliosis viral oncogene homolog B
P6_0h_vs_P10_0h	up		ENSG00000041802.10	1.0041	6.09163	3.43397e-06	9.27201e-05	22.86	12.51	LSG1	chr3	protein_coding	large 60S subunit nuclear export GTPase 1
P6_0h_vs_P10_0h	up		ENSG00000261732.1	1.29558	3.1142	3.44187e-06	9.28502e-05	2.06	0.92	LA16c-431H6.6	chr16	protein_coding	--
P6_0h_vs_P10_0h	up		ENSG00000165474.5	2.80381	0.515729	3.55231e-06	9.57436e-05	0.88	0.14	GJB2	chr13	protein_coding	gap junction protein, beta 2, 26kDa
P6_0h_vs_P10_0h	up		ENSG00000101361.14	0.966624	8.05118	3.58867e-06	9.66371e-05	131.3	73.76	NOP56	chr20	protein_coding	NOP56 ribonucleoprotein
P6_0h_vs_P10_0h	up		ENSG00000110925.6	1.0637	4.82187	3.6098e-06	9.71192e-05	7.67	4.03	CSRNP2	chr12	protein_coding	cysteine-serine-rich nuclear protein 2
P6_0h_vs_P10_0h	up		ENSG00000163545.8	1.84425	1.59705	3.61545e-06	9.71683e-05	1.21	0.37	NUAK2	chr1	protein_coding	NUAK family, SNF1-like kinase, 2
P6_0h_vs_P10_0h	up		ENSG00000166483.10	1.07302	4.70898	3.65551e-06	9.80856e-05	7.45	3.88	WEE1	chr11	protein_coding	WEE1 G2 checkpoint kinase
P6_0h_vs_P10_0h	up		ENSG00000198380.12	0.967137	7.84555	3.6911e-06	9.88726e-05	31.4	17.63	GFPT1	chr2	protein_coding	glutamine--fructose-6-phosphate transaminase 1
P6_0h_vs_P10_0h	up		ENSG00000102265.11	0.964451	8.0878	3.74611e-06	0.000100159	221.42	124.58	TIMP1	chrX	protein_coding	TIMP metallopeptidase inhibitor 1
P6_0h_vs_P10_0h	up		ENSG00000137812.19	0.989332	6.39485	3.82317e-06	0.000102129	10.49	5.8	CASC5	chr15	protein_coding	cancer susceptibility candidate 5
P6_0h_vs_P10_0h	up		ENSG00000244242.1	1.38305	2.70542	3.88095e-06	0.000103488	2.26	0.95	IFITM10	chr11	protein_coding	interferon induced transmembrane protein 10
P6_0h_vs_P10_0h	up		ENSG00000188610.12	1.38305	2.70542	3.88095e-06	0.000103488	3.2	1.35	FAM72B	chr1	protein_coding	family with sequence similarity 72, member B
P6_0h_vs_P10_0h	up		ENSG00000181773.6	3.0934	0.222384	3.93054e-06	0.000104718	0.83	0.1	GPR3	chr1	protein_coding	G protein-coupled receptor 3
P6_0h_vs_P10_0h	up		ENSG00000078018.19	1.12883	4.07804	3.94686e-06	0.000104967	2.02	1.02	MAP2	chr2	protein_coding	microtubule-associated protein 2
P6_0h_vs_P10_0h	up		ENSG00000197451.10	0.957819	8.68302	3.99853e-06	0.000106153	258.25	145.97	HNRNPAB	chr5	protein_coding	heterogeneous nuclear ribonucleoprotein A/B
P6_0h_vs_P10_0h	up		ENSG00000163393.12	2.17188	1.05694	4.03453e-06	0.000107015	0.59	0.14	SLC22A15	chr1	protein_coding	solute carrier family 22, member 15
P6_0h_vs_P10_0h	up		ENSG00000115648.13	0.978489	6.71473	4.05455e-06	0.000107451	30.12	16.78	MLPH	chr2	protein_coding	melanophilin
P6_0h_vs_P10_0h	up		ENSG00000141076.17	1.01676	5.53623	4.06701e-06	0.000107686	12.3	6.68	CIRH1A	chr16	protein_coding	cirrhosis, autosomal recessive 1A (cirhin)
P6_0h_vs_P10_0h	up		ENSG00000145555.14	0.987278	6.3892	4.11994e-06	0.000108919	7.62	4.22	MYO10	chr5	protein_coding	myosin X
P6_0h_vs_P10_0h	up		ENSG00000145050.15	0.974636	6.86952	4.14299e-06	0.000109217	120.67	67.41	MANF	chr3	protein_coding	mesencephalic astrocyte-derived neurotrophic factor
P6_0h_vs_P10_0h	up		ENSG00000178860.8	1.17048	3.76528	4.16068e-06	0.000109492	8.32	4.05	MSC	chr8	protein_coding	musculin
P6_0h_vs_P10_0h	up		ENSG00000213593.9	0.999028	5.94471	4.16664e-06	0.000109553	45.05	24.75	TMX2	chr11	protein_coding	thioredoxin-related transmembrane protein 2
P6_0h_vs_P10_0h	up		ENSG00000111057.10	0.975515	6.79142	4.19294e-06	0.000110148	65.61	36.63	KRT18	chr12	protein_coding	keratin 18, type I
P6_0h_vs_P10_0h	up		ENSG00000112245.9	0.966553	7.31998	4.25876e-06	0.000111779	37.3	20.96	PTP4A1	chr6	protein_coding	protein tyrosine phosphatase type IVA, member 1
P6_0h_vs_P10_0h	up		ENSG00000161036.10	1.14991	3.9148	4.26332e-06	0.000111802	8.18	4.04	LRWD1	chr7	protein_coding	leucine-rich repeats and WD repeat domain containing 1
P6_0h_vs_P10_0h	up		ENSG00000068438.14	1.04844	4.93386	4.27104e-06	0.000111906	16.81	8.92	FTSJ1	chrX	protein_coding	FtsJ RNA methyltransferase homolog 1 (E. coli)
P6_0h_vs_P10_0h	up		ENSG00000177707.10	1.01911	5.44293	4.35579e-06	0.000114028	11.3	6.12	PVRL3	chr3	protein_coding	poliovirus receptor-related 3
P6_0h_vs_P10_0h	up		ENSG00000133657.14	0.975376	6.61735	4.53905e-06	0.000118413	11.87	6.63	ATP13A3	chr3	protein_coding	ATPase type 13A3
P6_0h_vs_P10_0h	up		ENSG00000008710.17	1.0073	5.62631	4.55247e-06	0.000118557	4.18	2.29	PKD1	chr16	protein_coding	polycystic kidney disease 1 (autosomal dominant)
P6_0h_vs_P10_0h	up		ENSG00000145244.11	1.3487	2.78831	4.63945e-06	0.000120509	1.65	0.71	CORIN	chr4	protein_coding	corin, serine peptidase
P6_0h_vs_P10_0h	up		ENSG00000176697.18	1.04331	4.91825	4.73853e-06	0.000122765	4.71	2.51	BDNF	chr11	protein_coding	brain-derived neurotrophic factor
P6_0h_vs_P10_0h	up		ENSG00000074935.13	1.06839	4.57596	4.96353e-06	0.000128373	13.5	7.07	TUBE1	chr6	protein_coding	tubulin, epsilon 1
P6_0h_vs_P10_0h	up		ENSG00000215784.5	1.80487	1.62705	5.11185e-06	0.000131982	1.76	0.55	FAM72D	chr1	protein_coding	family with sequence similarity 72, member D
P6_0h_vs_P10_0h	up		ENSG00000138660.11	1.0128	5.34617	5.21126e-06	0.000134434	16.81	9.14	AP1AR	chr4	protein_coding	adaptor-related protein complex 1 associated regulatory protein
P6_0h_vs_P10_0h	up		ENSG00000105976.14	0.968524	6.61889	5.27609e-06	0.000135873	17.46	9.79	MET	chr7	protein_coding	MET proto-oncogene, receptor tyrosine kinase
P6_0h_vs_P10_0h	up		ENSG00000156136.9	1.01546	5.26495	5.39111e-06	0.000138479	16.4	8.9	DCK	chr4	protein_coding	deoxycytidine kinase
P6_0h_vs_P10_0h	up		ENSG00000144283.21	0.986875	5.91889	5.53424e-06	0.000141672	12.15	6.73	PKP4	chr2	protein_coding	plakophilin 4
P6_0h_vs_P10_0h	up		ENSG00000112742.9	0.992172	5.77853	5.71046e-06	0.000145811	17.2	9.49	TTK	chr6	protein_coding	TTK protein kinase
P6_0h_vs_P10_0h	up		ENSG00000153904.18	0.97743	6.219	5.74809e-06	0.000146647	19.39	10.81	DDAH1	chr1	protein_coding	dimethylarginine dimethylaminohydrolase 1
P6_0h_vs_P10_0h	up		ENSG00000163734.4	2.14093	1.03308	5.80443e-06	0.000147584	2.7	0.67	CXCL3	chr4	protein_coding	chemokine (C-X-C motif) ligand 3
P6_0h_vs_P10_0h	up		ENSG00000104756.15	0.952521	7.22721	5.98412e-06	0.000151822	52.15	29.59	KCTD9	chr8	protein_coding	potassium channel tetramerization domain containing 9
P6_0h_vs_P10_0h	up		ENSG00000141391.13	1.26205	3.09086	6.01221e-06	0.000152165	4.53	2.07	SLMO1	chr18	protein_coding	slowmo homolog 1 (Drosophila)
P6_0h_vs_P10_0h	up		ENSG00000143067.4	1.07219	4.39478	6.06561e-06	0.000152938	5.06	2.64	ZNF697	chr1	protein_coding	zinc finger protein 697
P6_0h_vs_P10_0h	up		ENSG00000137449.15	0.988892	5.71591	6.06587e-06	0.000152938	9.1	5.04	CPEB2	chr4	protein_coding	cytoplasmic polyadenylation element binding protein 2
P6_0h_vs_P10_0h	up		ENSG00000175216.14	0.93812	8.73183	6.20328e-06	0.000156141	69.69	39.93	CKAP5	chr11	protein_coding	cytoskeleton associated protein 5
P6_0h_vs_P10_0h	up		ENSG00000134278.14	0.979535	5.95125	6.32204e-06	0.000158467	12.78	7.12	SPIRE1	chr18	protein_coding	spire-type actin nucleation factor 1
P6_0h_vs_P10_0h	up		ENSG00000115756.12	1.0846	4.25308	6.35213e-06	0.000159089	8.47	4.38	HPCAL1	chr2	protein_coding	hippocalcin-like 1
P6_0h_vs_P10_0h	up		ENSG00000107566.13	0.950883	7.12316	6.40856e-06	0.000160369	28.48	16.18	ERLIN1	chr10	protein_coding	ER lipid raft associated 1
P6_0h_vs_P10_0h	up		ENSG00000173218.14	1.01294	5.19525	6.42071e-06	0.000160539	5.01	2.72	VANGL1	chr1	protein_coding	VANGL planar cell polarity protein 1
P6_0h_vs_P10_0h	up		ENSG00000172260.13	0.994383	5.55505	6.52846e-06	0.000162692	4.32	2.38	NEGR1	chr1	protein_coding	neuronal growth regulator 1
P6_0h_vs_P10_0h	up		ENSG00000144231.10	1.00424	5.35829	6.5621e-06	0.00016326	9.39	5.14	POLR2D	chr2	protein_coding	polymerase (RNA) II (DNA directed) polypeptide D
P6_0h_vs_P10_0h	up		ENSG00000163811.11	0.951042	7.02512	6.59692e-06	0.000163991	43.62	24.77	WDR43	chr2	protein_coding	WD repeat domain 43
P6_0h_vs_P10_0h	up		ENSG00000072041.16	1.03017	4.8848	6.73907e-06	0.000167386	4.5	2.42	SLC6A15	chr12	protein_coding	solute carrier family 6 (neutral amino acid transporter), member 15
P6_0h_vs_P10_0h	up		ENSG00000107937.18	0.942503	7.60839	6.75197e-06	0.000167568	45.42	25.95	GTPBP4	chr10	protein_coding	GTP binding protein 4
P6_0h_vs_P10_0h	up		ENSG00000113407.13	0.933706	8.54165	6.99685e-06	0.000173502	96.42	55.42	TARS	chr5	protein_coding	threonyl-tRNA synthetase
P6_0h_vs_P10_0h	up		ENSG00000031691.6	1.27648	3.03522	7.03289e-06	0.000174252	5.96	2.7	CENPQ	chr6	protein_coding	centromere protein Q
P6_0h_vs_P10_0h	up		ENSG00000176915.14	0.939278	7.65604	7.17261e-06	0.000177422	36.15	20.69	ANKLE2	chr12	protein_coding	ankyrin repeat and LEM domain containing 2
P6_0h_vs_P10_0h	up		ENSG00000196449.3	1.28242	2.95284	7.23649e-06	0.000178855	5.35	2.41	YRDC	chr1	protein_coding	yrdC N(6)-threonylcarbamoyltransferase domain containing
P6_0h_vs_P10_0h	up		ENSG00000167721.10	0.945748	7.07504	7.28611e-06	0.000179934	29.76	16.96	TSR1	chr17	protein_coding	TSR1, 20S rRNA accumulation, homolog (S. cerevisiae)
P6_0h_vs_P10_0h	up		ENSG00000136271.10	0.986828	5.58797	7.3216e-06	0.000180662	24.55	13.6	DDX56	chr7	protein_coding	DEAD (Asp-Glu-Ala-Asp) box helicase 56
P6_0h_vs_P10_0h	up		ENSG00000198824.5	0.982474	5.67695	7.44438e-06	0.00018339	16.06	8.92	CHAMP1	chr13	protein_coding	chromosome alignment maintaining phosphoprotein 1
P6_0h_vs_P10_0h	up		ENSG00000156299.12	1.05077	4.49453	7.52942e-06	0.000185182	3.78	2	TIAM1	chr21	protein_coding	T-cell lymphoma invasion and metastasis 1
P6_0h_vs_P10_0h	up		ENSG00000051341.13	1.02916	4.81187	7.58458e-06	0.000186386	3.72	2	POLQ	chr3	protein_coding	polymerase (DNA directed), theta
P6_0h_vs_P10_0h	up		ENSG00000257411.1	0.937366	7.56652	7.63576e-06	0.000187491	457.31	262.18	RP11-603J24.9	chr12	protein_coding	--
P6_0h_vs_P10_0h	up		ENSG00000105447.12	1.02493	4.84775	7.66443e-06	0.000188041	6.21	3.35	GRWD1	chr19	protein_coding	glutamate-rich WD repeat containing 1
P6_0h_vs_P10_0h	up		ENSG00000205937.11	0.936889	7.53048	7.78255e-06	0.000190473	71.81	41.18	RNPS1	chr16	protein_coding	RNA binding protein S1, serine-rich domain
P6_0h_vs_P10_0h	up		ENSG00000111247.14	1.05486	4.45269	7.8441e-06	0.000191823	12.23	6.46	RAD51AP1	chr12	protein_coding	RAD51 associated protein 1
P6_0h_vs_P10_0h	up		ENSG00000164284.14	1.09292	4.07633	7.91697e-06	0.000193448	4.88	2.51	GRPEL2	chr5	protein_coding	GrpE-like 2, mitochondrial (E. coli)
P6_0h_vs_P10_0h	up		ENSG00000186432.8	0.940201	7.11019	8.13204e-06	0.000198542	18.16	10.39	KPNA4	chr3	protein_coding	karyopherin alpha 4 (importin alpha 3)
P6_0h_vs_P10_0h	up		ENSG00000197063.10	1.02068	4.84915	8.40537e-06	0.000204386	6.63	3.59	MAFG	chr17	protein_coding	v-maf avian musculoaponeurotic fibrosarcoma oncogene homolog G
P6_0h_vs_P10_0h	up		ENSG00000113494.16	4.54156	-0.250745	8.426e-06	0.000204557	0.11	0	PRLR	chr5	protein_coding	prolactin receptor
P6_0h_vs_P10_0h	up		ENSG00000136244.11	3.63253	-0.199354	8.426e-06	0.000204557	0.77	0.06	IL6	chr7	protein_coding	interleukin 6
P6_0h_vs_P10_0h	up		ENSG00000118193.11	0.976298	5.67754	8.53218e-06	0.000206801	8.36	4.67	KIF14	chr1	protein_coding	kinesin family member 14
P6_0h_vs_P10_0h	up		ENSG00000142731.10	1.05442	4.40056	8.78546e-06	0.000212426	6.41	3.39	PLK4	chr4	protein_coding	polo-like kinase 4
P6_0h_vs_P10_0h	up		ENSG00000026508.16	0.918724	9.69545	8.85907e-06	0.000214034	158.93	92.3	CD44	chr11	protein_coding	CD44 molecule (Indian blood group)
P6_0h_vs_P10_0h	up		ENSG00000197646.7	1.54843	2.00816	8.90519e-06	0.000214975	2.24	0.84	PDCD1LG2	chr9	protein_coding	programmed cell death 1 ligand 2
P6_0h_vs_P10_0h	up		ENSG00000068383.18	1.04287	4.48374	9.09266e-06	0.000218974	8.81	4.69	INPP5A	chr10	protein_coding	inositol polyphosphate-5-phosphatase, 40kDa
P6_0h_vs_P10_0h	up		ENSG00000102554.13	1.03896	4.56665	9.31289e-06	0.000223919	7.61	4.07	KLF5	chr13	protein_coding	Kruppel-like factor 5 (intestinal)
P6_0h_vs_P10_0h	up		ENSG00000136108.14	0.928788	7.49826	9.36369e-06	0.000224919	50.17	28.93	CKAP2	chr13	protein_coding	cytoskeleton associated protein 2
P6_0h_vs_P10_0h	up		ENSG00000091622.15	1.85551	1.33962	9.41362e-06	0.000225799	0.49	0.15	PITPNM3	chr17	protein_coding	PITPNM family member 3
P6_0h_vs_P10_0h	up		ENSG00000149591.16	0.92889	7.42061	9.52435e-06	0.000228091	84.01	48.44	TAGLN	chr11	protein_coding	transgelin
P6_0h_vs_P10_0h	up		ENSG00000070814.17	0.932999	7.05527	9.67725e-06	0.000231569	27.39	15.75	TCOF1	chr5	protein_coding	Treacher Collins-Franceschetti syndrome 1
P6_0h_vs_P10_0h	up		ENSG00000137267.5	0.999109	5.09715	9.73962e-06	0.000232691	25.64	14.08	TUBB2A	chr6	protein_coding	tubulin, beta 2A class IIa
P6_0h_vs_P10_0h	up		ENSG00000169826.7	0.937695	6.72715	9.84641e-06	0.000235041	33.5	19.2	CSGALNACT2	chr10	protein_coding	chondroitin sulfate N-acetylgalactosaminyltransferase 2
P6_0h_vs_P10_0h	up		ENSG00000109220.10	1.00143	5.01892	9.86461e-06	0.000235041	32.46	17.8	CHIC2	chr4	protein_coding	cysteine-rich hydrophobic domain 2
P6_0h_vs_P10_0h	up		ENSG00000083857.13	0.924132	7.70153	9.89986e-06	0.000235397	16.55	9.57	FAT1	chr4	protein_coding	FAT atypical cadherin 1
P6_0h_vs_P10_0h	up		ENSG00000049541.10	1.01409	4.78429	9.95173e-06	0.000236444	18.9	10.27	RFC2	chr7	protein_coding	replication factor C (activator 1) 2, 40kDa
P6_0h_vs_P10_0h	up		ENSG00000161647.18	1.18848	3.31672	1.01114e-05	0.000240047	3.95	1.9	MPP3	chr17	protein_coding	membrane protein, palmitoylated 3 (MAGUK p55 subfamily member 3)
P6_0h_vs_P10_0h	up		ENSG00000114767.6	1.12633	3.69619	1.01969e-05	0.000241887	10.06	5.06	RRP9	chr3	protein_coding	ribosomal RNA processing 9, small subunit (SSU) processome component, homolog (yeast)
P6_0h_vs_P10_0h	up		ENSG00000070404.9	0.954173	6.06214	1.03033e-05	0.000243835	29.13	16.5	FSTL3	chr19	protein_coding	follistatin-like 3 (secreted glycoprotein)
P6_0h_vs_P10_0h	up		ENSG00000134954.14	0.922706	7.65562	1.03118e-05	0.000243844	42.78	24.78	ETS1	chr11	protein_coding	v-ets avian erythroblastosis virus E26 oncogene homolog 1
P6_0h_vs_P10_0h	up		ENSG00000126215.13	1.29627	2.75164	1.05587e-05	0.000248714	2.66	1.19	XRCC3	chr14	protein_coding	X-ray repair complementing defective repair in Chinese hamster cells 3
P6_0h_vs_P10_0h	up		ENSG00000133808.4	3.04114	0.180099	1.05674e-05	0.000248714	0.56	0.07	MICALCL	chr11	protein_coding	MICAL C-terminal like
P6_0h_vs_P10_0h	up		ENSG00000139211.6	3.04114	0.180099	1.05674e-05	0.000248714	0.43	0.06	AMIGO2	chr12	protein_coding	adhesion molecule with Ig-like domain 2
P6_0h_vs_P10_0h	up		ENSG00000196611.4	2.15808	0.936966	1.06029e-05	0.000249355	1.38	0.34	MMP1	chr11	protein_coding	matrix metallopeptidase 1
P6_0h_vs_P10_0h	up		ENSG00000175305.16	1.61907	1.84886	1.06852e-05	0.000250898	1.4	0.5	CCNE2	chr8	protein_coding	cyclin E2
P6_0h_vs_P10_0h	up		ENSG00000137168.7	0.943225	6.27302	1.10356e-05	0.000258722	52.5	29.98	PPIL1	chr6	protein_coding	peptidylprolyl isomerase (cyclophilin)-like 1
P6_0h_vs_P10_0h	up		ENSG00000151693.9	0.93457	6.57335	1.12296e-05	0.00026286	19.63	11.28	ASAP2	chr2	protein_coding	ArfGAP with SH3 domain, ankyrin repeat and PH domain 2
P6_0h_vs_P10_0h	up		ENSG00000172349.16	1.99276	1.20524	1.12694e-05	0.00026349	0.32	0.09	IL16	chr15	protein_coding	interleukin 16
P6_0h_vs_P10_0h	up		ENSG00000198742.9	0.959508	5.77004	1.1274e-05	0.00026349	11.26	6.36	SMURF1	chr7	protein_coding	SMAD specific E3 ubiquitin protein ligase 1
P6_0h_vs_P10_0h	up		ENSG00000132481.6	1.20299	3.15828	1.12898e-05	0.000263654	4.89	2.33	TRIM47	chr17	protein_coding	tripartite motif containing 47
P6_0h_vs_P10_0h	up		ENSG00000185070.10	1.00437	4.86763	1.13855e-05	0.000265475	1.04	0.57	FLRT2	chr14	protein_coding	fibronectin leucine rich transmembrane protein 2
P6_0h_vs_P10_0h	up		ENSG00000149177.12	1.00913	4.77215	1.22446e-05	0.000284845	3.6	1.96	PTPRJ	chr11	protein_coding	protein tyrosine phosphatase, receptor type, J
P6_0h_vs_P10_0h	up		ENSG00000154640.14	1.01513	4.6845	1.24172e-05	0.000288543	19.4	10.54	BTG3	chr21	protein_coding	BTG family, member 3
P6_0h_vs_P10_0h	up		ENSG00000122644.12	1.02811	4.51193	1.24227e-05	0.000288543	8.06	4.34	ARL4A	chr7	protein_coding	ADP-ribosylation factor-like 4A
P6_0h_vs_P10_0h	up		ENSG00000115009.11	1.24581	2.94519	1.29739e-05	0.000300649	11.45	5.3	CCL20	chr2	protein_coding	chemokine (C-C motif) ligand 20
P6_0h_vs_P10_0h	up		ENSG00000177426.20	1.00803	4.72174	1.30711e-05	0.000302202	4.62	2.52	TGIF1	chr18	protein_coding	TGFB-induced factor homeobox 1
P6_0h_vs_P10_0h	up		ENSG00000111206.12	0.930036	6.41592	1.3287e-05	0.000306723	27.54	15.87	FOXM1	chr12	protein_coding	forkhead box M1
P6_0h_vs_P10_0h	up		ENSG00000179388.8	2.03511	1.05379	1.33265e-05	0.000307399	0.65	0.17	EGR3	chr8	protein_coding	early growth response 3
P6_0h_vs_P10_0h	up		ENSG00000104419.14	0.950825	5.74464	1.36057e-05	0.000313598	16.86	9.57	NDRG1	chr8	protein_coding	N-myc downstream regulated 1
P6_0h_vs_P10_0h	up		ENSG00000130751.9	2.67099	0.409446	1.36697e-05	0.000313736	0.86	0.15	NPAS1	chr19	protein_coding	neuronal PAS domain protein 1
P6_0h_vs_P10_0h	up		ENSG00000196460.12	1.16675	3.36661	1.36743e-05	0.000313736	7.55	3.69	RFX8	chr2	protein_coding	RFX family member 8, lacking RFX DNA binding domain
P6_0h_vs_P10_0h	up		ENSG00000150630.3	0.989055	4.92629	1.37594e-05	0.000315449	17.55	9.71	VEGFC	chr4	protein_coding	vascular endothelial growth factor C
P6_0h_vs_P10_0h	up		ENSG00000122643.18	1.01619	4.60247	1.37957e-05	0.000315896	12.26	6.65	NT5C3A	chr7	protein_coding	5'-nucleotidase, cytosolic IIIA
P6_0h_vs_P10_0h	up		ENSG00000125485.17	0.992175	4.89234	1.38068e-05	0.000315896	6.61	3.65	DDX31	chr9	protein_coding	DEAD (Asp-Glu-Ala-Asp) box polypeptide 31
P6_0h_vs_P10_0h	up		ENSG00000143179.12	0.998269	4.80866	1.40879e-05	0.000321509	16.77	9.22	UCK2	chr1	protein_coding	uridine-cytidine kinase 2
P6_0h_vs_P10_0h	up		ENSG00000160888.6	0.980222	5.05615	1.41601e-05	0.000322913	12.88	7.17	IER2	chr19	protein_coding	immediate early response 2
P6_0h_vs_P10_0h	up		ENSG00000179833.4	0.93672	6.05774	1.44818e-05	0.000329999	14.15	8.11	SERTAD2	chr2	protein_coding	SERTA domain containing 2
P6_0h_vs_P10_0h	up		ENSG00000110619.16	0.904693	7.86733	1.45917e-05	0.000331558	88.03	51.63	CARS	chr11	protein_coding	cysteinyl-tRNA synthetase
P6_0h_vs_P10_0h	up		ENSG00000115875.18	0.9097	7.36794	1.45943e-05	0.000331558	77.77	45.45	SRSF7	chr2	protein_coding	serine/arginine-rich splicing factor 7
P6_0h_vs_P10_0h	up		ENSG00000153294.11	3.56252	-0.255782	1.47851e-05	0.000335145	0.37	0.03	ADGRF4	chr6	protein_coding	adhesion G protein-coupled receptor F4
P6_0h_vs_P10_0h	up		ENSG00000176678.5	1.06161	4.05529	1.47856e-05	0.000335145	5.5	2.89	FOXL1	chr16	protein_coding	forkhead box L1
P6_0h_vs_P10_0h	up		ENSG00000146376.10	0.944272	5.77945	1.50243e-05	0.000338534	14.53	8.29	ARHGAP18	chr6	protein_coding	Rho GTPase activating protein 18
P6_0h_vs_P10_0h	up		ENSG00000196756.11	1.23636	2.93868	1.50252e-05	0.000338534	7.48	3.48	SNHG17	chr20	processed_transcript	small nucleolar RNA host gene 17
P6_0h_vs_P10_0h	up		ENSG00000138376.10	1.09565	3.76179	1.50919e-05	0.000339783	3	1.54	BARD1	chr2	protein_coding	BRCA1 associated RING domain 1
P6_0h_vs_P10_0h	up		ENSG00000186638.15	1.14859	3.37935	1.51672e-05	0.000340967	2.05	1.02	KIF24	chr9	protein_coding	kinesin family member 24
P6_0h_vs_P10_0h	up		ENSG00000120942.13	1.18127	3.24401	1.52688e-05	0.000342994	2.98	1.44	UBIAD1	chr1	protein_coding	UbiA prenyltransferase domain containing 1
P6_0h_vs_P10_0h	up		ENSG00000271781.1	7.27108	-0.563889	1.54285e-05	0.000346323	1.35	0	CTD-2589H19.6	chr5	antisense	--
P6_0h_vs_P10_0h	up		ENSG00000196715.5	0.934546	5.95792	1.61857e-05	0.000361701	12.41	7.13	VKORC1L1	chr7	protein_coding	vitamin K epoxide reductase complex, subunit 1-like 1
P6_0h_vs_P10_0h	up		ENSG00000166261.10	1.0321	4.30111	1.62972e-05	0.000363652	5.63	3.02	ZNF202	chr11	protein_coding	zinc finger protein 202
P6_0h_vs_P10_0h	up		ENSG00000174564.12	1.35348	2.46918	1.65847e-05	0.000369246	3.45	1.48	IL20RB	chr3	protein_coding	interleukin 20 receptor beta
P6_0h_vs_P10_0h	up		ENSG00000088826.17	1.0152	4.42057	1.66723e-05	0.000370921	10.18	5.53	SMOX	chr20	protein_coding	spermine oxidase
P6_0h_vs_P10_0h	up		ENSG00000182379.9	1.85217	1.26233	1.67879e-05	0.000372941	1.82	0.55	NXPH4	chr12	protein_coding	neurexophilin 4
P6_0h_vs_P10_0h	up		ENSG00000238266.1	1.85217	1.26233	1.67879e-05	0.000372941	1.07	0.32	LINC00707	chr10	lincRNA	long intergenic non-protein coding RNA 707
P6_0h_vs_P10_0h	up		ENSG00000267216.1	0.96186	5.21036	1.70664e-05	0.00037857	10.38	5.85	AC010642.1	chr19	protein_coding	--
P6_0h_vs_P10_0h	up		ENSG00000233024.7	2.07696	0.984194	1.72368e-05	0.000381786	1.71	0.44	RP11-1212A22.4	chr16	protein_coding	--
P6_0h_vs_P10_0h	up		ENSG00000114529.12	2.07696	0.984194	1.72368e-05	0.000381786	0.95	0.25	C3orf52	chr3	protein_coding	chromosome 3 open reading frame 52
P6_0h_vs_P10_0h	up		ENSG00000110660.14	1.02602	4.35197	1.7269e-05	0.000382218	6.75	3.64	SLC35F2	chr11	protein_coding	solute carrier family 35, member F2
P6_0h_vs_P10_0h	up		ENSG00000142627.12	1.07649	3.84783	1.76251e-05	0.000387211	4.4	2.29	EPHA2	chr1	protein_coding	EPH receptor A2
P6_0h_vs_P10_0h	up		ENSG00000140092.14	0.896987	7.70165	1.77486e-05	0.00038911	75.75	44.66	FBLN5	chr14	protein_coding	fibulin 5
P6_0h_vs_P10_0h	up		ENSG00000257167.2	1.42408	2.17022	1.7969e-05	0.000393083	1.73	0.71	TMPO-AS1	chr12	antisense	TMPO antisense RNA 1
P6_0h_vs_P10_0h	up		ENSG00000138134.11	0.973007	5.00013	1.80572e-05	0.000394726	6.52	3.64	STAMBPL1	chr10	protein_coding	STAM binding protein-like 1
P6_0h_vs_P10_0h	up		ENSG00000182963.9	0.968918	5.07366	1.81493e-05	0.000396451	4.86	2.72	GJC1	chr17	protein_coding	gap junction protein, gamma 1, 45kDa
P6_0h_vs_P10_0h	up		ENSG00000163923.9	1.06608	3.94156	1.83983e-05	0.000401015	17.54	9.19	RPL39L	chr3	protein_coding	ribosomal protein L39-like
P6_0h_vs_P10_0h	up		ENSG00000214706.10	0.990183	4.71908	1.8487e-05	0.000402366	13.15	7.26	IFRD2	chr3	protein_coding	interferon-related developmental regulator 2
P6_0h_vs_P10_0h	up		ENSG00000167670.15	0.914577	6.37816	1.86885e-05	0.000406457	29.21	17.01	CHAF1A	chr19	protein_coding	chromatin assembly factor 1, subunit A (p150)
P6_0h_vs_P10_0h	up		ENSG00000173210.19	0.899874	7.19906	1.87944e-05	0.000408465	27.06	15.92	ABLIM3	chr5	protein_coding	actin binding LIM protein family, member 3
P6_0h_vs_P10_0h	up		ENSG00000089195.14	0.936166	5.59886	2.0042e-05	0.000434639	24.3	13.94	TRMT6	chr20	protein_coding	tRNA methyltransferase 6
P6_0h_vs_P10_0h	up		ENSG00000140157.14	0.924672	5.84383	2.13893e-05	0.000461858	20.59	11.91	NIPA2	chr15	protein_coding	non imprinted in Prader-Willi/Angelman syndrome 2
P6_0h_vs_P10_0h	up		ENSG00000214367.7	0.969736	4.88963	2.14701e-05	0.000463269	4.98	2.79	HAUS3	chr4	protein_coding	HAUS augmin-like complex, subunit 3
P6_0h_vs_P10_0h	up		ENSG00000152377.12	0.8961	6.99372	2.16078e-05	0.000465618	30.71	18.12	SPOCK1	chr5	protein_coding	sparc/osteonectin, cwcv and kazal-like domains proteoglycan (testican) 1
P6_0h_vs_P10_0h	up		ENSG00000158985.13	0.968591	4.88485	2.16294e-05	0.000465705	7.83	4.39	CDC42SE2	chr5	protein_coding	CDC42 small effector 2
P6_0h_vs_P10_0h	up		ENSG00000198952.8	0.912005	6.24038	2.18685e-05	0.000470181	19.43	11.34	SMG5	chr1	protein_coding	SMG5 nonsense mediated mRNA decay factor
P6_0h_vs_P10_0h	up		ENSG00000105810.9	0.914001	6.12006	2.2016e-05	0.000472339	6.95	4.05	CDK6	chr7	protein_coding	cyclin-dependent kinase 6
P6_0h_vs_P10_0h	up		ENSG00000116717.11	0.900995	6.5539	2.28885e-05	0.000490359	73.41	43.16	GADD45A	chr1	protein_coding	growth arrest and DNA-damage-inducible, alpha
P6_0h_vs_P10_0h	up		ENSG00000139174.10	0.919161	5.87635	2.31984e-05	0.000496643	10.82	6.28	PRICKLE1	chr12	protein_coding	prickle homolog 1 (Drosophila)
P6_0h_vs_P10_0h	up		ENSG00000278259.4	1.00888	4.31644	2.32987e-05	0.000498436	5.42	2.95	MYO19	chr17	protein_coding	myosin XIX
P6_0h_vs_P10_0h	up		ENSG00000185650.9	0.903724	6.35846	2.35936e-05	0.00050367	19.39	11.38	ZFP36L1	chr14	protein_coding	ZFP36 ring finger protein-like 1
P6_0h_vs_P10_0h	up		ENSG00000136603.13	0.929055	5.58693	2.40992e-05	0.000513371	7.83	4.51	SKIL	chr3	protein_coding	SKI-like proto-oncogene
P6_0h_vs_P10_0h	up		ENSG00000116761.11	1.19675	2.99696	2.47435e-05	0.000525648	4.62	2.21	CTH	chr1	protein_coding	cystathionine gamma-lyase
P6_0h_vs_P10_0h	up		ENSG00000273269.1	0.927754	5.55161	2.49941e-05	0.000530181	56.09	32.37	RP11-761B3.1	chr2	protein_coding	--
P6_0h_vs_P10_0h	up		ENSG00000146648.15	0.879514	7.77992	2.52703e-05	0.000535555	21.72	12.96	EGFR	chr7	protein_coding	epidermal growth factor receptor
P6_0h_vs_P10_0h	up		ENSG00000244252.1	4.39797	-0.370214	2.59951e-05	0.000548322	2.17	0.1	RP11-495P10.7	chr1	lincRNA	--
P6_0h_vs_P10_0h	up		ENSG00000111863.12	4.39797	-0.370214	2.59951e-05	0.000548322	0.57	0.03	ADTRP	chr6	protein_coding	androgen-dependent TFPI-regulating protein
P6_0h_vs_P10_0h	up		ENSG00000147642.16	3.48893	-0.314409	2.59951e-05	0.000548322	0.2	0.02	SYBU	chr8	protein_coding	syntabulin (syntaxin-interacting)
P6_0h_vs_P10_0h	up		ENSG00000171792.10	0.954979	4.94283	2.64714e-05	0.000556807	17.56	9.95	RHNO1	chr12	protein_coding	RAD9-HUS1-RAD1 interacting nuclear orphan 1
P6_0h_vs_P10_0h	up		ENSG00000104738.16	0.873872	8.01807	2.73217e-05	0.000573888	71.36	42.75	MCM4	chr8	protein_coding	minichromosome maintenance complex component 4
P6_0h_vs_P10_0h	up		ENSG00000143575.14	0.898974	6.26528	2.81694e-05	0.000590047	71.83	42.29	HAX1	chr1	protein_coding	HCLS1 associated protein X-1
P6_0h_vs_P10_0h	up		ENSG00000134222.16	0.946765	5.02332	2.91933e-05	0.000608105	19.79	11.27	PSRC1	chr1	protein_coding	proline/serine-rich coiled-coil 1
P6_0h_vs_P10_0h	up		ENSG00000114999.7	0.886611	6.67489	2.93199e-05	0.000609892	8.34	4.95	TTL	chr2	protein_coding	tubulin tyrosine ligase
P6_0h_vs_P10_0h	up		ENSG00000159363.17	1.03914	3.89078	2.93398e-05	0.000609892	4.34	2.32	ATP13A2	chr1	protein_coding	ATPase type 13A2
P6_0h_vs_P10_0h	up		ENSG00000067955.13	0.923121	5.49271	2.94154e-05	0.000611041	16.69	9.66	CBFB	chr16	protein_coding	core-binding factor, beta subunit
P6_0h_vs_P10_0h	up		ENSG00000023608.4	0.926526	5.39022	2.97946e-05	0.000618064	18.55	10.72	SNAPC1	chr14	protein_coding	small nuclear RNA activating complex, polypeptide 1, 43kDa
P6_0h_vs_P10_0h	up		ENSG00000102900.12	0.895004	6.26869	3.00207e-05	0.000621895	9.62	5.68	NUP93	chr16	protein_coding	nucleoporin 93kDa
P6_0h_vs_P10_0h	up		ENSG00000042088.13	0.978053	4.50535	3.05536e-05	0.000632445	7.1	3.95	TDP1	chr14	protein_coding	tyrosyl-DNA phosphodiesterase 1
P6_0h_vs_P10_0h	up		ENSG00000178878.12	1.06796	3.62696	3.09669e-05	0.000638858	3.1	1.62	APOLD1	chr12	protein_coding	apolipoprotein L domain containing 1
P6_0h_vs_P10_0h	up		ENSG00000105137.12	0.932871	5.16548	3.26625e-05	0.000671534	10.65	6.12	SYDE1	chr19	protein_coding	synapse defective 1, Rho GTPase, homolog 1 (C. elegans)
P6_0h_vs_P10_0h	up		ENSG00000038295.7	2.39697	0.574959	3.27027e-05	0.000671901	0.29	0.06	TLL1	chr4	protein_coding	tolloid-like 1
P6_0h_vs_P10_0h	up		ENSG00000197771.12	0.893412	6.19256	3.3052e-05	0.000677366	20.01	11.83	MCMBP	chr10	protein_coding	minichromosome maintenance complex binding protein
P6_0h_vs_P10_0h	up		ENSG00000051128.18	0.971707	4.49061	3.30587e-05	0.000677366	10.13	5.67	HOMER3	chr19	protein_coding	homer scaffolding protein 3
P6_0h_vs_P10_0h	up		ENSG00000180875.4	2.57513	0.334168	3.35545e-05	0.000687055	0.44	0.08	GREM2	chr1	protein_coding	gremlin 2, DAN family BMP antagonist
P6_0h_vs_P10_0h	up		ENSG00000179750.15	1.18398	2.95468	3.3975e-05	0.00069472	5.05	2.44	APOBEC3B	chr22	protein_coding	apolipoprotein B mRNA editing enzyme, catalytic polypeptide-like 3B
P6_0h_vs_P10_0h	up		ENSG00000169446.5	0.91365	5.50966	3.47857e-05	0.000708889	14.28	8.32	MMGT1	chrX	protein_coding	membrane magnesium transporter 1
P6_0h_vs_P10_0h	up		ENSG00000104980.7	0.888005	6.24157	3.51242e-05	0.000715302	42.48	25.2	TIMM44	chr19	protein_coding	translocase of inner mitochondrial membrane 44 homolog (yeast)
P6_0h_vs_P10_0h	up		ENSG00000225151.10	1.15855	3.03584	3.53633e-05	0.000719684	2.09	1.03	GOLGA2P7	chr15	transcribed_unprocessed_pseudogene	golgin A2 pseudogene 7
P6_0h_vs_P10_0h	up		ENSG00000185480.11	0.990558	4.24849	3.55568e-05	0.000722768	5.88	3.25	PARPBP	chr12	protein_coding	PARP1 binding protein
P6_0h_vs_P10_0h	up		ENSG00000109917.10	0.875073	6.75982	3.59657e-05	0.000729476	19.17	11.48	ZPR1	chr11	protein_coding	ZPR1 zinc finger
P6_0h_vs_P10_0h	up		ENSG00000165724.5	0.96368	4.61701	3.59915e-05	0.000729508	21.13	11.89	ZMYND19	chr9	protein_coding	zinc finger, MYND-type containing 19
P6_0h_vs_P10_0h	up		ENSG00000164815.10	1.02956	3.90908	3.60581e-05	0.000730364	7.29	3.92	ORC5	chr7	protein_coding	origin recognition complex, subunit 5
P6_0h_vs_P10_0h	up		ENSG00000185803.8	1.02824	3.85845	3.62741e-05	0.000734245	7.85	4.22	SLC52A2	chr8	protein_coding	solute carrier family 52 (riboflavin transporter), member 2
P6_0h_vs_P10_0h	up		ENSG00000164338.9	0.914485	5.37399	3.69885e-05	0.000747699	9.54	5.55	UTP15	chr5	protein_coding	UTP15, U3 small nucleolar ribonucleoprotein, homolog (S. cerevisiae)
P6_0h_vs_P10_0h	up		ENSG00000214826.5	1.25627	2.57184	3.71327e-05	0.000750111	2.52	1.16	DDX12P	chr12	unprocessed_pseudogene	DEAD/H (Asp-Glu-Ala-Asp/His) box polypeptide 12, pseudogene
P6_0h_vs_P10_0h	up		ENSG00000116514.16	1.05619	3.67839	3.7467e-05	0.000755341	5.91	3.12	RNF19B	chr1	protein_coding	ring finger protein 19B
P6_0h_vs_P10_0h	up		ENSG00000130204.12	0.910127	5.47124	3.75923e-05	0.000757361	14.75	8.61	TOMM40	chr19	protein_coding	translocase of outer mitochondrial membrane 40 homolog (yeast)
P6_0h_vs_P10_0h	up		ENSG00000125347.13	0.976637	4.37219	3.85325e-05	0.000773195	6.48	3.61	IRF1	chr5	protein_coding	interferon regulatory factor 1
P6_0h_vs_P10_0h	up		ENSG00000123505.14	0.868403	6.92894	3.89581e-05	0.000780693	38.4	23.09	AMD1	chr6	protein_coding	adenosylmethionine decarboxylase 1
P6_0h_vs_P10_0h	up		ENSG00000259580.1	1.10856	3.23579	3.93521e-05	0.00078754	36.06	18.35	RP11-37C7.1	chr15	processed_transcript	--
P6_0h_vs_P10_0h	up		ENSG00000173597.8	1.01611	3.94824	3.93939e-05	0.000787853	2.59	1.41	SULT1B1	chr4	protein_coding	sulfotransferase family, cytosolic, 1B, member 1
P6_0h_vs_P10_0h	up		ENSG00000162377.5	0.951114	4.67037	3.97228e-05	0.000793003	7.5	4.26	COA7	chr1	protein_coding	cytochrome c oxidase assembly factor 7 (putative)
P6_0h_vs_P10_0h	up		ENSG00000163918.10	0.928577	5.04368	3.97306e-05	0.000793003	24.25	13.99	RFC4	chr3	protein_coding	replication factor C (activator 1) 4, 37kDa
P6_0h_vs_P10_0h	up		ENSG00000174437.16	0.857335	7.80157	3.98318e-05	0.000794277	45.55	27.61	ATP2A2	chr12	protein_coding	ATPase, Ca++ transporting, cardiac muscle, slow twitch 2
P6_0h_vs_P10_0h	up		ENSG00000177192.13	0.964154	4.5067	3.98472e-05	0.000794277	5.51	3.1	PUS1	chr12	protein_coding	pseudouridylate synthase 1
P6_0h_vs_P10_0h	up		ENSG00000073737.16	1.90489	1.05064	4.05448e-05	0.000805513	0.76	0.22	DHRS9	chr2	protein_coding	dehydrogenase/reductase (SDR family) member 9
P6_0h_vs_P10_0h	up		ENSG00000198113.2	1.90489	1.05064	4.05448e-05	0.000805513	0.68	0.2	TOR4A	chr9	protein_coding	torsin family 4, member A
P6_0h_vs_P10_0h	up		ENSG00000136950.13	0.9091	5.43083	4.07758e-05	0.000809385	20.13	11.77	ARPC5L	chr9	protein_coding	actin related protein 2/3 complex, subunit 5-like
P6_0h_vs_P10_0h	up		ENSG00000144867.11	0.899415	5.67991	4.09524e-05	0.000812002	21.17	12.46	SRPRB	chr3	protein_coding	signal recognition particle receptor, B subunit
P6_0h_vs_P10_0h	up		ENSG00000169490.16	0.893967	5.77004	4.12385e-05	0.000816062	17.43	10.29	TM2D2	chr8	protein_coding	TM2 domain containing 2
P6_0h_vs_P10_0h	up		ENSG00000070961.14	0.858969	7.43469	4.13625e-05	0.000817977	27.35	16.55	ATP2B1	chr12	protein_coding	ATPase, Ca++ transporting, plasma membrane 1
P6_0h_vs_P10_0h	up		ENSG00000125871.13	0.900062	5.59218	4.202e-05	0.000830433	24.11	14.19	MGME1	chr20	protein_coding	mitochondrial genome maintenance exonuclease 1
P6_0h_vs_P10_0h	up		ENSG00000092853.13	0.889428	5.87083	4.20511e-05	0.000830503	13.72	8.13	CLSPN	chr1	protein_coding	claspin
P6_0h_vs_P10_0h	up		ENSG00000196365.11	0.857189	7.45112	4.27346e-05	0.00084179	57.55	34.88	LONP1	chr19	protein_coding	lon peptidase 1, mitochondrial
P6_0h_vs_P10_0h	up		ENSG00000129484.13	0.900645	5.48326	4.35529e-05	0.000856787	25.64	15.08	PARP2	chr14	protein_coding	poly (ADP-ribose) polymerase 2
P6_0h_vs_P10_0h	up		ENSG00000119787.13	0.902936	5.44551	4.44908e-05	0.000874095	13.18	7.74	ATL2	chr2	protein_coding	atlastin GTPase 2
P6_0h_vs_P10_0h	up		ENSG00000008083.13	0.915548	5.14765	4.49029e-05	0.000881615	7.06	4.11	JARID2	chr6	protein_coding	jumonji, AT rich interactive domain 2
P6_0h_vs_P10_0h	up		ENSG00000089327.14	0.869073	6.47556	4.51637e-05	0.000886157	38.7	23.26	FXYD5	chr19	protein_coding	FXYD domain containing ion transport regulator 5
P6_0h_vs_P10_0h	up		ENSG00000104783.11	3.4114	-0.375411	4.57911e-05	0.000896712	0.51	0.05	KCNN4	chr19	protein_coding	potassium channel, calcium activated intermediate/small conductance subfamily N alpha, member 4
P6_0h_vs_P10_0h	up		ENSG00000168827.14	0.871424	6.33048	4.58575e-05	0.00089743	23.03	13.82	GFM1	chr3	protein_coding	G elongation factor, mitochondrial 1
P6_0h_vs_P10_0h	up		ENSG00000126749.14	0.876575	6.13205	4.66857e-05	0.000910948	16.63	9.95	EMG1	chr12	protein_coding	EMG1 N1-specific pseudouridine methyltransferase
P6_0h_vs_P10_0h	up		ENSG00000135298.13	2.87195	0.0456031	4.67603e-05	0.000910948	0.24	0.04	ADGRB3	chr6	protein_coding	adhesion G protein-coupled receptor B3
P6_0h_vs_P10_0h	up		ENSG00000147650.11	0.902248	5.36324	4.68948e-05	0.000912977	11.59	6.81	LRP12	chr8	protein_coding	low density lipoprotein receptor-related protein 12
P6_0h_vs_P10_0h	up		ENSG00000108559.11	0.877713	6.06785	4.70904e-05	0.000916191	26.73	15.97	NUP88	chr17	protein_coding	nucleoporin 88kDa
P6_0h_vs_P10_0h	up		ENSG00000154429.10	0.988192	4.12831	4.71536e-05	0.000916829	3.88	2.15	CCSAP	chr1	protein_coding	centriole, cilia and spindle-associated protein
P6_0h_vs_P10_0h	up		ENSG00000123080.10	0.907427	5.26788	4.73985e-05	0.000920785	13.58	7.95	CDKN2C	chr1	protein_coding	cyclin-dependent kinase inhibitor 2C (p18, inhibits CDK4)
P6_0h_vs_P10_0h	up		ENSG00000244257.5	1.6857	1.35352	4.77692e-05	0.000925806	0.5	0.17	PKD1P1	chr16	unprocessed_pseudogene	polycystic kidney disease 1 (autosomal dominant) pseudogene 1
P6_0h_vs_P10_0h	up		ENSG00000143368.9	0.964222	4.34662	4.81994e-05	0.000933541	11.54	6.49	SF3B4	chr1	protein_coding	splicing factor 3b, subunit 4, 49kDa
P6_0h_vs_P10_0h	up		ENSG00000156599.10	0.85532	7.05673	4.88686e-05	0.000944678	31.97	19.4	ZDHHC5	chr11	protein_coding	zinc finger, DHHC-type containing 5
P6_0h_vs_P10_0h	up		ENSG00000145569.5	2.35404	0.541794	4.94043e-05	0.000953807	0.58	0.12	FAM105A	chr5	protein_coding	family with sequence similarity 105, member A
P6_0h_vs_P10_0h	up		ENSG00000175782.9	0.956433	4.47527	4.95704e-05	0.0009564	1.48	0.84	SLC35E3	chr12	protein_coding	solute carrier family 35, member E3
P6_0h_vs_P10_0h	up		ENSG00000160949.16	1.09125	3.30288	4.96375e-05	0.000957081	2.62	1.35	TONSL	chr8	protein_coding	tonsoku-like, DNA repair protein
P6_0h_vs_P10_0h	up		ENSG00000198732.10	0.855905	6.8432	5.14469e-05	0.000987538	36.09	21.89	SMOC1	chr14	protein_coding	SPARC related modular calcium binding 1
P6_0h_vs_P10_0h	up		ENSG00000173166.17	0.889066	5.60406	5.19658e-05	0.000996862	4.9	2.91	RAPH1	chr2	protein_coding	Ras association (RalGDS/AF-6) and pleckstrin homology domains 1
P6_0h_vs_P10_0h	up		ENSG00000101412.12	1.05074	3.53243	5.21437e-05	0.000999001	5.56	2.95	E2F1	chr20	protein_coding	E2F transcription factor 1
P6_0h_vs_P10_0h	up		ENSG00000111696.11	1.05074	3.53243	5.21437e-05	0.000999001	1.93	1.02	NT5DC3	chr12	protein_coding	5'-nucleotidase domain containing 3
P6_0h_vs_P10_0h	up		ENSG00000118785.13	2.5247	0.295066	5.25415e-05	0.00100361	1.08	0.2	SPP1	chr4	protein_coding	secreted phosphoprotein 1
P6_0h_vs_P10_0h	up		ENSG00000082126.17	1.18882	2.81533	5.28704e-05	0.00100907	3.34	1.61	MPP4	chr2	protein_coding	membrane protein, palmitoylated 4 (MAGUK p55 subfamily member 4)
P6_0h_vs_P10_0h	up		ENSG00000120708.16	0.833693	10.0596	5.31751e-05	0.00101245	427.11	263.11	TGFBI	chr5	protein_coding	transforming growth factor, beta-induced, 68kDa
P6_0h_vs_P10_0h	up		ENSG00000213694.3	0.851778	6.98662	5.35041e-05	0.001016	16.74	10.18	S1PR3	chr9	protein_coding	sphingosine-1-phosphate receptor 3
P6_0h_vs_P10_0h	up		ENSG00000106397.11	0.873741	5.89751	5.61361e-05	0.00106263	23.69	14.2	PLOD3	chr7	protein_coding	procollagen-lysine, 2-oxoglutarate 5-dioxygenase 3
P6_0h_vs_P10_0h	up		ENSG00000278266.1	2.12167	0.662878	5.64529e-05	0.0010655	0.75	0.19	RP11-575F12.3	chr12	lincRNA	--
P6_0h_vs_P10_0h	up		ENSG00000145777.14	2.12167	0.662878	5.64529e-05	0.0010655	0.52	0.13	TSLP	chr5	protein_coding	thymic stromal lymphopoietin
P6_0h_vs_P10_0h	up		ENSG00000267519.3	2.12167	0.662878	5.64529e-05	0.0010655	1.24	0.31	CTD-3252C9.4	chr19	lincRNA	--
P6_0h_vs_P10_0h	up		ENSG00000112149.9	1.40043	1.97922	5.65214e-05	0.0010655	2	0.83	CD83	chr6	protein_coding	CD83 molecule
P6_0h_vs_P10_0h	up		ENSG00000131871.14	0.854998	6.61811	5.65357e-05	0.0010655	55.25	33.54	VIMP	chr15	protein_coding	VCP-interacting membrane selenoprotein
P6_0h_vs_P10_0h	up		ENSG00000148229.12	0.851853	6.77095	5.70773e-05	0.00107436	57.58	35.02	POLE3	chr9	protein_coding	polymerase (DNA directed), epsilon 3, accessory subunit
P6_0h_vs_P10_0h	up		ENSG00000130816.14	0.83543	8.11842	5.92324e-05	0.00111353	58.62	36.07	DNMT1	chr19	protein_coding	DNA (cytosine-5-)-methyltransferase 1
P6_0h_vs_P10_0h	up		ENSG00000137309.19	0.830332	9.08043	5.97992e-05	0.00112208	267.45	165.14	HMGA1	chr6	protein_coding	high mobility group AT-hook 1
P6_0h_vs_P10_0h	up		ENSG00000136811.16	0.845517	7.03162	5.98497e-05	0.00112233	31.48	19.23	ODF2	chr9	protein_coding	outer dense fiber of sperm tails 2
P6_0h_vs_P10_0h	up		ENSG00000167747.13	0.977986	4.05123	6.25097e-05	0.00117063	7.75	4.32	C19orf48	chr19	protein_coding	chromosome 19 open reading frame 48
P6_0h_vs_P10_0h	up		ENSG00000113569.15	0.887428	5.42215	6.25237e-05	0.00117063	6.04	3.58	NUP155	chr5	protein_coding	nucleoporin 155kDa
P6_0h_vs_P10_0h	up		ENSG00000275880.1	2.02649	0.719767	6.27333e-05	0.00117291	0.69	0.19	RP11-90L1.8	chr13	antisense	--
P6_0h_vs_P10_0h	up		ENSG00000126787.12	0.84901	6.65736	6.2742e-05	0.00117291	37.73	23	DLGAP5	chr14	protein_coding	discs, large (Drosophila) homolog-associated protein 5
P6_0h_vs_P10_0h	up		ENSG00000093000.18	0.843943	6.92344	6.367e-05	0.00118952	25.28	15.46	NUP50	chr22	protein_coding	nucleoporin 50kDa
P6_0h_vs_P10_0h	up		ENSG00000088356.5	1.03763	3.52373	6.38283e-05	0.001191	6.91	3.69	PDRG1	chr20	protein_coding	p53 and DNA-damage regulated 1
P6_0h_vs_P10_0h	up		ENSG00000230844.2	1.64544	1.38894	6.4902e-05	0.00120431	1.67	0.58	ZNF674-AS1	chrX	lincRNA	ZNF674 antisense RNA 1 (head to head)
P6_0h_vs_P10_0h	up		ENSG00000100526.19	0.878794	5.4717	6.82495e-05	0.00126253	31.78	18.97	CDKN3	chr14	protein_coding	cyclin-dependent kinase inhibitor 3
P6_0h_vs_P10_0h	up		ENSG00000090432.6	0.915835	4.74161	6.85881e-05	0.00126802	12.85	7.47	MUL1	chr1	protein_coding	mitochondrial E3 ubiquitin protein ligase 1
P6_0h_vs_P10_0h	up		ENSG00000196230.12	0.821065	10.0041	6.88181e-05	0.00127149	350.68	217.93	TUBB	chr6	protein_coding	tubulin, beta class I
P6_0h_vs_P10_0h	up		ENSG00000037897.16	1.21057	2.58567	6.98299e-05	0.00128939	3.6	1.71	METTL1	chr12	protein_coding	methyltransferase like 1
P6_0h_vs_P10_0h	up		ENSG00000180957.17	0.83523	7.16752	7.08239e-05	0.00130614	54.37	33.46	PITPNB	chr22	protein_coding	phosphatidylinositol transfer protein, beta
P6_0h_vs_P10_0h	up		ENSG00000178921.13	0.955468	4.2443	7.08687e-05	0.00130616	4.16	2.36	PFAS	chr17	protein_coding	phosphoribosylformylglycinamidine synthase
P6_0h_vs_P10_0h	up		ENSG00000151287.16	1.04314	3.46182	7.09608e-05	0.00130706	6.31	3.36	TEX30	chr13	protein_coding	testis expressed 30
P6_0h_vs_P10_0h	up		ENSG00000155506.16	0.829744	7.61046	7.1839e-05	0.00132162	34.05	21.03	LARP1	chr5	protein_coding	La ribonucleoprotein domain family, member 1
P6_0h_vs_P10_0h	up		ENSG00000250264.1	0.908893	4.81737	7.20935e-05	0.00132549	12.18	7.12	XXbac-BPG246D15.9	chr6	protein_coding	--
P6_0h_vs_P10_0h	up		ENSG00000174799.10	0.923756	4.63384	7.24078e-05	0.00133045	4.26	2.47	CEP135	chr4	protein_coding	centrosomal protein 135kDa
P6_0h_vs_P10_0h	up		ENSG00000163950.12	0.836916	6.92726	7.3042e-05	0.00133884	70.11	43.09	SLBP	chr4	protein_coding	stem-loop binding protein
P6_0h_vs_P10_0h	up		ENSG00000155096.13	0.829717	7.5134	7.32053e-05	0.00134101	43.14	26.65	AZIN1	chr8	protein_coding	antizyme inhibitor 1
P6_0h_vs_P10_0h	up		ENSG00000189306.10	0.872551	5.5527	7.38512e-05	0.00135202	14.32	8.59	RRP7A	chr22	protein_coding	ribosomal RNA processing 7 homolog A (S. cerevisiae)
P6_0h_vs_P10_0h	up		ENSG00000231196.3	2.3098	0.50788	7.45732e-05	0.0013611	3.07	0.67	RP11-495P10.8	chr1	lincRNA	--
P6_0h_vs_P10_0h	up		ENSG00000157693.14	1.13099	2.95237	7.4853e-05	0.00136538	2.06	1.03	C9orf91	chr9	protein_coding	chromosome 9 open reading frame 91
P6_0h_vs_P10_0h	up		ENSG00000165617.14	1.40631	1.86768	7.53536e-05	0.00137284	1.06	0.44	DACT1	chr14	protein_coding	dishevelled-binding antagonist of beta-catenin 1
P6_0h_vs_P10_0h	up		ENSG00000102098.17	1.45138	1.81667	7.68395e-05	0.00139484	1.08	0.43	SCML2	chrX	protein_coding	sex comb on midleg-like 2 (Drosophila)
P6_0h_vs_P10_0h	up		ENSG00000136122.15	0.954634	4.19938	7.76453e-05	0.00140862	6.8	3.85	BORA	chr13	protein_coding	bora, aurora kinase A activator
P6_0h_vs_P10_0h	up		ENSG00000164933.11	0.856228	5.92586	7.81259e-05	0.00141478	24.3	14.74	SLC25A32	chr8	protein_coding	solute carrier family 25 (mitochondrial folate carrier), member 32
P6_0h_vs_P10_0h	up		ENSG00000136891.13	0.883205	5.16551	8.00979e-05	0.0014453	12.9	7.68	TEX10	chr9	protein_coding	testis expressed 10
P6_0h_vs_P10_0h	up		ENSG00000145362.16	0.893586	4.98144	8.03659e-05	0.00144837	2.48	1.46	ANK2	chr4	protein_coding	ankyrin 2, neuronal
P6_0h_vs_P10_0h	up		ENSG00000182158.14	0.833299	6.83754	8.05023e-05	0.00144996	15.55	9.58	CREB3L2	chr7	protein_coding	cAMP responsive element binding protein 3-like 2
P6_0h_vs_P10_0h	up		ENSG00000221866.9	3.32945	-0.438989	8.08043e-05	0.00145366	0.07	0.01	PLXNA4	chr7	protein_coding	plexin A4
P6_0h_vs_P10_0h	up		ENSG00000173812.10	0.825064	7.41426	8.18484e-05	0.00147068	83.81	51.94	EIF1	chr17	protein_coding	eukaryotic translation initiation factor 1
P6_0h_vs_P10_0h	up		ENSG00000183579.15	1.23626	2.43877	8.2458e-05	0.00147898	0.97	0.45	ZNRF3	chr22	protein_coding	zinc and ring finger 3
P6_0h_vs_P10_0h	up		ENSG00000134871.17	0.817465	8.24532	8.3443e-05	0.00149487	55.36	34.49	COL4A2	chr13	protein_coding	collagen, type IV, alpha 2
P6_0h_vs_P10_0h	up		ENSG00000182199.10	0.823491	7.45961	8.36473e-05	0.00149674	66.67	41.36	SHMT2	chr12	protein_coding	serine hydroxymethyltransferase 2 (mitochondrial)
P6_0h_vs_P10_0h	up		ENSG00000197785.13	0.836235	6.54253	8.38814e-05	0.00149953	38.32	23.56	ATAD3A	chr1	protein_coding	ATPase family, AAA domain containing 3A
P6_0h_vs_P10_0h	up		ENSG00000183647.10	2.07999	0.631687	8.39027e-05	0.00149953	0.66	0.17	ZNF530	chr19	protein_coding	zinc finger protein 530
P6_0h_vs_P10_0h	up		ENSG00000162783.10	0.84063	6.30502	8.46362e-05	0.00151174	21.74	13.33	IER5	chr1	protein_coding	immediate early response 5
P6_0h_vs_P10_0h	up		ENSG00000185633.10	3.0092	-0.204311	8.47349e-05	0.00151261	0.95	0.13	NDUFA4L2	chr12	protein_coding	NADH dehydrogenase (ubiquinone) 1 alpha subcomplex, 4-like 2
P6_0h_vs_P10_0h	up		ENSG00000124875.9	1.68921	1.21772	8.549e-05	0.00152337	1.68	0.57	CXCL6	chr4	protein_coding	chemokine (C-X-C motif) ligand 6
P6_0h_vs_P10_0h	up		ENSG00000261061.1	1.67333	1.27707	8.63371e-05	0.00153665	4.49	1.54	RP11-303E16.2	chr16	sense_intronic	--
P6_0h_vs_P10_0h	up		ENSG00000185340.15	0.956011	4.07245	8.92071e-05	0.00158491	4.59	2.6	GAS2L1	chr22	protein_coding	growth arrest-specific 2 like 1
P6_0h_vs_P10_0h	up		ENSG00000107554.15	0.836163	6.32052	9.16112e-05	0.00162475	14.08	8.66	DNMBP	chr10	protein_coding	dynamin binding protein
P6_0h_vs_P10_0h	up		ENSG00000141526.14	0.823445	7.05572	9.17627e-05	0.00162648	29.5	18.3	SLC16A3	chr17	protein_coding	solute carrier family 16 (monocarboxylate transporter), member 3
P6_0h_vs_P10_0h	up		ENSG00000166396.12	1.044	3.37006	9.26672e-05	0.00164058	5.24	2.79	SERPINB7	chr18	protein_coding	serpin peptidase inhibitor, clade B (ovalbumin), member 7
P6_0h_vs_P10_0h	up		ENSG00000025770.18	0.898216	4.72148	9.37742e-05	0.0016592	12.11	7.13	NCAPH2	chr22	protein_coding	non-SMC condensin II complex, subunit H2
P6_0h_vs_P10_0h	up		ENSG00000136868.10	0.851093	5.78806	9.44305e-05	0.00166885	13.44	8.18	SLC31A1	chr9	protein_coding	solute carrier family 31 (copper transporter), member 1
P6_0h_vs_P10_0h	up		ENSG00000184162.14	1.42836	1.8424	9.5372e-05	0.00168351	2.94	1.2	NR2C2AP	chr19	protein_coding	nuclear receptor 2C2-associated protein
P6_0h_vs_P10_0h	up		ENSG00000166025.17	0.815097	7.57804	9.64016e-05	0.0016967	24.31	15.17	AMOTL1	chr11	protein_coding	angiomotin like 1
P6_0h_vs_P10_0h	up		ENSG00000142910.15	2.35742	0.36815	9.82733e-05	0.00172762	0.8	0.17	TINAGL1	chr1	protein_coding	tubulointerstitial nephritis antigen-like 1
P6_0h_vs_P10_0h	up		ENSG00000278864.1	1.94187	0.774473	9.86843e-05	0.00173383	1.33	0.38	RP11-45M22.2	chr17	TEC	--
P6_0h_vs_P10_0h	up		ENSG00000162607.12	0.840562	6.03371	9.938e-05	0.00174309	17.73	10.87	USP1	chr1	protein_coding	ubiquitin specific peptidase 1
P6_0h_vs_P10_0h	up		ENSG00000180801.12	0.879344	5.04678	9.93939e-05	0.00174309	8.24	4.92	ARSJ	chr4	protein_coding	arylsulfatase family, member J
P6_0h_vs_P10_0h	up		ENSG00000164283.12	6.99298	-0.793175	9.96168e-05	0.00174309	0.41	0	ESM1	chr5	protein_coding	endothelial cell-specific molecule 1
P6_0h_vs_P10_0h	up		ENSG00000129128.12	0.818174	7.1171	0.000100089	0.00175034	34.79	21.66	SPCS3	chr4	protein_coding	signal peptidase complex subunit 3 homolog (S. cerevisiae)
P6_0h_vs_P10_0h	up		ENSG00000101236.16	0.852513	5.59928	0.000101966	0.00178005	7.3	4.44	RNF24	chr20	protein_coding	ring finger protein 24
P6_0h_vs_P10_0h	up		ENSG00000196923.13	0.815427	7.12095	0.000105452	0.00183665	71.56	44.64	PDLIM7	chr5	protein_coding	PDZ and LIM domain 7 (enigma)
P6_0h_vs_P10_0h	up		ENSG00000196453.7	0.869462	5.13738	0.000108475	0.00188452	12.61	7.58	ZNF777	chr7	protein_coding	zinc finger protein 777
P6_0h_vs_P10_0h	up		ENSG00000143153.12	0.957216	3.9484	0.000108677	0.00188452	6.73	3.81	ATP1B1	chr1	protein_coding	ATPase, Na+/K+ transporting, beta 1 polypeptide
P6_0h_vs_P10_0h	up		ENSG00000115091.11	0.798192	9.72631	0.000109601	0.00189901	139.2	87.88	ACTR3	chr2	protein_coding	ARP3 actin-related protein 3 homolog (yeast)
P6_0h_vs_P10_0h	up		ENSG00000258366.7	0.882884	4.88048	0.000110432	0.00191121	6.43	3.83	RTEL1	chr20	protein_coding	regulator of telomere elongation helicase 1
P6_0h_vs_P10_0h	up		ENSG00000114850.6	0.799437	9.02666	0.000110976	0.00191842	148.33	93.57	SSR3	chr3	protein_coding	signal sequence receptor, gamma (translocon-associated protein gamma)
P6_0h_vs_P10_0h	up		ENSG00000233117.2	1.27931	2.16478	0.00011117	0.00192066	0.89	0.4	LINC00702	chr10	lincRNA	long intergenic non-protein coding RNA 702
P6_0h_vs_P10_0h	up		ENSG00000126216.12	0.841779	5.7109	0.000115308	0.00197853	11.67	7.15	TUBGCP3	chr13	protein_coding	tubulin, gamma complex associated protein 3
P6_0h_vs_P10_0h	up		ENSG00000155858.5	1.02574	3.40487	0.000115682	0.0019838	1.92	1.04	LSM11	chr5	protein_coding	LSM11, U7 small nuclear RNA associated
P6_0h_vs_P10_0h	up		ENSG00000170390.14	1.63137	1.3144	0.000116767	0.001999	0.76	0.27	DCLK2	chr4	protein_coding	doublecortin-like kinase 2
P6_0h_vs_P10_0h	up		ENSG00000173846.12	0.961947	3.88075	0.000117567	0.00200812	6.98	3.93	PLK3	chr1	protein_coding	polo-like kinase 3
P6_0h_vs_P10_0h	up		ENSG00000131462.7	0.828739	6.09808	0.000119042	0.00203216	48.81	30.17	TUBG1	chr17	protein_coding	tubulin, gamma 1
P6_0h_vs_P10_0h	up		ENSG00000119403.13	0.839501	5.73708	0.0001206	0.00205588	12.9	7.91	PHF19	chr9	protein_coding	PHD finger protein 19
P6_0h_vs_P10_0h	up		ENSG00000164306.10	0.899074	4.51566	0.000121004	0.00206098	11.59	6.82	PRIMPOL	chr4	protein_coding	primase and polymerase (DNA-directed)
P6_0h_vs_P10_0h	up		ENSG00000014138.8	0.89372	4.60968	0.000122613	0.00208365	7.59	4.48	POLA2	chr11	protein_coding	polymerase (DNA directed), alpha 2, accessory subunit
P6_0h_vs_P10_0h	up		ENSG00000131504.15	0.798888	8.04922	0.000122938	0.00208801	51.95	32.78	DIAPH1	chr5	protein_coding	diaphanous-related formin 1
P6_0h_vs_P10_0h	up		ENSG00000141644.17	0.828248	6.02241	0.000123397	0.00209462	12.61	7.8	MBD1	chr18	protein_coding	methyl-CpG binding domain protein 1
P6_0h_vs_P10_0h	up		ENSG00000139289.13	0.804052	7.36846	0.000124271	0.00210826	23.38	14.7	PHLDA1	chr12	protein_coding	pleckstrin homology-like domain, family A, member 1
P6_0h_vs_P10_0h	up		ENSG00000146263.11	1.007	3.46012	0.000125515	0.00212501	1.52	0.83	MMS22L	chr6	protein_coding	MMS22-like, DNA repair protein
P6_0h_vs_P10_0h	up		ENSG00000178295.14	0.887416	4.69249	0.000125594	0.00212501	2.99	1.77	GEN1	chr2	protein_coding	GEN1 Holliday junction 5' flap endonuclease
P6_0h_vs_P10_0h	up		ENSG00000010292.12	0.798929	7.88396	0.000125612	0.00212501	48.55	30.64	NCAPD2	chr12	protein_coding	non-SMC condensin I complex, subunit D2
P6_0h_vs_P10_0h	up		ENSG00000039560.13	0.795527	8.32021	0.000127127	0.00214823	61.05	38.61	RAI14	chr5	protein_coding	retinoic acid induced 14
P6_0h_vs_P10_0h	up		ENSG00000256663.1	1.43428	1.76152	0.000127341	0.00215063	3.06	1.24	RP11-424C20.2	chr12	processed_pseudogene	--
P6_0h_vs_P10_0h	up		ENSG00000139926.15	0.800822	7.55259	0.000127691	0.00215534	40.24	25.36	FRMD6	chr14	protein_coding	FERM domain containing 6
P6_0h_vs_P10_0h	up		ENSG00000105643.9	0.918499	4.19505	0.000127997	0.0021593	7.27	4.22	ARRDC2	chr19	protein_coding	arrestin domain containing 2
P6_0h_vs_P10_0h	up		ENSG00000136518.16	0.809695	6.77166	0.000129325	0.00217926	64.08	40.13	ACTL6A	chr3	protein_coding	actin-like 6A
P6_0h_vs_P10_0h	up		ENSG00000176845.12	0.90683	4.37767	0.000130626	0.00219995	9.7	5.68	METRNL	chr17	protein_coding	meteorin, glial cell differentiation regulator-like
P6_0h_vs_P10_0h	up		ENSG00000135801.9	0.870979	4.91873	0.000131427	0.0022122	5.55	3.33	TAF5L	chr1	protein_coding	TAF5-like RNA polymerase II, p300/CBP-associated factor (PCAF)-associated factor, 65kDa
P6_0h_vs_P10_0h	up		ENSG00000133316.15	0.873773	4.83521	0.00013389	0.00224987	16.22	9.71	WDR74	chr11	protein_coding	WD repeat domain 74
P6_0h_vs_P10_0h	up		ENSG00000101096.19	1.98597	0.689778	0.000134587	0.00226032	0.28	0.08	NFATC2	chr20	protein_coding	nuclear factor of activated T-cells, cytoplasmic, calcineurin-dependent 2
P6_0h_vs_P10_0h	up		ENSG00000205423.11	0.932936	4.05742	0.000137235	0.00230093	6.31	3.63	CNEP1R1	chr16	protein_coding	CTD nuclear envelope phosphatase 1 regulatory subunit 1
P6_0h_vs_P10_0h	up		ENSG00000144468.16	0.867885	4.9016	0.000137617	0.0023026	6.37	3.83	RHBDD1	chr2	protein_coding	rhomboid domain containing 1
P6_0h_vs_P10_0h	up		ENSG00000183578.5	0.853347	5.14312	0.000139755	0.00233668	18.02	10.95	TNFAIP8L3	chr15	protein_coding	tumor necrosis factor, alpha-induced protein 8-like 3
P6_0h_vs_P10_0h	up		ENSG00000163827.12	4.23849	-0.500001	0.000142819	0.00237209	0.2	0.01	LRRC2	chr3	protein_coding	leucine rich repeat containing 2
P6_0h_vs_P10_0h	up		ENSG00000049249.8	4.23849	-0.500001	0.000142819	0.00237209	0.18	0.01	TNFRSF9	chr1	protein_coding	tumor necrosis factor receptor superfamily, member 9
P6_0h_vs_P10_0h	up		ENSG00000235513.1	4.23849	-0.500001	0.000142819	0.00237209	0.43	0.02	RP4-756G23.5	chr22	antisense	--
P6_0h_vs_P10_0h	up		ENSG00000198431.15	0.792461	7.84248	0.000143096	0.00237407	51.78	32.83	TXNRD1	chr12	protein_coding	thioredoxin reductase 1
P6_0h_vs_P10_0h	up		ENSG00000184220.10	0.806708	6.62587	0.000143203	0.00237454	88.81	55.74	CMSS1	chr3	protein_coding	cms1 ribosomal small subunit homolog (yeast)
P6_0h_vs_P10_0h	up		ENSG00000132017.10	1.07179	3.00897	0.000144609	0.0023939	4.26	2.22	DCAF15	chr19	protein_coding	DDB1 and CUL4 associated factor 15
P6_0h_vs_P10_0h	up		ENSG00000125319.14	1.31005	2.0907	0.000145525	0.00240773	1.97	0.87	C17orf53	chr17	protein_coding	chromosome 17 open reading frame 53
P6_0h_vs_P10_0h	up		ENSG00000132341.11	0.784641	9.18789	0.000146469	0.00242201	209.15	133.3	RAN	chr12	protein_coding	RAN, member RAS oncogene family
P6_0h_vs_P10_0h	up		ENSG00000196924.14	0.782137	10.3721	0.000146737	0.00242244	176.76	112.85	FLNA	chrX	protein_coding	filamin A, alpha
P6_0h_vs_P10_0h	up		ENSG00000137814.9	0.871298	4.79721	0.000147724	0.00243611	7.45	4.47	HAUS2	chr15	protein_coding	HAUS augmin-like complex, subunit 2
P6_0h_vs_P10_0h	up		ENSG00000120253.13	0.861662	4.97538	0.000147936	0.00243824	9.38	5.67	NUP43	chr6	protein_coding	nucleoporin 43kDa
P6_0h_vs_P10_0h	up		ENSG00000137266.14	1.09203	2.92628	0.000148073	0.00243916	1.21	0.63	SLC22A23	chr6	protein_coding	solute carrier family 22, member 23
P6_0h_vs_P10_0h	up		ENSG00000129173.12	1.06868	2.99133	0.000149161	0.00245304	2.44	1.28	E2F8	chr11	protein_coding	E2F transcription factor 8
P6_0h_vs_P10_0h	up		ENSG00000072682.18	0.800624	6.8487	0.000150165	0.00246685	35.4	22.31	P4HA2	chr5	protein_coding	prolyl 4-hydroxylase, alpha polypeptide II
P6_0h_vs_P10_0h	up		ENSG00000119714.10	2.30699	0.329985	0.000150641	0.00247198	0.57	0.13	GPR68	chr14	protein_coding	G protein-coupled receptor 68
P6_0h_vs_P10_0h	up		ENSG00000100266.17	0.798743	6.95721	0.000151113	0.00247836	40.29	25.43	PACSIN2	chr22	protein_coding	protein kinase C and casein kinase substrate in neurons 2
P6_0h_vs_P10_0h	up		ENSG00000146592.16	1.38834	1.81448	0.000152401	0.00249677	0.49	0.21	CREB5	chr7	protein_coding	cAMP responsive element binding protein 5
P6_0h_vs_P10_0h	up		ENSG00000170037.13	0.824541	5.82719	0.000152697	0.0024989	17.25	10.69	CNTROB	chr17	protein_coding	centrobin, centrosomal BRCA2 interacting protein
P6_0h_vs_P10_0h	up		ENSG00000131467.10	0.792306	7.44736	0.000153169	0.00250525	44.16	27.99	PSME3	chr17	protein_coding	proteasome (prosome, macropain) activator subunit 3 (PA28 gamma; Ki)
P6_0h_vs_P10_0h	up		ENSG00000153107.11	0.82268	5.86095	0.000154301	0.00252241	8.06	5	ANAPC1	chr2	protein_coding	anaphase promoting complex subunit 1
P6_0h_vs_P10_0h	up		ENSG00000139668.8	0.825888	5.67695	0.000155496	0.00253642	3.68	2.28	WDFY2	chr13	protein_coding	WD repeat and FYVE domain containing 2
P6_0h_vs_P10_0h	up		ENSG00000110047.17	0.835584	5.48711	0.000155642	0.00253743	10.36	6.37	EHD1	chr11	protein_coding	EH-domain containing 1
P6_0h_vs_P10_0h	up		ENSG00000124126.13	0.877142	4.58002	0.000159299	0.00259143	4.18	2.5	PREX1	chr20	protein_coding	phosphatidylinositol-3,4,5-trisphosphate-dependent Rac exchange factor 1
P6_0h_vs_P10_0h	up		ENSG00000280143.1	1.03544	3.18709	0.00015998	0.0026011	2.05	1.1	AP000892.6	chr11	TEC	--
P6_0h_vs_P10_0h	up		ENSG00000064651.13	0.851064	5.01122	0.000161375	0.00262095	5.39	3.28	SLC12A2	chr5	protein_coding	solute carrier family 12 (sodium/potassium/chloride transporter), member 2
P6_0h_vs_P10_0h	up		ENSG00000136827.11	0.824269	5.68679	0.000161842	0.00262712	28.44	17.63	TOR1A	chr9	protein_coding	torsin family 1, member A (torsin A)
P6_0h_vs_P10_0h	up		ENSG00000172244.8	0.99426	3.42957	0.000162113	0.0026301	5.1	2.81	C5orf34	chr5	protein_coding	chromosome 5 open reading frame 34
P6_0h_vs_P10_0h	up		ENSG00000130559.18	0.819242	5.81791	0.000163162	0.00264566	8.35	5.2	CAMSAP1	chr9	protein_coding	calmodulin regulated spectrin-associated protein 1
P6_0h_vs_P10_0h	up		ENSG00000116237.15	0.794969	6.91431	0.000164081	0.00265661	28.79	18.22	ICMT	chr1	protein_coding	isoprenylcysteine carboxyl methyltransferase
P6_0h_vs_P10_0h	up		ENSG00000148400.9	1.0368	3.11899	0.000164955	0.00266901	1.11	0.59	NOTCH1	chr9	protein_coding	notch 1
P6_0h_vs_P10_0h	up		ENSG00000125459.14	1.15802	2.52776	0.00016586	0.00267872	2.9	1.43	MSTO1	chr1	protein_coding	misato 1, mitochondrial distribution and morphology regulator
P6_0h_vs_P10_0h	up		ENSG00000103121.8	0.926339	4.00304	0.000165912	0.00267872	1.71	0.99	CMC2	chr16	protein_coding	C-x(9)-C motif containing 2
P6_0h_vs_P10_0h	up		ENSG00000091409.14	1.05917	2.98502	0.000170009	0.00273548	1.63	0.86	ITGA6	chr2	protein_coding	integrin, alpha 6
P6_0h_vs_P10_0h	up		ENSG00000165661.15	0.857337	4.89483	0.000170049	0.00273548	7.58	4.59	QSOX2	chr9	protein_coding	quiescin Q6 sulfhydryl oxidase 2
P6_0h_vs_P10_0h	up		ENSG00000116679.15	0.817834	5.81701	0.000170919	0.0027463	14.22	8.86	IVNS1ABP	chr1	protein_coding	influenza virus NS1A binding protein
P6_0h_vs_P10_0h	up		ENSG00000128340.14	0.866877	4.65692	0.000171493	0.00275258	14.43	8.68	RAC2	chr22	protein_coding	ras-related C3 botulinum toxin substrate 2 (rho family, small GTP binding protein Rac2)
P6_0h_vs_P10_0h	up		ENSG00000116863.10	0.945423	3.77853	0.000171586	0.00275261	9.67	5.51	ADPRHL2	chr1	protein_coding	ADP-ribosylhydrolase like 2
P6_0h_vs_P10_0h	up		ENSG00000149639.14	0.816159	5.79208	0.000175808	0.00281283	4.32	2.69	SOGA1	chr20	protein_coding	suppressor of glucose, autophagy associated 1
P6_0h_vs_P10_0h	up		ENSG00000131591.17	1.10918	2.66487	0.000177751	0.0028409	2.47	1.26	C1orf159	chr1	protein_coding	chromosome 1 open reading frame 159
P6_0h_vs_P10_0h	up		ENSG00000130787.13	0.859321	4.77304	0.000178186	0.00284635	6.95	4.21	HIP1R	chr12	protein_coding	huntingtin interacting protein 1 related
P6_0h_vs_P10_0h	up		ENSG00000139505.11	0.846932	4.97314	0.000178828	0.00285366	6.39	3.9	MTMR6	chr13	protein_coding	myotubularin related protein 6
P6_0h_vs_P10_0h	up		ENSG00000204923.3	1.293	2.07899	0.000178834	0.00285366	0.93	0.42	FBXO48	chr2	protein_coding	F-box protein 48
P6_0h_vs_P10_0h	up		ENSG00000157193.14	0.854553	4.85839	0.000179815	0.00286627	4.27	2.59	LRP8	chr1	protein_coding	low density lipoprotein receptor-related protein 8, apolipoprotein e receptor
P6_0h_vs_P10_0h	up		ENSG00000077943.7	1.2362	2.22462	0.000180888	0.0028798	0.86	0.4	ITGA8	chr10	protein_coding	integrin, alpha 8
P6_0h_vs_P10_0h	up		ENSG00000156471.12	0.801789	6.23699	0.000180951	0.0028798	16.61	10.46	PTDSS1	chr8	protein_coding	phosphatidylserine synthase 1
P6_0h_vs_P10_0h	up		ENSG00000143256.4	0.792595	6.71548	0.000181372	0.00288498	176.65	111.96	PFDN2	chr1	protein_coding	prefoldin subunit 2
P6_0h_vs_P10_0h	up		ENSG00000226380.7	1.44855	1.58481	0.000182622	0.00290026	0.6	0.24	AC058791.1	chr7	lincRNA	--
P6_0h_vs_P10_0h	up		ENSG00000225648.5	0.871157	4.59515	0.000184409	0.0029271	28.9	17.34	SBDSP1	chr7	transcribed_unprocessed_pseudogene	Shwachman-Bodian-Diamond syndrome pseudogene 1
P6_0h_vs_P10_0h	up		ENSG00000054967.12	1.45275	1.53705	0.000187747	0.00297223	0.99	0.4	RELT	chr11	protein_coding	RELT tumor necrosis factor receptor
P6_0h_vs_P10_0h	up		ENSG00000100139.13	0.820089	5.54796	0.000188339	0.00297847	11.37	7.07	MICALL1	chr22	protein_coding	MICAL-like 1
P6_0h_vs_P10_0h	up		ENSG00000166197.16	0.777869	7.83947	0.000188912	0.00298439	65.44	41.9	NOLC1	chr10	protein_coding	nucleolar and coiled-body phosphoprotein 1
P6_0h_vs_P10_0h	up		ENSG00000167114.12	0.87906	4.45665	0.000189826	0.00299726	8.19	4.89	SLC27A4	chr9	protein_coding	solute carrier family 27 (fatty acid transporter), member 4
P6_0h_vs_P10_0h	up		ENSG00000138035.14	0.804021	5.98796	0.000193444	0.00304798	16.41	10.32	PNPT1	chr2	protein_coding	polyribonucleotide nucleotidyltransferase 1
P6_0h_vs_P10_0h	up		ENSG00000173456.4	0.852523	4.8726	0.000194463	0.00306243	12.12	7.37	RNF26	chr11	protein_coding	ring finger protein 26
P6_0h_vs_P10_0h	up		ENSG00000181788.3	0.871535	4.49793	0.000196841	0.00309664	10.39	6.23	SIAH2	chr3	protein_coding	siah E3 ubiquitin protein ligase 2
P6_0h_vs_P10_0h	up		ENSG00000130935.9	0.787417	6.75856	0.000197187	0.00310047	41.76	26.56	NOL11	chr17	protein_coding	nucleolar protein 11
P6_0h_vs_P10_0h	up		ENSG00000268083.5	0.805373	5.966	0.000198703	0.00311941	74.07	46.53	AC104534.3	chr19	protein_coding	--
P6_0h_vs_P10_0h	up		ENSG00000275400.1	1.39008	1.77383	0.000199275	0.00312675	11.01	4.6	RP4-756H11.5	chr7	processed_pseudogene	--
P6_0h_vs_P10_0h	up		ENSG00000115738.9	1.05014	3.0253	0.000199486	0.00312844	4.56	2.42	ID2	chr2	protein_coding	inhibitor of DNA binding 2, dominant negative helix-loop-helix protein
P6_0h_vs_P10_0h	up		ENSG00000177150.12	0.916648	3.98213	0.00020025	0.00313879	4.22	2.46	FAM210A	chr18	protein_coding	family with sequence similarity 210, member A
P6_0h_vs_P10_0h	up		ENSG00000078401.6	2.41822	0.213678	0.000200837	0.00314306	0.81	0.16	EDN1	chr6	protein_coding	endothelin 1
P6_0h_vs_P10_0h	up		ENSG00000124789.11	0.799543	6.10058	0.000202854	0.00317299	12.97	8.18	NUP153	chr6	protein_coding	nucleoporin 153kDa
P6_0h_vs_P10_0h	up		ENSG00000125630.15	0.842302	5.00211	0.000204166	0.00319019	6.81	4.17	POLR1B	chr2	protein_coding	polymerase (RNA) I polypeptide B, 128kDa
P6_0h_vs_P10_0h	up		ENSG00000261236.5	0.816039	5.49944	0.000205262	0.00320526	22.46	14.01	BOP1	chr8	protein_coding	block of proliferation 1
P6_0h_vs_P10_0h	up		ENSG00000115762.16	0.805901	5.80152	0.00020672	0.00322506	10.01	6.28	PLEKHB2	chr2	protein_coding	pleckstrin homology domain containing, family B (evectins) member 2
P6_0h_vs_P10_0h	up		ENSG00000008513.14	0.828939	5.18705	0.000207234	0.00323141	5.95	3.68	ST3GAL1	chr8	protein_coding	ST3 beta-galactoside alpha-2,3-sialyltransferase 1
P6_0h_vs_P10_0h	up		ENSG00000163933.9	0.823927	5.28745	0.000211805	0.00329756	8.76	5.43	RFT1	chr3	protein_coding	RFT1 homolog (S. cerevisiae)
P6_0h_vs_P10_0h	up		ENSG00000114491.13	0.803056	5.835	0.000212252	0.00330036	9.6	6.04	UMPS	chr3	protein_coding	uridine monophosphate synthetase
P6_0h_vs_P10_0h	up		ENSG00000263020.5	1.82766	0.799309	0.000212314	0.00330036	0.86	0.26	CSNK2B-LY6G5B-1181	chr6	protein_coding	--
P6_0h_vs_P10_0h	up		ENSG00000130305.16	0.987449	3.34468	0.000212842	0.00330686	4.92	2.72	NSUN5	chr7	protein_coding	NOP2/Sun domain family, member 5
P6_0h_vs_P10_0h	up		ENSG00000154133.14	1.79757	0.877963	0.000216503	0.00335335	0.52	0.16	ROBO4	chr11	protein_coding	roundabout, axon guidance receptor, homolog 4 (Drosophila)
P6_0h_vs_P10_0h	up		ENSG00000161653.10	1.59828	1.15283	0.000216832	0.00335499	1.33	0.48	NAGS	chr17	protein_coding	N-acetylglutamate synthase
P6_0h_vs_P10_0h	up		ENSG00000115109.13	0.809477	5.61318	0.000218845	0.00337571	6.85	4.29	EPB41L5	chr2	protein_coding	erythrocyte membrane protein band 4.1 like 5
P6_0h_vs_P10_0h	up		ENSG00000157510.13	0.904651	4.02497	0.000219313	0.00337818	4.54	2.66	AFAP1L1	chr5	protein_coding	actin filament associated protein 1-like 1
P6_0h_vs_P10_0h	up		ENSG00000127528.5	1.74718	1.02354	0.000219377	0.00337818	1.34	0.44	KLF2	chr19	protein_coding	Kruppel-like factor 2
P6_0h_vs_P10_0h	up		ENSG00000275700.4	0.776745	7.09404	0.00022059	0.00339393	72.34	46.36	AATF	chr17	protein_coding	apoptosis antagonizing transcription factor
P6_0h_vs_P10_0h	up		ENSG00000088387.17	0.837362	4.99896	0.000220759	0.00339479	4.43	2.72	DOCK9	chr13	protein_coding	dedicator of cytokinesis 9
P6_0h_vs_P10_0h	up		ENSG00000165689.16	0.800627	5.89597	0.000221116	0.00339558	28.44	17.93	SDCCAG3	chr9	protein_coding	serologically defined colon cancer antigen 3
P6_0h_vs_P10_0h	up		ENSG00000172201.10	1.39595	1.64455	0.000221149	0.00339558	1.69	0.7	ID4	chr6	protein_coding	inhibitor of DNA binding 4, dominant negative helix-loop-helix protein
P6_0h_vs_P10_0h	up		ENSG00000109511.10	1.39595	1.64455	0.000221149	0.00339558	2.8	1.17	ANXA10	chr4	protein_coding	annexin A10
P6_0h_vs_P10_0h	up		ENSG00000121621.6	0.860671	4.52583	0.000221487	0.00339903	7.45	4.5	KIF18A	chr11	protein_coding	kinesin family member 18A
P6_0h_vs_P10_0h	up		ENSG00000080371.5	0.786289	6.43419	0.000223101	0.00342032	6.32	4.02	RAB21	chr12	protein_coding	RAB21, member RAS oncogene family
P6_0h_vs_P10_0h	up		ENSG00000119523.9	0.810758	5.49609	0.000223475	0.0034229	25.24	15.8	ALG2	chr9	protein_coding	ALG2, alpha-1,3/1,6-mannosyltransferase
P6_0h_vs_P10_0h	up		ENSG00000135451.12	0.854191	4.60766	0.000223498	0.0034229	8.42	5.11	TROAP	chr12	protein_coding	trophinin associated protein
P6_0h_vs_P10_0h	up		ENSG00000134001.12	0.772161	7.38593	0.000226197	0.00346248	36.12	23.22	EIF2S1	chr14	protein_coding	eukaryotic translation initiation factor 2, subunit 1 alpha, 35kDa
P6_0h_vs_P10_0h	up		ENSG00000103194.15	0.785634	6.4017	0.000228384	0.0034924	30.68	19.54	USP10	chr16	protein_coding	ubiquitin specific peptidase 10
P6_0h_vs_P10_0h	up		ENSG00000182621.16	0.995783	3.26496	0.00022868	0.00349515	1.1	0.61	PLCB1	chr20	protein_coding	phospholipase C, beta 1 (phosphoinositide-specific)
P6_0h_vs_P10_0h	up		ENSG00000151806.13	0.814251	5.44831	0.000231496	0.00352743	11.22	7	GUF1	chr4	protein_coding	GUF1 GTPase homolog (S. cerevisiae)
P6_0h_vs_P10_0h	up		ENSG00000160199.14	0.831787	5.0059	0.00023302	0.00354706	6.89	4.25	PKNOX1	chr21	protein_coding	PBX/knotted 1 homeobox 1
P6_0h_vs_P10_0h	up		ENSG00000170515.13	0.774476	7.01963	0.000234021	0.0035605	56.04	35.97	PA2G4	chr12	protein_coding	proliferation-associated 2G4, 38kDa
P6_0h_vs_P10_0h	up		ENSG00000100462.15	0.800991	5.76428	0.000235731	0.00358289	23.68	14.92	PRMT5	chr14	protein_coding	protein arginine methyltransferase 5
P6_0h_vs_P10_0h	up		ENSG00000100147.13	1.42475	1.56824	0.000236571	0.00359203	2.98	1.21	CCDC134	chr22	protein_coding	coiled-coil domain containing 134
P6_0h_vs_P10_0h	up		ENSG00000147224.10	0.833032	4.98564	0.000237976	0.00361043	15.95	9.83	PRPS1	chrX	protein_coding	phosphoribosyl pyrophosphate synthetase 1
P6_0h_vs_P10_0h	up		ENSG00000115307.16	0.780888	6.49771	0.000240954	0.00365121	60.48	38.65	AUP1	chr2	protein_coding	ancient ubiquitous protein 1
P6_0h_vs_P10_0h	up		ENSG00000275835.4	0.833057	4.9426	0.000241767	0.00366169	8.54	5.26	TUBGCP5	chr15	protein_coding	tubulin, gamma complex associated protein 5
P6_0h_vs_P10_0h	up		ENSG00000257219.5	2.85808	-0.319521	0.000243751	0.00368847	1.05	0.15	RP11-54A9.1	chr12	lincRNA	--
P6_0h_vs_P10_0h	up		ENSG00000156469.8	0.897864	4.05568	0.000243988	0.00368975	11.45	6.74	MTERF3	chr8	protein_coding	mitochondrial transcription termination factor 3
P6_0h_vs_P10_0h	up		ENSG00000025772.7	0.795322	5.83782	0.000247335	0.00373661	31.57	19.97	TOMM34	chr20	protein_coding	translocase of outer mitochondrial membrane 34
P6_0h_vs_P10_0h	up		ENSG00000226419.6	0.991142	3.2744	0.000247483	0.00373696	1.31	0.72	SLC16A1-AS1	chr1	antisense	SLC16A1 antisense RNA 1
P6_0h_vs_P10_0h	up		ENSG00000146909.7	0.804444	5.54515	0.000248388	0.00374687	8.76	5.51	NOM1	chr7	protein_coding	nucleolar protein with MIF4G domain 1
P6_0h_vs_P10_0h	up		ENSG00000164574.15	0.773144	6.83228	0.000251315	0.00378343	14.16	9.1	GALNT10	chr5	protein_coding	polypeptide N-acetylgalactosaminyltransferase 10
P6_0h_vs_P10_0h	up		ENSG00000229563.6	4.15161	-0.56935	0.000252789	0.00379613	0.19	0.01	LINC01204	chrX	lincRNA	long intergenic non-protein coding RNA 1204
P6_0h_vs_P10_0h	up		ENSG00000198142.4	0.908793	3.86227	0.000253673	0.0038075	3.64	2.13	SOWAHC	chr2	protein_coding	sosondowah ankyrin repeat domain family member C
P6_0h_vs_P10_0h	up		ENSG00000177606.6	0.762398	7.67577	0.00025822	0.00386784	65.25	42.23	JUN	chr1	protein_coding	jun proto-oncogene
P6_0h_vs_P10_0h	up		ENSG00000175550.7	0.764025	7.48272	0.000258457	0.00386784	189.62	122.59	DRAP1	chr11	protein_coding	DR1-associated protein 1 (negative cofactor 2 alpha)
P6_0h_vs_P10_0h	up		ENSG00000152784.15	1.16104	2.33729	0.000258465	0.00386784	1.44	0.71	PRDM8	chr4	protein_coding	PR domain containing 8
P6_0h_vs_P10_0h	up		ENSG00000168826.15	1.16104	2.33729	0.000258465	0.00386784	2.14	1.05	ZBTB49	chr4	protein_coding	zinc finger and BTB domain containing 49
P6_0h_vs_P10_0h	up		ENSG00000143753.12	0.772037	6.78983	0.000259385	0.00387775	59.62	38.33	DEGS1	chr1	protein_coding	delta(4)-desaturase, sphingolipid 1
P6_0h_vs_P10_0h	up		ENSG00000112312.9	0.78503	6.12321	0.000261221	0.00390326	58.24	37.1	GMNN	chr6	protein_coding	geminin, DNA replication inhibitor
P6_0h_vs_P10_0h	up		ENSG00000212719.10	0.791421	5.86961	0.000264112	0.00393864	8.3	5.27	C17orf51	chr17	protein_coding	chromosome 17 open reading frame 51
P6_0h_vs_P10_0h	up		ENSG00000225177.5	2.49865	0.041001	0.000264517	0.00393882	1.58	0.3	RP11-390P2.4	chr6	antisense	--
P6_0h_vs_P10_0h	up		ENSG00000155660.10	0.754669	8.78834	0.000265086	0.00394304	171.75	111.76	PDIA4	chr7	protein_coding	protein disulfide isomerase family A, member 4
P6_0h_vs_P10_0h	up		ENSG00000064703.11	0.812046	5.25687	0.000267686	0.00397616	7.33	4.58	DDX20	chr1	protein_coding	DEAD (Asp-Glu-Ala-Asp) box polypeptide 20
P6_0h_vs_P10_0h	up		ENSG00000130147.15	0.766887	6.96957	0.000272191	0.00403909	25.79	16.64	SH3BP4	chr2	protein_coding	SH3-domain binding protein 4
P6_0h_vs_P10_0h	up		ENSG00000140859.15	0.831005	4.79179	0.000273694	0.00404941	6.45	3.98	KIFC3	chr16	protein_coding	kinesin family member C3
P6_0h_vs_P10_0h	up		ENSG00000035687.9	0.772757	6.52965	0.000276387	0.00408724	37.63	24.18	ADSS	chr1	protein_coding	adenylosuccinate synthase
P6_0h_vs_P10_0h	up		ENSG00000106615.9	0.769388	6.60452	0.000286996	0.00422494	45.43	29.26	RHEB	chr7	protein_coding	Ras homolog enriched in brain
P6_0h_vs_P10_0h	up		ENSG00000229334.1	1.90136	0.627944	0.000287197	0.00422494	2.14	0.62	AC046143.3	chr3	antisense	--
P6_0h_vs_P10_0h	up		ENSG00000164053.17	0.862557	4.28079	0.000287243	0.00422494	7.18	4.33	ATRIP	chr3	protein_coding	ATR interacting protein
P6_0h_vs_P10_0h	up		ENSG00000148339.12	0.881809	4.06601	0.000287848	0.00423176	4.3	2.56	SLC25A25	chr9	protein_coding	solute carrier family 25 (mitochondrial carrier; phosphate carrier), member 25
P6_0h_vs_P10_0h	up		ENSG00000100749.7	0.831953	4.75971	0.000289018	0.00424688	17.8	10.98	VRK1	chr14	protein_coding	vaccinia related kinase 1
P6_0h_vs_P10_0h	up		ENSG00000204569.9	0.778377	6.18962	0.000290457	0.00426386	18.28	11.7	PPP1R10	chr6	protein_coding	protein phosphatase 1, regulatory subunit 10
P6_0h_vs_P10_0h	up		ENSG00000128272.14	0.751384	8.3207	0.000292753	0.00429129	143.29	93.45	ATF4	chr22	protein_coding	activating transcription factor 4
P6_0h_vs_P10_0h	up		ENSG00000120526.10	0.83024	4.75448	0.000293203	0.0042937	7.12	4.39	NUDCD1	chr8	protein_coding	NudC domain containing 1
P6_0h_vs_P10_0h	up		ENSG00000136114.15	1.14974	2.35523	0.000295902	0.00432901	1.86	0.92	THSD1	chr13	protein_coding	thrombospondin, type I, domain containing 1
P6_0h_vs_P10_0h	up		ENSG00000166562.8	0.809408	5.21995	0.000297628	0.00434791	15.72	9.85	SEC11C	chr18	protein_coding	SEC11 homolog C (S. cerevisiae)
P6_0h_vs_P10_0h	up		ENSG00000067082.14	0.754472	7.57475	0.0003034	0.00441721	35.97	23.41	KLF6	chr10	protein_coding	Kruppel-like factor 6
P6_0h_vs_P10_0h	up		ENSG00000184207.8	0.994626	3.13308	0.00030625	0.00445225	3.81	2.1	PGP	chr16	protein_coding	phosphoglycolate phosphatase
P6_0h_vs_P10_0h	up		ENSG00000040199.18	0.835383	4.6368	0.000307684	0.00446877	3.12	1.92	PHLPP2	chr16	protein_coding	PH domain and leucine rich repeat protein phosphatase 2
P6_0h_vs_P10_0h	up		ENSG00000135842.16	0.749258	8.15565	0.000309528	0.00449338	46.35	30.27	FAM129A	chr1	protein_coding	family with sequence similarity 129, member A
P6_0h_vs_P10_0h	up		ENSG00000135334.8	0.807806	5.1551	0.00030971	0.00449386	24.45	15.33	AKIRIN2	chr6	protein_coding	akirin 2
P6_0h_vs_P10_0h	up		ENSG00000186501.14	0.889707	3.98666	0.000311887	0.00452326	7.86	4.65	TMEM222	chr1	protein_coding	transmembrane protein 222
P6_0h_vs_P10_0h	up		ENSG00000171914.14	0.817007	4.9251	0.000315893	0.00456595	2.69	1.68	TLN2	chr15	protein_coding	talin 2
P6_0h_vs_P10_0h	up		ENSG00000111581.9	0.763253	6.62728	0.000318374	0.00459299	16.86	10.91	NUP107	chr12	protein_coding	nucleoporin 107kDa
P6_0h_vs_P10_0h	up		ENSG00000124217.4	0.979631	3.1639	0.000321218	0.00462736	2.07	1.15	MOCS3	chr20	protein_coding	molybdenum cofactor synthesis 3
P6_0h_vs_P10_0h	up		ENSG00000120738.7	0.812439	5.00056	0.00032173	0.00463251	11.65	7.28	EGR1	chr5	protein_coding	early growth response 1
P6_0h_vs_P10_0h	up		ENSG00000118523.5	0.74567	8.29121	0.000326091	0.00468634	150.67	98.66	CTGF	chr6	protein_coding	connective tissue growth factor
P6_0h_vs_P10_0h	up		ENSG00000198964.13	0.820979	4.84864	0.000327604	0.00470357	8.13	5.05	SGMS1	chr10	protein_coding	sphingomyelin synthase 1
P6_0h_vs_P10_0h	up		ENSG00000154370.13	0.865581	4.1924	0.000327911	0.00470569	2.68	1.61	TRIM11	chr1	protein_coding	tripartite motif containing 11
P6_0h_vs_P10_0h	up		ENSG00000117395.10	0.749766	7.62473	0.000328064	0.00470569	137.02	89.46	EBNA1BP2	chr1	protein_coding	EBNA1 binding protein 2
P6_0h_vs_P10_0h	up		ENSG00000233452.6	0.927131	3.57418	0.000331985	0.0047574	2.87	1.66	STXBP5-AS1	chr6	antisense	STXBP5 antisense RNA 1
P6_0h_vs_P10_0h	up		ENSG00000136816.15	0.787708	5.5393	0.000338034	0.00483716	19.07	12.13	TOR1B	chr9	protein_coding	torsin family 1, member B (torsin B)
P6_0h_vs_P10_0h	up		ENSG00000144233.9	0.799343	5.23425	0.000340214	0.00486605	9	5.68	AMMECR1L	chr2	protein_coding	AMMECR1-like
P6_0h_vs_P10_0h	up		ENSG00000107404.17	0.781941	5.74614	0.000341154	0.00487718	18.79	12	DVL1	chr1	protein_coding	dishevelled segment polarity protein 1
P6_0h_vs_P10_0h	up		ENSG00000038382.17	0.740262	8.83947	0.000344632	0.00492221	42.14	27.69	TRIO	chr5	protein_coding	trio Rho guanine nucleotide exchange factor
P6_0h_vs_P10_0h	up		ENSG00000166508.17	0.749639	7.30781	0.000346714	0.00494529	48.85	31.89	MCM7	chr7	protein_coding	minichromosome maintenance complex component 7
P6_0h_vs_P10_0h	up		ENSG00000196878.12	0.910956	3.6494	0.000346741	0.00494529	3.26	1.9	LAMB3	chr1	protein_coding	laminin, beta 3
P6_0h_vs_P10_0h	up		ENSG00000100003.17	0.79578	5.31182	0.000347723	0.00495495	9.12	5.77	SEC14L2	chr22	protein_coding	SEC14-like 2 (S. cerevisiae)
P6_0h_vs_P10_0h	up		ENSG00000177425.10	0.795692	5.27525	0.000347747	0.00495495	4.82	3.05	PAWR	chr12	protein_coding	PRKC, apoptosis, WT1, regulator
P6_0h_vs_P10_0h	up		ENSG00000164164.15	0.767575	6.0446	0.000363425	0.00514013	9.55	6.16	OTUD4	chr4	protein_coding	OTU deubiquitinase 4
P6_0h_vs_P10_0h	up		ENSG00000135597.18	0.777182	5.73291	0.000363432	0.00514013	13.27	8.5	REPS1	chr6	protein_coding	RALBP1 associated Eps domain containing 1
P6_0h_vs_P10_0h	up		ENSG00000100372.14	0.861312	4.13263	0.000363478	0.00514013	6.04	3.65	SLC25A17	chr22	protein_coding	solute carrier family 25 (mitochondrial carrier; peroxisomal membrane protein, 34kDa), member 17
P6_0h_vs_P10_0h	up		ENSG00000143751.9	0.807629	4.93373	0.000365962	0.00517039	8.77	5.5	SDE2	chr1	protein_coding	SDE2 telomere maintenance homolog (S. pombe)
P6_0h_vs_P10_0h	up		ENSG00000095319.14	0.76649	6.06194	0.000367749	0.00518834	13.27	8.56	NUP188	chr9	protein_coding	nucleoporin 188kDa
P6_0h_vs_P10_0h	up		ENSG00000134717.17	0.771042	5.89206	0.00036877	0.00520029	13.06	8.4	BTF3L4	chr1	protein_coding	basic transcription factor 3-like 4
P6_0h_vs_P10_0h	up		ENSG00000152413.14	0.861797	4.14581	0.000371666	0.00523868	3.47	2.1	HOMER1	chr5	protein_coding	homer scaffolding protein 1
P6_0h_vs_P10_0h	up		ENSG00000175166.16	0.736184	8.77431	0.000372895	0.00525354	138.27	91.14	PSMD2	chr3	protein_coding	proteasome (prosome, macropain) 26S subunit, non-ATPase, 2
P6_0h_vs_P10_0h	up		ENSG00000204442.3	1.0537	2.70604	0.000374403	0.00527232	0.92	0.49	FAM155A	chr13	protein_coding	family with sequence similarity 155, member A
P6_0h_vs_P10_0h	up		ENSG00000099250.17	0.73397	9.31651	0.000376519	0.00529854	66.11	43.64	NRP1	chr10	protein_coding	neuropilin 1
P6_0h_vs_P10_0h	up		ENSG00000164828.17	0.758362	6.37151	0.000376618	0.00529854	19.81	12.86	SUN1	chr7	protein_coding	Sad1 and UNC84 domain containing 1
P6_0h_vs_P10_0h	up		ENSG00000118894.14	0.876326	3.9414	0.000376826	0.00529899	7.43	4.45	EEF2KMT	chr16	protein_coding	eukaryotic elongation factor 2 lysine methyltransferase
P6_0h_vs_P10_0h	up		ENSG00000140598.13	0.79099	5.31157	0.000377858	0.00531103	12.28	7.79	EFTUD1	chr15	protein_coding	elongation factor Tu GTP binding domain containing 1
P6_0h_vs_P10_0h	up		ENSG00000163900.10	1.0212	2.87947	0.000379113	0.00532618	3.1	1.67	TMEM41A	chr3	protein_coding	transmembrane protein 41A
P6_0h_vs_P10_0h	up		ENSG00000070778.12	0.781978	5.46556	0.000385287	0.00540533	8.12	5.18	PTPN21	chr14	protein_coding	protein tyrosine phosphatase, non-receptor type 21
P6_0h_vs_P10_0h	up		ENSG00000196363.9	0.763986	6.09733	0.000388006	0.00544015	24.54	15.86	WDR5	chr9	protein_coding	WD repeat domain 5
P6_0h_vs_P10_0h	up		ENSG00000104824.16	0.744162	7.22381	0.000388755	0.00544638	66.85	43.81	HNRNPL	chr19	protein_coding	heterogeneous nuclear ribonucleoprotein L
P6_0h_vs_P10_0h	up		ENSG00000127022.14	0.730707	9.93924	0.000390299	0.00546545	247.45	163.72	CANX	chr5	protein_coding	calnexin
P6_0h_vs_P10_0h	up		ENSG00000185163.9	0.897047	3.77278	0.000392997	0.00549811	3.37	1.98	DDX51	chr12	protein_coding	DEAD (Asp-Glu-Ala-Asp) box polypeptide 51
P6_0h_vs_P10_0h	up		ENSG00000107929.14	0.752688	6.50639	0.000398563	0.00556305	11.98	7.8	LARP4B	chr10	protein_coding	La ribonucleoprotein domain family, member 4B
P6_0h_vs_P10_0h	up		ENSG00000237870.6	1.5343	1.10796	0.000400542	0.0055829	1.39	0.52	AC073130.1	chr7	processed_transcript	--
P6_0h_vs_P10_0h	up		ENSG00000120685.19	0.829828	4.48136	0.000400761	0.00558337	4.95	3.06	PROSER1	chr13	protein_coding	proline and serine rich 1
P6_0h_vs_P10_0h	up		ENSG00000148297.15	0.8307	4.46681	0.000401052	0.00558483	3.58	2.21	MED22	chr9	protein_coding	mediator complex subunit 22
P6_0h_vs_P10_0h	up		ENSG00000213066.11	0.793863	5.11487	0.000409899	0.00570276	2.78	1.76	FGFR1OP	chr6	protein_coding	FGFR1 oncogene partner
P6_0h_vs_P10_0h	up		ENSG00000203760.8	0.821384	4.60977	0.000411349	0.005715	35.11	21.81	CENPW	chr6	protein_coding	centromere protein W
P6_0h_vs_P10_0h	up		ENSG00000049540.16	1.3776	1.48509	0.000412811	0.00573267	0.88	0.37	ELN	chr7	protein_coding	elastin
P6_0h_vs_P10_0h	up		ENSG00000231298.6	2.77613	-0.380604	0.00041343	0.00573861	0.56	0.09	LINC00704	chr10	lincRNA	long intergenic non-protein coding RNA 704
P6_0h_vs_P10_0h	up		ENSG00000226479.3	0.800382	4.93638	0.000417358	0.00579046	16.35	10.31	TMEM185B	chr2	protein_coding	transmembrane protein 185B
P6_0h_vs_P10_0h	up		ENSG00000113456.18	0.790093	5.13456	0.000423509	0.00585958	6.18	3.93	RAD1	chr5	protein_coding	RAD1 checkpoint DNA exonuclease
P6_0h_vs_P10_0h	up		ENSG00000198860.11	0.761043	5.92917	0.000425267	0.0058731	35.07	22.72	TSEN15	chr1	protein_coding	TSEN15 tRNA splicing endonuclease subunit
P6_0h_vs_P10_0h	up		ENSG00000240929.2	1.82026	0.68612	0.000426762	0.00588833	3.78	1.17	HIST2H2BB	chr1	transcribed_unprocessed_pseudogene	histone cluster 2, H2bb (pseudogene)
P6_0h_vs_P10_0h	up		ENSG00000058056.8	0.752451	6.25203	0.000435632	0.00599697	10.24	6.67	USP13	chr3	protein_coding	ubiquitin specific peptidase 13 (isopeptidase T-3)
P6_0h_vs_P10_0h	up		ENSG00000073756.11	1.2464	1.83593	0.000438362	0.00602353	0.98	0.45	PTGS2	chr1	protein_coding	prostaglandin-endoperoxide synthase 2 (prostaglandin G/H synthase and cyclooxygenase)
P6_0h_vs_P10_0h	up		ENSG00000104825.16	0.855536	4.04236	0.000444337	0.00609726	8.9	5.4	NFKBIB	chr19	protein_coding	nuclear factor of kappa light polypeptide gene enhancer in B-cells inhibitor, beta
P6_0h_vs_P10_0h	up		ENSG00000099901.16	0.730443	7.94795	0.000445552	0.00610837	169.74	112.32	RANBP1	chr22	protein_coding	RAN binding protein 1
P6_0h_vs_P10_0h	up		ENSG00000101574.14	0.877971	3.8021	0.000449041	0.00613105	4.37	2.61	METTL4	chr18	protein_coding	methyltransferase like 4
P6_0h_vs_P10_0h	up		ENSG00000126953.5	0.884105	3.69543	0.000449957	0.00613732	9.01	5.36	TIMM8A	chrX	protein_coding	translocase of inner mitochondrial membrane 8 homolog A (yeast)
P6_0h_vs_P10_0h	up		ENSG00000033030.13	0.801284	4.86677	0.000450113	0.00613732	5.45	3.43	ZCCHC8	chr12	protein_coding	zinc finger, CCHC domain containing 8
P6_0h_vs_P10_0h	up		ENSG00000173638.18	1.01715	2.86016	0.000450886	0.00614509	1.85	1	SLC19A1	chr21	protein_coding	solute carrier family 19 (folate transporter), member 1
P6_0h_vs_P10_0h	up		ENSG00000092470.11	0.784174	5.15256	0.000452404	0.00616299	10.07	6.42	WDR76	chr15	protein_coding	WD repeat domain 76
P6_0h_vs_P10_0h	up		ENSG00000085721.12	0.754083	6.10218	0.000457389	0.00622525	19.63	12.78	RRN3	chr16	protein_coding	RRN3 RNA polymerase I transcription factor homolog (S. cerevisiae)
P6_0h_vs_P10_0h	up		ENSG00000168906.12	0.73237	7.48281	0.000458636	0.00623941	53.44	35.31	MAT2A	chr2	protein_coding	methionine adenosyltransferase II, alpha
P6_0h_vs_P10_0h	up		ENSG00000124795.14	0.725448	8.55712	0.000459926	0.0062513	123.01	81.68	DEK	chr6	protein_coding	DEK proto-oncogene
P6_0h_vs_P10_0h	up		ENSG00000148843.13	0.738519	6.88063	0.000462501	0.00628345	20.5	13.49	PDCD11	chr10	protein_coding	programmed cell death 11
P6_0h_vs_P10_0h	up		ENSG00000141682.11	0.751384	6.17416	0.000464181	0.00630343	38.73	25.25	PMAIP1	chr18	protein_coding	phorbol-12-myristate-13-acetate-induced protein 1
P6_0h_vs_P10_0h	up		ENSG00000174749.5	0.781483	5.22591	0.000466703	0.00633216	4.76	3.04	C4orf32	chr4	protein_coding	chromosome 4 open reading frame 32
P6_0h_vs_P10_0h	up		ENSG00000113810.15	0.724629	8.55462	0.000466822	0.00633216	64.3	42.72	SMC4	chr3	protein_coding	structural maintenance of chromosomes 4
P6_0h_vs_P10_0h	up		ENSG00000064652.10	0.855325	3.97909	0.000467368	0.00633328	7.58	4.6	SNX24	chr5	protein_coding	sorting nexin 24
P6_0h_vs_P10_0h	up		ENSG00000167325.14	0.728587	7.82564	0.000467432	0.00633328	75.64	50.11	RRM1	chr11	protein_coding	ribonucleotide reductase M1
P6_0h_vs_P10_0h	up		ENSG00000147874.10	0.76102	5.7207	0.000475207	0.00643283	7.55	4.89	HAUS6	chr9	protein_coding	HAUS augmin-like complex, subunit 6
P6_0h_vs_P10_0h	up		ENSG00000181544.13	1.10964	2.3536	0.000476955	0.00645165	2.05	1.04	FANCB	chrX	protein_coding	Fanconi anemia, complementation group B
P6_0h_vs_P10_0h	up		ENSG00000023572.8	0.921529	3.3598	0.000477206	0.00645165	9.22	5.34	GLRX2	chr1	protein_coding	glutaredoxin 2
P6_0h_vs_P10_0h	up		ENSG00000129911.8	0.900793	3.55722	0.00047774	0.00645248	4.63	2.72	KLF16	chr19	protein_coding	Kruppel-like factor 16
P6_0h_vs_P10_0h	up		ENSG00000113460.12	0.781089	5.1537	0.000478606	0.0064585	20.94	13.38	BRIX1	chr5	protein_coding	BRX1, biogenesis of ribosomes
P6_0h_vs_P10_0h	up		ENSG00000159131.16	0.732611	7.1992	0.000479757	0.00647112	37.64	24.87	GART	chr21	protein_coding	phosphoribosylglycinamide formyltransferase, phosphoribosylglycinamide synthetase, phosphoribosylaminoimidazole synthetase
P6_0h_vs_P10_0h	up		ENSG00000235162.8	0.746424	6.25956	0.000482525	0.00650264	47.02	30.77	C12orf75	chr12	protein_coding	chromosome 12 open reading frame 75
P6_0h_vs_P10_0h	up		ENSG00000168393.12	0.809597	4.59774	0.000483754	0.00651627	22.4	14.03	DTYMK	chr2	protein_coding	deoxythymidylate kinase (thymidylate kinase)
P6_0h_vs_P10_0h	up		ENSG00000163513.17	0.721322	8.88269	0.000484376	0.0065205	112.18	74.71	TGFBR2	chr3	protein_coding	transforming growth factor, beta receptor II (70/80kDa)
P6_0h_vs_P10_0h	up		ENSG00000128973.11	0.849916	4.0727	0.000484718	0.0065205	7.2	4.39	CLN6	chr15	protein_coding	ceroid-lipofuscinosis, neuronal 6, late infantile, variant
P6_0h_vs_P10_0h	up		ENSG00000115977.18	0.874454	3.77507	0.00048671	0.00654144	1.19	0.71	AAK1	chr2	protein_coding	AP2 associated kinase 1
P6_0h_vs_P10_0h	up		ENSG00000145907.14	0.726538	7.78469	0.000487322	0.00654675	24.03	15.94	G3BP1	chr5	protein_coding	GTPase activating protein (SH3 domain) binding protein 1
P6_0h_vs_P10_0h	up		ENSG00000123545.5	0.948961	3.15728	0.000489676	0.00656663	4.36	2.48	NDUFAF4	chr6	protein_coding	NADH dehydrogenase (ubiquinone) complex I, assembly factor 4
P6_0h_vs_P10_0h	up		ENSG00000068654.15	0.751944	5.9742	0.000498416	0.00667195	5.55	3.62	POLR1A	chr2	protein_coding	polymerase (RNA) I polypeptide A, 194kDa
P6_0h_vs_P10_0h	up		ENSG00000089022.13	0.75138	5.9088	0.000517413	0.00690473	5.85	3.82	MAPKAPK5	chr12	protein_coding	mitogen-activated protein kinase-activated protein kinase 5
P6_0h_vs_P10_0h	up		ENSG00000132361.16	0.751089	5.87219	0.000522706	0.0069661	12.4	8.09	CLUH	chr17	protein_coding	clustered mitochondria (cluA/CLU1) homolog
P6_0h_vs_P10_0h	up		ENSG00000066697.14	0.739748	6.35987	0.000523563	0.00697134	41.83	27.5	MSANTD3	chr9	protein_coding	Myb/SANT-like DNA-binding domain containing 3
P6_0h_vs_P10_0h	up		ENSG00000150753.11	0.715038	9.16404	0.000533657	0.00709005	158.81	106.22	CCT5	chr5	protein_coding	chaperonin containing TCP1, subunit 5 (epsilon)
P6_0h_vs_P10_0h	up		ENSG00000164032.11	0.724442	7.40854	0.000534061	0.00709228	194.12	128.99	H2AFZ	chr4	protein_coding	H2A histone family, member Z
P6_0h_vs_P10_0h	up		ENSG00000156504.16	0.792448	4.82285	0.000535299	0.00710558	7.3	4.62	FAM122B	chrX	protein_coding	family with sequence similarity 122B
P6_0h_vs_P10_0h	up		ENSG00000197415.11	0.761968	5.44554	0.000540587	0.00716314	9.3	6.02	VEPH1	chr3	protein_coding	ventricular zone expressed PH domain-containing 1
P6_0h_vs_P10_0h	up		ENSG00000119900.7	0.758098	5.58758	0.000541799	0.00717604	6.46	4.19	OGFRL1	chr6	protein_coding	opioid growth factor receptor-like 1
P6_0h_vs_P10_0h	up		ENSG00000183337.16	0.830796	4.24295	0.000545997	0.00722528	2.61	1.61	BCOR	chrX	protein_coding	BCL6 corepressor
P6_0h_vs_P10_0h	up		ENSG00000092140.14	0.792521	4.79146	0.000547093	0.0072366	4.29	2.72	G2E3	chr14	protein_coding	G2/M-phase specific E3 ubiquitin protein ligase
P6_0h_vs_P10_0h	up		ENSG00000134531.9	0.711457	9.96685	0.000551807	0.00729253	168.26	112.82	EMP1	chr12	protein_coding	epithelial membrane protein 1
P6_0h_vs_P10_0h	up		ENSG00000159259.7	0.814823	4.43637	0.000552929	0.00730415	5.51	3.44	CHAF1B	chr21	protein_coding	chromatin assembly factor 1, subunit B (p60)
P6_0h_vs_P10_0h	up		ENSG00000178209.14	0.71015	10.5948	0.000556741	0.00733378	104.8	70.33	PLEC	chr8	protein_coding	plectin
P6_0h_vs_P10_0h	up		ENSG00000102901.12	0.753703	5.65948	0.000556879	0.00733378	23.88	15.55	CENPT	chr16	protein_coding	centromere protein T
P6_0h_vs_P10_0h	up		ENSG00000119630.13	1.54478	1.04118	0.000560744	0.00736855	1.23	0.46	PGF	chr14	protein_coding	placental growth factor
P6_0h_vs_P10_0h	up		ENSG00000177479.19	0.735902	6.32035	0.00056679	0.007435	17.73	11.68	ARIH2	chr3	protein_coding	ariadne RBR E3 ubiquitin protein ligase 2
P6_0h_vs_P10_0h	up		ENSG00000159055.3	0.842506	4.06127	0.000567132	0.00743626	12.16	7.44	MIS18A	chr21	protein_coding	MIS18 kinetochore protein A
P6_0h_vs_P10_0h	up		ENSG00000100258.17	0.775649	5.04837	0.000571173	0.00748597	14.03	9	LMF2	chr22	protein_coding	lipase maturation factor 2
P6_0h_vs_P10_0h	up		ENSG00000162105.16	1.15732	2.05142	0.000574176	0.00751878	0.4	0.2	SHANK2	chr11	protein_coding	SH3 and multiple ankyrin repeat domains 2
P6_0h_vs_P10_0h	up		ENSG00000067533.5	0.76553	5.32298	0.000577686	0.00755246	5.81	3.75	RRP15	chr1	protein_coding	ribosomal RNA processing 15 homolog (S. cerevisiae)
P6_0h_vs_P10_0h	up		ENSG00000103342.12	0.712569	8.5317	0.000579662	0.00757414	57.71	38.66	GSPT1	chr16	protein_coding	G1 to S phase transition 1
P6_0h_vs_P10_0h	up		ENSG00000205730.6	0.725193	6.90746	0.000580419	0.00758074	18.53	12.31	ITPRIPL2	chr16	protein_coding	inositol 1,4,5-trisphosphate receptor interacting protein-like 2
P6_0h_vs_P10_0h	up		ENSG00000129347.19	0.734719	6.29523	0.000583291	0.00761493	29.12	19.21	KRI1	chr19	protein_coding	KRI1 homolog (S. cerevisiae)
P6_0h_vs_P10_0h	up		ENSG00000113580.14	0.730968	6.49757	0.000583798	0.00761495	12.35	8.17	NR3C1	chr5	protein_coding	nuclear receptor subfamily 3, group C, member 1 (glucocorticoid receptor)
P6_0h_vs_P10_0h	up		ENSG00000124160.11	0.740645	6.07157	0.000584563	0.00762161	23.44	15.4	NCOA5	chr20	protein_coding	nuclear receptor coactivator 5
P6_0h_vs_P10_0h	up		ENSG00000117862.11	0.742897	5.94777	0.000592202	0.00770118	23.5	15.42	TXNDC12	chr1	protein_coding	thioredoxin domain containing 12 (endoplasmic reticulum)
P6_0h_vs_P10_0h	up		ENSG00000072501.17	0.708828	9.07089	0.000598677	0.00777867	60.35	40.54	SMC1A	chrX	protein_coding	structural maintenance of chromosomes 1A
P6_0h_vs_P10_0h	up		ENSG00000174013.7	0.781997	4.85462	0.000599367	0.00778427	5.48	3.5	FBXO45	chr3	protein_coding	F-box protein 45
P6_0h_vs_P10_0h	up		ENSG00000136718.9	0.764352	5.20636	0.000607118	0.00787559	23.94	15.47	IMP4	chr2	protein_coding	IMP4, U3 small nucleolar ribonucleoprotein
P6_0h_vs_P10_0h	up		ENSG00000172939.8	0.724231	6.753	0.000612063	0.00793203	25.58	17	OXSR1	chr3	protein_coding	oxidative stress responsive 1
P6_0h_vs_P10_0h	up		ENSG00000144681.10	0.967186	3.01581	0.000616542	0.00798319	2.95	1.65	STAC	chr3	protein_coding	SH3 and cysteine rich domain
P6_0h_vs_P10_0h	up		ENSG00000167962.12	0.737422	6.06796	0.00062212	0.00804849	22.32	14.7	ZNF598	chr16	protein_coding	zinc finger protein 598
P6_0h_vs_P10_0h	up		ENSG00000131153.8	0.851733	3.83368	0.000624648	0.00807479	6.13	3.73	GINS2	chr16	protein_coding	GINS complex subunit 2 (Psf2 homolog)
P6_0h_vs_P10_0h	up		ENSG00000102172.15	0.710098	8.10141	0.000628509	0.00811718	166.63	111.83	SMS	chrX	protein_coding	spermine synthase
P6_0h_vs_P10_0h	up		ENSG00000127191.17	0.893551	3.51282	0.000629602	0.00812781	5.84	3.45	TRAF2	chr9	protein_coding	TNF receptor-associated factor 2
P6_0h_vs_P10_0h	up		ENSG00000017483.14	0.931182	3.17201	0.000635902	0.0082021	3.34	1.92	SLC38A5	chrX	protein_coding	solute carrier family 38, member 5
P6_0h_vs_P10_0h	up		ENSG00000160218.12	0.77428	4.90909	0.00064507	0.0083056	4.37	2.8	TRAPPC10	chr21	protein_coding	trafficking protein particle complex 10
P6_0h_vs_P10_0h	up		ENSG00000155189.11	0.723771	6.53399	0.00065372	0.00841028	28.11	18.69	AGPAT5	chr8	protein_coding	1-acylglycerol-3-phosphate O-acyltransferase 5
P6_0h_vs_P10_0h	up		ENSG00000135045.6	0.821875	4.16461	0.000654557	0.00841745	8.8	5.46	C9orf40	chr9	protein_coding	chromosome 9 open reading frame 40
P6_0h_vs_P10_0h	up		ENSG00000070182.17	6.64814	-1.06387	0.000667207	0.0085436	0.07	0	SPTB	chr14	protein_coding	spectrin, beta, erythrocytic
P6_0h_vs_P10_0h	up		ENSG00000258976.1	6.64814	-1.06387	0.000667207	0.0085436	1.04	0	CTD-2207P18.2	chr14	lincRNA	--
P6_0h_vs_P10_0h	up		ENSG00000101391.20	0.788866	4.57549	0.000669633	0.00856276	12.49	7.94	CDK5RAP1	chr20	protein_coding	CDK5 regulatory subunit associated protein 1
P6_0h_vs_P10_0h	up		ENSG00000103423.13	0.742018	5.69227	0.000669842	0.00856276	21	13.79	DNAJA3	chr16	protein_coding	DnaJ (Hsp40) homolog, subfamily A, member 3
P6_0h_vs_P10_0h	up		ENSG00000101146.12	0.786926	4.6765	0.000675391	0.00862636	8.73	5.55	RAE1	chr20	protein_coding	ribonucleic acid export 1
P6_0h_vs_P10_0h	up		ENSG00000177302.14	0.789703	4.5852	0.000677934	0.00865517	6.61	4.2	TOP3A	chr17	protein_coding	topoisomerase (DNA) III alpha
P6_0h_vs_P10_0h	up		ENSG00000124193.14	0.705282	8.09997	0.000683813	0.00871912	70.62	47.55	SRSF6	chr20	protein_coding	serine/arginine-rich splicing factor 6
P6_0h_vs_P10_0h	up		ENSG00000023909.9	0.77375	4.89049	0.000684136	0.00871955	6.84	4.39	GCLM	chr1	protein_coding	glutamate-cysteine ligase, modifier subunit
P6_0h_vs_P10_0h	up		ENSG00000135905.18	0.730157	6.10291	0.00069072	0.00878857	10.29	6.81	DOCK10	chr2	protein_coding	dedicator of cytokinesis 10
P6_0h_vs_P10_0h	up		ENSG00000171824.13	0.712597	7.07457	0.000696818	0.00885866	53.52	35.85	EXOSC10	chr1	protein_coding	exosome component 10
P6_0h_vs_P10_0h	up		ENSG00000164430.15	1.0137	2.66077	0.000700521	0.00889446	2.03	1.1	MB21D1	chr6	protein_coding	Mab-21 domain containing 1
P6_0h_vs_P10_0h	up		ENSG00000182841.12	0.922523	3.16644	0.000710323	0.00901131	4.4	2.55	RRP7BP	chr22	transcribed_unprocessed_pseudogene	ribosomal RNA processing 7 homolog B (S. cerevisiae), pseudogene
P6_0h_vs_P10_0h	up		ENSG00000138780.14	0.775135	4.82358	0.000712797	0.00903888	6.02	3.86	GSTCD	chr4	protein_coding	glutathione S-transferase, C-terminal domain containing
P6_0h_vs_P10_0h	up		ENSG00000073910.19	1.26317	1.76936	0.000720329	0.0091267	0.32	0.15	FRY	chr13	protein_coding	furry homolog (Drosophila)
P6_0h_vs_P10_0h	up		ENSG00000104356.10	0.791058	4.50607	0.000734061	0.00929285	5.43	3.45	POP1	chr8	protein_coding	processing of precursor 1, ribonuclease P/MRP subunit (S. cerevisiae)
P6_0h_vs_P10_0h	up		ENSG00000120539.14	0.753244	5.22566	0.00073646	0.0093193	11.59	7.55	MASTL	chr10	protein_coding	microtubule associated serine/threonine kinase-like
P6_0h_vs_P10_0h	up		ENSG00000062822.12	0.810472	4.21227	0.000741334	0.00937704	5.95	3.73	POLD1	chr19	protein_coding	polymerase (DNA directed), delta 1, catalytic subunit
P6_0h_vs_P10_0h	up		ENSG00000141424.12	0.704464	7.52474	0.000743057	0.00939161	55.65	37.5	SLC39A6	chr18	protein_coding	solute carrier family 39 (zinc transporter), member 6
P6_0h_vs_P10_0h	up		ENSG00000144810.15	0.698391	8.53379	0.000743111	0.00939161	72.19	48.84	COL8A1	chr3	protein_coding	collagen, type VIII, alpha 1
P6_0h_vs_P10_0h	up		ENSG00000214654.6	1.19116	1.87275	0.000755019	0.0095301	3.22	1.55	RP11-27I1.4	chr9	transcribed_processed_pseudogene	--
P6_0h_vs_P10_0h	up		ENSG00000070882.12	0.730419	5.87581	0.00075716	0.00954015	9.72	6.43	OSBPL3	chr7	protein_coding	oxysterol binding protein-like 3
P6_0h_vs_P10_0h	up		ENSG00000034152.18	0.828844	3.98363	0.000758285	0.00954015	6.8	4.2	MAP2K3	chr17	protein_coding	mitogen-activated protein kinase kinase 3
P6_0h_vs_P10_0h	up		ENSG00000215012.8	0.807857	4.20462	0.00075829	0.00954015	3.08	1.93	C22orf29	chr22	protein_coding	chromosome 22 open reading frame 29
P6_0h_vs_P10_0h	up		ENSG00000168917.8	0.954834	2.93239	0.000760055	0.00954443	4.34	2.46	SLC35G2	chr3	protein_coding	solute carrier family 35, member G2
P6_0h_vs_P10_0h	up		ENSG00000170027.6	0.696453	8.6916	0.00076028	0.00954443	122.46	82.97	YWHAG	chr7	protein_coding	tyrosine 3-monooxygenase/tryptophan 5-monooxygenase activation protein, gamma
P6_0h_vs_P10_0h	up		ENSG00000120129.5	0.747324	5.30342	0.000761141	0.00955125	21.97	14.37	DUSP1	chr5	protein_coding	dual specificity phosphatase 1
P6_0h_vs_P10_0h	up		ENSG00000124191.17	0.739244	5.49946	0.000764121	0.00958402	16.92	11.13	TOX2	chr20	protein_coding	TOX high mobility group box family member 2
P6_0h_vs_P10_0h	up		ENSG00000140830.8	0.820418	4.07397	0.000765027	0.00958402	6.38	3.97	TXNL4B	chr16	protein_coding	thioredoxin-like 4B
P6_0h_vs_P10_0h	up		ENSG00000136997.14	0.703915	7.32758	0.000773109	0.00968124	59.55	40.13	MYC	chr8	protein_coding	v-myc avian myelocytomatosis viral oncogene homolog
P6_0h_vs_P10_0h	up		ENSG00000150990.7	0.75971	5.00501	0.000773987	0.00968821	7.62	4.94	DHX37	chr12	protein_coding	DEAH (Asp-Glu-Ala-His) box polypeptide 37
P6_0h_vs_P10_0h	up		ENSG00000243156.7	0.741446	5.4177	0.00077534	0.00969707	3.91	2.56	MICAL3	chr22	protein_coding	microtubule associated monooxygenase, calponin and LIM domain containing 3
P6_0h_vs_P10_0h	up		ENSG00000151881.14	0.829551	3.91164	0.000777975	0.00972194	5.45	3.37	C5orf28	chr5	protein_coding	chromosome 5 open reading frame 28
P6_0h_vs_P10_0h	up		ENSG00000116675.15	0.947964	3.00339	0.000784277	0.00979529	1.49	0.85	DNAJC6	chr1	protein_coding	DnaJ (Hsp40) homolog, subfamily C, member 6
P6_0h_vs_P10_0h	up		ENSG00000066629.16	0.720567	6.13689	0.000784496	0.00979529	13.89	9.25	EML1	chr14	protein_coding	echinoderm microtubule associated protein like 1
P6_0h_vs_P10_0h	up		ENSG00000185262.8	0.753845	5.12737	0.000789127	0.00984716	21.88	14.24	UBALD2	chr17	protein_coding	UBA-like domain containing 2
P6_0h_vs_P10_0h	up		ENSG00000107443.15	0.89085	3.34013	0.000789305	0.00984716	2.83	1.67	CCNJ	chr10	protein_coding	cyclin J
P6_0h_vs_P10_0h	up		ENSG00000117632.20	0.693107	8.96661	0.000792798	0.00987657	220.31	149.61	STMN1	chr1	protein_coding	stathmin 1
P6_0h_vs_P10_0h	up		ENSG00000231290.5	1.6067	0.923703	0.000793692	0.00987657	0.87	0.31	APCDD1L-AS1	chr20	processed_transcript	APCDD1L antisense RNA 1 (head to head)
P6_0h_vs_P10_0h	up		ENSG00000117586.10	1.6067	0.923703	0.000793692	0.00987657	0.66	0.24	TNFSF4	chr1	protein_coding	tumor necrosis factor (ligand) superfamily, member 4
P6_0h_vs_P10_0h	up		ENSG00000182831.11	0.719147	6.18516	0.000803168	0.00997873	13.64	9.1	C16orf72	chr16	protein_coding	chromosome 16 open reading frame 72
P6_0h_vs_P10_0h	up		ENSG00000138074.14	0.82269	4.00078	0.00080496	0.00999273	5.46	3.39	SLC5A6	chr2	protein_coding	solute carrier family 5 (sodium/multivitamin and iodide cotransporter), member 6
P6_0h_vs_P10_0h	up		ENSG00000121578.12	0.712176	6.48115	0.000807989	0.0100179	15.58	10.44	B4GALT4	chr3	protein_coding	UDP-Gal:betaGlcNAc beta 1,4- galactosyltransferase, polypeptide 4
P6_0h_vs_P10_0h	up		ENSG00000117593.9	0.715114	6.27345	0.000819051	0.0101384	24.6	16.45	DARS2	chr1	protein_coding	aspartyl-tRNA synthetase 2, mitochondrial
P6_0h_vs_P10_0h	up		ENSG00000011260.13	0.736067	5.46626	0.000833799	0.0103082	26.15	17.23	UTP18	chr17	protein_coding	UTP18 small subunit (SSU) processome component homolog (yeast)
P6_0h_vs_P10_0h	up		ENSG00000243927.5	0.703493	6.95242	0.000834403	0.0103114	139.13	93.8	MRPS6	chr21	protein_coding	mitochondrial ribosomal protein S6
P6_0h_vs_P10_0h	up		ENSG00000111450.13	0.711306	6.41617	0.000835425	0.0103193	27.52	18.46	STX2	chr12	protein_coding	syntaxin 2
P6_0h_vs_P10_0h	up		ENSG00000086015.20	0.72606	5.82112	0.000835725	0.0103193	11.01	7.31	MAST2	chr1	protein_coding	microtubule associated serine/threonine kinase 2
P6_0h_vs_P10_0h	up		ENSG00000180900.16	0.713051	6.28994	0.000843349	0.0104049	16.29	10.91	SCRIB	chr8	protein_coding	scribbled planar cell polarity protein
P6_0h_vs_P10_0h	up		ENSG00000096696.13	0.738339	5.4283	0.000844356	0.010413	4.93	3.24	DSP	chr6	protein_coding	desmoplakin
P6_0h_vs_P10_0h	up		ENSG00000125257.13	0.745312	5.20034	0.000845279	0.0104201	6.59	4.31	ABCC4	chr13	protein_coding	ATP-binding cassette, sub-family C (CFTR/MRP), member 4
P6_0h_vs_P10_0h	up		ENSG00000123643.12	0.847969	3.74985	0.000847298	0.010439	2.4	1.46	SLC36A1	chr5	protein_coding	solute carrier family 36 (proton/amino acid symporter), member 1
P6_0h_vs_P10_0h	up		ENSG00000136982.5	0.82176	3.9862	0.000847664	0.010439	7.82	4.85	DSCC1	chr8	protein_coding	DNA replication and sister chromatid cohesion 1
P6_0h_vs_P10_0h	up		ENSG00000198814.12	0.850241	3.60134	0.000848108	0.010439	2.97	1.81	GK	chrX	protein_coding	glycerol kinase
P6_0h_vs_P10_0h	up		ENSG00000176407.17	0.717007	6.11024	0.000848194	0.010439	10.18	6.8	KCMF1	chr2	protein_coding	potassium channel modulatory factor 1
P6_0h_vs_P10_0h	up		ENSG00000050438.16	1.12085	2.02728	0.000851424	0.0104744	0.38	0.19	SLC4A8	chr12	protein_coding	solute carrier family 4, sodium bicarbonate cotransporter, member 8
P6_0h_vs_P10_0h	up		ENSG00000132661.3	0.967191	2.87706	0.000867803	0.0106541	7.69	4.31	NXT1	chr20	protein_coding	nuclear transport factor 2-like export factor 1
P6_0h_vs_P10_0h	up		ENSG00000033050.7	0.693991	7.65476	0.000873736	0.0107095	58.59	39.76	ABCF2	chr7	protein_coding	ATP-binding cassette, sub-family F (GCN20), member 2
P6_0h_vs_P10_0h	up		ENSG00000112877.7	1.17491	1.89747	0.000878797	0.0107628	1.86	0.9	CEP72	chr5	protein_coding	centrosomal protein 72kDa
P6_0h_vs_P10_0h	up		ENSG00000002822.15	0.72503	5.70646	0.000881198	0.0107834	16.94	11.25	MAD1L1	chr7	protein_coding	MAD1 mitotic arrest deficient-like 1 (yeast)
P6_0h_vs_P10_0h	up		ENSG00000223482.7	0.880545	3.38919	0.000884712	0.010822	2.26	1.35	NUTM2A-AS1	chr10	antisense	NUTM2A antisense RNA 1
P6_0h_vs_P10_0h	up		ENSG00000125835.17	0.699828	6.9103	0.00089562	0.010947	115.81	78.28	SNRPB	chr20	protein_coding	small nuclear ribonucleoprotein polypeptides B and B1
P6_0h_vs_P10_0h	up		ENSG00000087263.16	0.706564	6.45006	0.000895658	0.010947	20.94	14.08	OGFOD1	chr16	protein_coding	2-oxoglutarate and iron-dependent oxygenase domain containing 1
P6_0h_vs_P10_0h	up		ENSG00000113578.17	1.02002	2.48083	0.000897488	0.0109604	1.33	0.72	FGF1	chr5	protein_coding	fibroblast growth factor 1 (acidic)
P6_0h_vs_P10_0h	up		ENSG00000260841.1	1.20103	1.76713	0.000899355	0.0109707	1.35	0.64	CTC-205M6.5	chr5	sense_overlapping	--
P6_0h_vs_P10_0h	up		ENSG00000101680.13	0.701185	6.77971	0.000900864	0.0109838	12.65	8.54	LAMA1	chr18	protein_coding	laminin, alpha 1
P6_0h_vs_P10_0h	up		ENSG00000101367.8	0.686902	8.10549	0.000938308	0.0114034	116.32	79.33	MAPRE1	chr20	protein_coding	microtubule-associated protein, RP/EB family, member 1
P6_0h_vs_P10_0h	up		ENSG00000112578.9	0.807005	4.04554	0.000939593	0.0114144	9.25	5.81	BYSL	chr6	protein_coding	bystin-like
P6_0h_vs_P10_0h	up		ENSG00000172167.7	0.918562	3.01359	0.00095365	0.0115572	3.07	1.78	MTBP	chr8	protein_coding	MDM2 binding protein
P6_0h_vs_P10_0h	up		ENSG00000184445.11	0.724696	5.5645	0.000955673	0.011577	6.88	4.57	KNTC1	chr12	protein_coding	kinetochore associated 1
P6_0h_vs_P10_0h	up		ENSG00000152484.13	0.708944	6.14476	0.00095641	0.0115813	16.58	11.14	USP12	chr13	protein_coding	ubiquitin specific peptidase 12
P6_0h_vs_P10_0h	up		ENSG00000265241.6	0.6971	6.78868	0.000962839	0.0116497	24.74	16.75	RBM8A	chr1	protein_coding	RNA binding motif protein 8A
P6_0h_vs_P10_0h	up		ENSG00000138386.16	0.73469	5.254	0.000973764	0.0117772	9.25	6.1	NAB1	chr2	protein_coding	NGFI-A binding protein 1 (EGR1 binding protein 1)
P6_0h_vs_P10_0h	up		ENSG00000140548.9	0.901019	3.19107	0.000975439	0.011788	2.29	1.35	ZNF710	chr15	protein_coding	zinc finger protein 710
P6_0h_vs_P10_0h	up		ENSG00000183688.4	0.736322	5.16812	0.000998477	0.0120325	11.12	7.33	FAM101B	chr17	protein_coding	family with sequence similarity 101, member B
P6_0h_vs_P10_0h	up		ENSG00000168297.15	0.720524	5.58653	0.00100449	0.0121001	15.45	10.29	PXK	chr3	protein_coding	PX domain containing serine/threonine kinase
P6_0h_vs_P10_0h	up		ENSG00000213186.7	0.789871	4.21122	0.00101247	0.0121914	2.97	1.89	TRIM59	chr3	protein_coding	tripartite motif containing 59
P6_0h_vs_P10_0h	up		ENSG00000105486.13	0.700595	6.34079	0.00102113	0.0122859	20.51	13.85	LIG1	chr19	protein_coding	ligase I, DNA, ATP-dependent
P6_0h_vs_P10_0h	up		ENSG00000141994.15	0.838152	3.61216	0.00102567	0.0123355	6.62	4.06	DUS3L	chr19	protein_coding	dihydrouridine synthase 3-like (S. cerevisiae)
P6_0h_vs_P10_0h	up		ENSG00000047644.17	0.712928	5.76298	0.00102773	0.0123554	9.1	6.1	WWC3	chrX	protein_coding	WWC family member 3
P6_0h_vs_P10_0h	up		ENSG00000168140.4	0.710103	5.84855	0.00103729	0.0124603	22.86	15.34	VASN	chr16	protein_coding	vasorin
P6_0h_vs_P10_0h	up		ENSG00000163902.11	0.677665	8.86693	0.00103916	0.0124728	195.75	134.36	RPN1	chr3	protein_coding	ribophorin I
P6_0h_vs_P10_0h	up		ENSG00000174600.13	1.10006	2.10451	0.00104733	0.0125609	0.92	0.47	CMKLR1	chr12	protein_coding	chemerin chemokine-like receptor 1
P6_0h_vs_P10_0h	up		ENSG00000177663.13	0.747409	4.81395	0.001056	0.0126598	3.67	2.4	IL17RA	chr22	protein_coding	interleukin 17 receptor A
P6_0h_vs_P10_0h	up		ENSG00000176476.8	0.892007	3.15983	0.00105761	0.012674	8.96	5.3	CCDC101	chr16	protein_coding	coiled-coil domain containing 101
P6_0h_vs_P10_0h	up		ENSG00000178074.5	0.752685	4.72623	0.00105814	0.0126754	7.98	5.2	C2orf69	chr2	protein_coding	chromosome 2 open reading frame 69
P6_0h_vs_P10_0h	up		ENSG00000172115.8	0.687553	7.10333	0.00106	0.0126875	34.17	23.29	CYCS	chr7	protein_coding	cytochrome c, somatic
P6_0h_vs_P10_0h	up		ENSG00000109133.12	0.745484	4.8204	0.00106434	0.0127344	4.24	2.77	TMEM33	chr4	protein_coding	transmembrane protein 33
P6_0h_vs_P10_0h	up		ENSG00000279822.1	2.29805	-0.106902	0.00106861	0.0127652	0.63	0.14	RP11-541M12.6	chr10	TEC	--
P6_0h_vs_P10_0h	up		ENSG00000198176.12	0.686374	7.12686	0.00107656	0.0128499	58.44	39.87	TFDP1	chr13	protein_coding	transcription factor Dp-1
P6_0h_vs_P10_0h	up		ENSG00000126821.7	0.738797	5.03522	0.00107926	0.0128762	11.09	7.3	SGPP1	chr14	protein_coding	sphingosine-1-phosphate phosphatase 1
P6_0h_vs_P10_0h	up		ENSG00000268001.1	1.56933	0.897673	0.00108952	0.0129737	1.22	0.45	CARD8-AS1	chr19	antisense	CARD8 antisense RNA 1
P6_0h_vs_P10_0h	up		ENSG00000148019.12	0.714531	5.59387	0.00109167	0.0129941	4.63	3.1	CEP78	chr9	protein_coding	centrosomal protein 78kDa
P6_0h_vs_P10_0h	up		ENSG00000158169.11	0.800712	3.99388	0.00109858	0.013061	3.11	1.96	FANCC	chr9	protein_coding	Fanconi anemia, complementation group C
P6_0h_vs_P10_0h	up		ENSG00000050393.11	0.694535	6.42065	0.00110257	0.0131032	17.37	11.78	MCUR1	chr6	protein_coding	mitochondrial calcium uniporter regulator 1
P6_0h_vs_P10_0h	up		ENSG00000136492.8	0.801519	3.97345	0.00111313	0.0132163	2.51	1.58	BRIP1	chr17	protein_coding	BRCA1 interacting protein C-terminal helicase 1
P6_0h_vs_P10_0h	up		ENSG00000159884.11	0.750613	4.73309	0.00111341	0.0132163	20.47	13.36	CCDC107	chr9	protein_coding	coiled-coil domain containing 107
P6_0h_vs_P10_0h	up		ENSG00000168282.5	0.694801	6.34501	0.00112191	0.0133068	33.56	22.76	MGAT2	chr14	protein_coding	mannosyl (alpha-1,6-)-glycoprotein beta-1,2-N-acetylglucosaminyltransferase
P6_0h_vs_P10_0h	up		ENSG00000135002.11	0.804084	3.91037	0.0011278	0.013364	6.36	4	RFK	chr9	protein_coding	riboflavin kinase
P6_0h_vs_P10_0h	up		ENSG00000156466.9	0.804992	3.88871	0.00114363	0.013527	4.55	2.86	GDF6	chr8	protein_coding	growth differentiation factor 6
P6_0h_vs_P10_0h	up		ENSG00000156304.14	0.715317	5.46306	0.00114428	0.0135294	11.72	7.84	SCAF4	chr21	protein_coding	SR-related CTD-associated factor 4
P6_0h_vs_P10_0h	up		ENSG00000103047.7	0.735897	4.9629	0.00114852	0.0135743	7.25	4.78	TANGO6	chr16	protein_coding	transport and golgi organization 6 homolog (Drosophila)
P6_0h_vs_P10_0h	up		ENSG00000213085.9	1.25439	1.59388	0.00115029	0.0135897	1.82	0.83	CFAP45	chr1	protein_coding	cilia and flagella associated protein 45
P6_0h_vs_P10_0h	up		ENSG00000157654.17	0.673212	8.30394	0.00116305	0.0137186	46.47	31.99	PALM2-AKAP2	chr9	protein_coding	PALM2-AKAP2 readthrough
P6_0h_vs_P10_0h	up		ENSG00000104177.17	0.961914	2.70203	0.00116694	0.0137531	0.64	0.36	MYEF2	chr15	protein_coding	myelin expression factor 2
P6_0h_vs_P10_0h	up		ENSG00000269891.2	0.923663	2.97299	0.0011732	0.0138008	4.87	2.82	ARHGAP19-SLIT1	chr10	protein_coding	ARHGAP19-SLIT1 readthrough (NMD candidate)
P6_0h_vs_P10_0h	up		ENSG00000262251.1	2.68925	-0.444265	0.00118753	0.013953	0.91	0.15	RP11-199F11.2	chr17	sense_intronic	--
P6_0h_vs_P10_0h	up		ENSG00000174996.11	0.780742	4.22318	0.00119283	0.0139989	4.8	3.07	KLC2	chr11	protein_coding	kinesin light chain 2
P6_0h_vs_P10_0h	up		ENSG00000147454.13	0.785815	4.09134	0.00120115	0.0140876	4	2.55	SLC25A37	chr8	protein_coding	solute carrier family 25 (mitochondrial iron transporter), member 37
P6_0h_vs_P10_0h	up		ENSG00000097021.19	0.716428	5.32728	0.00120132	0.0140876	13.12	8.77	ACOT7	chr1	protein_coding	acyl-CoA thioesterase 7
P6_0h_vs_P10_0h	up		ENSG00000168066.20	0.673114	7.95394	0.00120187	0.0140885	65.67	45.22	SF1	chr11	protein_coding	splicing factor 1
P6_0h_vs_P10_0h	up		ENSG00000147065.16	0.666239	10.0592	0.00120669	0.0141395	298.09	206.23	MSN	chrX	protein_coding	moesin
P6_0h_vs_P10_0h	up		ENSG00000042429.10	0.753587	4.57173	0.00121009	0.0141738	4.11	2.67	MED17	chr11	protein_coding	mediator complex subunit 17
P6_0h_vs_P10_0h	up		ENSG00000152684.10	0.786367	4.07225	0.00121774	0.0142578	4.38	2.78	PELO	chr5	protein_coding	pelota homolog (Drosophila)
P6_0h_vs_P10_0h	up		ENSG00000235884.3	1.16631	1.81981	0.001226	0.0143276	2.6	1.27	LINC00941	chr12	lincRNA	long intergenic non-protein coding RNA 941
P6_0h_vs_P10_0h	up		ENSG00000167034.9	1.25183	1.54649	0.00122608	0.0143276	1.1	0.5	NKX3-1	chr8	protein_coding	NK3 homeobox 1
P6_0h_vs_P10_0h	up		ENSG00000136986.9	0.68943	6.32474	0.0012322	0.0143823	25.59	17.42	DERL1	chr8	protein_coding	derlin 1
P6_0h_vs_P10_0h	up		ENSG00000070423.17	0.752428	4.57554	0.00124388	0.0145044	15.81	10.3	RNF126	chr19	protein_coding	ring finger protein 126
P6_0h_vs_P10_0h	up		ENSG00000126261.12	0.672831	7.68146	0.0012441	0.0145044	51.18	35.25	UBA2	chr19	protein_coding	ubiquitin-like modifier activating enzyme 2
P6_0h_vs_P10_0h	up		ENSG00000165527.6	0.67622	7.25338	0.0012478	0.0145306	43.59	29.95	ARF6	chr14	protein_coding	ADP-ribosylation factor 6
P6_0h_vs_P10_0h	up		ENSG00000086200.16	0.701401	5.80585	0.00125206	0.0145591	13.16	8.89	IPO11	chr5	protein_coding	importin 11
P6_0h_vs_P10_0h	up		ENSG00000154556.17	0.722714	5.15968	0.00125218	0.0145591	4.5	2.99	SORBS2	chr4	protein_coding	sorbin and SH3 domain containing 2
P6_0h_vs_P10_0h	up		ENSG00000105011.8	1.03833	2.25628	0.00125636	0.0146021	2.46	1.31	ASF1B	chr19	protein_coding	anti-silencing function 1B histone chaperone
P6_0h_vs_P10_0h	up		ENSG00000266709.1	1.10226	2.01506	0.00125741	0.0146086	2.94	1.5	RP11-214O1.2	chr17	lincRNA	--
P6_0h_vs_P10_0h	up		ENSG00000133110.14	0.663315	10.3599	0.00125961	0.0146285	428.23	296.87	POSTN	chr13	protein_coding	periostin, osteoblast specific factor
P6_0h_vs_P10_0h	up		ENSG00000243137.7	6.51207	-1.16615	0.00126829	0.0147066	0.29	0	PSG4	chr19	protein_coding	pregnancy specific beta-1-glycoprotein 4
P6_0h_vs_P10_0h	up		ENSG00000279953.1	6.51207	-1.16615	0.00126829	0.0147066	0.44	0	RP11-338K17.5	chr12	TEC	--
P6_0h_vs_P10_0h	up		ENSG00000148154.9	0.696219	5.93098	0.00127044	0.0147259	16.89	11.44	UGCG	chr9	protein_coding	UDP-glucose ceramide glucosyltransferase
P6_0h_vs_P10_0h	up		ENSG00000106263.17	0.666465	8.6367	0.0012723	0.0147303	143.46	99.24	EIF3B	chr7	protein_coding	eukaryotic translation initiation factor 3, subunit B
P6_0h_vs_P10_0h	up		ENSG00000077238.13	0.745585	4.63773	0.00128027	0.0148112	7.27	4.76	IL4R	chr16	protein_coding	interleukin 4 receptor
P6_0h_vs_P10_0h	up		ENSG00000142230.11	0.669446	7.89014	0.00128603	0.0148632	103.46	71.42	SAE1	chr19	protein_coding	SUMO1 activating enzyme subunit 1
P6_0h_vs_P10_0h	up		ENSG00000121940.15	0.69946	5.77409	0.00128624	0.0148632	12.24	8.27	CLCC1	chr1	protein_coding	chloride channel CLIC-like 1
P6_0h_vs_P10_0h	up		ENSG00000100162.14	0.963134	2.66591	0.00129243	0.0149175	5.45	3.06	CENPM	chr22	protein_coding	centromere protein M
P6_0h_vs_P10_0h	up		ENSG00000186767.5	0.894375	3.01248	0.00129727	0.0149619	2.27	1.34	SPIN4	chrX	protein_coding	spindlin family, member 4
P6_0h_vs_P10_0h	up		ENSG00000132382.14	0.698542	5.83587	0.00129827	0.0149677	13.17	8.91	MYBBP1A	chr17	protein_coding	MYB binding protein (P160) 1a
P6_0h_vs_P10_0h	up		ENSG00000269825.1	1.24908	1.4975	0.00130803	0.0150687	1.22	0.56	CTD-3099C6.9	chr19	sense_intronic	--
P6_0h_vs_P10_0h	up		ENSG00000114554.11	0.668684	7.75618	0.00132133	0.0152044	26.29	18.15	PLXNA1	chr3	protein_coding	plexin A1
P6_0h_vs_P10_0h	up		ENSG00000011304.16	0.668417	7.77899	0.00132384	0.0152274	67.15	46.39	PTBP1	chr19	protein_coding	polypyrimidine tract binding protein 1
P6_0h_vs_P10_0h	up		ENSG00000117525.13	0.697382	5.75533	0.00132455	0.0152298	26.2	17.74	F3	chr1	protein_coding	coagulation factor III (thromboplastin, tissue factor)
P6_0h_vs_P10_0h	up		ENSG00000148296.6	0.702934	5.61504	0.00132595	0.0152323	12.24	8.26	SURF6	chr9	protein_coding	surfeit 6
P6_0h_vs_P10_0h	up		ENSG00000213341.10	0.714396	5.22729	0.00132613	0.0152323	11.51	7.7	CHUK	chr10	protein_coding	conserved helix-loop-helix ubiquitous kinase
P6_0h_vs_P10_0h	up		ENSG00000130309.10	0.666074	8.10485	0.00133251	0.0152979	81.88	56.65	COLGALT1	chr19	protein_coding	collagen beta(1-O)galactosyltransferase 1
P6_0h_vs_P10_0h	up		ENSG00000271020.1	1.51011	1.01717	0.00133912	0.0153562	4.85	1.86	RP11-10C24.1	chr3	lincRNA	--
P6_0h_vs_P10_0h	up		ENSG00000162706.12	1.43269	1.03803	0.00133912	0.0153562	0.67	0.27	CADM3	chr1	protein_coding	cell adhesion molecule 3
P6_0h_vs_P10_0h	up		ENSG00000137337.14	0.693379	5.8746	0.0013413	0.0153638	8.37	5.68	MDC1	chr6	protein_coding	mediator of DNA-damage checkpoint 1
P6_0h_vs_P10_0h	up		ENSG00000151849.14	0.697078	5.71552	0.00134131	0.0153638	11.09	7.51	CENPJ	chr13	protein_coding	centromere protein J
P6_0h_vs_P10_0h	up		ENSG00000123416.15	0.659611	10.2247	0.00134407	0.0153873	808.99	562.28	TUBA1B	chr12	protein_coding	tubulin, alpha 1b
P6_0h_vs_P10_0h	up		ENSG00000012061.15	0.695995	5.78732	0.00134438	0.0153873	14.08	9.54	ERCC1	chr19	protein_coding	excision repair cross-complementation group 1
P6_0h_vs_P10_0h	up		ENSG00000142634.12	0.677368	6.74273	0.00134806	0.0154235	48.89	33.57	EFHD2	chr1	protein_coding	EF-hand domain family, member D2
P6_0h_vs_P10_0h	up		ENSG00000082516.8	0.72731	4.89427	0.0013651	0.0155947	6.15	4.08	GEMIN5	chr5	protein_coding	gem (nuclear organelle) associated protein 5
P6_0h_vs_P10_0h	up		ENSG00000079335.17	1.01773	2.41238	0.00137134	0.0156601	1.33	0.72	CDC14A	chr1	protein_coding	cell division cycle 14A
P6_0h_vs_P10_0h	up		ENSG00000142528.15	0.848113	3.32429	0.00137491	0.0156949	2.23	1.36	ZNF473	chr19	protein_coding	zinc finger protein 473
P6_0h_vs_P10_0h	up		ENSG00000254093.8	0.847913	3.40085	0.0013996	0.0159525	7.83	4.77	PINX1	chr8	protein_coding	PIN2/TERF1 interacting, telomerase inhibitor 1
P6_0h_vs_P10_0h	up		ENSG00000172009.14	0.698964	5.59303	0.00140377	0.015994	9.21	6.23	THOP1	chr19	protein_coding	thimet oligopeptidase 1
P6_0h_vs_P10_0h	up		ENSG00000161996.17	0.956473	2.6802	0.00140966	0.0159964	1.17	0.66	WDR90	chr16	protein_coding	WD repeat domain 90
P6_0h_vs_P10_0h	up		ENSG00000085415.15	0.691778	5.86821	0.00142038	0.0160857	18.52	12.59	SEH1L	chr18	protein_coding	SEH1-like (S. cerevisiae)
P6_0h_vs_P10_0h	up		ENSG00000156642.16	0.671689	6.78729	0.0014645	0.0165479	38.48	26.52	NPTN	chr15	protein_coding	neuroplastin
P6_0h_vs_P10_0h	up		ENSG00000102158.19	0.673901	6.58166	0.00148018	0.0167188	23.03	15.85	MAGT1	chrX	protein_coding	magnesium transporter 1
P6_0h_vs_P10_0h	up		ENSG00000156313.12	0.743304	4.52381	0.00148518	0.0167691	4.02	2.64	RPGR	chrX	protein_coding	retinitis pigmentosa GTPase regulator
P6_0h_vs_P10_0h	up		ENSG00000130997.16	1.35657	1.18754	0.0014896	0.0167933	0.87	0.37	POLN	chr4	protein_coding	polymerase (DNA directed) nu
P6_0h_vs_P10_0h	up		ENSG00000089199.9	1.35657	1.18754	0.0014896	0.0167933	1.11	0.47	CHGB	chr20	protein_coding	chromogranin B
P6_0h_vs_P10_0h	up		ENSG00000170468.7	0.824196	3.53765	0.00149088	0.0167933	5.45	3.38	C14orf169	chr14	protein_coding	chromosome 14 open reading frame 169
P6_0h_vs_P10_0h	up		ENSG00000120992.17	0.672278	6.64782	0.00149596	0.0168276	39.64	27.31	LYPLA1	chr8	protein_coding	lysophospholipase I
P6_0h_vs_P10_0h	up		ENSG00000101040.19	0.66944	6.8315	0.00150503	0.016917	21.49	14.83	ZMYND8	chr20	protein_coding	zinc finger, MYND-type containing 8
P6_0h_vs_P10_0h	up		ENSG00000137996.12	0.673878	6.51122	0.00150668	0.0169291	34.95	24.05	RTCA	chr1	protein_coding	RNA 3'-terminal phosphate cyclase
P6_0h_vs_P10_0h	up		ENSG00000122862.4	0.656743	8.49126	0.00150954	0.016955	327.36	227.98	SRGN	chr10	protein_coding	serglycin
P6_0h_vs_P10_0h	up		ENSG00000136010.13	0.658135	8.11092	0.00151868	0.0170461	40.27	28.02	ALDH1L2	chr12	protein_coding	aldehyde dehydrogenase 1 family, member L2
P6_0h_vs_P10_0h	up		ENSG00000011007.12	0.669174	6.80826	0.00151879	0.0170461	23.96	16.54	TCEB3	chr1	protein_coding	transcription elongation factor B (SIII), polypeptide 3 (110kDa, elongin A)
P6_0h_vs_P10_0h	up		ENSG00000228794.8	0.885768	3.06292	0.00152682	0.0171171	1.21	0.72	LINC01128	chr1	processed_transcript	long intergenic non-protein coding RNA 1128
P6_0h_vs_P10_0h	up		ENSG00000154175.16	0.748325	4.38955	0.00152956	0.0171414	3.15	2.06	ABI3BP	chr3	protein_coding	ABI family, member 3 (NESH) binding protein
P6_0h_vs_P10_0h	up		ENSG00000171320.14	0.819941	3.57288	0.00153604	0.0172013	3.42	2.13	ESCO2	chr8	protein_coding	establishment of sister chromatid cohesion N-acetyltransferase 2
P6_0h_vs_P10_0h	up		ENSG00000140153.17	0.709221	5.13028	0.00154646	0.0173029	6.49	4.36	WDR20	chr14	protein_coding	WD repeat domain 20
P6_0h_vs_P10_0h	up		ENSG00000155380.11	0.664588	7.08387	0.00155304	0.0173593	31.98	22.15	SLC16A1	chr1	protein_coding	solute carrier family 16 (monocarboxylate transporter), member 1
P6_0h_vs_P10_0h	up		ENSG00000169258.6	0.902904	2.86781	0.00155565	0.017382	2.01	1.18	GPRIN1	chr5	protein_coding	G protein regulated inducer of neurite outgrowth 1
P6_0h_vs_P10_0h	up		ENSG00000196290.14	0.755402	4.30368	0.00155965	0.0174191	12.7	8.26	NIF3L1	chr2	protein_coding	NIF3 NGG1 interacting factor 3-like 1 (S. cerevisiae)
P6_0h_vs_P10_0h	up		ENSG00000161980.5	0.898422	2.94196	0.00156013	0.0174191	6.38	3.76	POLR3K	chr16	protein_coding	polymerase (RNA) III (DNA directed) polypeptide K, 12.3 kDa
P6_0h_vs_P10_0h	up		ENSG00000112242.14	0.736555	4.57472	0.0015799	0.0176137	5.16	3.4	E2F3	chr6	protein_coding	E2F transcription factor 3
P6_0h_vs_P10_0h	up		ENSG00000160200.17	1.32489	1.34252	0.00159636	0.0177464	1.14	0.5	CBS	chr21	protein_coding	cystathionine-beta-synthase
P6_0h_vs_P10_0h	up		ENSG00000086475.14	0.668775	6.61089	0.00159652	0.0177464	32.89	22.71	SEPHS1	chr10	protein_coding	selenophosphate synthetase 1
P6_0h_vs_P10_0h	up		ENSG00000142197.12	0.731076	4.59367	0.00160079	0.0177807	3.51	2.32	DOPEY2	chr21	protein_coding	dopey family member 2
P6_0h_vs_P10_0h	up		ENSG00000100014.19	0.656542	7.79852	0.00160626	0.0178349	36.08	25.13	SPECC1L	chr22	protein_coding	sperm antigen with calponin homology and coiled-coil domains 1-like
P6_0h_vs_P10_0h	up		ENSG00000013297.10	0.652773	8.41247	0.00162015	0.0179825	137.61	96.1	CLDN11	chr3	protein_coding	claudin 11
P6_0h_vs_P10_0h	up		ENSG00000171302.16	0.67225	6.32725	0.0016241	0.0180131	24.06	16.57	CANT1	chr17	protein_coding	calcium activated nucleotidase 1
P6_0h_vs_P10_0h	up		ENSG00000096717.11	0.701652	5.25586	0.00163356	0.0180979	9.32	6.29	SIRT1	chr10	protein_coding	sirtuin 1
P6_0h_vs_P10_0h	up		ENSG00000124831.18	0.654375	7.95086	0.00163891	0.0181505	42.03	29.32	LRRFIP1	chr2	protein_coding	leucine rich repeat (in FLII) interacting protein 1
P6_0h_vs_P10_0h	up		ENSG00000261327.4	1.60023	0.73844	0.00164801	0.0182445	1.42	0.51	RP11-863P13.3	chr16	lincRNA	--
P6_0h_vs_P10_0h	up		ENSG00000179409.10	0.791578	3.78781	0.00165665	0.0183335	3.08	1.96	GEMIN4	chr17	protein_coding	gem (nuclear organelle) associated protein 4
P6_0h_vs_P10_0h	up		ENSG00000013293.5	1.22266	1.47994	0.00166818	0.0184475	0.34	0.16	SLC7A14	chr3	protein_coding	solute carrier family 7, member 14
P6_0h_vs_P10_0h	up		ENSG00000168874.12	0.813219	3.56866	0.0016705	0.0184528	5.53	3.45	ATOH8	chr2	protein_coding	atonal homolog 8 (Drosophila)
P6_0h_vs_P10_0h	up		ENSG00000123130.16	0.665575	6.61212	0.00168013	0.0185455	24.34	16.85	ACOT9	chrX	protein_coding	acyl-CoA thioesterase 9
P6_0h_vs_P10_0h	up		ENSG00000049656.13	0.672849	6.19276	0.0016824	0.0185638	32.26	22.22	CLPTM1L	chr5	protein_coding	CLPTM1-like
P6_0h_vs_P10_0h	up		ENSG00000261556.8	2.22447	-0.159608	0.00169524	0.0186576	0.41	0.09	SMG1P7	chr16	transcribed_unprocessed_pseudogene	SMG1 pseudogene 7
P6_0h_vs_P10_0h	up		ENSG00000132640.14	0.740571	4.38474	0.00169592	0.0186582	4.42	2.9	BTBD3	chr20	protein_coding	BTB (POZ) domain containing 3
P6_0h_vs_P10_0h	up		ENSG00000251184.1	0.860409	3.12686	0.00169979	0.0186939	26.5	16.02	RP11-101E3.5	chr9	protein_coding	--
P6_0h_vs_P10_0h	up		ENSG00000123610.4	0.876314	3.05692	0.00170753	0.0187653	6.73	4.02	TNFAIP6	chr2	protein_coding	tumor necrosis factor, alpha-induced protein 6
P6_0h_vs_P10_0h	up		ENSG00000157637.12	0.667391	6.41378	0.00171408	0.0188235	20.42	14.12	SLC38A10	chr17	protein_coding	solute carrier family 38, member 10
P6_0h_vs_P10_0h	up		ENSG00000182325.10	1.61888	0.651777	0.00172226	0.0188927	1.13	0.4	FBXL6	chr8	protein_coding	F-box and leucine-rich repeat protein 6
P6_0h_vs_P10_0h	up		ENSG00000224259.5	1.07064	2.02533	0.00172952	0.0189655	4.36	2.28	LINC01133	chr1	lincRNA	long intergenic non-protein coding RNA 1133
P6_0h_vs_P10_0h	up		ENSG00000130508.10	0.645115	9.51999	0.00174084	0.0190617	118.15	82.95	PXDN	chr2	protein_coding	peroxidasin
P6_0h_vs_P10_0h	up		ENSG00000120910.14	0.707785	5.00944	0.00175169	0.0191667	13.98	9.39	PPP3CC	chr8	protein_coding	protein phosphatase 3, catalytic subunit, gamma isozyme
P6_0h_vs_P10_0h	up		ENSG00000163808.16	0.69026	5.44278	0.00176682	0.0193181	9.73	6.62	KIF15	chr3	protein_coding	kinesin family member 15
P6_0h_vs_P10_0h	up		ENSG00000106070.17	0.665595	6.39794	0.00177109	0.0193578	14.39	9.96	GRB10	chr7	protein_coding	growth factor receptor-bound protein 10
P6_0h_vs_P10_0h	up		ENSG00000012963.13	0.679788	5.72682	0.00177543	0.0193928	15.83	10.85	UBR7	chr14	protein_coding	ubiquitin protein ligase E3 component n-recognin 7 (putative)
P6_0h_vs_P10_0h	up		ENSG00000127334.10	0.725933	4.54086	0.00178128	0.0194438	2.91	1.93	DYRK2	chr12	protein_coding	dual-specificity tyrosine-(Y)-phosphorylation regulated kinase 2
P6_0h_vs_P10_0h	up		ENSG00000091527.15	0.647055	8.31121	0.00179177	0.0195341	80.55	56.47	CDV3	chr3	protein_coding	CDV3 homolog (mouse)
P6_0h_vs_P10_0h	up		ENSG00000183010.16	0.689923	5.40084	0.00179452	0.0195567	20.33	13.83	PYCR1	chr17	protein_coding	pyrroline-5-carboxylate reductase 1
P6_0h_vs_P10_0h	up		ENSG00000127337.6	0.758921	4.06811	0.00179514	0.0195567	13.14	8.52	YEATS4	chr12	protein_coding	YEATS domain containing 4
P6_0h_vs_P10_0h	up		ENSG00000047365.11	1.39716	1.01398	0.00180168	0.0196208	0.34	0.14	ARAP2	chr4	protein_coding	ArfGAP with RhoGAP domain, ankyrin repeat and PH domain 2
P6_0h_vs_P10_0h	up		ENSG00000130706.12	0.659625	6.72402	0.00180243	0.0196218	75.94	52.78	ADRM1	chr20	protein_coding	adhesion regulating molecule 1
P6_0h_vs_P10_0h	up		ENSG00000205177.6	2.11156	-0.0113743	0.00182283	0.0198153	1.63	0.41	C11orf91	chr11	protein_coding	chromosome 11 open reading frame 91
P6_0h_vs_P10_0h	up		ENSG00000260114.2	2.11156	-0.0113743	0.00182283	0.0198153	0.58	0.15	CTD-2574D22.4	chr16	sense_intronic	--
P6_0h_vs_P10_0h	up		ENSG00000197586.12	0.670099	6.09361	0.00182456	0.0198221	26.68	18.41	ENTPD6	chr20	protein_coding	ectonucleoside triphosphate diphosphohydrolase 6 (putative)
P6_0h_vs_P10_0h	up		ENSG00000198406.7	1.32447	1.22714	0.00182998	0.0198643	3.51	1.53	BZW1P2	chr3	processed_pseudogene	basic leucine zipper and W2 domains 1 pseudogene 2
P6_0h_vs_P10_0h	up		ENSG00000196497.15	0.66661	6.21862	0.00183238	0.0198761	22.48	15.55	IPO4	chr14	protein_coding	importin 4
P6_0h_vs_P10_0h	up		ENSG00000171612.6	0.864853	2.99376	0.00183488	0.019896	2.37	1.43	SLC25A33	chr1	protein_coding	solute carrier family 25 (pyrimidine nucleotide carrier), member 33
P6_0h_vs_P10_0h	up		ENSG00000205746.9	1.66518	0.461257	0.0018476	0.0200122	0.28	0.09	RP11-1212A22.1	chr16	transcribed_unprocessed_pseudogene	--
P6_0h_vs_P10_0h	up		ENSG00000010165.19	0.698871	5.04292	0.00185156	0.0200479	10.92	7.38	METTL13	chr1	protein_coding	methyltransferase like 13
P6_0h_vs_P10_0h	up		ENSG00000122687.17	0.681822	5.60636	0.00185412	0.0200684	32.16	22.01	FTSJ2	chr7	protein_coding	FtsJ RNA methyltransferase homolog 2 (E. coli)
P6_0h_vs_P10_0h	up		ENSG00000186104.10	0.815972	3.46365	0.00185514	0.0200722	4.15	2.58	CYP2R1	chr11	protein_coding	cytochrome P450, family 2, subfamily R, polypeptide 1
P6_0h_vs_P10_0h	up		ENSG00000151576.10	0.711277	4.78387	0.00188724	0.0203385	7.61	5.1	QTRTD1	chr3	protein_coding	queuine tRNA-ribosyltransferase domain containing 1
P6_0h_vs_P10_0h	up		ENSG00000102974.14	0.661776	6.38071	0.00189001	0.020347	23.26	16.14	CTCF	chr16	protein_coding	CCCTC-binding factor (zinc finger protein)
P6_0h_vs_P10_0h	up		ENSG00000198089.14	0.752546	4.05117	0.00189509	0.02039	4.16	2.71	SFI1	chr22	protein_coding	Sfi1 homolog, spindle assembly associated (yeast)
P6_0h_vs_P10_0h	up		ENSG00000149679.11	0.886987	2.87343	0.00189536	0.02039	2.23	1.32	CABLES2	chr20	protein_coding	Cdk5 and Abl enzyme substrate 2
P6_0h_vs_P10_0h	up		ENSG00000143458.11	0.712121	4.68879	0.00194313	0.020822	3.19	2.14	GABPB2	chr1	protein_coding	GA binding protein transcription factor, beta subunit 2
P6_0h_vs_P10_0h	up		ENSG00000143157.11	0.683978	5.37965	0.00195145	0.0208963	5.56	3.8	POGK	chr1	protein_coding	pogo transposable element with KRAB domain
P6_0h_vs_P10_0h	up		ENSG00000258724.1	0.996296	2.25456	0.00196677	0.0210454	3.2	1.76	CTD-2135J3.4	chr8	protein_coding	--
P6_0h_vs_P10_0h	up		ENSG00000155438.11	0.654838	6.67009	0.00196759	0.0210467	64.46	44.95	NIFK	chr2	protein_coding	nucleolar protein interacting with the FHA domain of MKI67
P6_0h_vs_P10_0h	up		ENSG00000171566.11	0.662041	6.19468	0.00198262	0.0211924	24.03	16.67	PLRG1	chr4	protein_coding	pleiotropic regulator 1
P6_0h_vs_P10_0h	up		ENSG00000117597.17	0.693134	5.10821	0.00198773	0.0212394	4.52	3.07	DIEXF	chr1	protein_coding	digestive organ expansion factor homolog (zebrafish)
P6_0h_vs_P10_0h	up		ENSG00000170113.15	0.785421	3.65064	0.00199274	0.0212754	1.74	1.11	NIPA1	chr15	protein_coding	non imprinted in Prader-Willi/Angelman syndrome 1
P6_0h_vs_P10_0h	up		ENSG00000059378.12	0.799155	3.51231	0.00199991	0.0213392	3.4	2.15	PARP12	chr7	protein_coding	poly (ADP-ribose) polymerase family, member 12
P6_0h_vs_P10_0h	up		ENSG00000167699.13	0.651587	6.82242	0.0020075	0.0213975	43.91	30.69	GLOD4	chr17	protein_coding	glyoxalase domain containing 4
P6_0h_vs_P10_0h	up		ENSG00000116649.9	0.659223	6.24455	0.0020422	0.0217365	65.8	45.74	SRM	chr1	protein_coding	spermidine synthase
P6_0h_vs_P10_0h	up		ENSG00000185838.13	1.29581	1.32299	0.00206394	0.0219446	0.44	0.2	GNB1L	chr22	protein_coding	guanine nucleotide binding protein (G protein), beta polypeptide 1-like
P6_0h_vs_P10_0h	up		ENSG00000145860.11	0.65544	6.42228	0.0020658	0.0219489	21.69	15.12	RNF145	chr5	protein_coding	ring finger protein 145
P6_0h_vs_P10_0h	up		ENSG00000160193.11	0.829421	3.2668	0.00208245	0.0221102	4.75	2.93	WDR4	chr21	protein_coding	WD repeat domain 4
P6_0h_vs_P10_0h	up		ENSG00000104884.14	0.681742	5.34255	0.00208245	0.0221102	10.05	6.88	ERCC2	chr19	protein_coding	excision repair cross-complementation group 2
P6_0h_vs_P10_0h	up		ENSG00000170485.16	0.683319	5.31744	0.00208493	0.0221286	10.99	7.51	NPAS2	chr2	protein_coding	neuronal PAS domain protein 2
P6_0h_vs_P10_0h	up		ENSG00000171453.17	0.720811	4.43793	0.00209342	0.0222031	14.26	9.5	POLR1C	chr6	protein_coding	polymerase (RNA) I polypeptide C, 30kDa
P6_0h_vs_P10_0h	up		ENSG00000049323.15	0.634076	9.17046	0.00210948	0.0223419	94.24	66.67	LTBP1	chr2	protein_coding	latent transforming growth factor beta binding protein 1
P6_0h_vs_P10_0h	up		ENSG00000143776.18	0.64142	7.53076	0.00211368	0.0223785	18.4	12.95	CDC42BPA	chr1	protein_coding	CDC42 binding protein kinase alpha (DMPK-like)
P6_0h_vs_P10_0h	up		ENSG00000171608.15	0.873076	2.9408	0.00211953	0.0224146	1.55	0.93	PIK3CD	chr1	protein_coding	phosphatidylinositol-4,5-bisphosphate 3-kinase, catalytic subunit delta
P6_0h_vs_P10_0h	up		ENSG00000091127.13	0.688365	5.10528	0.00212057	0.0224146	10.86	7.4	PUS7	chr7	protein_coding	pseudouridylate synthase 7 (putative)
P6_0h_vs_P10_0h	up		ENSG00000267001.1	1.08461	1.90656	0.00212081	0.0224146	8.24	4.26	AC006538.4	chr19	protein_coding	--
P6_0h_vs_P10_0h	up		ENSG00000079313.11	0.705329	4.78021	0.00212671	0.022469	6.64	4.47	REXO1	chr19	protein_coding	REX1, RNA exonuclease 1 homolog (S. cerevisiae)
P6_0h_vs_P10_0h	up		ENSG00000164654.15	0.65684	6.2224	0.002133	0.0225223	23.74	16.53	MIOS	chr7	protein_coding	missing oocyte, meiosis regulator, homolog (Drosophila)
P6_0h_vs_P10_0h	up		ENSG00000178381.11	0.814491	3.39044	0.00213627	0.022533	10.5	6.55	ZFAND2A	chr7	protein_coding	zinc finger, AN1-type domain 2A
P6_0h_vs_P10_0h	up		ENSG00000104611.11	0.667202	5.7639	0.00213651	0.022533	17.3	11.96	SH2D4A	chr8	protein_coding	SH2 domain containing 4A
P6_0h_vs_P10_0h	up		ENSG00000087269.15	0.638796	7.77882	0.00214406	0.0225967	67.87	47.86	NOP14	chr4	protein_coding	NOP14 nucleolar protein
P6_0h_vs_P10_0h	up		ENSG00000164163.10	0.639795	7.59035	0.00215392	0.0226847	53.75	37.88	ABCE1	chr4	protein_coding	ATP-binding cassette, sub-family E (OABP), member 1
P6_0h_vs_P10_0h	up		ENSG00000269940.1	1.15147	1.69494	0.00215665	0.0227056	6.39	3.15	RP11-73M18.7	chr14	sense_intronic	--
P6_0h_vs_P10_0h	up		ENSG00000120800.4	0.652559	6.39121	0.00217822	0.0228975	10.2	7.12	UTP20	chr12	protein_coding	UTP20, small subunit (SSU) processome component, homolog (yeast)
P6_0h_vs_P10_0h	up		ENSG00000272869.5	0.986924	2.27354	0.00217945	0.0228975	3.45	1.91	CTC-487M23.8	chr5	protein_coding	--
P6_0h_vs_P10_0h	up		ENSG00000121057.12	0.709353	4.57136	0.00218624	0.0229528	5.39	3.62	AKAP1	chr17	protein_coding	A kinase (PRKA) anchor protein 1
P6_0h_vs_P10_0h	up		ENSG00000134986.13	0.642372	7.16603	0.00218838	0.0229606	31.93	22.46	NREP	chr5	protein_coding	neuronal regeneration related protein
P6_0h_vs_P10_0h	up		ENSG00000153885.14	0.734161	4.20587	0.0021885	0.0229606	3.87	2.55	KCTD15	chr19	protein_coding	potassium channel tetramerization domain containing 15
P6_0h_vs_P10_0h	up		ENSG00000234444.9	0.973833	2.38405	0.00219515	0.0230039	0.84	0.47	ZNF736	chr7	protein_coding	zinc finger protein 736
P6_0h_vs_P10_0h	up		ENSG00000180611.6	0.9508	2.39196	0.00219515	0.0230039	1.81	1.03	MB21D2	chr3	protein_coding	Mab-21 domain containing 2
P6_0h_vs_P10_0h	up		ENSG00000171552.12	0.646784	6.75304	0.00219569	0.0230039	41.32	28.98	BCL2L1	chr20	protein_coding	BCL2-like 1
P6_0h_vs_P10_0h	up		ENSG00000167842.15	0.701299	4.80824	0.00219916	0.0230322	11.03	7.45	MIS12	chr17	protein_coding	MIS12 kinetochore complex component
P6_0h_vs_P10_0h	up		ENSG00000185104.19	0.648593	6.60175	0.00220383	0.0230705	15.61	10.93	FAF1	chr1	protein_coding	Fas (TNFRSF6) associated factor 1
P6_0h_vs_P10_0h	up		ENSG00000077684.15	0.647041	6.7124	0.00220511	0.0230705	13.03	9.14	JADE1	chr4	protein_coding	jade family PHD finger 1
P6_0h_vs_P10_0h	up		ENSG00000064419.13	0.645702	6.81517	0.00220613	0.0230717	26.37	18.51	TNPO3	chr7	protein_coding	transportin 3
P6_0h_vs_P10_0h	up		ENSG00000117748.9	0.674767	5.4525	0.00222556	0.023244	23.91	16.44	RPA2	chr1	protein_coding	replication protein A2, 32kDa
P6_0h_vs_P10_0h	up		ENSG00000144395.17	0.867419	2.92231	0.00222675	0.0232483	2.05	1.23	CCDC150	chr2	protein_coding	coiled-coil domain containing 150
P6_0h_vs_P10_0h	up		ENSG00000198554.11	0.666451	5.60553	0.00227019	0.0236608	8.89	6.15	WDHD1	chr14	protein_coding	WD repeat and HMG-box DNA binding protein 1
P6_0h_vs_P10_0h	up		ENSG00000083635.7	0.702378	4.71133	0.00228394	0.0237877	8.32	5.61	NUFIP1	chr13	protein_coding	nuclear fragile X mental retardation protein interacting protein 1
P6_0h_vs_P10_0h	up		ENSG00000121350.15	0.758757	3.91117	0.00229292	0.0238686	3.61	2.34	PYROXD1	chr12	protein_coding	pyridine nucleotide-disulphide oxidoreductase domain 1
P6_0h_vs_P10_0h	up		ENSG00000188599.17	0.733023	4.24528	0.00229644	0.0238847	16.58	10.95	NPIPP1	chr16	transcribed_unprocessed_pseudogene	nuclear pore complex interacting protein pseudogene 1
P6_0h_vs_P10_0h	up		ENSG00000240963.1	1.10133	1.77715	0.00230502	0.0239542	6.38	3.26	RP11-518L10.5	chr1	antisense	--
P6_0h_vs_P10_0h	up		ENSG00000047634.14	0.74773	4.00853	0.00232059	0.0240938	6.14	4.01	SCML1	chrX	protein_coding	sex comb on midleg-like 1 (Drosophila)
P6_0h_vs_P10_0h	up		ENSG00000040487.12	0.919944	2.58109	0.00232135	0.0240938	3.19	1.85	PQLC2	chr1	protein_coding	PQ loop repeat containing 2
P6_0h_vs_P10_0h	up		ENSG00000090975.12	0.822655	3.28559	0.00232595	0.0241312	1.49	0.93	PITPNM2	chr12	protein_coding	phosphatidylinositol transfer protein, membrane-associated 2
P6_0h_vs_P10_0h	up		ENSG00000176124.11	0.783472	3.55938	0.00233097	0.0241687	13.55	8.64	DLEU1	chr13	protein_coding	deleted in lymphocytic leukemia 1 (non-protein coding)
P6_0h_vs_P10_0h	up		ENSG00000156802.12	0.649207	6.30404	0.00234764	0.024308	14.19	9.93	ATAD2	chr8	protein_coding	ATPase family, AAA domain containing 2
P6_0h_vs_P10_0h	up		ENSG00000153956.15	0.654734	6.02655	0.00235988	0.0244179	9.04	6.3	CACNA2D1	chr7	protein_coding	calcium channel, voltage-dependent, alpha 2/delta subunit 1
P6_0h_vs_P10_0h	up		ENSG00000152291.13	0.634318	7.51637	0.00237002	0.0244975	28.24	19.97	TGOLN2	chr2	protein_coding	trans-golgi network protein 2
P6_0h_vs_P10_0h	up		ENSG00000110031.12	1.01963	2.16498	0.00239031	0.0246679	2.56	1.38	LPXN	chr11	protein_coding	leupaxin
P6_0h_vs_P10_0h	up		ENSG00000166845.13	0.705906	4.56924	0.00239267	0.0246739	4.48	3.01	C18orf54	chr18	protein_coding	chromosome 18 open reading frame 54
P6_0h_vs_P10_0h	up		ENSG00000273344.1	1.36074	0.989535	0.00241842	0.0248082	1.09	0.46	PAXIP1-AS1	chr7	lincRNA	PAXIP1 antisense RNA 1 (head to head)
P6_0h_vs_P10_0h	up		ENSG00000197046.11	1.36074	0.989535	0.00241842	0.0248082	1.48	0.63	SIGLEC15	chr18	protein_coding	sialic acid binding Ig-like lectin 15
P6_0h_vs_P10_0h	up		ENSG00000279948.1	6.36183	-1.27591	0.00242129	0.0248082	0.22	0	CTD-2233K9.1	chr19	TEC	--
P6_0h_vs_P10_0h	up		ENSG00000173276.13	0.706576	4.55169	0.00243277	0.024915	3.41	2.29	ZBTB21	chr21	protein_coding	zinc finger and BTB domain containing 21
P6_0h_vs_P10_0h	up		ENSG00000170677.5	0.663053	5.60346	0.00243396	0.0249187	9.06	6.28	SOCS6	chr18	protein_coding	suppressor of cytokine signaling 6
P6_0h_vs_P10_0h	up		ENSG00000162433.14	0.697112	4.67543	0.00244564	0.0250153	3.88	2.63	AK4	chr1	protein_coding	adenylate kinase 4
P6_0h_vs_P10_0h	up		ENSG00000260231.1	1.09258	1.8433	0.00244589	0.0250153	1.8	0.93	JHDM1D-AS1	chr7	antisense	JHDM1D antisense RNA 1 (head to head)
P6_0h_vs_P10_0h	up		ENSG00000123374.10	0.718941	4.32959	0.00245005	0.0250493	9.17	6.11	CDK2	chr12	protein_coding	cyclin-dependent kinase 2
P6_0h_vs_P10_0h	up		ENSG00000152455.15	0.749943	3.85438	0.00247878	0.0253172	4.95	3.23	SUV39H2	chr10	protein_coding	suppressor of variegation 3-9 homolog 2 (Drosophila)
P6_0h_vs_P10_0h	up		ENSG00000221968.8	0.669484	5.29576	0.00248932	0.0254076	21.55	14.87	FADS3	chr11	protein_coding	fatty acid desaturase 3
P6_0h_vs_P10_0h	up		ENSG00000255835.1	0.842015	3.02151	0.00249871	0.0254605	5.7	3.49	RP4-559A3.7	chr1	protein_coding	--
P6_0h_vs_P10_0h	up		ENSG00000134259.3	3.73988	-0.883943	0.00250381	0.0254605	0.72	0.05	NGF	chr1	protein_coding	nerve growth factor (beta polypeptide)
P6_0h_vs_P10_0h	up		ENSG00000136485.14	0.648818	6.08975	0.0025059	0.0254731	11.77	8.24	DCAF7	chr17	protein_coding	DDB1 and CUL4 associated factor 7
P6_0h_vs_P10_0h	up		ENSG00000117602.11	0.709042	4.51196	0.00250744	0.0254802	3.58	2.4	RCAN3	chr1	protein_coding	RCAN family member 3
P6_0h_vs_P10_0h	up		ENSG00000187676.7	0.711421	4.40734	0.00252686	0.0256601	5.54	3.71	B3GLCT	chr13	protein_coding	--
P6_0h_vs_P10_0h	up		ENSG00000141580.15	0.656039	5.78933	0.00252956	0.025679	23.46	16.34	WDR45B	chr17	protein_coding	WD repeat domain 45B
P6_0h_vs_P10_0h	up		ENSG00000105325.13	0.66704	5.32578	0.00255422	0.0259134	8.45	5.84	FZR1	chr19	protein_coding	fizzy/cell division cycle 20 related 1 (Drosophila)
P6_0h_vs_P10_0h	up		ENSG00000006194.9	0.683774	4.88887	0.00255438	0.0259134	7.03	4.81	ZNF263	chr16	protein_coding	zinc finger protein 263
P6_0h_vs_P10_0h	up		ENSG00000197102.10	0.620711	9.8052	0.00256119	0.0259626	67.94	48.51	DYNC1H1	chr14	protein_coding	dynein, cytoplasmic 1, heavy chain 1
P6_0h_vs_P10_0h	up		ENSG00000072657.8	0.716093	4.25169	0.00257523	0.0260721	1.97	1.32	TRHDE	chr12	protein_coding	thyrotropin-releasing hormone degrading enzyme
P6_0h_vs_P10_0h	up		ENSG00000179115.10	0.67261	5.14665	0.00257716	0.0260829	18.65	12.85	FARSA	chr19	protein_coding	phenylalanyl-tRNA synthetase, alpha subunit
P6_0h_vs_P10_0h	up		ENSG00000105401.6	0.622108	8.87565	0.00258701	0.0261562	318.03	226.86	CDC37	chr19	protein_coding	cell division cycle 37
P6_0h_vs_P10_0h	up		ENSG00000173540.12	0.722533	4.21027	0.00260481	0.0263008	3.27	2.18	GMPPB	chr3	protein_coding	GDP-mannose pyrophosphorylase B
P6_0h_vs_P10_0h	up		ENSG00000240230.5	0.7214	4.13869	0.00261063	0.0263419	5.35	3.56	COX19	chr7	protein_coding	COX19 cytochrome c oxidase assembly factor
P6_0h_vs_P10_0h	up		ENSG00000100714.15	0.623782	8.17777	0.00262702	0.0264984	45.65	32.53	MTHFD1	chr14	protein_coding	methylenetetrahydrofolate dehydrogenase (NADP+ dependent) 1, methenyltetrahydrofolate cyclohydrolase, formyltetrahydrofolate synthetase
P6_0h_vs_P10_0h	up		ENSG00000073111.13	0.651909	5.81467	0.00263231	0.0265429	17.03	11.9	MCM2	chr3	protein_coding	minichromosome maintenance complex component 2
P6_0h_vs_P10_0h	up		ENSG00000171621.13	0.750026	3.83186	0.00264007	0.0265944	4.78	3.12	SPSB1	chr1	protein_coding	splA/ryanodine receptor domain and SOCS box containing 1
P6_0h_vs_P10_0h	up		ENSG00000185359.12	0.633432	6.87489	0.00264264	0.0266113	43.13	30.53	HGS	chr17	protein_coding	hepatocyte growth factor-regulated tyrosine kinase substrate
P6_0h_vs_P10_0h	up		ENSG00000007968.6	1.61292	0.425591	0.00266073	0.0267577	0.33	0.12	E2F2	chr1	protein_coding	E2F transcription factor 2
P6_0h_vs_P10_0h	up		ENSG00000093167.17	0.628379	7.30029	0.00267428	0.026858	42.4	30.11	LRRFIP2	chr3	protein_coding	leucine rich repeat (in FLII) interacting protein 2
P6_0h_vs_P10_0h	up		ENSG00000155975.9	0.65118	5.83975	0.00268193	0.0269071	11.93	8.34	VPS37A	chr8	protein_coding	vacuolar protein sorting 37 homolog A (S. cerevisiae)
P6_0h_vs_P10_0h	up		ENSG00000184441.4	2.14693	-0.214217	0.00268218	0.0269071	0.26	0.06	AP001062.7	chr21	antisense	--
P6_0h_vs_P10_0h	up		ENSG00000011485.14	0.628483	7.26547	0.00268275	0.0269071	79.53	56.48	PPP5C	chr19	protein_coding	protein phosphatase 5, catalytic subunit
P6_0h_vs_P10_0h	up		ENSG00000185963.13	0.636199	6.57816	0.00268574	0.0269281	16.24	11.47	BICD2	chr9	protein_coding	bicaudal D homolog 2 (Drosophila)
P6_0h_vs_P10_0h	up		ENSG00000149091.15	0.651539	5.79407	0.00269674	0.0270204	11.34	7.92	DGKZ	chr11	protein_coding	diacylglycerol kinase, zeta
P6_0h_vs_P10_0h	up		ENSG00000147010.17	0.627517	7.32683	0.00270086	0.0270437	31.91	22.68	SH3KBP1	chrX	protein_coding	SH3-domain kinase binding protein 1
P6_0h_vs_P10_0h	up		ENSG00000104643.9	0.653177	5.65407	0.00271859	0.0272062	7.16	5	MTMR9	chr8	protein_coding	myotubularin related protein 9
P6_0h_vs_P10_0h	up		ENSG00000075336.11	0.651163	5.78823	0.0027189	0.0272062	12.43	8.69	TIMM21	chr18	protein_coding	translocase of inner mitochondrial membrane 21 homolog (yeast)
P6_0h_vs_P10_0h	up		ENSG00000224531.5	0.724048	4.10973	0.00274213	0.0274113	4.1	2.72	SMIM13	chr6	protein_coding	small integral membrane protein 13
P6_0h_vs_P10_0h	up		ENSG00000163162.8	0.676246	4.95679	0.00276161	0.0275694	13.92	9.56	RNF149	chr2	protein_coding	ring finger protein 149
P6_0h_vs_P10_0h	up		ENSG00000134910.12	0.623507	7.62829	0.00277312	0.0276659	46.37	33.04	STT3A	chr11	protein_coding	STT3A, subunit of the oligosaccharyltransferase complex (catalytic)
P6_0h_vs_P10_0h	up		ENSG00000169359.13	0.665015	5.26352	0.00280412	0.0279381	4.56	3.15	SLC33A1	chr3	protein_coding	solute carrier family 33 (acetyl-CoA transporter), member 1
P6_0h_vs_P10_0h	up		ENSG00000101557.14	0.622025	7.71126	0.00281342	0.0280029	44.33	31.62	USP14	chr18	protein_coding	ubiquitin specific peptidase 14 (tRNA-guanine transglycosylase)
P6_0h_vs_P10_0h	up		ENSG00000121073.13	0.696146	4.51331	0.0028202	0.0280518	13.66	9.25	SLC35B1	chr17	protein_coding	solute carrier family 35, member B1
P6_0h_vs_P10_0h	up		ENSG00000072518.20	0.713836	4.27796	0.00282124	0.0280529	4.18	2.8	MARK2	chr11	protein_coding	MAP/microtubule affinity-regulating kinase 2
P6_0h_vs_P10_0h	up		ENSG00000274818.1	1.89642	0.204974	0.00282728	0.0280944	3.32	0.97	RP1-292L20.3	chr14	lincRNA	--
P6_0h_vs_P10_0h	up		ENSG00000057757.9	0.64596	5.89153	0.00283519	0.0281482	37.7	26.45	PITHD1	chr1	protein_coding	PITH (C-terminal proteasome-interacting domain of thioredoxin-like) domain containing 1
P6_0h_vs_P10_0h	up		ENSG00000180370.10	0.624508	7.31025	0.00283655	0.0281493	28.15	20.05	PAK2	chr3	protein_coding	p21 protein (Cdc42/Rac)-activated kinase 2
P6_0h_vs_P10_0h	up		ENSG00000108424.9	0.614019	9.79038	0.00284858	0.0282593	143.98	103.28	KPNB1	chr17	protein_coding	karyopherin (importin) beta 1
P6_0h_vs_P10_0h	up		ENSG00000244045.10	0.774716	3.53523	0.00285413	0.0282958	3.65	2.34	TMEM199	chr17	protein_coding	transmembrane protein 199
P6_0h_vs_P10_0h	up		ENSG00000099821.13	0.672872	4.95809	0.00291286	0.0287859	8.92	6.14	POLRMT	chr19	protein_coding	polymerase (RNA) mitochondrial (DNA directed)
P6_0h_vs_P10_0h	up		ENSG00000185344.13	0.668044	5.02724	0.00291857	0.0288237	4.88	3.37	ATP6V0A2	chr12	protein_coding	ATPase, H+ transporting, lysosomal V0 subunit a2
P6_0h_vs_P10_0h	up		ENSG00000188976.10	0.624815	7.07794	0.00291888	0.0288237	52.73	37.55	NOC2L	chr1	protein_coding	nucleolar complex associated 2 homolog (S. cerevisiae)
P6_0h_vs_P10_0h	up		ENSG00000206527.9	0.662473	5.16676	0.00293775	0.0289998	9.27	6.43	HACD2	chr3	protein_coding	3-hydroxyacyl-CoA dehydratase 2
P6_0h_vs_P10_0h	up		ENSG00000171466.9	0.690571	4.58197	0.00294788	0.0290624	2.1	1.43	ZNF562	chr19	protein_coding	zinc finger protein 562
P6_0h_vs_P10_0h	up		ENSG00000124207.16	0.620121	7.47999	0.0029724	0.0292849	53.54	38.25	CSE1L	chr20	protein_coding	CSE1 chromosome segregation 1-like (yeast)
P6_0h_vs_P10_0h	up		ENSG00000120699.12	0.684365	4.69624	0.00297873	0.0293377	23.88	16.31	EXOSC8	chr13	protein_coding	exosome component 8
P6_0h_vs_P10_0h	up		ENSG00000108588.13	0.617796	7.781	0.00298427	0.0293826	64.23	45.95	CCDC47	chr17	protein_coding	coiled-coil domain containing 47
P6_0h_vs_P10_0h	up		ENSG00000164929.16	0.913323	2.51737	0.0030117	0.0296236	2.15	1.25	BAALC	chr8	protein_coding	brain and acute leukemia, cytoplasmic
P6_0h_vs_P10_0h	up		ENSG00000141384.11	0.77658	3.44909	0.00301591	0.0296503	2.33	1.49	TAF4B	chr18	protein_coding	TAF4b RNA polymerase II, TATA box binding protein (TBP)-associated factor, 105kDa
P6_0h_vs_P10_0h	up		ENSG00000144320.13	0.645385	5.75252	0.00301728	0.0296503	7.66	5.37	KIAA1715	chr2	protein_coding	KIAA1715
P6_0h_vs_P10_0h	up		ENSG00000131148.8	0.678541	4.74828	0.00302014	0.0296678	14.59	10.01	EMC8	chr16	protein_coding	ER membrane protein complex subunit 8
P6_0h_vs_P10_0h	up		ENSG00000156170.12	0.787491	3.3306	0.00302174	0.0296738	4.1	2.6	NDUFAF6	chr8	protein_coding	NADH dehydrogenase (ubiquinone) complex I, assembly factor 6
P6_0h_vs_P10_0h	up		ENSG00000111445.13	0.691517	4.51509	0.00302604	0.0296832	10.27	6.98	RFC5	chr12	protein_coding	replication factor C (activator 1) 5, 36.5kDa
P6_0h_vs_P10_0h	up		ENSG00000158669.11	0.625117	6.83351	0.00302664	0.0296832	19.72	14.04	AGPAT6	chr8	protein_coding	1-acylglycerol-3-phosphate O-acyltransferase 6
P6_0h_vs_P10_0h	up		ENSG00000237187.8	0.744315	3.82833	0.00303458	0.029751	2.43	1.59	NR2F1-AS1	chr5	antisense	NR2F1 antisense RNA 1
P6_0h_vs_P10_0h	up		ENSG00000023330.14	0.642253	5.85762	0.00303553	0.029751	25.88	18.21	ALAS1	chr3	protein_coding	5'-aminolevulinate synthase 1
P6_0h_vs_P10_0h	up		ENSG00000141458.12	0.652454	5.46491	0.00304463	0.0298304	9.38	6.55	NPC1	chr18	protein_coding	Niemann-Pick disease, type C1
P6_0h_vs_P10_0h	up		ENSG00000107104.18	0.664502	5.06604	0.00304883	0.0298618	5.56	3.85	KANK1	chr9	protein_coding	KN motif and ankyrin repeat domains 1
P6_0h_vs_P10_0h	up		ENSG00000139372.14	0.671704	4.84563	0.0030959	0.0303031	9.51	6.56	TDG	chr12	protein_coding	thymine-DNA glycosylase
P6_0h_vs_P10_0h	up		ENSG00000076513.16	0.626033	6.62587	0.00310669	0.030389	25.93	18.45	ANKRD13A	chr12	protein_coding	ankyrin repeat domain 13A
P6_0h_vs_P10_0h	up		ENSG00000129355.6	0.86047	2.72582	0.00311231	0.030423	5.03	3.04	CDKN2D	chr19	protein_coding	cyclin-dependent kinase inhibitor 2D (p19, inhibits CDK4)
P6_0h_vs_P10_0h	up		ENSG00000022567.9	1.2605	1.18459	0.00311624	0.030423	0.36	0.16	SLC45A4	chr8	protein_coding	solute carrier family 45, member 4
P6_0h_vs_P10_0h	up		ENSG00000167074.14	0.920415	2.45979	0.00313533	0.0305834	1.37	0.79	TEF	chr22	protein_coding	thyrotrophic embryonic factor
P6_0h_vs_P10_0h	up		ENSG00000157224.15	0.677143	4.73961	0.00313572	0.0305834	8.24	5.66	CLDN12	chr7	protein_coding	claudin 12
P6_0h_vs_P10_0h	up		ENSG00000120438.11	0.611137	8.46527	0.00314091	0.0306241	153.51	110.34	TCP1	chr6	protein_coding	t-complex 1
P6_0h_vs_P10_0h	up		ENSG00000204267.13	0.693108	4.42581	0.00317597	0.0309159	3.85	2.61	TAP2	chr6	protein_coding	transporter 2, ATP-binding cassette, sub-family B (MDR/TAP)
P6_0h_vs_P10_0h	up		ENSG00000206562.11	0.68442	4.62149	0.00318025	0.0309475	5.55	3.79	METTL6	chr3	protein_coding	methyltransferase like 6
P6_0h_vs_P10_0h	up		ENSG00000136867.10	0.881905	2.63273	0.00318871	0.0310097	3.99	2.37	SLC31A2	chr9	protein_coding	solute carrier family 31 (copper transporter), member 2
P6_0h_vs_P10_0h	up		ENSG00000128989.10	0.626684	6.39144	0.00324033	0.0314609	13.33	9.48	ARPP19	chr15	protein_coding	cAMP-regulated phosphoprotein, 19kDa
P6_0h_vs_P10_0h	up		ENSG00000102967.11	0.852965	2.82035	0.00325072	0.0315414	1.67	1.01	DHODH	chr16	protein_coding	dihydroorotate dehydrogenase (quinone)
P6_0h_vs_P10_0h	up		ENSG00000124279.11	0.852965	2.82035	0.00325072	0.0315414	3.36	2.04	FASTKD3	chr5	protein_coding	FAST kinase domains 3
P6_0h_vs_P10_0h	up		ENSG00000150995.17	0.699687	4.31245	0.00325295	0.0315529	2.15	1.45	ITPR1	chr3	protein_coding	inositol 1,4,5-trisphosphate receptor, type 1
P6_0h_vs_P10_0h	up		ENSG00000141560.14	0.658064	5.11699	0.00328749	0.0318569	20.58	14.32	FN3KRP	chr17	protein_coding	fructosamine 3 kinase related protein
P6_0h_vs_P10_0h	up		ENSG00000164889.12	0.624505	6.46964	0.00328853	0.0318569	15.99	11.39	SLC4A2	chr7	protein_coding	solute carrier family 4 (anion exchanger), member 2
P6_0h_vs_P10_0h	up		ENSG00000135632.11	0.706512	4.15356	0.00331208	0.032054	7.49	5.04	SMYD5	chr2	protein_coding	SMYD family member 5
P6_0h_vs_P10_0h	up		ENSG00000136273.11	0.697419	4.28423	0.00331706	0.0320919	7.18	4.86	HUS1	chr7	protein_coding	HUS1 checkpoint homolog (S. pombe)
P6_0h_vs_P10_0h	up		ENSG00000163689.18	0.820132	3.04872	0.00334268	0.0323294	1.56	0.97	C3orf67	chr3	protein_coding	chromosome 3 open reading frame 67
P6_0h_vs_P10_0h	up		ENSG00000133393.12	0.632231	5.93278	0.00335774	0.0324646	28.26	20.01	FOPNL	chr16	protein_coding	FGFR1OP N-terminal like
P6_0h_vs_P10_0h	up		ENSG00000125454.11	0.984908	2.14267	0.00336961	0.0325689	1.98	1.1	SLC25A19	chr17	protein_coding	solute carrier family 25 (mitochondrial thiamine pyrophosphate carrier), member 19
P6_0h_vs_P10_0h	up		ENSG00000133731.9	0.706024	4.13529	0.00339345	0.0327458	6.73	4.53	IMPA1	chr8	protein_coding	inositol(myo)-1(or 4)-monophosphatase 1
P6_0h_vs_P10_0h	up		ENSG00000135604.9	3.05135	-0.647597	0.00339444	0.0327458	0.46	0.06	STX11	chr6	protein_coding	syntaxin 11
P6_0h_vs_P10_0h	up		ENSG00000078081.7	2.49802	-0.580254	0.00339444	0.0327458	0.25	0.05	LAMP3	chr3	protein_coding	lysosomal-associated membrane protein 3
P6_0h_vs_P10_0h	up		ENSG00000279347.1	2.49802	-0.580254	0.00339444	0.0327458	0.53	0.1	RP11-85I17.2	chr8	TEC	--
P6_0h_vs_P10_0h	up		ENSG00000106344.8	0.626749	6.19715	0.00340008	0.0327723	5.15	3.66	RBM28	chr7	protein_coding	RNA binding motif protein 28
P6_0h_vs_P10_0h	up		ENSG00000122965.10	0.629193	6.11677	0.0034061	0.0328056	13.4	9.51	RBM19	chr12	protein_coding	RNA binding motif protein 19
P6_0h_vs_P10_0h	up		ENSG00000163006.11	0.899532	2.50864	0.0034719	0.0333769	2.74	1.61	CCDC138	chr2	protein_coding	coiled-coil domain containing 138
P6_0h_vs_P10_0h	up		ENSG00000136026.13	0.603614	8.76468	0.00347317	0.0333769	152.32	110.06	CKAP4	chr12	protein_coding	cytoskeleton-associated protein 4
P6_0h_vs_P10_0h	up		ENSG00000141448.8	1.05632	1.74801	0.00348621	0.0334826	1.01	0.53	GATA6	chr18	protein_coding	GATA binding protein 6
P6_0h_vs_P10_0h	up		ENSG00000167778.8	0.637478	5.60491	0.0034864	0.0334826	17.46	12.32	SPRYD3	chr12	protein_coding	SPRY domain containing 3
P6_0h_vs_P10_0h	up		ENSG00000172336.4	0.756094	3.51425	0.00349694	0.0335499	13.8	8.97	POP7	chr7	protein_coding	processing of precursor 7, ribonuclease P/MRP subunit (S. cerevisiae)
P6_0h_vs_P10_0h	up		ENSG00000272711.1	1.40483	0.867794	0.00349787	0.0335499	1.7	0.7	RP11-259N19.1	chr2	lincRNA	--
P6_0h_vs_P10_0h	up		ENSG00000130479.10	0.705633	4.17664	0.00352254	0.0337542	5.42	3.65	MAP1S	chr19	protein_coding	microtubule-associated protein 1S
P6_0h_vs_P10_0h	up		ENSG00000131435.12	0.738162	3.73057	0.00353822	0.0338937	6.49	4.27	PDLIM4	chr5	protein_coding	PDZ and LIM domain 4
P6_0h_vs_P10_0h	up		ENSG00000128595.16	0.598558	10.9141	0.00355967	0.0340666	472.42	342.54	CALU	chr7	protein_coding	calumenin
P6_0h_vs_P10_0h	up		ENSG00000163535.17	0.633561	5.75869	0.00356524	0.034109	13.23	9.36	SGOL2	chr2	protein_coding	shugoshin-like 2 (S. pombe)
P6_0h_vs_P10_0h	up		ENSG00000145041.15	0.639935	5.53933	0.00357566	0.0341979	7.42	5.22	VPRBP	chr3	protein_coding	Vpr (HIV-1) binding protein
P6_0h_vs_P10_0h	up		ENSG00000253729.7	0.599998	9.38798	0.00358481	0.0342745	53.67	38.88	PRKDC	chr8	protein_coding	protein kinase, DNA-activated, catalytic polypeptide
P6_0h_vs_P10_0h	up		ENSG00000100304.12	0.624127	6.1473	0.00359009	0.0343121	21.99	15.66	TTLL12	chr22	protein_coding	tubulin tyrosine ligase-like family member 12
P6_0h_vs_P10_0h	up		ENSG00000111364.15	0.643101	5.38958	0.00359152	0.0343121	13.85	9.74	DDX55	chr12	protein_coding	DEAD (Asp-Glu-Ala-Asp) box polypeptide 55
P6_0h_vs_P10_0h	up		ENSG00000276023.4	0.691988	4.28631	0.00359216	0.0343121	8.62	5.86	DUSP14	chr17	protein_coding	dual specificity phosphatase 14
P6_0h_vs_P10_0h	up		ENSG00000087253.11	0.777261	3.30227	0.00361086	0.0344797	1.8	1.15	LPCAT2	chr16	protein_coding	lysophosphatidylcholine acyltransferase 2
P6_0h_vs_P10_0h	up		ENSG00000143549.19	0.598028	10.4012	0.00361297	0.0344889	305.45	221.56	TPM3	chr1	protein_coding	tropomyosin 3
P6_0h_vs_P10_0h	up		ENSG00000271643.1	0.993796	1.97578	0.00365246	0.0348438	3.64	2	RP11-10C24.3	chr3	lincRNA	--
P6_0h_vs_P10_0h	up		ENSG00000134815.18	0.734005	3.71989	0.0036629	0.0349039	3.36	2.22	DHX34	chr19	protein_coding	DEAH (Asp-Glu-Ala-His) box polypeptide 34
P6_0h_vs_P10_0h	up		ENSG00000138162.17	0.693221	4.24323	0.00366308	0.0349039	1.88	1.27	TACC2	chr10	protein_coding	transforming, acidic coiled-coil containing protein 2
P6_0h_vs_P10_0h	up		ENSG00000129646.13	1.2893	1.07881	0.00366341	0.0349039	0.48	0.22	QRICH2	chr17	protein_coding	glutamine rich 2
P6_0h_vs_P10_0h	up		ENSG00000140650.11	0.622298	6.1433	0.00370367	0.0352206	30.72	21.91	PMM2	chr16	protein_coding	phosphomannomutase 2
P6_0h_vs_P10_0h	up		ENSG00000198853.11	0.672058	4.65596	0.00371189	0.0352764	4.92	3.39	RUSC2	chr9	protein_coding	RUN and SH3 domain containing 2
P6_0h_vs_P10_0h	up		ENSG00000129932.7	0.810424	3.04267	0.00372009	0.0353137	4.53	2.83	DOHH	chr19	protein_coding	deoxyhypusine hydroxylase/monooxygenase
P6_0h_vs_P10_0h	up		ENSG00000115419.12	0.61317	6.69777	0.00372046	0.0353137	14.5	10.41	GLS	chr2	protein_coding	glutaminase
P6_0h_vs_P10_0h	up		ENSG00000079974.17	0.781102	3.25967	0.00375024	0.0355847	2.39	1.53	RABL2B	chr22	protein_coding	RAB, member of RAS oncogene family-like 2B
P6_0h_vs_P10_0h	up		ENSG00000119537.15	0.622475	6.12301	0.00375532	0.0356217	13.92	9.92	KDSR	chr18	protein_coding	3-ketodihydrosphingosine reductase
P6_0h_vs_P10_0h	up		ENSG00000149548.14	0.774302	3.31147	0.0037927	0.0359249	2.84	1.82	CCDC15	chr11	protein_coding	coiled-coil domain containing 15
P6_0h_vs_P10_0h	up		ENSG00000152193.7	0.658007	4.83365	0.00379326	0.0359249	8.86	6.16	RNF219	chr13	protein_coding	ring finger protein 219
P6_0h_vs_P10_0h	up		ENSG00000127507.17	0.898107	2.38084	0.00380051	0.0359596	0.81	0.48	ADGRE2	chr19	protein_coding	adhesion G protein-coupled receptor E2
P6_0h_vs_P10_0h	up		ENSG00000181873.12	0.768499	3.32969	0.00381272	0.0360638	1.44	0.93	IBA57	chr1	protein_coding	IBA57, iron-sulfur cluster assembly homolog (S. cerevisiae)
P6_0h_vs_P10_0h	up		ENSG00000075790.10	0.608835	6.92169	0.00381734	0.0360946	21.13	15.21	BCAP29	chr7	protein_coding	B-cell receptor-associated protein 29
P6_0h_vs_P10_0h	up		ENSG00000081181.7	1.6944	0.355763	0.00381958	0.0360946	0.8	0.27	ARG2	chr14	protein_coding	arginase 2
P6_0h_vs_P10_0h	up		ENSG00000104889.4	0.64482	5.22111	0.00382347	0.03612	34.99	24.57	RNASEH2A	chr19	protein_coding	ribonuclease H2, subunit A
P6_0h_vs_P10_0h	up		ENSG00000134809.8	0.680917	4.40358	0.00384512	0.0363132	30.01	20.55	TIMM10	chr11	protein_coding	translocase of inner mitochondrial membrane 10 homolog (yeast)
P6_0h_vs_P10_0h	up		ENSG00000125772.12	0.641087	5.31518	0.00385735	0.0364172	7.92	5.58	GPCPD1	chr20	protein_coding	glycerophosphocholine phosphodiesterase GDE1 homolog (S. cerevisiae)
P6_0h_vs_P10_0h	up		ENSG00000161791.13	0.631138	5.6074	0.00386113	0.0364399	4.17	2.95	FMNL3	chr12	protein_coding	formin-like 3
P6_0h_vs_P10_0h	up		ENSG00000081692.12	0.812291	3.00291	0.00387988	0.0365954	3.5	2.18	JMJD4	chr1	protein_coding	jumonji domain containing 4
P6_0h_vs_P10_0h	up		ENSG00000146143.17	0.670746	4.49779	0.00388685	0.0366497	9.03	6.23	PRIM2	chr6	protein_coding	primase, DNA, polypeptide 2 (58kDa)
P6_0h_vs_P10_0h	up		ENSG00000170633.16	0.630741	5.60927	0.00390531	0.0368122	19.51	13.83	RNF34	chr12	protein_coding	ring finger protein 34, E3 ubiquitin protein ligase
P6_0h_vs_P10_0h	up		ENSG00000240694.8	0.756561	3.45656	0.00391813	0.0368983	2.47	1.61	PNMA2	chr8	protein_coding	paraneoplastic Ma antigen 2
P6_0h_vs_P10_0h	up		ENSG00000154832.14	0.636513	5.32529	0.00396652	0.0372492	14.83	10.48	CXXC1	chr18	protein_coding	CXXC finger protein 1
P6_0h_vs_P10_0h	up		ENSG00000113758.13	0.594946	8.73238	0.00397355	0.0373035	102.86	74.77	DBN1	chr5	protein_coding	drebrin 1
P6_0h_vs_P10_0h	up		ENSG00000204856.11	0.646027	5.09766	0.00401895	0.0376944	23.66	16.6	FAM216A	chr12	protein_coding	family with sequence similarity 216, member A
P6_0h_vs_P10_0h	up		ENSG00000138448.11	0.595509	8.26856	0.00404321	0.0379086	46.24	33.6	ITGAV	chr2	protein_coding	integrin, alpha V
P6_0h_vs_P10_0h	up		ENSG00000183474.15	0.704707	3.96856	0.00407828	0.0381794	5.13	3.45	GTF2H2C	chr5	protein_coding	GTF2H2 family member C
P6_0h_vs_P10_0h	up		ENSG00000175048.16	1.45872	0.734861	0.00408027	0.0381862	0.28	0.11	ZDHHC14	chr6	protein_coding	zinc finger, DHHC-type containing 14
P6_0h_vs_P10_0h	up		ENSG00000114867.19	0.590383	9.80495	0.00410922	0.0383974	149.37	108.92	EIF4G1	chr3	protein_coding	eukaryotic translation initiation factor 4 gamma, 1
P6_0h_vs_P10_0h	up		ENSG00000198959.11	0.772646	3.25443	0.00412158	0.038489	2.11	1.36	TGM2	chr20	protein_coding	transglutaminase 2
P6_0h_vs_P10_0h	up		ENSG00000160803.7	0.633944	5.3263	0.00413008	0.0385444	12.23	8.65	UBQLN4	chr1	protein_coding	ubiquilin 4
P6_0h_vs_P10_0h	up		ENSG00000100479.12	0.695395	4.09215	0.00413243	0.0385544	8.48	5.74	POLE2	chr14	protein_coding	polymerase (DNA directed), epsilon 2, accessory subunit
P6_0h_vs_P10_0h	up		ENSG00000125977.6	0.592552	8.58606	0.00415117	0.0386822	156.25	113.76	EIF2S2	chr20	protein_coding	eukaryotic translation initiation factor 2, subunit 2 beta, 38kDa
P6_0h_vs_P10_0h	up		ENSG00000005100.12	0.65369	4.79416	0.00415127	0.0386822	5.41	3.77	DHX33	chr17	protein_coding	DEAH (Asp-Glu-Ala-His) box polypeptide 33
P6_0h_vs_P10_0h	up		ENSG00000100731.15	0.614766	6.08722	0.00416101	0.0387609	5.71	4.09	PCNX	chr14	protein_coding	pecanex homolog (Drosophila)
P6_0h_vs_P10_0h	up		ENSG00000072274.12	0.596891	7.53524	0.00421151	0.0391707	37.67	27.34	TFRC	chr3	protein_coding	transferrin receptor
P6_0h_vs_P10_0h	up		ENSG00000082512.14	0.719199	3.69443	0.00422853	0.0393093	3.51	2.34	TRAF5	chr1	protein_coding	TNF receptor-associated factor 5
P6_0h_vs_P10_0h	up		ENSG00000270607.1	2.06499	-0.270874	0.00423033	0.0393093	0.64	0.16	RP11-359E10.1	chr11	lincRNA	--
P6_0h_vs_P10_0h	up		ENSG00000166250.11	0.595853	7.63418	0.00423458	0.0393366	42.33	30.75	CLMP	chr11	protein_coding	CXADR-like membrane protein
P6_0h_vs_P10_0h	up		ENSG00000112763.15	0.617881	5.89696	0.00425	0.0394433	17.56	12.56	BTN2A1	chr6	protein_coding	butyrophilin, subfamily 2, member A1
P6_0h_vs_P10_0h	up		ENSG00000183684.7	0.612355	6.15312	0.00426754	0.0395573	70.95	50.95	ALYREF	chr17	protein_coding	Aly/REF export factor
P6_0h_vs_P10_0h	up		ENSG00000105186.14	0.641073	5.08254	0.00427463	0.0396108	5.69	4	ANKRD27	chr19	protein_coding	ankyrin repeat domain 27 (VPS9 domain)
P6_0h_vs_P10_0h	up		ENSG00000069849.10	0.602776	6.76421	0.00429237	0.0397629	64.96	46.96	ATP1B3	chr3	protein_coding	ATPase, Na+/K+ transporting, beta 3 polypeptide
P6_0h_vs_P10_0h	up		ENSG00000171346.13	1.89385	0.0318007	0.00429585	0.0397829	0.25	0.07	KRT15	chr17	protein_coding	keratin 15, type I
P6_0h_vs_P10_0h	up		ENSG00000245694.8	0.678118	4.28323	0.00431018	0.039882	13.64	9.36	CRNDE	chr16	lincRNA	colorectal neoplasia differentially expressed (non-protein coding)
P6_0h_vs_P10_0h	up		ENSG00000183576.12	0.611158	6.17229	0.00431053	0.039882	15.73	11.3	SETD3	chr14	protein_coding	SET domain containing 3
P6_0h_vs_P10_0h	up		ENSG00000117505.12	0.60432	6.58025	0.00434282	0.0401314	10.21	7.37	DR1	chr1	protein_coding	down-regulator of transcription 1, TBP-binding (negative cofactor 2)
P6_0h_vs_P10_0h	up		ENSG00000111845.4	0.638938	5.11729	0.00434473	0.0401367	21.04	14.83	PAK1IP1	chr6	protein_coding	PAK1 interacting protein 1
P6_0h_vs_P10_0h	up		ENSG00000244462.7	0.606641	6.40233	0.00435732	0.0402407	13.75	9.92	RBM12	chr20	protein_coding	RNA binding motif protein 12
P6_0h_vs_P10_0h	up		ENSG00000127774.6	0.662971	4.54745	0.0043628	0.0402772	33.35	23.12	EMC6	chr17	protein_coding	ER membrane protein complex subunit 6
P6_0h_vs_P10_0h	up		ENSG00000085117.11	0.621316	5.66327	0.00436694	0.0402796	24.06	17.17	CD82	chr11	protein_coding	CD82 molecule
P6_0h_vs_P10_0h	up		ENSG00000184787.18	0.61016	6.17733	0.00436823	0.0402796	21.31	15.33	UBE2G2	chr21	protein_coding	ubiquitin-conjugating enzyme E2G 2
P6_0h_vs_P10_0h	up		ENSG00000111231.8	0.65897	4.63134	0.00437476	0.0403274	15.54	10.8	GPN3	chr12	protein_coding	GPN-loop GTPase 3
P6_0h_vs_P10_0h	up		ENSG00000115306.15	0.586516	9.47523	0.00439472	0.0404866	58.73	42.94	SPTBN1	chr2	protein_coding	spectrin, beta, non-erythrocytic 1
P6_0h_vs_P10_0h	up		ENSG00000147526.19	0.595051	7.37151	0.00440931	0.0405831	19.34	14.05	TACC1	chr8	protein_coding	transforming, acidic coiled-coil containing protein 1
P6_0h_vs_P10_0h	up		ENSG00000171889.3	1.25729	1.12145	0.00441553	0.0405831	3.55	1.63	MIR31HG	chr9	sense_overlapping	MIR31 host gene
P6_0h_vs_P10_0h	up		ENSG00000128692.8	1.25729	1.12145	0.00441553	0.0405831	2.69	1.23	EIF2S2P4	chr2	processed_pseudogene	eukaryotic translation initiation factor 2, subunit 2 beta pseudogene 4
P6_0h_vs_P10_0h	up		ENSG00000162616.8	0.590361	8.08181	0.00442706	0.0406724	97.85	71.35	DNAJB4	chr1	protein_coding	DnaJ (Hsp40) homolog, subfamily B, member 4
P6_0h_vs_P10_0h	up		ENSG00000275993.2	3.61555	-0.97406	0.00444385	0.0407644	0.15	0.01	CH507-42P11.8	chr21	protein_coding	--
P6_0h_vs_P10_0h	up		ENSG00000143933.16	0.587828	8.61313	0.00445271	0.0408333	278.38	203.35	CALM2	chr2	protein_coding	calmodulin 2 (phosphorylase kinase, delta)
P6_0h_vs_P10_0h	up		ENSG00000105329.9	0.60891	6.16387	0.00446422	0.0409263	28.06	20.2	TGFB1	chr19	protein_coding	transforming growth factor, beta 1
P6_0h_vs_P10_0h	up		ENSG00000137522.17	0.68406	4.15758	0.00452082	0.04142	7.46	5.09	RNF121	chr11	protein_coding	ring finger protein 121
P6_0h_vs_P10_0h	up		ENSG00000106638.15	0.612627	5.90743	0.00453064	0.0414973	20.29	14.57	TBL2	chr7	protein_coding	transducin (beta)-like 2
P6_0h_vs_P10_0h	up		ENSG00000058262.9	0.585703	8.88172	0.00454125	0.0415818	127.72	93.43	SEC61A1	chr3	protein_coding	Sec61 alpha 1 subunit (S. cerevisiae)
P6_0h_vs_P10_0h	up		ENSG00000174840.8	0.662182	4.53356	0.00455748	0.041705	2.84	1.97	PDE12	chr3	protein_coding	phosphodiesterase 12
P6_0h_vs_P10_0h	up		ENSG00000124784.8	0.611878	5.94217	0.00456721	0.0417686	23.72	17.04	RIOK1	chr6	protein_coding	RIO kinase 1
P6_0h_vs_P10_0h	up		ENSG00000169764.14	0.589828	7.75204	0.00458365	0.0419063	80.14	58.46	UGP2	chr2	protein_coding	UDP-glucose pyrophosphorylase 2
P6_0h_vs_P10_0h	up		ENSG00000198912.10	0.706672	3.84259	0.00459457	0.0419933	9.53	6.41	C1orf174	chr1	protein_coding	chromosome 1 open reading frame 174
P6_0h_vs_P10_0h	up		ENSG00000123977.9	1.09998	1.49238	0.00459709	0.0420036	1.35	0.69	DAW1	chr2	protein_coding	dynein assembly factor with WDR repeat domains 1
P6_0h_vs_P10_0h	up		ENSG00000197498.12	0.606844	6.13398	0.00461372	0.0421428	49.68	35.81	RPF2	chr6	protein_coding	ribosome production factor 2 homolog (S. cerevisiae)
P6_0h_vs_P10_0h	up		ENSG00000123213.22	0.597171	6.82024	0.00461882	0.0421765	14.1	10.23	NLN	chr5	protein_coding	neurolysin (metallopeptidase M3 family)
P6_0h_vs_P10_0h	up		ENSG00000132383.11	0.595251	6.97266	0.00463747	0.0422659	31.26	22.72	RPA1	chr17	protein_coding	replication protein A1, 70kDa
P6_0h_vs_P10_0h	up		ENSG00000149636.15	0.642164	4.85998	0.00464105	0.0422659	12.64	8.89	DSN1	chr20	protein_coding	DSN1, MIS12 kinetochore complex component
P6_0h_vs_P10_0h	up		ENSG00000116701.14	6.19409	-1.39434	0.00464266	0.0422659	0.21	0	NCF2	chr1	protein_coding	neutrophil cytosolic factor 2
P6_0h_vs_P10_0h	up		ENSG00000197780.9	0.670747	4.27336	0.00465593	0.0423739	26.12	18.01	TAF13	chr1	protein_coding	TAF13 RNA polymerase II, TATA box binding protein (TBP)-associated factor, 18kDa
P6_0h_vs_P10_0h	up		ENSG00000166411.13	0.626194	5.29578	0.00466134	0.0424103	9.88	7.03	IDH3A	chr15	protein_coding	isocitrate dehydrogenase 3 (NAD+) alpha
P6_0h_vs_P10_0h	up		ENSG00000158615.8	0.618522	5.5743	0.0046719	0.0424935	9.9	7.08	PPP1R15B	chr1	protein_coding	protein phosphatase 1, regulatory subunit 15B
P6_0h_vs_P10_0h	up		ENSG00000111145.7	0.589295	7.62105	0.00467764	0.04252	50.5	36.85	ELK3	chr12	protein_coding	ELK3, ETS-domain protein (SRF accessory protein 2)
P6_0h_vs_P10_0h	up		ENSG00000163110.14	0.595994	6.81325	0.00470522	0.0427452	13.13	9.54	PDLIM5	chr4	protein_coding	PDZ and LIM domain 5
P6_0h_vs_P10_0h	up		ENSG00000234927.1	1.47738	0.555793	0.00474403	0.0430195	6.6	2.58	HMGN1P18	chr7	processed_pseudogene	high mobility group nucleosome binding domain 1 pseudogene 18
P6_0h_vs_P10_0h	up		ENSG00000241634.1	1.47738	0.555793	0.00474403	0.0430195	3.59	1.41	RP11-381E24.1	chr3	processed_pseudogene	--
P6_0h_vs_P10_0h	up		ENSG00000130713.15	0.618707	5.5441	0.00478602	0.043348	24.44	17.47	EXOSC2	chr9	protein_coding	exosome component 2
P6_0h_vs_P10_0h	up		ENSG00000138600.9	0.638569	4.93387	0.00479552	0.043421	4.52	3.19	SPPL2A	chr15	protein_coding	signal peptide peptidase like 2A
P6_0h_vs_P10_0h	up		ENSG00000039523.17	0.630533	5.19296	0.00481364	0.0435719	8.88	6.3	FAM65A	chr16	protein_coding	family with sequence similarity 65, member A
P6_0h_vs_P10_0h	up		ENSG00000155511.17	0.787122	3.04157	0.00485978	0.0439367	1.54	0.98	GRIA1	chr5	protein_coding	glutamate receptor, ionotropic, AMPA 1
P6_0h_vs_P10_0h	up		ENSG00000184992.10	0.709035	3.70457	0.00489702	0.0442211	2.17	1.46	BRI3BP	chr12	protein_coding	BRI3 binding protein
P6_0h_vs_P10_0h	up		ENSG00000135913.10	0.670193	4.31556	0.00489712	0.0442211	2.54	1.75	USP37	chr2	protein_coding	ubiquitin specific peptidase 37
P6_0h_vs_P10_0h	up		ENSG00000141965.4	0.711514	3.72226	0.0048996	0.0442302	1.52	1.02	FEM1A	chr19	protein_coding	fem-1 homolog a (C. elegans)
P6_0h_vs_P10_0h	up		ENSG00000196850.5	0.631719	5.11293	0.00490697	0.0442827	7.54	5.34	PPTC7	chr12	protein_coding	PTC7 protein phosphatase homolog (S. cerevisiae)
P6_0h_vs_P10_0h	up		ENSG00000176225.12	0.703691	3.80336	0.00490942	0.0442827	2.11	1.42	RTTN	chr18	protein_coding	rotatin
P6_0h_vs_P10_0h	up		ENSG00000112902.11	0.700938	3.83909	0.00491211	0.0442899	1.34	0.91	SEMA5A	chr5	protein_coding	sema domain, seven thrombospondin repeats (type 1 and type 1-like), transmembrane domain (TM) and short cytoplasmic domain, (semaphorin) 5A
P6_0h_vs_P10_0h	up		ENSG00000140950.15	0.644612	4.77364	0.00491762	0.0443264	5.92	4.16	TLDC1	chr16	protein_coding	TBC/LysM-associated domain containing 1
P6_0h_vs_P10_0h	up		ENSG00000166801.15	0.615607	5.57895	0.00494025	0.0445037	7.62	5.46	FAM111A	chr11	protein_coding	family with sequence similarity 111, member A
P6_0h_vs_P10_0h	up		ENSG00000123908.11	0.617254	5.50104	0.00496985	0.0447435	3.37	2.41	AGO2	chr8	protein_coding	argonaute RISC catalytic component 2
P6_0h_vs_P10_0h	up		ENSG00000085978.21	0.629681	5.09679	0.00498771	0.0448653	10.78	7.65	ATG16L1	chr2	protein_coding	autophagy related 16-like 1 (S. cerevisiae)
P6_0h_vs_P10_0h	up		ENSG00000261582.1	0.668995	4.23955	0.00503502	0.045249	39.19	27.06	RP4-614O4.11	chr20	antisense	--
P6_0h_vs_P10_0h	up		ENSG00000116991.10	0.672978	4.11511	0.00505474	0.0453855	2.75	1.89	SIPA1L2	chr1	protein_coding	signal-induced proliferation-associated 1 like 2
P6_0h_vs_P10_0h	up		ENSG00000164038.14	0.682428	4.00807	0.00506779	0.0454891	4.68	3.2	SLC9B2	chr4	protein_coding	solute carrier family 9, subfamily B (NHA2, cation proton antiporter 2), member 2
P6_0h_vs_P10_0h	up		ENSG00000103429.10	0.609834	5.7291	0.00508767	0.045654	15.72	11.31	BFAR	chr16	protein_coding	bifunctional apoptosis regulator
P6_0h_vs_P10_0h	up		ENSG00000115107.19	0.587905	7.02042	0.00513096	0.0459629	30.68	22.41	STEAP3	chr2	protein_coding	STEAP family member 3, metalloreductase
P6_0h_vs_P10_0h	up		ENSG00000106991.13	0.593819	6.48086	0.0051672	0.046271	28.28	20.57	ENG	chr9	protein_coding	endoglin
P6_0h_vs_P10_0h	up		ENSG00000108671.9	0.586079	7.12628	0.00519332	0.0464588	35.68	26.09	PSMD11	chr17	protein_coding	proteasome (prosome, macropain) 26S subunit, non-ATPase, 11
P6_0h_vs_P10_0h	up		ENSG00000177733.6	0.59134	6.63878	0.00519435	0.0464588	12.32	8.98	HNRNPA0	chr5	protein_coding	heterogeneous nuclear ribonucleoprotein A0
P6_0h_vs_P10_0h	up		ENSG00000166170.9	0.603449	5.93046	0.00521866	0.0466346	12.56	9.07	BAG5	chr14	protein_coding	BCL2-associated athanogene 5
P6_0h_vs_P10_0h	up		ENSG00000160208.12	0.597226	6.21111	0.00522524	0.0466732	15.72	11.41	RRP1B	chr21	protein_coding	ribosomal RNA processing 1B
P6_0h_vs_P10_0h	up		ENSG00000106688.11	0.610717	5.57387	0.00522609	0.0466732	13.87	9.97	SLC1A1	chr9	protein_coding	solute carrier family 1 (neuronal/epithelial high affinity glutamate transporter, system Xag), member 1
P6_0h_vs_P10_0h	up		ENSG00000137692.11	0.601022	6.0578	0.00522867	0.0466824	53.87	38.99	DCUN1D5	chr11	protein_coding	DCN1, defective in cullin neddylation 1, domain containing 5
P6_0h_vs_P10_0h	up		ENSG00000168944.15	0.602819	5.90153	0.00523705	0.046743	12.64	9.14	CEP120	chr5	protein_coding	centrosomal protein 120kDa
P6_0h_vs_P10_0h	up		ENSG00000070047.11	0.592687	6.49257	0.00524012	0.046743	17.59	12.81	PHRF1	chr11	protein_coding	PHD and ring finger domains 1
P6_0h_vs_P10_0h	up		ENSG00000128191.13	0.610078	5.62593	0.00525176	0.0468191	11.84	8.52	DGCR8	chr22	protein_coding	DGCR8 microprocessor complex subunit
P6_0h_vs_P10_0h	up		ENSG00000165983.14	0.704128	3.74957	0.00525906	0.0468347	3.88	2.62	PTER	chr10	protein_coding	phosphotriesterase related
P6_0h_vs_P10_0h	up		ENSG00000111725.10	0.718913	3.5562	0.00526365	0.0468347	4.17	2.78	PRKAB1	chr12	protein_coding	protein kinase, AMP-activated, beta 1 non-catalytic subunit
P6_0h_vs_P10_0h	up		ENSG00000148110.15	0.608762	5.65167	0.00529269	0.0469896	15.88	11.43	HIATL1	chr9	protein_coding	hippocampus abundant transcript-like 1
P6_0h_vs_P10_0h	up		ENSG00000165637.13	0.58634	6.89638	0.00534793	0.0474375	71.55	52.32	VDAC2	chr10	protein_coding	voltage-dependent anion channel 2
P6_0h_vs_P10_0h	up		ENSG00000228300.13	0.779189	2.95445	0.00535314	0.0474697	8.16	5.22	C19orf24	chr19	protein_coding	chromosome 19 open reading frame 24
P6_0h_vs_P10_0h	up		ENSG00000175471.19	0.642028	4.60421	0.00538875	0.0477292	4.47	3.15	MCTP1	chr5	protein_coding	multiple C2 domains, transmembrane 1
P6_0h_vs_P10_0h	up		ENSG00000175470.18	0.605249	5.7435	0.0053937	0.047755	10.1	7.29	PPP2R2D	chr10	protein_coding	protein phosphatase 2, regulatory subunit B, delta
P6_0h_vs_P10_0h	up		ENSG00000146232.14	1.00526	1.78709	0.00541147	0.047874	1.56	0.85	NFKBIE	chr6	protein_coding	nuclear factor of kappa light polypeptide gene enhancer in B-cells inhibitor, epsilon
P6_0h_vs_P10_0h	up		ENSG00000103126.14	0.624432	5.04175	0.00541663	0.0479056	9.82	7	AXIN1	chr16	protein_coding	axin 1
P6_0h_vs_P10_0h	up		ENSG00000167900.11	0.627338	5.02788	0.00542568	0.0479715	20.54	14.6	TK1	chr17	protein_coding	thymidine kinase 1, soluble
P6_0h_vs_P10_0h	up		ENSG00000147883.10	0.696083	3.80628	0.00543344	0.048026	3.83	2.59	CDKN2B	chr9	protein_coding	cyclin-dependent kinase inhibitor 2B (p15, inhibits CDK4)
P6_0h_vs_P10_0h	up		ENSG00000183527.11	0.607191	5.57175	0.00546524	0.0481745	23.9	17.22	PSMG1	chr21	protein_coding	proteasome (prosome, macropain) assembly chaperone 1
P6_0h_vs_P10_0h	up		ENSG00000175376.8	0.709084	3.62086	0.00546676	0.0481745	4.64	3.11	EIF1AD	chr11	protein_coding	eukaryotic translation initiation factor 1A domain containing
P6_0h_vs_P10_0h	up		ENSG00000145293.14	0.609571	5.48738	0.00546786	0.0481745	23.99	17.26	ENOPH1	chr4	protein_coding	enolase-phosphatase 1
P6_0h_vs_P10_0h	up		ENSG00000107951.12	0.667404	4.1823	0.00546966	0.0481762	3.55	2.46	MTPAP	chr10	protein_coding	mitochondrial poly(A) polymerase
P6_0h_vs_P10_0h	up		ENSG00000102218.5	0.648534	4.44687	0.00547336	0.0481806	6.26	4.39	RP2	chrX	protein_coding	retinitis pigmentosa 2 (X-linked recessive)
P6_0h_vs_P10_0h	up		ENSG00000129028.8	1.07204	1.60288	0.00549808	0.0483557	1.5	0.78	THAP10	chr15	protein_coding	THAP domain containing 10
P6_0h_vs_P10_0h	up		ENSG00000165271.16	0.671075	4.07733	0.00551423	0.0484682	4.82	3.32	NOL6	chr9	protein_coding	nucleolar protein 6 (RNA-associated)
P6_0h_vs_P10_0h	up		ENSG00000169410.9	0.610102	5.50572	0.00558134	0.0489819	6.3	4.53	PTPN9	chr15	protein_coding	protein tyrosine phosphatase, non-receptor type 9
P6_0h_vs_P10_0h	up		ENSG00000155903.11	0.670125	4.14909	0.00563594	0.0493949	3.46	2.39	RASA2	chr3	protein_coding	RAS p21 protein activator 2
P6_0h_vs_P10_0h	up		ENSG00000185716.11	0.670125	4.14909	0.00563594	0.0493949	3.39	2.34	C16orf52	chr16	protein_coding	chromosome 16 open reading frame 52
P6_0h_vs_P10_0h	up		ENSG00000171310.10	0.626366	4.93322	0.00567613	0.0497037	5.53	3.93	CHST11	chr12	protein_coding	carbohydrate (chondroitin 4) sulfotransferase 11
P6_0h_vs_P10_0h	up		ENSG00000105726.16	0.629311	4.90451	0.00570109	0.0499077	8.34	5.92	ATP13A1	chr19	protein_coding	ATPase type 13A1
P6_0h_vs_P10_0h	up		ENSG00000092969.11	0.721952	3.45486	0.00570824	0.0499558	2.41	1.6	TGFB2	chr1	protein_coding	transforming growth factor, beta 2
P6_0h_vs_P10_0h	up		ENSG00000243742.5	2.9453	-0.724082	0.00572059	0.0499912	0.23	0.03	RPLP0P2	chr11	transcribed_processed_pseudogene	ribosomal protein, large, P0 pseudogene 2
P6_0h_vs_P10_0h	up		ENSG00000257335.8	2.9453	-0.724082	0.00572059	0.0499912	0.09	0.01	MGAM	chr7	protein_coding	maltase-glucoamylase
P6_0h_vs_P10_0h	up		ENSG00000102755.10	2.9453	-0.724082	0.00572059	0.0499912	0.07	0.01	FLT1	chr13	protein_coding	fms-related tyrosine kinase 1
P6_0h_vs_P10_0h	down		ENSG00000127954.12	-5.87393	6.28336	7.48908e-89	2.25264e-84	0.21	13.39	STEAP4	chr7	protein_coding	STEAP family member 4
P6_0h_vs_P10_0h	down		ENSG00000196616.12	-5.90919	6.01742	1.34226e-85	2.01869e-81	0.45	29.83	ADH1B	chr4	protein_coding	alcohol dehydrogenase 1B (class I), beta polypeptide
P6_0h_vs_P10_0h	down		ENSG00000117643.14	-3.85223	4.88479	4.6943e-44	2.01714e-40	0.64	10.15	MAN1C1	chr1	protein_coding	mannosidase, alpha, class 1C, member 1
P6_0h_vs_P10_0h	down		ENSG00000094963.13	-7.76731	3.13169	7.72243e-42	2.90354e-38	0.02	4.35	FMO2	chr1	protein_coding	flavin containing monooxygenase 2 (non-functional)
P6_0h_vs_P10_0h	down		ENSG00000108950.11	-3.55744	5.10146	1.46533e-41	4.89729e-38	1.01	13.08	FAM20A	chr17	protein_coding	family with sequence similarity 20, member A
P6_0h_vs_P10_0h	down		ENSG00000079257.7	-3.34451	5.6204	4.19049e-41	1.26046e-37	7.06	78.77	LXN	chr3	protein_coding	latexin
P6_0h_vs_P10_0h	down		ENSG00000107562.16	-3.16699	5.71241	2.50807e-38	5.02935e-35	1.8	17.79	CXCL12	chr10	protein_coding	chemokine (C-X-C motif) ligand 12
P6_0h_vs_P10_0h	down		ENSG00000091879.13	-3.29131	4.84066	1.17971e-35	1.68974e-32	0.7	7.51	ANGPT2	chr8	protein_coding	angiopoietin 2
P6_0h_vs_P10_0h	down		ENSG00000131386.17	-3.1916	5.02765	2.88996e-35	3.95123e-32	1.18	11.82	GALNT15	chr3	protein_coding	polypeptide N-acetylgalactosaminyltransferase 15
P6_0h_vs_P10_0h	down		ENSG00000162645.12	-3.55295	4.25104	9.09534e-35	1.18947e-31	1.19	15.4	GBP2	chr1	protein_coding	guanylate binding protein 2, interferon-inducible
P6_0h_vs_P10_0h	down		ENSG00000265972.5	-2.65431	8.3933	1.1286e-33	1.41447e-30	25.75	177.99	TXNIP	chr1	protein_coding	thioredoxin interacting protein
P6_0h_vs_P10_0h	down		ENSG00000145358.6	-5.58006	2.86228	3.51381e-33	4.06507e-30	0.1	5.22	DDIT4L	chr4	protein_coding	DNA-damage-inducible transcript 4-like
P6_0h_vs_P10_0h	down		ENSG00000158270.11	-2.67724	7.28931	7.42078e-33	8.26702e-30	6.61	46.4	COLEC12	chr18	protein_coding	collectin sub-family member 12
P6_0h_vs_P10_0h	down		ENSG00000103888.15	-2.72574	6.64593	9.4336e-33	1.0134e-29	3.19	23.18	CEMIP	chr15	protein_coding	cell migration inducing protein, hyaluronan binding
P6_0h_vs_P10_0h	down		ENSG00000185924.6	-4.188	3.38116	2.19384e-32	2.19962e-29	0.26	5.25	RTN4RL1	chr17	protein_coding	reticulon 4 receptor-like 1
P6_0h_vs_P10_0h	down		ENSG00000163431.12	-3.71751	3.66602	1.76526e-31	1.71282e-28	0.4	5.75	LMOD1	chr1	protein_coding	leiomodin 1 (smooth muscle)
P6_0h_vs_P10_0h	down		ENSG00000140285.9	-2.6484	6.53616	4.30862e-31	3.74159e-28	3.57	24.61	FGF7	chr15	protein_coding	fibroblast growth factor 7
P6_0h_vs_P10_0h	down		ENSG00000134824.13	-2.55053	7.45032	1.67439e-30	1.29138e-27	9.19	59.1	FADS2	chr11	protein_coding	fatty acid desaturase 2
P6_0h_vs_P10_0h	down		ENSG00000149485.16	-2.43864	8.63578	3.05012e-29	2.23767e-26	14.07	83.72	FADS1	chr11	protein_coding	fatty acid desaturase 1
P6_0h_vs_P10_0h	down		ENSG00000099194.5	-2.42015	10.5443	3.27166e-29	2.34306e-26	78.75	462.74	SCD	chr10	protein_coding	stearoyl-CoA desaturase (delta-9-desaturase)
P6_0h_vs_P10_0h	down		ENSG00000100336.17	-5.27574	2.574	3.28071e-28	2.09958e-25	0.06	2.78	APOL4	chr22	protein_coding	apolipoprotein L, 4
P6_0h_vs_P10_0h	down		ENSG00000116194.12	-2.96227	4.29901	9.67347e-28	6.06184e-25	1.19	10.16	ANGPTL1	chr1	protein_coding	angiopoietin-like 1
P6_0h_vs_P10_0h	down		ENSG00000136859.9	-2.52233	5.67543	7.99215e-27	4.71364e-24	3.65	23.06	ANGPTL2	chr9	protein_coding	angiopoietin-like 2
P6_0h_vs_P10_0h	down		ENSG00000112972.14	-2.31283	7.53696	3.14213e-26	1.78325e-23	15.84	86.4	HMGCS1	chr5	protein_coding	3-hydroxy-3-methylglutaryl-CoA synthase 1 (soluble)
P6_0h_vs_P10_0h	down		ENSG00000162944.10	-3.18642	3.70228	3.82234e-26	2.12911e-23	0.39	3.9	RFTN2	chr2	protein_coding	raftlin family member 2
P6_0h_vs_P10_0h	down		ENSG00000109193.10	-2.52565	5.11318	3.30289e-25	1.68386e-22	5.13	32.47	SULT1E1	chr4	protein_coding	sulfotransferase family 1E, estrogen-preferring, member 1
P6_0h_vs_P10_0h	down		ENSG00000108984.13	-3.58501	3.08368	7.39724e-25	3.70836e-22	0.36	4.81	MAP2K6	chr17	protein_coding	mitogen-activated protein kinase kinase 6
P6_0h_vs_P10_0h	down		ENSG00000165507.8	-2.99917	3.75525	1.95153e-24	9.46774e-22	1.25	10.98	C10orf10	chr10	protein_coding	chromosome 10 open reading frame 10
P6_0h_vs_P10_0h	down		ENSG00000173230.15	-2.18998	7.54358	6.82412e-24	3.18385e-21	5.35	26.78	GOLGB1	chr3	protein_coding	golgin B1
P6_0h_vs_P10_0h	down		ENSG00000103485.17	-3.01488	3.62734	6.88022e-24	3.18385e-21	1.02	9.09	QPRT	chr16	protein_coding	quinolinate phosphoribosyltransferase
P6_0h_vs_P10_0h	down		ENSG00000122420.9	-2.16551	7.38758	2.39084e-23	1.08601e-20	11.97	58.98	PTGFR	chr1	protein_coding	prostaglandin F receptor (FP)
P6_0h_vs_P10_0h	down		ENSG00000139178.10	-2.47316	4.80974	2.41905e-23	1.08601e-20	1.96	11.93	C1RL	chr12	protein_coding	complement component 1, r subcomponent-like
P6_0h_vs_P10_0h	down		ENSG00000196139.11	-2.8407	3.77651	5.19051e-23	2.29596e-20	1.3	10.25	AKR1C3	chr10	protein_coding	aldo-keto reductase family 1, member C3
P6_0h_vs_P10_0h	down		ENSG00000196839.12	-2.36594	5.17273	7.34407e-23	3.20148e-20	6.8	38.49	ADA	chr20	protein_coding	adenosine deaminase
P6_0h_vs_P10_0h	down		ENSG00000189184.11	-2.10622	8.30985	1.17909e-22	4.85833e-20	18.11	85.6	PCDH18	chr4	protein_coding	protocadherin 18
P6_0h_vs_P10_0h	down		ENSG00000170989.8	-3.07893	3.30209	4.10364e-22	1.58248e-19	0.63	5.85	S1PR1	chr1	protein_coding	sphingosine-1-phosphate receptor 1
P6_0h_vs_P10_0h	down		ENSG00000042062.11	-4.58484	2.23171	6.00946e-22	2.20437e-19	0.07	1.81	FAM65C	chr20	protein_coding	family with sequence similarity 65, member C
P6_0h_vs_P10_0h	down		ENSG00000172403.10	-2.74281	3.75114	8.05259e-22	2.91824e-19	0.22	1.62	SYNPO2	chr4	protein_coding	synaptopodin 2
P6_0h_vs_P10_0h	down		ENSG00000205978.5	-2.40132	4.57366	2.57218e-21	9.21056e-19	0.86	4.98	NYNRIN	chr14	protein_coding	NYN domain and retroviral integrase containing
P6_0h_vs_P10_0h	down		ENSG00000009413.15	-2.14906	6.0402	2.71878e-21	9.62096e-19	1.93	9.39	REV3L	chr6	protein_coding	REV3-like, polymerase (DNA directed), zeta, catalytic subunit
P6_0h_vs_P10_0h	down		ENSG00000169710.6	-2.0476	7.52283	2.80221e-21	9.80089e-19	7.51	34.08	FASN	chr17	protein_coding	fatty acid synthase
P6_0h_vs_P10_0h	down		ENSG00000025434.18	-2.59659	3.96031	3.40374e-21	1.1768e-18	1.11	7.41	NR1H3	chr11	protein_coding	nuclear receptor subfamily 1, group H, member 3
P6_0h_vs_P10_0h	down		ENSG00000168497.4	-3.05974	3.0767	1.69958e-20	5.49695e-18	0.49	4.48	SDPR	chr2	protein_coding	serum deprivation response
P6_0h_vs_P10_0h	down		ENSG00000165821.11	-3.68938	2.49321	2.86713e-20	8.89076e-18	0.13	1.84	SALL2	chr14	protein_coding	spalt-like transcription factor 2
P6_0h_vs_P10_0h	down		ENSG00000130592.13	-2.16609	5.24619	4.34912e-20	1.33487e-17	3.31	16.34	LSP1	chr11	protein_coding	lymphocyte-specific protein 1
P6_0h_vs_P10_0h	down		ENSG00000164125.15	-2.01553	6.86564	4.57078e-20	1.38849e-17	5.6	24.84	FAM198B	chr4	protein_coding	family with sequence similarity 198, member B
P6_0h_vs_P10_0h	down		ENSG00000250722.5	-2.32552	4.48367	4.61614e-20	1.38849e-17	2.43	13.36	SEPP1	chr5	protein_coding	selenoprotein P, plasma, 1
P6_0h_vs_P10_0h	down		ENSG00000147465.11	-5.43975	1.80678	4.9751e-20	1.48164e-17	0.07	3.28	STAR	chr8	protein_coding	steroidogenic acute regulatory protein
P6_0h_vs_P10_0h	down		ENSG00000133466.13	-3.6405	2.44934	1.54857e-19	4.47879e-17	0.23	3.16	C1QTNF6	chr22	protein_coding	C1q and tumor necrosis factor related protein 6
P6_0h_vs_P10_0h	down		ENSG00000088882.7	-2.16885	4.75611	7.62581e-19	2.06646e-16	3.66	18.1	CPXM1	chr20	protein_coding	carboxypeptidase X (M14 family), member 1
P6_0h_vs_P10_0h	down		ENSG00000127914.16	-2.04217	5.41249	1.45226e-18	3.83179e-16	1.01	4.55	AKAP9	chr7	protein_coding	A kinase (PRKA) anchor protein 9
P6_0h_vs_P10_0h	down		ENSG00000170271.10	-3.40171	2.46712	1.88102e-18	4.91994e-16	0.23	2.67	FAXDC2	chr5	protein_coding	fatty acid hydroxylase domain containing 2
P6_0h_vs_P10_0h	down		ENSG00000138735.15	-2.24893	4.29266	2.21155e-18	5.68558e-16	0.78	4.09	PDE5A	chr4	protein_coding	phosphodiesterase 5A, cGMP-specific
P6_0h_vs_P10_0h	down		ENSG00000204219.9	-2.42207	3.74309	2.80252e-18	7.14381e-16	1.5	8.81	TCEA3	chr1	protein_coding	transcription elongation factor A (SII), 3
P6_0h_vs_P10_0h	down		ENSG00000143416.20	-2.53188	3.4824	5.79548e-18	1.44068e-15	1.48	9.4	SELENBP1	chr1	protein_coding	selenium binding protein 1
P6_0h_vs_P10_0h	down		ENSG00000146278.10	-2.01206	5.3199	6.41921e-18	1.56978e-15	4.74	20.99	PNRC1	chr6	protein_coding	proline-rich nuclear receptor coactivator 1
P6_0h_vs_P10_0h	down		ENSG00000156804.7	-2.30333	4.00452	7.25732e-18	1.74634e-15	0.71	3.85	FBXO32	chr8	protein_coding	F-box protein 32
P6_0h_vs_P10_0h	down		ENSG00000137501.16	-2.0232	5.2161	7.45133e-18	1.7788e-15	2.44	10.88	SYTL2	chr11	protein_coding	synaptotagmin-like 2
P6_0h_vs_P10_0h	down		ENSG00000106772.17	-2.25374	4.0892	9.41202e-18	2.22917e-15	0.4	2.12	PRUNE2	chr9	protein_coding	prune homolog 2 (Drosophila)
P6_0h_vs_P10_0h	down		ENSG00000077092.18	-2.94602	2.79893	1.76169e-17	4.10774e-15	0.43	3.66	RARB	chr3	protein_coding	retinoic acid receptor, beta
P6_0h_vs_P10_0h	down		ENSG00000134245.17	-2.2445	4.01132	2.90209e-17	6.56331e-15	0.4	2.08	WNT2B	chr1	protein_coding	wingless-type MMTV integration site family, member 2B
P6_0h_vs_P10_0h	down		ENSG00000146250.6	-2.4533	3.4768	3.04818e-17	6.84226e-15	1.24	7.47	PRSS35	chr6	protein_coding	protease, serine, 35
P6_0h_vs_P10_0h	down		ENSG00000189221.9	-1.85347	6.36778	5.03455e-17	1.08167e-14	5.9	23.4	MAOA	chrX	protein_coding	monoamine oxidase A
P6_0h_vs_P10_0h	down		ENSG00000162849.15	-2.14708	4.2391	5.78268e-17	1.2336e-14	0.45	2.19	KIF26B	chr1	protein_coding	kinesin family member 26B
P6_0h_vs_P10_0h	down		ENSG00000175084.11	-2.24681	3.88123	8.69129e-17	1.80293e-14	2.02	10.53	DES	chr2	protein_coding	desmin
P6_0h_vs_P10_0h	down		ENSG00000173452.13	-5.96397	1.41937	1.07459e-16	2.19882e-14	0.02	1.17	TMEM196	chr7	protein_coding	transmembrane protein 196
P6_0h_vs_P10_0h	down		ENSG00000226790.3	-5.11826	1.51058	1.36879e-16	2.72661e-14	0.11	4.45	HNRNPA3P1	chr10	processed_pseudogene	heterogeneous nuclear ribonucleoprotein A3 pseudogene 1
P6_0h_vs_P10_0h	down		ENSG00000245532.5	-1.74084	8.73026	2.08347e-16	4.04315e-14	7.71	28.31	NEAT1	chr11	lincRNA	nuclear paraspeckle assembly transcript 1 (non-protein coding)
P6_0h_vs_P10_0h	down		ENSG00000072952.18	-3.10275	2.40265	2.90749e-16	5.50028e-14	0.14	1.33	MRVI1	chr11	protein_coding	murine retrovirus integration site 1 homolog
P6_0h_vs_P10_0h	down		ENSG00000088756.12	-2.18419	3.94404	2.96689e-16	5.57757e-14	0.52	2.59	ARHGAP28	chr18	protein_coding	Rho GTPase activating protein 28
P6_0h_vs_P10_0h	down		ENSG00000196535.14	-1.80986	6.16292	3.61145e-16	6.74712e-14	3.66	14.08	MYO18A	chr17	protein_coding	myosin XVIIIA
P6_0h_vs_P10_0h	down		ENSG00000185432.11	-1.78344	6.48123	4.77216e-16	8.6995e-14	8.83	33.37	METTL7A	chr12	protein_coding	methyltransferase like 7A
P6_0h_vs_P10_0h	down		ENSG00000183160.8	-1.83595	5.72218	4.89487e-16	8.86944e-14	7.63	29.93	TMEM119	chr12	protein_coding	transmembrane protein 119
P6_0h_vs_P10_0h	down		ENSG00000186480.12	-1.72045	7.91629	6.5915e-16	1.18015e-13	32.76	118.54	INSIG1	chr7	protein_coding	insulin induced gene 1
P6_0h_vs_P10_0h	down		ENSG00000168734.13	-1.79787	6.0785	7.34605e-16	1.30747e-13	11.78	44.97	PKIG	chr20	protein_coding	protein kinase (cAMP-dependent, catalytic) inhibitor gamma
P6_0h_vs_P10_0h	down		ENSG00000141338.13	-1.89627	5.03762	9.04131e-16	1.59973e-13	2.03	8.29	ABCA8	chr17	protein_coding	ATP-binding cassette, sub-family A (ABC1), member 8
P6_0h_vs_P10_0h	down		ENSG00000149212.10	-1.88381	5.12628	9.49668e-16	1.67047e-13	1.3	5.28	SESN3	chr11	protein_coding	sestrin 3
P6_0h_vs_P10_0h	down		ENSG00000154262.12	-1.99587	4.46521	1.15846e-15	2.01418e-13	1.28	5.59	ABCA6	chr17	protein_coding	ATP-binding cassette, sub-family A (ABC1), member 6
P6_0h_vs_P10_0h	down		ENSG00000162745.10	-1.80723	5.65537	1.58989e-15	2.7327e-13	5.87	22.55	OLFML2B	chr1	protein_coding	olfactomedin-like 2B
P6_0h_vs_P10_0h	down		ENSG00000143382.13	-1.91209	4.8219	1.70498e-15	2.88113e-13	2.33	9.64	ADAMTSL4	chr1	protein_coding	ADAMTS-like 4
P6_0h_vs_P10_0h	down		ENSG00000146411.5	-3.22324	2.20008	1.83689e-15	3.06955e-13	0.17	1.75	SLC2A12	chr6	protein_coding	solute carrier family 2 (facilitated glucose transporter), member 12
P6_0h_vs_P10_0h	down		ENSG00000121769.7	-3.55902	1.94121	1.95151e-15	3.2221e-13	0.7	9.11	FABP3	chr1	protein_coding	fatty acid binding protein 3, muscle and heart
P6_0h_vs_P10_0h	down		ENSG00000185745.9	-2.26642	3.4627	1.96032e-15	3.2221e-13	0.72	3.83	IFIT1	chr10	protein_coding	interferon-induced protein with tetratricopeptide repeats 1
P6_0h_vs_P10_0h	down		ENSG00000180447.6	-1.87553	4.99937	2.18426e-15	3.53228e-13	4.32	17.43	GAS1	chr9	protein_coding	growth arrest-specific 1
P6_0h_vs_P10_0h	down		ENSG00000162804.13	-1.68671	7.75374	2.47847e-15	3.93239e-13	10.2	36.04	SNED1	chr2	protein_coding	sushi, nidogen and EGF-like domains 1
P6_0h_vs_P10_0h	down		ENSG00000162878.12	-2.23608	3.54096	2.48397e-15	3.93239e-13	1.44	7.44	PKDCC	chr2	protein_coding	protein kinase domain containing, cytoplasmic
P6_0h_vs_P10_0h	down		ENSG00000056998.18	-3.2959	2.1442	2.59759e-15	4.06942e-13	0.2	2.2	GYG2	chrX	protein_coding	glycogenin 2
P6_0h_vs_P10_0h	down		ENSG00000090238.11	-2.11023	3.80944	4.8124e-15	7.31072e-13	1.58	7.48	YPEL3	chr16	protein_coding	yippee-like 3 (Drosophila)
P6_0h_vs_P10_0h	down		ENSG00000187288.10	-1.8952	4.72079	4.98141e-15	7.52944e-13	7.24	29.59	CIDEC	chr3	protein_coding	cell death-inducing DFFA-like effector c
P6_0h_vs_P10_0h	down		ENSG00000121858.10	-5.78812	1.25785	5.40883e-15	8.09414e-13	0.03	2.17	TNFSF10	chr3	protein_coding	tumor necrosis factor (ligand) superfamily, member 10
P6_0h_vs_P10_0h	down		ENSG00000196917.5	-2.52056	2.87115	5.70351e-15	8.49286e-13	0.4	2.51	HCAR1	chr12	protein_coding	hydroxycarboxylic acid receptor 1
P6_0h_vs_P10_0h	down		ENSG00000109107.13	-2.3217	3.24505	6.16128e-15	9.08457e-13	1.36	7.48	ALDOC	chr17	protein_coding	aldolase C, fructose-bisphosphate
P6_0h_vs_P10_0h	down		ENSG00000088280.18	-1.81124	5.21195	6.76442e-15	9.87704e-13	3.5	13.51	ASAP3	chr1	protein_coding	ArfGAP with SH3 domain, ankyrin repeat and PH domain 3
P6_0h_vs_P10_0h	down		ENSG00000103034.14	-2.5139	2.8656	7.06135e-15	1.02608e-12	0.42	2.63	NDRG4	chr16	protein_coding	NDRG family member 4
P6_0h_vs_P10_0h	down		ENSG00000164938.13	-1.99683	4.13314	7.72208e-15	1.11669e-12	1.1	4.82	TP53INP1	chr8	protein_coding	tumor protein p53 inducible nuclear protein 1
P6_0h_vs_P10_0h	down		ENSG00000143320.8	-2.11074	3.71048	9.00737e-15	1.28404e-12	3.95	18.77	CRABP2	chr1	protein_coding	cellular retinoic acid binding protein 2
P6_0h_vs_P10_0h	down		ENSG00000078725.12	-2.16222	3.55372	1.04852e-14	1.46691e-12	1.08	5.31	BRINP1	chr9	protein_coding	bone morphogenetic protein/retinoic acid inducible neural-specific 1
P6_0h_vs_P10_0h	down		ENSG00000182175.13	-3.62347	1.81741	1.06362e-14	1.48113e-12	0.03	0.48	RGMA	chr15	protein_coding	repulsive guidance molecule family member a
P6_0h_vs_P10_0h	down		ENSG00000165424.6	-1.68544	6.60322	1.12387e-14	1.55783e-12	8.18	28.9	ZCCHC24	chr10	protein_coding	zinc finger, CCHC domain containing 24
P6_0h_vs_P10_0h	down		ENSG00000137752.22	-2.22423	3.37394	1.42242e-14	1.94477e-12	1.2	6.19	CASP1	chr11	protein_coding	caspase 1, apoptosis-related cysteine peptidase
P6_0h_vs_P10_0h	down		ENSG00000198624.12	-1.95048	4.22056	1.46639e-14	1.99581e-12	1.97	8.37	CCDC69	chr5	protein_coding	coiled-coil domain containing 69
P6_0h_vs_P10_0h	down		ENSG00000211448.11	-3.61031	1.8058	1.51168e-14	2.04819e-12	0.07	0.89	DIO2	chr14	protein_coding	deiodinase, iodothyronine, type II
P6_0h_vs_P10_0h	down		ENSG00000162496.8	-2.54713	2.74592	2.07243e-14	2.75826e-12	0.99	6.36	DHRS3	chr1	protein_coding	dehydrogenase/reductase (SDR family) member 3
P6_0h_vs_P10_0h	down		ENSG00000135914.5	-8.89198	1.03295	4.06981e-14	5.20919e-12	0	1.62	HTR2B	chr2	protein_coding	5-hydroxytryptamine (serotonin) receptor 2B, G protein-coupled
P6_0h_vs_P10_0h	down		ENSG00000141298.17	-1.75505	5.14998	4.45174e-14	5.57933e-12	1.42	5.28	SSH2	chr17	protein_coding	slingshot protein phosphatase 2
P6_0h_vs_P10_0h	down		ENSG00000198963.10	-2.00128	3.8684	4.61262e-14	5.73318e-12	0.54	2.37	RORB	chr9	protein_coding	RAR-related orphan receptor B
P6_0h_vs_P10_0h	down		ENSG00000004799.7	-1.97458	3.96383	4.86957e-14	6.02765e-12	1.57	6.77	PDK4	chr7	protein_coding	pyruvate dehydrogenase kinase, isozyme 4
P6_0h_vs_P10_0h	down		ENSG00000165995.18	-4.14088	1.52972	5.95768e-14	7.2551e-12	0.04	0.89	CACNB2	chr10	protein_coding	calcium channel, voltage-dependent, beta 2 subunit
P6_0h_vs_P10_0h	down		ENSG00000125945.14	-1.73286	5.264	6.04907e-14	7.33669e-12	3.62	13.2	ZNF436	chr1	protein_coding	zinc finger protein 436
P6_0h_vs_P10_0h	down		ENSG00000105270.14	-1.80996	4.6634	7.6594e-14	9.25249e-12	2.76	10.64	CLIP3	chr19	protein_coding	CAP-GLY domain containing linker protein 3
P6_0h_vs_P10_0h	down		ENSG00000168306.12	-2.06927	3.57056	9.96203e-14	1.18438e-11	1.66	7.67	ACOX2	chr3	protein_coding	acyl-CoA oxidase 2, branched chain
P6_0h_vs_P10_0h	down		ENSG00000167508.10	-1.857	4.36734	1.03466e-13	1.22525e-11	4.36	17.33	MVD	chr16	protein_coding	mevalonate (diphospho) decarboxylase
P6_0h_vs_P10_0h	down		ENSG00000143387.12	-1.78508	4.69719	1.17324e-13	1.36783e-11	6.14	23.26	CTSK	chr1	protein_coding	cathepsin K
P6_0h_vs_P10_0h	down		ENSG00000122378.13	-1.67647	5.61686	1.20208e-13	1.39604e-11	3.21	11.26	FAM213A	chr10	protein_coding	family with sequence similarity 213, member A
P6_0h_vs_P10_0h	down		ENSG00000124749.16	-1.75761	4.85526	1.3246e-13	1.52653e-11	2.59	9.63	COL21A1	chr6	protein_coding	collagen, type XXI, alpha 1
P6_0h_vs_P10_0h	down		ENSG00000106809.10	-2.53686	2.62993	1.43244e-13	1.63827e-11	0.52	3.33	OGN	chr9	protein_coding	osteoglycin
P6_0h_vs_P10_0h	down		ENSG00000100100.12	-2.33177	2.93129	1.44235e-13	1.64335e-11	0.8	4.44	PIK3IP1	chr22	protein_coding	phosphoinositide-3-kinase interacting protein 1
P6_0h_vs_P10_0h	down		ENSG00000204103.3	-2.38436	2.8043	1.50611e-13	1.70952e-11	0.58	3.31	MAFB	chr20	protein_coding	v-maf avian musculoaponeurotic fibrosarcoma oncogene homolog B
P6_0h_vs_P10_0h	down		ENSG00000107738.19	-2.67256	2.43317	1.57187e-13	1.76419e-11	0.27	1.89	C10orf54	chr10	protein_coding	chromosome 10 open reading frame 54
P6_0h_vs_P10_0h	down		ENSG00000142583.17	-3.21682	1.94519	1.69591e-13	1.88931e-11	0.11	1.13	SLC2A5	chr1	protein_coding	solute carrier family 2 (facilitated glucose/fructose transporter), member 5
P6_0h_vs_P10_0h	down		ENSG00000162458.12	-2.08633	3.44475	1.72174e-13	1.911e-11	0.83	3.89	FBLIM1	chr1	protein_coding	filamin binding LIM protein 1
P6_0h_vs_P10_0h	down		ENSG00000121440.14	-1.78137	4.5769	2.45706e-13	2.66459e-11	1.89	7.14	PDZRN3	chr3	protein_coding	PDZ domain containing ring finger 3
P6_0h_vs_P10_0h	down		ENSG00000144674.16	-1.56398	7.14447	2.72946e-13	2.92169e-11	8.17	26.52	GOLGA4	chr3	protein_coding	golgin A4
P6_0h_vs_P10_0h	down		ENSG00000154258.16	-2.05706	3.44559	3.15714e-13	3.3556e-11	0.52	2.4	ABCA9	chr17	protein_coding	ATP-binding cassette, sub-family A (ABC1), member 9
P6_0h_vs_P10_0h	down		ENSG00000054654.15	-1.62252	5.87582	3.32381e-13	3.50796e-11	1.06	3.59	SYNE2	chr14	protein_coding	spectrin repeat containing, nuclear envelope 2
P6_0h_vs_P10_0h	down		ENSG00000105559.11	-1.64549	5.57158	3.38608e-13	3.56119e-11	6.67	22.92	PLEKHA4	chr19	protein_coding	pleckstrin homology domain containing, family A (phosphoinositide binding specific) member 4
P6_0h_vs_P10_0h	down		ENSG00000141401.11	-2.05238	3.44187	3.67107e-13	3.84379e-11	2.24	10.24	IMPA2	chr18	protein_coding	inositol(myo)-1(or 4)-monophosphatase 2
P6_0h_vs_P10_0h	down		ENSG00000069712.10	-3.09291	1.96816	3.83755e-13	3.98033e-11	0.15	1.44	KIAA1107	chr1	protein_coding	KIAA1107
P6_0h_vs_P10_0h	down		ENSG00000125965.8	-1.79335	4.37359	4.48242e-13	4.57039e-11	3.12	11.88	GDF5	chr20	protein_coding	growth differentiation factor 5
P6_0h_vs_P10_0h	down		ENSG00000078804.12	-1.91155	3.86546	5.58678e-13	5.63908e-11	1.3	5.35	TP53INP2	chr20	protein_coding	tumor protein p53 inducible nuclear protein 2
P6_0h_vs_P10_0h	down		ENSG00000131069.19	-1.68291	5.02456	6.24604e-13	6.28343e-11	4.45	15.68	ACSS2	chr20	protein_coding	acyl-CoA synthetase short-chain family member 2
P6_0h_vs_P10_0h	down		ENSG00000146122.16	-1.65403	5.20399	7.79822e-13	7.64048e-11	2.28	7.89	DAAM2	chr6	protein_coding	dishevelled associated activator of morphogenesis 2
P6_0h_vs_P10_0h	down		ENSG00000164237.8	-1.6698	5.02765	8.66681e-13	8.38228e-11	5.96	20.84	CMBL	chr5	protein_coding	carboxymethylenebutenolidase homolog (Pseudomonas)
P6_0h_vs_P10_0h	down		ENSG00000168386.18	-1.60289	5.73246	8.83856e-13	8.521e-11	4.61	15.37	FILIP1L	chr3	protein_coding	filamin A interacting protein 1-like
P6_0h_vs_P10_0h	down		ENSG00000154930.14	-2.34705	2.68046	1.28243e-12	1.21685e-10	0.32	1.78	ACSS1	chr20	protein_coding	acyl-CoA synthetase short-chain family member 1
P6_0h_vs_P10_0h	down		ENSG00000173930.8	-4.24518	1.24622	1.29822e-12	1.22796e-10	0.04	0.76	SLCO4C1	chr5	protein_coding	solute carrier organic anion transporter family, member 4C1
P6_0h_vs_P10_0h	down		ENSG00000182022.17	-1.75889	4.28013	1.71073e-12	1.58329e-10	1.2	4.47	CHST15	chr10	protein_coding	carbohydrate (N-acetylgalactosamine 4-sulfate 6-O) sulfotransferase 15
P6_0h_vs_P10_0h	down		ENSG00000119699.7	-2.17815	2.99416	1.91386e-12	1.76586e-10	0.91	4.52	TGFB3	chr14	protein_coding	transforming growth factor, beta 3
P6_0h_vs_P10_0h	down		ENSG00000182568.16	-2.16961	2.95171	1.94984e-12	1.79355e-10	0.27	1.34	SATB1	chr3	protein_coding	SATB homeobox 1
P6_0h_vs_P10_0h	down		ENSG00000150594.6	-2.56091	2.3399	2.13513e-12	1.95205e-10	0.34	2.19	ADRA2A	chr10	protein_coding	adrenoceptor alpha 2A
P6_0h_vs_P10_0h	down		ENSG00000176049.15	-2.15521	3.01045	2.28414e-12	2.08196e-10	0.28	1.37	JAKMIP2	chr5	protein_coding	janus kinase and microtubule interacting protein 2
P6_0h_vs_P10_0h	down		ENSG00000183134.4	-3.53693	1.5346	2.61045e-12	2.33689e-10	0.13	1.69	PTGDR2	chr11	protein_coding	prostaglandin D2 receptor 2
P6_0h_vs_P10_0h	down		ENSG00000132274.15	-1.54162	6.08392	2.65548e-12	2.37016e-10	10.39	33.22	TRIM22	chr11	protein_coding	tripartite motif containing 22
P6_0h_vs_P10_0h	down		ENSG00000115594.11	-1.46645	9.23202	2.68358e-12	2.38814e-10	45.42	137.8	IL1R1	chr2	protein_coding	interleukin 1 receptor, type I
P6_0h_vs_P10_0h	down		ENSG00000159640.14	-1.70488	4.41092	3.78879e-12	3.31288e-10	1.66	5.95	ACE	chr17	protein_coding	angiotensin I converting enzyme
P6_0h_vs_P10_0h	down		ENSG00000111684.10	-1.84461	3.76283	4.0999e-12	3.57452e-10	2.31	9.1	LPCAT3	chr12	protein_coding	lysophosphatidylcholine acyltransferase 3
P6_0h_vs_P10_0h	down		ENSG00000221869.4	-1.48998	6.75502	4.29951e-12	3.73772e-10	23.35	72.01	CEBPD	chr8	protein_coding	CCAAT/enhancer binding protein (C/EBP), delta
P6_0h_vs_P10_0h	down		ENSG00000010932.15	-3.35029	1.57871	4.77626e-12	4.12831e-10	0.19	2.16	FMO1	chr1	protein_coding	flavin containing monooxygenase 1
P6_0h_vs_P10_0h	down		ENSG00000129422.13	-1.56177	5.42277	6.35151e-12	5.41668e-10	2.58	8.37	MTUS1	chr8	protein_coding	microtubule associated tumor suppressor 1
P6_0h_vs_P10_0h	down		ENSG00000138433.15	-1.5228	5.89983	6.35689e-12	5.41668e-10	14.37	45.33	CIR1	chr2	protein_coding	corepressor interacting with RBPJ, 1
P6_0h_vs_P10_0h	down		ENSG00000101347.8	-1.46977	6.94602	6.78992e-12	5.75307e-10	12.26	37.29	SAMHD1	chr20	protein_coding	SAM domain and HD domain 1
P6_0h_vs_P10_0h	down		ENSG00000144369.12	-1.62794	4.7335	7.52398e-12	6.33932e-10	1.99	6.76	FAM171B	chr2	protein_coding	family with sequence similarity 171, member B
P6_0h_vs_P10_0h	down		ENSG00000180263.13	-1.81031	3.77016	8.04819e-12	6.72449e-10	0.56	2.17	FGD6	chr12	protein_coding	FYVE, RhoGEF and PH domain containing 6
P6_0h_vs_P10_0h	down		ENSG00000048540.14	-2.37459	2.4393	8.14321e-12	6.78503e-10	0.28	1.62	LMO3	chr12	protein_coding	LIM domain only 3 (rhombotin-like 2)
P6_0h_vs_P10_0h	down		ENSG00000143772.9	-2.10417	2.96961	8.50642e-12	7.06808e-10	0.37	1.74	ITPKB	chr1	protein_coding	inositol-trisphosphate 3-kinase B
P6_0h_vs_P10_0h	down		ENSG00000250786.1	-1.66239	4.47664	8.58484e-12	7.11359e-10	5.29	18.39	SNHG18	chr5	lincRNA	small nucleolar RNA host gene 18
P6_0h_vs_P10_0h	down		ENSG00000122035.6	-2.95315	1.84873	9.51916e-12	7.80182e-10	0.45	3.85	RASL11A	chr13	protein_coding	RAS-like, family 11, member A
P6_0h_vs_P10_0h	down		ENSG00000182463.15	-2.13699	2.85165	9.77123e-12	7.96501e-10	0.19	0.9	TSHZ2	chr20	protein_coding	teashirt zinc finger homeobox 2
P6_0h_vs_P10_0h	down		ENSG00000171408.13	-1.56278	5.22916	9.83197e-12	7.99286e-10	3.01	9.77	PDE7B	chr6	protein_coding	phosphodiesterase 7B
P6_0h_vs_P10_0h	down		ENSG00000109686.16	-1.43645	7.9305	1.04153e-11	8.42155e-10	20.93	62.19	SH3D19	chr4	protein_coding	SH3 domain containing 19
P6_0h_vs_P10_0h	down		ENSG00000072195.14	-1.5378	5.44631	1.20652e-11	9.70347e-10	1.56	4.98	SPEG	chr2	protein_coding	SPEG complex locus
P6_0h_vs_P10_0h	down		ENSG00000102935.11	-1.81454	3.68727	1.55321e-11	1.23269e-09	0.57	2.21	ZNF423	chr16	protein_coding	zinc finger protein 423
P6_0h_vs_P10_0h	down		ENSG00000198483.12	-1.53578	5.31699	1.61128e-11	1.27542e-09	5.43	17.3	ANKRD35	chr1	protein_coding	ankyrin repeat domain 35
P6_0h_vs_P10_0h	down		ENSG00000135968.19	-1.46822	6.31951	1.67545e-11	1.31926e-09	5.04	15.32	GCC2	chr2	protein_coding	GRIP and coiled-coil domain containing 2
P6_0h_vs_P10_0h	down		ENSG00000175538.10	-3.80359	1.23164	1.7031e-11	1.33753e-09	0.07	1.16	KCNE3	chr11	protein_coding	potassium channel, voltage gated subfamily E regulatory beta subunit 3
P6_0h_vs_P10_0h	down		ENSG00000196562.14	-1.79373	3.72355	1.78848e-11	1.39729e-09	1.06	4.03	SULF2	chr20	protein_coding	sulfatase 2
P6_0h_vs_P10_0h	down		ENSG00000145390.11	-1.64714	4.41699	1.85123e-11	1.44257e-09	1.37	4.72	USP53	chr4	protein_coding	ubiquitin specific peptidase 53
P6_0h_vs_P10_0h	down		ENSG00000154917.10	-2.28575	2.5309	2.01542e-11	1.56645e-09	0.3	1.62	RAB6B	chr3	protein_coding	RAB6B, member RAS oncogene family
P6_0h_vs_P10_0h	down		ENSG00000138061.11	-1.40193	9.21595	2.13249e-11	1.6447e-09	53.42	155	CYP1B1	chr2	protein_coding	cytochrome P450, family 1, subfamily B, polypeptide 1
P6_0h_vs_P10_0h	down		ENSG00000160285.14	-1.46106	6.32141	2.1543e-11	1.65304e-09	7.11	21.48	LSS	chr21	protein_coding	lanosterol synthase (2,3-oxidosqualene-lanosterol cyclase)
P6_0h_vs_P10_0h	down		ENSG00000075651.15	-1.64579	4.33545	2.60264e-11	1.97191e-09	0.97	3.35	PLD1	chr3	protein_coding	phospholipase D1, phosphatidylcholine-specific
P6_0h_vs_P10_0h	down		ENSG00000176907.4	-3.60473	1.35156	3.0421e-11	2.28758e-09	0.17	2.32	C8orf4	chr8	protein_coding	chromosome 8 open reading frame 4
P6_0h_vs_P10_0h	down		ENSG00000132639.12	-2.89878	1.80268	3.50064e-11	2.6049e-09	0.32	2.64	SNAP25	chr20	protein_coding	synaptosomal-associated protein, 25kDa
P6_0h_vs_P10_0h	down		ENSG00000164440.14	-2.17152	2.63161	3.50737e-11	2.6049e-09	0.41	2.04	TXLNB	chr6	protein_coding	taxilin beta
P6_0h_vs_P10_0h	down		ENSG00000100968.13	-1.60036	4.51279	3.65514e-11	2.70795e-09	1.37	4.57	NFATC4	chr14	protein_coding	nuclear factor of activated T-cells, cytoplasmic, calcineurin-dependent 4
P6_0h_vs_P10_0h	down		ENSG00000129596.4	-2.23349	2.53937	3.92251e-11	2.89179e-09	0.95	4.91	CDO1	chr5	protein_coding	cysteine dioxygenase type 1
P6_0h_vs_P10_0h	down		ENSG00000114796.15	-1.77199	3.67221	4.62185e-11	3.3825e-09	0.64	2.41	KLHL24	chr3	protein_coding	kelch-like family member 24
P6_0h_vs_P10_0h	down		ENSG00000137414.5	-1.59658	4.48289	4.65592e-11	3.39916e-09	2.12	7.03	FAM8A1	chr6	protein_coding	family with sequence similarity 8, member A1
P6_0h_vs_P10_0h	down		ENSG00000030419.16	-1.47855	5.51999	5.27302e-11	3.83109e-09	2.17	6.64	IKZF2	chr2	protein_coding	IKAROS family zinc finger 2 (Helios)
P6_0h_vs_P10_0h	down		ENSG00000240771.6	-1.7029	3.8462	6.24337e-11	4.50346e-09	2.03	7.27	ARHGEF25	chr12	protein_coding	Rho guanine nucleotide exchange factor (GEF) 25
P6_0h_vs_P10_0h	down		ENSG00000149577.15	-1.66609	4.05283	6.41828e-11	4.61855e-09	1.41	4.91	SIDT2	chr11	protein_coding	SID1 transmembrane family, member 2
P6_0h_vs_P10_0h	down		ENSG00000109654.14	-1.53298	4.85195	7.20435e-11	5.14726e-09	1.66	5.28	TRIM2	chr4	protein_coding	tripartite motif containing 2
P6_0h_vs_P10_0h	down		ENSG00000168016.13	-1.59885	4.27937	9.58301e-11	6.75052e-09	0.82	2.72	TRANK1	chr3	protein_coding	tetratricopeptide repeat and ankyrin repeat containing 1
P6_0h_vs_P10_0h	down		ENSG00000253958.1	-4.01348	1.0421	1.01667e-10	7.11174e-09	0.09	1.6	CLDN23	chr8	protein_coding	claudin 23
P6_0h_vs_P10_0h	down		ENSG00000071246.10	-1.59498	4.30764	1.06927e-10	7.44507e-09	1.42	4.71	VASH1	chr14	protein_coding	vasohibin 1
P6_0h_vs_P10_0h	down		ENSG00000108381.10	-2.96071	1.58349	1.12785e-10	7.81676e-09	0.1	0.88	ASPA	chr17	protein_coding	aspartoacylase
P6_0h_vs_P10_0h	down		ENSG00000129757.12	-2.39719	2.20516	1.14746e-10	7.93437e-09	0.61	3.57	CDKN1C	chr11	protein_coding	cyclin-dependent kinase inhibitor 1C (p57, Kip2)
P6_0h_vs_P10_0h	down		ENSG00000185561.9	-1.50632	4.87925	1.16082e-10	8.00831e-09	2.29	7.14	TLCD2	chr17	protein_coding	TLC domain containing 2
P6_0h_vs_P10_0h	down		ENSG00000108551.4	-2.57474	1.95513	1.32894e-10	9.04369e-09	0.54	3.56	RASD1	chr17	protein_coding	RAS, dexamethasone-induced 1
P6_0h_vs_P10_0h	down		ENSG00000131771.13	-5.25043	0.772587	1.48255e-10	9.99854e-09	0.03	1.3	PPP1R1B	chr17	protein_coding	protein phosphatase 1, regulatory (inhibitor) subunit 1B
P6_0h_vs_P10_0h	down		ENSG00000138449.10	-3.96705	1.00159	1.58527e-10	1.06436e-08	0.05	0.98	SLC40A1	chr2	protein_coding	solute carrier family 40 (iron-regulated transporter), member 1
P6_0h_vs_P10_0h	down		ENSG00000085224.20	-1.36963	6.818	1.59378e-10	1.06769e-08	5.03	14.28	ATRX	chrX	protein_coding	alpha thalassemia/mental retardation syndrome X-linked
P6_0h_vs_P10_0h	down		ENSG00000198157.10	-1.90062	3.08869	1.60891e-10	1.07543e-08	1.48	6.08	HMGN5	chrX	protein_coding	high mobility group nucleosome binding domain 5
P6_0h_vs_P10_0h	down		ENSG00000134853.11	-1.34229	8.31806	1.6521e-10	1.10185e-08	20.59	57.32	PDGFRA	chr4	protein_coding	platelet-derived growth factor receptor, alpha polypeptide
P6_0h_vs_P10_0h	down		ENSG00000109819.8	-8.4034	0.58889	1.79489e-10	1.1918e-08	0	0.29	PPARGC1A	chr4	protein_coding	peroxisome proliferator-activated receptor gamma, coactivator 1 alpha
P6_0h_vs_P10_0h	down		ENSG00000114923.16	-2.81316	1.73066	1.80632e-10	1.19675e-08	0.15	1.19	SLC4A3	chr2	protein_coding	solute carrier family 4 (anion exchanger), member 3
P6_0h_vs_P10_0h	down		ENSG00000118898.15	-1.62109	4.04421	1.94195e-10	1.27537e-08	1.15	3.89	PPL	chr16	protein_coding	periplakin
P6_0h_vs_P10_0h	down		ENSG00000113328.18	-1.35212	7.22504	1.99743e-10	1.30479e-08	30.59	85.73	CCNG1	chr5	protein_coding	cyclin G1
P6_0h_vs_P10_0h	down		ENSG00000130517.13	-1.86245	3.11441	2.35076e-10	1.52649e-08	0.45	1.79	PGPEP1	chr19	protein_coding	pyroglutamyl-peptidase I
P6_0h_vs_P10_0h	down		ENSG00000134769.21	-1.59732	4.0756	2.393e-10	1.54794e-08	0.7	2.33	DTNA	chr18	protein_coding	dystrobrevin, alpha
P6_0h_vs_P10_0h	down		ENSG00000145681.10	-2.82656	1.61289	2.40176e-10	1.55027e-08	0.1	0.79	HAPLN1	chr5	protein_coding	hyaluronan and proteoglycan link protein 1
P6_0h_vs_P10_0h	down		ENSG00000166963.12	-1.35233	6.92874	2.43027e-10	1.56531e-08	5.79	16.22	MAP1A	chr15	protein_coding	microtubule-associated protein 1A
P6_0h_vs_P10_0h	down		ENSG00000134324.11	-1.34274	6.92775	3.21846e-10	2.02952e-08	10.13	28.21	LPIN1	chr2	protein_coding	lipin 1
P6_0h_vs_P10_0h	down		ENSG00000115919.14	-1.91556	2.92035	3.6713e-10	2.29106e-08	0.17	0.7	KYNU	chr2	protein_coding	kynureninase
P6_0h_vs_P10_0h	down		ENSG00000164039.14	-1.53061	4.33977	4.67169e-10	2.87004e-08	8.23	26.11	BDH2	chr4	protein_coding	3-hydroxybutyrate dehydrogenase, type 2
P6_0h_vs_P10_0h	down		ENSG00000198795.10	-1.56612	4.11157	4.67542e-10	2.87004e-08	1.58	5.12	ZNF521	chr18	protein_coding	zinc finger protein 521
P6_0h_vs_P10_0h	down		ENSG00000103490.13	-1.95841	2.74795	5.12054e-10	3.12415e-08	2.42	10.34	PYCARD	chr16	protein_coding	PYD and CARD domain containing
P6_0h_vs_P10_0h	down		ENSG00000185033.14	-1.85111	2.99287	5.61154e-10	3.40302e-08	0.77	3.06	SEMA4B	chr15	protein_coding	sema domain, immunoglobulin domain (Ig), transmembrane domain (TM) and short cytoplasmic domain, (semaphorin) 4B
P6_0h_vs_P10_0h	down		ENSG00000177732.7	-1.52083	4.34224	5.71449e-10	3.45847e-08	1.93	6.09	SOX12	chr20	protein_coding	SRY (sex determining region Y)-box 12
P6_0h_vs_P10_0h	down		ENSG00000172986.12	-1.63299	3.73228	6.0473e-10	3.63793e-08	1.76	5.99	GXYLT2	chr3	protein_coding	glucoside xylosyltransferase 2
P6_0h_vs_P10_0h	down		ENSG00000139910.19	-1.89471	2.90417	6.3882e-10	3.83535e-08	0.49	2.02	NOVA1	chr14	protein_coding	neuro-oncological ventral antigen 1
P6_0h_vs_P10_0h	down		ENSG00000164056.10	-1.62892	3.72923	6.79573e-10	4.06379e-08	1.9	6.45	SPRY1	chr4	protein_coding	sprouty homolog 1, antagonist of FGF signaling (Drosophila)
P6_0h_vs_P10_0h	down		ENSG00000079102.16	-1.70434	3.41364	6.93017e-10	4.12778e-08	0.46	1.64	RUNX1T1	chr8	protein_coding	runt-related transcription factor 1; translocated to, 1 (cyclin D-related)
P6_0h_vs_P10_0h	down		ENSG00000248144.5	-8.09775	0.316791	7.42892e-10	4.39871e-08	0	1.2	ADH1C	chr4	protein_coding	alcohol dehydrogenase 1C (class I), gamma polypeptide
P6_0h_vs_P10_0h	down		ENSG00000149451.17	-2.30779	2.13266	7.54809e-10	4.46049e-08	0.31	1.67	ADAM33	chr20	protein_coding	ADAM metallopeptidase domain 33
P6_0h_vs_P10_0h	down		ENSG00000110002.15	-1.48752	4.39298	1.00097e-09	5.7789e-08	1.6	4.94	VWA5A	chr11	protein_coding	von Willebrand factor A domain containing 5A
P6_0h_vs_P10_0h	down		ENSG00000109339.18	-2.19659	2.23655	1.02099e-09	5.87198e-08	0.26	1.29	MAPK10	chr4	protein_coding	mitogen-activated protein kinase 10
P6_0h_vs_P10_0h	down		ENSG00000165029.15	-1.39553	5.16395	1.0832e-09	6.20602e-08	1.57	4.53	ABCA1	chr9	protein_coding	ATP-binding cassette, sub-family A (ABC1), member 1
P6_0h_vs_P10_0h	down		ENSG00000272446.5	-2.46895	1.86833	1.10418e-09	6.31417e-08	0.8	4.87	RP1-225E12.3	chr6	processed_transcript	--
P6_0h_vs_P10_0h	down		ENSG00000126947.11	-1.38137	5.31366	1.14183e-09	6.49248e-08	9.21	26.35	ARMCX1	chrX	protein_coding	armadillo repeat containing, X-linked 1
P6_0h_vs_P10_0h	down		ENSG00000159403.15	-1.28616	7.44591	1.20303e-09	6.8147e-08	32.73	87.64	C1R	chr12	protein_coding	complement component 1, r subcomponent
P6_0h_vs_P10_0h	down		ENSG00000116667.12	-1.33206	6.01611	1.20887e-09	6.83489e-08	3.21	8.88	C1orf21	chr1	protein_coding	chromosome 1 open reading frame 21
P6_0h_vs_P10_0h	down		ENSG00000100802.14	-1.75289	3.18448	1.35856e-09	7.56745e-08	1.03	3.83	C14orf93	chr14	protein_coding	chromosome 14 open reading frame 93
P6_0h_vs_P10_0h	down		ENSG00000161835.10	-3.31989	1.10671	1.46845e-09	8.13433e-08	0.15	1.71	GRASP	chr12	protein_coding	GRP1 (general receptor for phosphoinositides 1)-associated scaffold protein
P6_0h_vs_P10_0h	down		ENSG00000176971.3	-1.51556	4.10855	1.47529e-09	8.15722e-08	4.1	12.87	FIBIN	chr11	protein_coding	fin bud initiation factor homolog (zebrafish)
P6_0h_vs_P10_0h	down		ENSG00000168679.17	-1.9171	2.67846	1.87681e-09	1.02084e-07	0.88	3.65	SLC16A4	chr1	protein_coding	solute carrier family 16, member 4
P6_0h_vs_P10_0h	down		ENSG00000165795.20	-2.39015	1.89258	1.89229e-09	1.02555e-07	0.26	1.51	NDRG2	chr14	protein_coding	NDRG family member 2
P6_0h_vs_P10_0h	down		ENSG00000122547.10	-2.39015	1.89258	1.89229e-09	1.02555e-07	0.21	1.22	EEPD1	chr7	protein_coding	endonuclease/exonuclease/phosphatase family domain containing 1
P6_0h_vs_P10_0h	down		ENSG00000122861.15	-1.33232	5.71453	1.90144e-09	1.02866e-07	9.94	27.49	PLAU	chr10	protein_coding	plasminogen activator, urokinase
P6_0h_vs_P10_0h	down		ENSG00000120262.9	-2.80716	1.45492	1.96314e-09	1.06013e-07	0.11	0.83	CCDC170	chr6	protein_coding	coiled-coil domain containing 170
P6_0h_vs_P10_0h	down		ENSG00000139679.15	-2.44124	1.84577	2.02834e-09	1.09142e-07	0.31	1.86	LPAR6	chr13	protein_coding	lysophosphatidic acid receptor 6
P6_0h_vs_P10_0h	down		ENSG00000041353.9	-1.31018	6.06768	2.05913e-09	1.10601e-07	4.74	12.91	RAB27B	chr18	protein_coding	RAB27B, member RAS oncogene family
P6_0h_vs_P10_0h	down		ENSG00000187240.13	-1.33733	5.58316	2.13782e-09	1.14216e-07	1.78	4.93	DYNC2H1	chr11	protein_coding	dynein, cytoplasmic 2, heavy chain 1
P6_0h_vs_P10_0h	down		ENSG00000128602.9	-1.6492	3.45083	2.17539e-09	1.15812e-07	1.25	4.3	SMO	chr7	protein_coding	smoothened, frizzled class receptor
P6_0h_vs_P10_0h	down		ENSG00000064205.10	-1.7224	3.18547	2.33646e-09	1.2373e-07	2.05	7.44	WISP2	chr20	protein_coding	WNT1 inducible signaling pathway protein 2
P6_0h_vs_P10_0h	down		ENSG00000136531.13	-3.81803	0.872529	2.34787e-09	1.23897e-07	0.02	0.34	SCN2A	chr2	protein_coding	sodium channel, voltage gated, type II alpha subunit
P6_0h_vs_P10_0h	down		ENSG00000204851.6	-3.81803	0.872529	2.34787e-09	1.23897e-07	0.04	0.57	PNMAL2	chr19	protein_coding	paraneoplastic Ma antigen family-like 2
P6_0h_vs_P10_0h	down		ENSG00000163346.16	-1.32962	5.63602	2.42822e-09	1.27689e-07	7.13	19.68	PBXIP1	chr1	protein_coding	pre-B-cell leukemia homeobox interacting protein 1
P6_0h_vs_P10_0h	down		ENSG00000171951.4	-1.51129	4.01185	2.44927e-09	1.28348e-07	2.89	9.04	SCG2	chr2	protein_coding	secretogranin II
P6_0h_vs_P10_0h	down		ENSG00000282278.1	-1.26579	7.01698	2.71101e-09	1.41325e-07	26.76	70.65	RP11-231C18.3	chr4	protein_coding	--
P6_0h_vs_P10_0h	down		ENSG00000172935.8	-1.97036	2.51699	2.72095e-09	1.41598e-07	0.73	3.17	MRGPRF	chr11	protein_coding	MAS-related GPR, member F
P6_0h_vs_P10_0h	down		ENSG00000182310.12	-2.36271	1.8704	3.43633e-09	1.76385e-07	1.41	7.98	SPACA6P	chr19	processed_transcript	sperm acrosome associated 6, pseudogene
P6_0h_vs_P10_0h	down		ENSG00000121005.8	-2.36271	1.8704	3.43633e-09	1.76385e-07	0.22	1.26	CRISPLD1	chr8	protein_coding	cysteine-rich secretory protein LCCL domain containing 1
P6_0h_vs_P10_0h	down		ENSG00000182179.10	-1.56721	3.6356	3.67934e-09	1.88216e-07	1.68	5.47	UBA7	chr3	protein_coding	ubiquitin-like modifier activating enzyme 7
P6_0h_vs_P10_0h	down		ENSG00000004399.12	-1.26099	6.75496	3.69556e-09	1.88725e-07	8.04	21.15	PLXND1	chr3	protein_coding	plexin D1
P6_0h_vs_P10_0h	down		ENSG00000107249.21	-1.37079	4.79376	4.63386e-09	2.35045e-07	1.8	5.12	GLIS3	chr9	protein_coding	GLIS family zinc finger 3
P6_0h_vs_P10_0h	down		ENSG00000107890.16	-1.46118	4.13509	4.65991e-09	2.35969e-07	1.2	3.63	ANKRD26	chr10	protein_coding	ankyrin repeat domain 26
P6_0h_vs_P10_0h	down		ENSG00000150636.15	-1.58066	3.51025	5.05946e-09	2.55177e-07	1.73	5.7	CCDC102B	chr18	protein_coding	coiled-coil domain containing 102B
P6_0h_vs_P10_0h	down		ENSG00000079459.12	-1.24059	7.13862	5.06469e-09	2.55177e-07	17.82	46.24	FDFT1	chr8	protein_coding	farnesyl-diphosphate farnesyltransferase 1
P6_0h_vs_P10_0h	down		ENSG00000184117.11	-1.2982	5.66631	5.313e-09	2.6724e-07	11.75	31.72	NIPSNAP1	chr22	protein_coding	nipsnap homolog 1 (C. elegans)
P6_0h_vs_P10_0h	down		ENSG00000073060.15	-1.42171	4.30788	5.7428e-09	2.8694e-07	2.4	7.05	SCARB1	chr12	protein_coding	scavenger receptor class B, member 1
P6_0h_vs_P10_0h	down		ENSG00000063180.8	-3.12802	1.18399	5.88311e-09	2.93463e-07	0.21	2	CA11	chr19	protein_coding	carbonic anhydrase XI
P6_0h_vs_P10_0h	down		ENSG00000107968.9	-1.68061	3.15391	5.94579e-09	2.95609e-07	1.09	3.86	MAP3K8	chr10	protein_coding	mitogen-activated protein kinase kinase kinase 8
P6_0h_vs_P10_0h	down		ENSG00000130600.15	-1.20889	10.1012	6.00113e-09	2.97868e-07	292.9	743.38	H19	chr11	processed_transcript	H19, imprinted maternally expressed transcript (non-protein coding)
P6_0h_vs_P10_0h	down		ENSG00000148143.12	-1.36459	4.76289	6.1402e-09	3.04269e-07	1.28	3.62	ZNF462	chr9	protein_coding	zinc finger protein 462
P6_0h_vs_P10_0h	down		ENSG00000166741.7	-1.22426	7.5384	6.53422e-09	3.2273e-07	40.49	103.85	NNMT	chr11	protein_coding	nicotinamide N-methyltransferase
P6_0h_vs_P10_0h	down		ENSG00000151692.14	-1.38431	4.58488	6.76252e-09	3.31929e-07	2.06	5.91	RNF144A	chr2	protein_coding	ring finger protein 144A
P6_0h_vs_P10_0h	down		ENSG00000139567.12	-1.7226	3.00745	6.7646e-09	3.31929e-07	0.74	2.7	ACVRL1	chr12	protein_coding	activin A receptor type II-like 1
P6_0h_vs_P10_0h	down		ENSG00000242265.5	-1.22603	7.32352	6.85933e-09	3.36029e-07	12.98	33.35	PEG10	chr7	protein_coding	paternally expressed 10
P6_0h_vs_P10_0h	down		ENSG00000113231.13	-3.44182	0.920093	7.02447e-09	3.42309e-07	0.04	0.46	PDE8B	chr5	protein_coding	phosphodiesterase 8B
P6_0h_vs_P10_0h	down		ENSG00000132122.11	-1.60119	3.35632	7.8769e-09	3.80915e-07	0.89	2.98	SPATA6	chr1	protein_coding	spermatogenesis associated 6
P6_0h_vs_P10_0h	down		ENSG00000204580.11	-1.68135	3.0554	8.23577e-09	3.96993e-07	0.65	2.29	DDR1	chr6	protein_coding	discoidin domain receptor tyrosine kinase 1
P6_0h_vs_P10_0h	down		ENSG00000067064.10	-1.23253	6.65648	8.60716e-09	4.1357e-07	23.47	60.55	IDI1	chr10	protein_coding	isopentenyl-diphosphate delta isomerase 1
P6_0h_vs_P10_0h	down		ENSG00000165300.7	-2.00964	2.25882	9.30501e-09	4.43559e-07	0.08	0.34	SLITRK5	chr13	protein_coding	SLIT and NTRK-like family, member 5
P6_0h_vs_P10_0h	down		ENSG00000177706.8	-1.22356	6.87245	9.43627e-09	4.49104e-07	22.9	58.73	FAM20C	chr7	protein_coding	family with sequence similarity 20, member C
P6_0h_vs_P10_0h	down		ENSG00000108960.7	-1.28398	5.51512	9.61842e-09	4.56329e-07	8.71	23.29	MMD	chr17	protein_coding	monocyte to macrophage differentiation-associated
P6_0h_vs_P10_0h	down		ENSG00000183486.12	-1.74421	2.85129	9.91183e-09	4.69329e-07	0.95	3.51	MX2	chr21	protein_coding	MX dynamin-like GTPase 2
P6_0h_vs_P10_0h	down		ENSG00000166821.8	-1.65567	3.08651	1.09348e-08	5.12443e-07	1.21	4.19	PEX11A	chr15	protein_coding	peroxisomal biogenesis factor 11 alpha
P6_0h_vs_P10_0h	down		ENSG00000177000.10	-1.50262	3.68173	1.11728e-08	5.21841e-07	0.71	2.2	MTHFR	chr1	protein_coding	methylenetetrahydrofolate reductase (NAD(P)H)
P6_0h_vs_P10_0h	down		ENSG00000166924.8	-2.62045	1.44244	1.12556e-08	5.24897e-07	0.18	1.2	NYAP1	chr7	protein_coding	neuronal tyrosine-phosphorylated phosphoinositide-3-kinase adaptor 1
P6_0h_vs_P10_0h	down		ENSG00000176531.10	-2.29172	1.81338	1.13649e-08	5.28354e-07	0.27	1.48	PHLDB3	chr19	protein_coding	pleckstrin homology-like domain, family B, member 3
P6_0h_vs_P10_0h	down		ENSG00000111077.17	-1.26392	5.69287	1.17028e-08	5.42384e-07	5.04	13.28	TNS2	chr12	protein_coding	tensin 2
P6_0h_vs_P10_0h	down		ENSG00000100918.12	-2.71421	1.37808	1.19273e-08	5.51091e-07	0.23	1.65	REC8	chr14	protein_coding	REC8 meiotic recombination protein
P6_0h_vs_P10_0h	down		ENSG00000032219.18	-1.33777	4.73701	1.24513e-08	5.71793e-07	2.14	5.94	ARID4A	chr14	protein_coding	AT rich interactive domain 4A (RBP1-like)
P6_0h_vs_P10_0h	down		ENSG00000115556.13	-3.08439	1.14732	1.29674e-08	5.94585e-07	0.11	1.01	PLCD4	chr2	protein_coding	phospholipase C, delta 4
[truncated: 5,526 more rows]
