# Supplementary material for: In vitro expansion affects the response of human bone marrow stromal cells to irradiation
Source: Stem Cell Res Ther. 2019 Mar 8;10:82. doi: 10.1186/s13287-019-1191-3 (PMC6408817; doi:10.1186/s13287-019-1191-3)
Supplement: Supplementary file 10 — Table S6. Differential expression of genes between radiation times in the P6 or P10 BMSCs. (XLSX 756 kb) [file 13287_2019_1191_MOESM10_ESM.xlsx]

## Sheet: Table S6
Additional file 10: Table S6. Differential expression of genes between radiation times in P6 or P10.
Group (a_vs_b)	Up or Down regulated	Gene	logFC	logCPM	PValue	FDR	a FPKM	b FPKM	Symbol	Chr	GeneType	Description
P6_2h_vs_P6_0h	Down	ENSG00000139318.7	-2.16542	4.7676	8.50013e-19	6.39189e-15	2.01	9.31	DUSP6	chr12	protein_coding	dual specificity phosphatase 6
P6_2h_vs_P6_0h	Down	ENSG00000128965.11	-2.26841	4.05488	1.01327e-17	5.0797e-14	2.54	12.68	CHAC1	chr15	protein_coding	ChaC glutathione-specific gamma-glutamylcyclotransferase 1
P6_2h_vs_P6_0h	Down	ENSG00000116584.17	-1.31694	6.20598	1.47328e-09	2.01431e-06	8.3	21.37	ARHGEF2	chr1	protein_coding	Rho/Rac guanine nucleotide exchange factor (GEF) 2
P6_2h_vs_P6_0h	Down	ENSG00000117152.13	-1.26509	8.06281	1.72242e-09	2.25255e-06	41.26	102.47	RGS4	chr1	protein_coding	regulator of G-protein signaling 4
P6_2h_vs_P6_0h	Down	ENSG00000163739.4	-1.31941	5.06174	9.56292e-09	9.91873e-06	16.03	41.36	CXCL1	chr4	protein_coding	chemokine (C-X-C motif) ligand 1 (melanoma growth stimulating activity, alpha)
P6_2h_vs_P6_0h	Down	ENSG00000139289.13	-1.18979	7.15177	1.99497e-08	1.81839e-05	9.92	23.38	PHLDA1	chr12	protein_coding	pleckstrin homology-like domain, family A, member 1
P6_2h_vs_P6_0h	Down	ENSG00000162063.12	-1.21069	5.3673	7.56519e-08	6.69275e-05	5.36	12.81	CCNF	chr16	protein_coding	cyclin F
P6_2h_vs_P6_0h	Down	ENSG00000136997.14	-1.07048	7.11101	4.21587e-07	0.000301926	27.44	59.55	MYC	chr8	protein_coding	v-myc avian myelocytomatosis viral oncogene homolog
P6_2h_vs_P6_0h	Down	ENSG00000081041.8	-1.9961	1.77777	4.65059e-07	0.000325314	1	4.14	CXCL2	chr4	protein_coding	chemokine (C-X-C motif) ligand 2
P6_2h_vs_P6_0h	Down	ENSG00000159200.17	-1.05326	6.46309	9.34099e-07	0.000569243	10.34	22.18	RCAN1	chr21	protein_coding	regulator of calcineurin 1
P6_2h_vs_P6_0h	Down	ENSG00000134222.16	-1.13386	4.87653	9.46247e-07	0.000569243	8.72	19.79	PSRC1	chr1	protein_coding	proline/serine-rich coiled-coil 1
P6_2h_vs_P6_0h	Down	ENSG00000153714.5	-1.46547	2.54488	4.39607e-06	0.00236124	1.6	4.56	LURAP1L	chr9	protein_coding	leucine rich adaptor protein 1-like
P6_2h_vs_P6_0h	Down	ENSG00000123485.11	-0.95624	7.28176	5.60587e-06	0.00290722	30.65	61.45	HJURP	chr2	protein_coding	Holliday junction recognition protein
P6_2h_vs_P6_0h	Down	ENSG00000108691.9	-1.73457	1.83217	5.83755e-06	0.00297606	1.3	4.49	CCL2	chr17	protein_coding	chemokine (C-C motif) ligand 2
P6_2h_vs_P6_0h	Down	ENSG00000130921.7	-1.12698	4.03433	6.32025e-06	0.0031165	3.46	7.82	C12orf65	chr12	protein_coding	chromosome 12 open reading frame 65
P6_2h_vs_P6_0h	Down	ENSG00000178878.12	-1.2041	3.5035	6.65256e-06	0.00322745	1.3	3.1	APOLD1	chr12	protein_coding	apolipoprotein L domain containing 1
P6_2h_vs_P6_0h	Down	ENSG00000174600.13	-1.65523	1.88462	1.04781e-05	0.00479754	0.28	0.92	CMKLR1	chr12	protein_coding	chemerin chemokine-like receptor 1
P6_2h_vs_P6_0h	Down	ENSG00000175197.10	-0.952748	5.79486	1.33761e-05	0.00574769	29.6	59.21	DDIT3	chr12	protein_coding	DNA-damage-inducible transcript 3
P6_2h_vs_P6_0h	Down	ENSG00000109674.3	-1.03407	3.99008	3.55331e-05	0.012756	3.97	8.4	NEIL3	chr4	protein_coding	nei endonuclease VIII-like 3 (E. coli)
P6_2h_vs_P6_0h	Down	ENSG00000198331.10	-1.04095	3.90056	3.79806e-05	0.0134402	2.98	6.35	HYLS1	chr11	protein_coding	hydrolethalus syndrome 1
P6_2h_vs_P6_0h	Down	ENSG00000177426.20	-0.965552	4.65082	3.86984e-05	0.013535	2.29	4.62	TGIF1	chr18	protein_coding	TGFB-induced factor homeobox 1
P6_2h_vs_P6_0h	Down	ENSG00000116690.11	-0.891243	5.38776	6.45998e-05	0.0208771	5.36	10.27	PRG4	chr1	protein_coding	proteoglycan 4
P6_2h_vs_P6_0h	Down	ENSG00000122861.15	-0.942478	4.41923	8.07862e-05	0.0250512	5.01	9.94	PLAU	chr10	protein_coding	plasminogen activator, urokinase
P6_2h_vs_P6_0h	Down	ENSG00000137135.17	-1.78788	1.22696	8.41695e-05	0.0251739	0.24	0.87	ARHGEF39	chr9	protein_coding	Rho guanine nucleotide exchange factor (GEF) 39
P6_2h_vs_P6_0h	Down	ENSG00000159784.17	-2.71996	0.20646	0.000103608	0.0305531	0.04	0.28	FAM131B	chr7	protein_coding	family with sequence similarity 131, member B
P6_2h_vs_P6_0h	Down	ENSG00000088756.12	-1.42637	1.87162	0.000123959	0.0347992	0.19	0.52	ARHGAP28	chr18	protein_coding	Rho GTPase activating protein 28
P6_2h_vs_P6_0h	Down	ENSG00000067082.14	-0.803627	7.46864	0.000125361	0.0347992	19.94	35.97	KLF6	chr10	protein_coding	Kruppel-like factor 6
P6_2h_vs_P6_0h	Down	ENSG00000040633.12	-0.855158	5.30836	0.000132928	0.0359884	11.91	22.26	PHF23	chr17	protein_coding	PHD finger protein 23
P6_2h_vs_P6_0h	Down	ENSG00000176293.19	-1.69551	1.24712	0.000159196	0.0412798	0.26	0.87	ZNF135	chr19	protein_coding	zinc finger protein 135
P6_2h_vs_P6_0h	Up	ENSG00000159388.5	3.1704	4.00051	1.77667e-28	5.34405e-24	9.74	1.12	BTG2	chr1	protein_coding	BTG family, member 2
P6_2h_vs_P6_0h	Up	ENSG00000164938.13	2.493	4.44649	3.4189e-22	5.14186e-18	5.99	1.1	TP53INP1	chr8	protein_coding	tumor protein p53 inducible nuclear protein 1
P6_2h_vs_P6_0h	Up	ENSG00000275209.1	4.33812	2.14186	1.89564e-20	1.90063e-16	154	7.72	FP236383.4	chr21	miRNA	--
P6_2h_vs_P6_0h	Up	ENSG00000105327.15	2.43126	3.63045	7.75196e-18	4.66342e-14	9.13	1.75	BBC3	chr19	protein_coding	BCL2 binding component 3
P6_2h_vs_P6_0h	Up	ENSG00000134107.4	1.70446	7.49963	1.5691e-15	6.74243e-12	73.65	23.35	BHLHE40	chr3	protein_coding	basic helix-loop-helix family, member e40
P6_2h_vs_P6_0h	Up	ENSG00000124762.13	1.65992	7.60543	7.06544e-15	2.65652e-11	108.9	35.61	CDKN1A	chr6	protein_coding	cyclin-dependent kinase inhibitor 1A (p21, Cip1)
P6_2h_vs_P6_0h	Up	ENSG00000114315.3	2.43213	2.83081	5.42989e-14	1.81473e-10	6.9	1.32	HES1	chr3	protein_coding	hes family bHLH transcription factor 1
P6_2h_vs_P6_0h	Up	ENSG00000163659.12	1.593	7.17439	1.00192e-13	3.01369e-10	41.61	14.25	TIPARP	chr3	protein_coding	TCDD-inducible poly(ADP-ribose) polymerase
P6_2h_vs_P6_0h	Up	ENSG00000115738.9	1.72864	4.47263	1.50995e-12	4.12889e-09	14.63	4.56	ID2	chr2	protein_coding	inhibitor of DNA binding 2, dominant negative helix-loop-helix protein
P6_2h_vs_P6_0h	Up	ENSG00000165244.6	1.59552	5.53342	1.64803e-12	4.13093e-09	17.59	6.01	ZNF367	chr9	protein_coding	zinc finger protein 367
P6_2h_vs_P6_0h	Up	ENSG00000145632.14	1.42094	5.98525	1.16095e-10	2.68616e-07	28.74	11.09	PLK2	chr5	protein_coding	polo-like kinase 2
P6_2h_vs_P6_0h	Up	ENSG00000101745.15	1.49055	5.0142	1.30132e-10	2.79589e-07	3.76	1.38	ANKRD12	chr18	protein_coding	ankyrin repeat domain 12
P6_2h_vs_P6_0h	Up	ENSG00000263563.5	1.58461	4.25847	1.54932e-10	3.1068e-07	18.06	6.22	UBBP4	chr17	transcribed_unprocessed_pseudogene	ubiquitin B pseudogene 4
P6_2h_vs_P6_0h	Up	ENSG00000198576.3	3.21141	1.34281	2.22191e-10	4.17705e-07	1.36	0.15	ARC	chr8	protein_coding	activity-regulated cytoskeleton-associated protein
P6_2h_vs_P6_0h	Up	ENSG00000197632.8	1.78371	3.29522	3.02824e-10	5.35803e-07	6.39	1.92	SERPINB2	chr18	protein_coding	serpin peptidase inhibitor, clade B (ovalbumin), member 2
P6_2h_vs_P6_0h	Up	ENSG00000164236.11	1.62235	3.8074	5.07613e-10	8.4825e-07	2.11	0.71	ANKRD33B	chr5	protein_coding	ankyrin repeat domain 33B
P6_2h_vs_P6_0h	Up	ENSG00000168621.14	3.68412	1.00679	6.06227e-10	9.59721e-07	0.77	0.06	GDNF	chr5	protein_coding	glial cell derived neurotrophic factor
P6_2h_vs_P6_0h	Up	ENSG00000115844.10	4.40563	0.748491	6.42891e-10	9.66876e-07	0.92	0.04	DLX2	chr2	protein_coding	distal-less homeobox 2
P6_2h_vs_P6_0h	Up	ENSG00000175305.16	1.67241	3.41147	1.4211e-09	2.01431e-06	4.31	1.4	CCNE2	chr8	protein_coding	cyclin E2
P6_2h_vs_P6_0h	Up	ENSG00000112773.15	1.3057	5.73258	3.74253e-09	4.69048e-06	12.18	5.09	FAM46A	chr6	protein_coding	family with sequence similarity 46, member A
P6_2h_vs_P6_0h	Up	ENSG00000125968.8	1.30228	5.7609	3.91853e-09	4.71462e-06	57.7	24.17	ID1	chr20	protein_coding	inhibitor of DNA binding 1, dominant negative helix-loop-helix protein
P6_2h_vs_P6_0h	Up	ENSG00000185112.5	1.48165	3.98	5.2505e-09	6.07422e-06	8.54	3.16	FAM43A	chr3	protein_coding	family with sequence similarity 43, member A
P6_2h_vs_P6_0h	Up	ENSG00000162772.16	1.37151	4.67047	6.90683e-09	7.69446e-06	13.31	5.32	ATF3	chr1	protein_coding	activating transcription factor 3
P6_2h_vs_P6_0h	Up	ENSG00000135679.21	1.21823	7.19512	9.09696e-09	9.77241e-06	14.89	6.61	MDM2	chr12	protein_coding	MDM2 proto-oncogene, E3 ubiquitin protein ligase
P6_2h_vs_P6_0h	Up	ENSG00000130513.6	1.5472	3.51075	1.04641e-08	1.04172e-05	12.93	4.57	GDF15	chr19	protein_coding	growth differentiation factor 15
P6_2h_vs_P6_0h	Up	ENSG00000070444.14	1.37506	4.46416	1.07362e-08	1.04172e-05	5.86	2.33	MNT	chr17	protein_coding	MAX network transcriptional repressor
P6_2h_vs_P6_0h	Up	ENSG00000239653.1	2.38436	1.69079	1.24661e-08	1.17177e-05	1.96	0.38	PSMD6-AS2	chr3	antisense	PSMD6 antisense RNA 2
P6_2h_vs_P6_0h	Up	ENSG00000188206.6	1.37359	3.6798	1.55247e-07	0.000133419	3.38	1.35	HNRNPU-AS1	chr1	antisense	HNRNPU antisense RNA 1
P6_2h_vs_P6_0h	Up	ENSG00000172059.10	1.74258	2.40705	1.70542e-07	0.000142492	1.71	0.53	KLF11	chr2	protein_coding	Kruppel-like factor 11
P6_2h_vs_P6_0h	Up	ENSG00000164463.12	1.369	3.58	2.45959e-07	0.000199951	1.81	0.72	CREBRF	chr5	protein_coding	CREB3 regulatory factor
P6_2h_vs_P6_0h	Up	ENSG00000186480.12	1.07722	7.36193	3.23398e-07	0.000255986	66.9	32.76	INSIG1	chr7	protein_coding	insulin induced gene 1
P6_2h_vs_P6_0h	Up	ENSG00000114857.17	1.08476	6.81601	3.43711e-07	0.000265089	18.36	8.94	NKTR	chr3	protein_coding	natural killer cell triggering receptor
P6_2h_vs_P6_0h	Up	ENSG00000171246.5	1.22226	4.38682	3.78426e-07	0.000284567	5.25	2.33	NPTX1	chr17	protein_coding	neuronal pentraxin I
P6_2h_vs_P6_0h	Up	ENSG00000057657.14	1.51862	2.86407	4.06241e-07	0.000298032	1.84	0.66	PRDM1	chr6	protein_coding	PR domain containing 1, with ZNF domain
P6_2h_vs_P6_0h	Up	ENSG00000175984.14	1.50964	2.85753	4.83692e-07	0.000330658	1.56	0.56	DENND2C	chr1	protein_coding	DENN/MADD domain containing 2C
P6_2h_vs_P6_0h	Up	ENSG00000122641.9	1.07026	6.56106	5.62967e-07	0.000376299	19.18	9.44	INHBA	chr7	protein_coding	inhibin, beta A
P6_2h_vs_P6_0h	Up	ENSG00000189057.10	1.46541	2.94654	6.45233e-07	0.000421912	2.89	1.08	FAM111B	chr11	protein_coding	family with sequence similarity 111, member B
P6_2h_vs_P6_0h	Up	ENSG00000172201.10	1.44433	2.97705	7.89775e-07	0.00050544	4.47	1.69	ID4	chr6	protein_coding	inhibitor of DNA binding 4, dominant negative helix-loop-helix protein
P6_2h_vs_P6_0h	Up	ENSG00000170836.11	1.13386	4.94505	8.25156e-07	0.000517081	8.1	3.81	PPM1D	chr17	protein_coding	protein phosphatase, Mg2+/Mn2+ dependent, 1D
P6_2h_vs_P6_0h	Up	ENSG00000179094.13	1.12653	4.75043	1.36448e-06	0.000804751	6.22	2.94	PER1	chr17	protein_coding	period circadian clock 1
P6_2h_vs_P6_0h	Up	ENSG00000125740.13	2.36122	1.12057	1.62683e-06	0.000934447	0.57	0.11	FOSB	chr19	protein_coding	FBJ murine osteosarcoma viral oncogene homolog B
P6_2h_vs_P6_0h	Up	ENSG00000171988.17	1.03736	6.1887	1.64652e-06	0.000934447	9.98	5.02	JMJD1C	chr10	protein_coding	jumonji domain containing 1C
P6_2h_vs_P6_0h	Up	ENSG00000101665.8	1.10409	4.68358	2.44539e-06	0.00136213	10.1	4.86	SMAD7	chr18	protein_coding	SMAD family member 7
P6_2h_vs_P6_0h	Up	ENSG00000137193.13	1.14258	4.17164	3.08739e-06	0.00168846	8.59	4.02	PIM1	chr6	protein_coding	Pim-1 proto-oncogene, serine/threonine kinase
P6_2h_vs_P6_0h	Up	ENSG00000144655.14	1.27381	3.19517	5.19245e-06	0.00274007	3.67	1.57	CSRNP1	chr3	protein_coding	cysteine-serine-rich nuclear protein 1
P6_2h_vs_P6_0h	Up	ENSG00000188994.12	1.05245	4.76626	5.95676e-06	0.00298622	2.93	1.46	ZNF292	chr6	protein_coding	zinc finger protein 292
P6_2h_vs_P6_0h	Up	ENSG00000096696.13	0.966579	6.22476	7.52269e-06	0.00357842	9.32	4.93	DSP	chr6	protein_coding	desmoplakin
P6_2h_vs_P6_0h	Up	ENSG00000128342.4	1.03469	4.83283	7.61391e-06	0.00357842	8.88	4.48	LIF	chr22	protein_coding	leukemia inhibitory factor
P6_2h_vs_P6_0h	Up	ENSG00000065809.13	1.01673	4.85107	1.05269e-05	0.00479754	7.01	3.58	FAM107B	chr10	protein_coding	family with sequence similarity 107, member B
P6_2h_vs_P6_0h	Up	ENSG00000162924.13	1.13065	3.70926	1.18187e-05	0.00530588	1.46	0.69	REL	chr2	protein_coding	v-rel avian reticuloendotheliosis viral oncogene homolog
P6_2h_vs_P6_0h	Up	ENSG00000278309.1	1.65217	1.83111	1.33242e-05	0.00574769	0.81	0.26	RP11-102K13.5	chr13	lincRNA	--
P6_2h_vs_P6_0h	Up	ENSG00000124216.3	2.07321	1.14231	1.33265e-05	0.00574769	1.84	0.45	SNAI1	chr20	protein_coding	snail family zinc finger 1
P6_2h_vs_P6_0h	Up	ENSG00000173230.15	0.916285	6.50937	1.78428e-05	0.00746211	9.76	5.35	GOLGB1	chr3	protein_coding	golgin B1
P6_2h_vs_P6_0h	Up	ENSG00000203668.1	0.94957	5.58508	1.7866e-05	0.00746211	8.24	4.41	CHML	chr1	protein_coding	choroideremia-like (Rab escort protein 2)
P6_2h_vs_P6_0h	Up	ENSG00000197969.11	1.00257	4.63279	1.81101e-05	0.00746211	1.75	0.9	VPS13A	chr9	protein_coding	vacuolar protein sorting 13 homolog A (S. cerevisiae)
P6_2h_vs_P6_0h	Up	ENSG00000155090.14	0.91347	6.54034	1.86462e-05	0.00757918	28.03	15.38	KLF10	chr8	protein_coding	Kruppel-like factor 10
P6_2h_vs_P6_0h	Up	ENSG00000114529.12	1.38069	2.42497	2.08936e-05	0.00837944	2.4	0.95	C3orf52	chr3	protein_coding	chromosome 3 open reading frame 52
P6_2h_vs_P6_0h	Up	ENSG00000179598.5	1.63592	1.76273	2.22576e-05	0.00880903	1.78	0.59	PLD6	chr17	protein_coding	phospholipase D family, member 6
P6_2h_vs_P6_0h	Up	ENSG00000122482.20	0.918474	5.8511	2.64512e-05	0.0103328	11.63	6.36	ZNF644	chr1	protein_coding	zinc finger protein 644
P6_2h_vs_P6_0h	Up	ENSG00000183793.13	2.5169	0.568106	2.71364e-05	0.0104646	1.4	0.25	NPIPA5	chr16	protein_coding	nuclear pore complex interacting protein family, member A5
P6_2h_vs_P6_0h	Up	ENSG00000164221.12	0.96118	4.90602	2.81886e-05	0.0106038	11.94	6.33	CCDC112	chr5	protein_coding	coiled-coil domain containing 112
P6_2h_vs_P6_0h	Up	ENSG00000143507.17	1.02535	4.13428	2.82026e-05	0.0106038	8.07	4.1	DUSP10	chr1	protein_coding	dual specificity phosphatase 10
P6_2h_vs_P6_0h	Up	ENSG00000166923.10	0.861383	8.9108	3.23103e-05	0.0118794	39.27	22.34	GREM1	chr15	protein_coding	gremlin 1, DAN family BMP antagonist
P6_2h_vs_P6_0h	Up	ENSG00000183496.5	1.24461	2.79051	3.2385e-05	0.0118794	2.02	0.88	MEX3B	chr15	protein_coding	mex-3 RNA binding family member B
P6_2h_vs_P6_0h	Up	ENSG00000146674.14	0.8747	6.91671	3.56229e-05	0.012756	54.82	30.9	IGFBP3	chr7	protein_coding	insulin-like growth factor binding protein 3
P6_2h_vs_P6_0h	Up	ENSG00000138061.11	0.850561	8.74964	4.10221e-05	0.0141828	93.22	53.42	CYP1B1	chr2	protein_coding	cytochrome P450, family 1, subfamily B, polypeptide 1
P6_2h_vs_P6_0h	Up	ENSG00000102554.13	0.904915	5.42836	4.63253e-05	0.0158343	13.8	7.61	KLF5	chr13	protein_coding	Kruppel-like factor 5 (intestinal)
P6_2h_vs_P6_0h	Up	ENSG00000167470.12	0.908115	5.34545	4.70511e-05	0.0158531	12.89	7.1	MIDN	chr19	protein_coding	midnolin
P6_2h_vs_P6_0h	Up	ENSG00000141232.4	1.05387	3.65749	4.74343e-05	0.0158531	6.2	3.09	TOB1	chr17	protein_coding	transducer of ERBB2, 1
P6_2h_vs_P6_0h	Up	ENSG00000166450.12	1.28716	2.51089	4.92845e-05	0.0162904	0.59	0.25	PRTG	chr15	protein_coding	protogenin
P6_2h_vs_P6_0h	Up	ENSG00000276141.4	1.1399	3.12067	5.06385e-05	0.016556	2.26	1.06	WHAMMP3	chr15	transcribed_unprocessed_pseudogene	WAS protein homolog associated with actin, golgi membranes and microtubules pseudogene 3
P6_2h_vs_P6_0h	Up	ENSG00000139132.14	0.863332	6.10769	6.5243e-05	0.0208771	8.53	4.84	FGD4	chr12	protein_coding	FYVE, RhoGEF and PH domain containing 4
P6_2h_vs_P6_0h	Up	ENSG00000118482.11	0.849976	6.44975	6.94643e-05	0.0219939	11.54	6.62	PHF3	chr6	protein_coding	PHD finger protein 3
P6_2h_vs_P6_0h	Up	ENSG00000139211.6	1.4859	1.81773	7.97017e-05	0.0249724	1.17	0.43	AMIGO2	chr12	protein_coding	adhesion molecule with Ig-like domain 2
P6_2h_vs_P6_0h	Up	ENSG00000118412.12	0.948802	4.27599	8.17383e-05	0.0250531	3.81	2.04	CASP8AP2	chr6	protein_coding	caspase 8 associated protein 2
P6_2h_vs_P6_0h	Up	ENSG00000114739.13	1.24603	2.51091	8.2458e-05	0.0250531	0.61	0.27	ACVR2B	chr3	protein_coding	activin A receptor, type IIB
P6_2h_vs_P6_0h	Up	ENSG00000232164.1	1.55589	1.64612	8.45295e-05	0.0251739	2.46	0.86	AC092669.3	chr2	lincRNA	--
P6_2h_vs_P6_0h	Up	ENSG00000095739.10	1.57642	1.5357	0.000113737	0.0332145	2.04	0.7	BAMBI	chr10	protein_coding	BMP and activin membrane-bound inhibitor
P6_2h_vs_P6_0h	Up	ENSG00000188483.7	0.848224	5.66037	0.000116261	0.0333273	22.11	12.69	IER5L	chr9	protein_coding	immediate early response 5-like
P6_2h_vs_P6_0h	Up	ENSG00000067334.13	0.828312	6.26432	0.000116339	0.0333273	15.39	8.95	DNTTIP2	chr1	protein_coding	deoxynucleotidyltransferase, terminal, interacting protein 2
P6_2h_vs_P6_0h	Up	ENSG00000137745.11	2.94581	0.0305139	0.000126105	0.0347992	0.52	0.07	MMP13	chr11	protein_coding	matrix metallopeptidase 13
P6_2h_vs_P6_0h	Up	ENSG00000081148.11	2.94581	0.0305139	0.000126105	0.0347992	0.18	0.02	IMPG2	chr3	protein_coding	interphotoreceptor matrix proteoglycan 2
P6_2h_vs_P6_0h	Up	ENSG00000198887.8	0.815086	6.54039	0.00013061	0.0357146	18.32	10.76	SMC5	chr9	protein_coding	structural maintenance of chromosomes 5
P6_2h_vs_P6_0h	Up	ENSG00000153914.15	0.806719	6.9471	0.000134004	0.0359884	16.24	9.59	SREK1	chr5	protein_coding	splicing regulatory glutamine/lysine-rich protein 1
P6_2h_vs_P6_0h	Up	ENSG00000119669.4	0.917281	4.23368	0.000146853	0.0390901	5.43	2.97	IRF2BPL	chr14	protein_coding	interferon regulatory factor 2 binding protein-like
P6_2h_vs_P6_0h	Up	ENSG00000196611.4	1.25495	2.30511	0.000149233	0.0393754	3.18	1.38	MMP1	chr11	protein_coding	matrix metallopeptidase 1
P6_2h_vs_P6_0h	Up	ENSG00000069667.15	0.964803	3.76282	0.000153405	0.040124	1.43	0.76	RORA	chr15	protein_coding	RAR-related orphan receptor A
P6_2h_vs_P6_0h	Up	ENSG00000165997.4	0.861494	4.84122	0.000180554	0.0464178	4.73	2.69	ARL5B	chr10	protein_coding	ADP-ribosylation factor-like 5B
P6_8h_vs_P6_0h	Down	ENSG00000166851.14	-2.62982	6.89647	2.10871e-31	3.17139e-27	14.28	84.71	PLK1	chr16	protein_coding	polo-like kinase 1
P6_8h_vs_P6_0h	Down	ENSG00000132326.11	-4.16008	3.12115	7.25638e-30	5.45662e-26	0.14	2.35	PER2	chr2	protein_coding	period circadian clock 2
P6_8h_vs_P6_0h	Down	ENSG00000117399.13	-2.62036	5.5318	3.33194e-28	1.67036e-24	6.78	39.96	CDC20	chr1	protein_coding	cell division cycle 20
P6_8h_vs_P6_0h	Down	ENSG00000134057.14	-2.24791	7.95204	3.23447e-25	1.21612e-21	38.13	173.55	CCNB1	chr5	protein_coding	cyclin B1
P6_8h_vs_P6_0h	Down	ENSG00000112984.11	-2.24442	6.84922	4.49333e-24	1.50172e-20	12.05	54.7	KIF20A	chr5	protein_coding	kinesin family member 20A
P6_8h_vs_P6_0h	Down	ENSG00000134690.10	-2.16366	6.17895	7.8737e-22	2.15303e-18	10.27	44.1	CDCA8	chr1	protein_coding	cell division cycle associated 8
P6_8h_vs_P6_0h	Down	ENSG00000142945.12	-2.02876	7.90863	4.00792e-21	9.2734e-18	28.09	109.84	KIF2C	chr1	protein_coding	kinesin family member 2C
P6_8h_vs_P6_0h	Down	ENSG00000115163.14	-2.30632	4.63668	2.59358e-20	5.01163e-17	5.51	26.12	CENPA	chr2	protein_coding	centromere protein A
P6_8h_vs_P6_0h	Down	ENSG00000013810.18	-1.98094	7.98662	2.66585e-20	5.01163e-17	34.7	131.26	TACC3	chr4	protein_coding	transforming, acidic coiled-coil containing protein 3
P6_8h_vs_P6_0h	Down	ENSG00000087586.17	-2.03753	6.6574	2.98586e-20	5.02905e-17	13.88	54.62	AURKA	chr20	protein_coding	aurora kinase A
P6_8h_vs_P6_0h	Down	ENSG00000139354.10	-2.27359	4.40689	3.79195e-19	5.7029e-16	2.25	10.45	GAS2L3	chr12	protein_coding	growth arrest-specific 2 like 3
P6_8h_vs_P6_0h	Down	ENSG00000156970.12	-1.89305	7.42382	1.44488e-18	1.81086e-15	18.56	66.07	BUB1B	chr15	protein_coding	BUB1 mitotic checkpoint serine/threonine kinase B
P6_8h_vs_P6_0h	Down	ENSG00000120738.7	-2.12442	4.61539	6.87129e-18	8.26726e-15	2.79	11.65	EGR1	chr5	protein_coding	early growth response 1
P6_8h_vs_P6_0h	Down	ENSG00000076382.16	-1.86924	6.89899	1.01452e-17	1.17368e-14	12.18	42.66	SPAG5	chr17	protein_coding	sperm associated antigen 5
P6_8h_vs_P6_0h	Down	ENSG00000178343.4	-2.49181	3.46337	1.20801e-17	1.34577e-14	1.6	8.66	SHISA3	chr4	protein_coding	shisa family member 3
P6_8h_vs_P6_0h	Down	ENSG00000123485.11	-1.85474	7.08733	1.34028e-17	1.4398e-14	17.73	61.45	HJURP	chr2	protein_coding	Holliday junction recognition protein
P6_8h_vs_P6_0h	Down	ENSG00000169679.14	-1.86322	6.8312	1.42325e-17	1.47621e-14	12.93	45.09	BUB1	chr2	protein_coding	BUB1 mitotic checkpoint serine/threonine kinase
P6_8h_vs_P6_0h	Down	ENSG00000198901.13	-1.80158	8.64674	2.15691e-17	2.16259e-14	41.17	137.53	PRC1	chr15	protein_coding	protein regulator of cytokinesis 1
P6_8h_vs_P6_0h	Down	ENSG00000123080.10	-2.01924	4.93627	3.0746e-17	2.98326e-14	3.49	13.58	CDKN2C	chr1	protein_coding	cyclin-dependent kinase inhibitor 2C (p18, inhibits CDK4)
P6_8h_vs_P6_0h	Down	ENSG00000088325.15	-1.78123	8.99064	4.12905e-17	3.88118e-14	61.09	201.18	TPX2	chr20	protein_coding	TPX2, microtubule-associated
P6_8h_vs_P6_0h	Down	ENSG00000117650.12	-1.87563	5.96932	6.08202e-17	5.38062e-14	8.95	31.47	NEK2	chr1	protein_coding	NIMA-related kinase 2
P6_8h_vs_P6_0h	Down	ENSG00000090889.11	-1.7749	7.57345	1.11975e-16	9.60635e-14	19.02	62.37	KIF4A	chrX	protein_coding	kinesin family member 4A
P6_8h_vs_P6_0h	Down	ENSG00000145386.9	-1.77682	7.45908	1.14973e-16	9.60635e-14	27.28	89.56	CCNA2	chr4	protein_coding	cyclin A2
P6_8h_vs_P6_0h	Down	ENSG00000157456.7	-1.82159	6.46763	1.30594e-16	1.06166e-13	13.89	47.07	CCNB2	chr15	protein_coding	cyclin B2
P6_8h_vs_P6_0h	Down	ENSG00000122966.13	-1.80879	6.66816	1.37738e-16	1.09027e-13	4.98	16.71	CIT	chr12	protein_coding	citron rho-interacting serine/threonine kinase
P6_8h_vs_P6_0h	Down	ENSG00000075218.18	-1.88848	5.48815	1.96784e-16	1.51367e-13	5.88	20.86	GTSE1	chr22	protein_coding	G-2 and S-phase expressed 1
P6_8h_vs_P6_0h	Down	ENSG00000186193.8	-2.45304	3.2839	2.04336e-16	1.51367e-13	0.74	3.9	SAPCD2	chr9	protein_coding	suppressor APC domain containing 2
P6_8h_vs_P6_0h	Down	ENSG00000162063.12	-1.91441	5.24142	2.06325e-16	1.51367e-13	3.55	12.81	CCNF	chr16	protein_coding	cyclin F
P6_8h_vs_P6_0h	Down	ENSG00000175063.16	-1.99846	4.65938	2.82285e-16	2.02163e-13	7.52	28.81	UBE2C	chr20	protein_coding	ubiquitin-conjugating enzyme E2C
P6_8h_vs_P6_0h	Down	ENSG00000148773.12	-1.71869	9.25779	4.00246e-16	2.79977e-13	21.61	68.16	MKI67	chr10	protein_coding	marker of proliferation Ki-67
P6_8h_vs_P6_0h	Down	ENSG00000101447.13	-1.95065	4.81088	4.7342e-16	3.23637e-13	4.46	16.52	FAM83D	chr20	protein_coding	family with sequence similarity 83, member D
P6_8h_vs_P6_0h	Down	ENSG00000158402.18	-1.93361	4.92107	5.31597e-16	3.55331e-13	4.68	17.14	CDC25C	chr5	protein_coding	cell division cycle 25C
P6_8h_vs_P6_0h	Down	ENSG00000121152.9	-1.82319	5.82406	5.51559e-16	3.6066e-13	7.94	26.94	NCAPH	chr2	protein_coding	non-SMC condensin I complex, subunit H
P6_8h_vs_P6_0h	Down	ENSG00000108106.13	-1.81709	5.89204	5.9792e-16	3.82656e-13	9.88	33.36	UBE2S	chr19	protein_coding	ubiquitin-conjugating enzyme E2S
P6_8h_vs_P6_0h	Down	ENSG00000182481.8	-1.70168	8.46101	9.74167e-16	6.10458e-13	57.29	178.55	KPNA2	chr17	protein_coding	karyopherin alpha 2 (RAG cohort 1, importin alpha 1)
P6_8h_vs_P6_0h	Down	ENSG00000024526.16	-1.75679	6.54519	1.05069e-15	6.44974e-13	7.52	24.37	DEPDC1	chr1	protein_coding	DEP domain containing 1
P6_8h_vs_P6_0h	Down	ENSG00000178999.12	-1.79884	5.81259	1.32421e-15	7.96616e-13	18.28	60.95	AURKB	chr17	protein_coding	aurora kinase B
P6_8h_vs_P6_0h	Down	ENSG00000170540.14	-1.6887	7.04195	4.16251e-15	2.36234e-12	22.73	70.21	ARL6IP1	chr16	protein_coding	ADP-ribosylation factor-like 6 interacting protein 1
P6_8h_vs_P6_0h	Down	ENSG00000008405.11	-1.8691	4.64654	1.55035e-14	8.47871e-12	3.15	11.03	CRY1	chr12	protein_coding	cryptochrome circadian clock 1
P6_8h_vs_P6_0h	Down	ENSG00000137807.13	-1.6331	7.80693	1.57871e-14	8.47965e-12	26.88	79.89	KIF23	chr15	protein_coding	kinesin family member 23
P6_8h_vs_P6_0h	Down	ENSG00000167074.14	-3.14467	1.98343	3.97687e-14	2.06242e-11	0.16	1.37	TEF	chr22	protein_coding	thyrotrophic embryonic factor
P6_8h_vs_P6_0h	Down	ENSG00000260342.2	-1.69976	5.6445	5.25035e-14	2.63209e-11	29.54	91.96	RP11-1035H13.3	chr16	protein_coding	--
P6_8h_vs_P6_0h	Down	ENSG00000113368.11	-1.59306	7.99771	5.69677e-14	2.80907e-11	41.14	118.94	LMNB1	chr5	protein_coding	lamin B1
P6_8h_vs_P6_0h	Down	ENSG00000161800.12	-1.62422	6.74453	7.10564e-14	3.44727e-11	14.13	41.74	RACGAP1	chr12	protein_coding	Rac GTPase activating protein 1
P6_8h_vs_P6_0h	Down	ENSG00000183856.10	-1.69552	5.42407	1.06232e-13	5.072e-11	3.24	10.06	IQGAP3	chr1	protein_coding	IQ motif containing GTPase activating protein 3
P6_8h_vs_P6_0h	Down	ENSG00000089685.14	-1.63587	6.21366	1.10325e-13	5.18221e-11	10.88	32.4	BIRC5	chr17	protein_coding	baculoviral IAP repeat containing 5
P6_8h_vs_P6_0h	Down	ENSG00000111665.11	-1.82118	4.4922	1.11986e-13	5.18221e-11	2.22	7.53	CDCA3	chr12	protein_coding	cell division cycle associated 3
P6_8h_vs_P6_0h	Down	ENSG00000149503.12	-1.60426	6.7628	1.29622e-13	5.90741e-11	13.01	37.91	INCENP	chr11	protein_coding	inner centromere protein antigens 135/155kDa
P6_8h_vs_P6_0h	Down	ENSG00000129195.15	-1.87866	4.12762	1.85599e-13	8.33229e-11	3.06	10.79	FAM64A	chr17	protein_coding	family with sequence similarity 64, member A
P6_8h_vs_P6_0h	Down	ENSG00000126787.12	-1.59091	6.39929	3.27312e-13	1.44783e-10	13.07	37.73	DLGAP5	chr14	protein_coding	discs, large (Drosophila) homolog-associated protein 5
P6_8h_vs_P6_0h	Down	ENSG00000134222.16	-1.7348	4.76647	3.71817e-13	1.62085e-10	6.2	19.79	PSRC1	chr1	protein_coding	proline/serine-rich coiled-coil 1
P6_8h_vs_P6_0h	Down	ENSG00000010292.12	-1.53938	7.62041	4.32946e-13	1.83417e-10	17.43	48.55	NCAPD2	chr12	protein_coding	non-SMC condensin I complex, subunit D2
P6_8h_vs_P6_0h	Down	ENSG00000237649.7	-1.55119	6.6393	8.8798e-13	3.6094e-10	17.99	50.51	KIFC1	chr6	protein_coding	kinesin family member C1
P6_8h_vs_P6_0h	Down	ENSG00000188486.3	-1.56886	6.20899	9.53461e-13	3.82389e-10	22.16	63.01	H2AFX	chr11	protein_coding	H2A histone family, member X
P6_8h_vs_P6_0h	Down	ENSG00000080986.12	-1.55719	6.41554	9.75971e-13	3.86266e-10	19.12	53.93	NDC80	chr18	protein_coding	NDC80 kinetochore complex component
P6_8h_vs_P6_0h	Down	ENSG00000123975.4	-1.61313	5.39803	1.42394e-12	5.56241e-10	32.46	95.18	CKS2	chr9	protein_coding	CDC28 protein kinase regulatory subunit 2
P6_8h_vs_P6_0h	Down	ENSG00000186185.13	-1.78271	4.18411	1.65044e-12	6.36457e-10	1.81	5.99	KIF18B	chr17	protein_coding	kinesin family member 18B
P6_8h_vs_P6_0h	Down	ENSG00000072571.19	-1.52044	6.85762	1.74289e-12	6.63601e-10	17.51	48.13	HMMR	chr5	protein_coding	hyaluronan-mediated motility receptor (RHAMM)
P6_8h_vs_P6_0h	Down	ENSG00000137804.12	-1.48049	7.23069	3.83277e-12	1.38899e-09	31	82.88	NUSAP1	chr15	protein_coding	nucleolar and spindle associated protein 1
P6_8h_vs_P6_0h	Down	ENSG00000109674.3	-1.81023	3.83088	6.89024e-12	2.4099e-09	2.5	8.4	NEIL3	chr4	protein_coding	nei endonuclease VIII-like 3 (E. coli)
P6_8h_vs_P6_0h	Down	ENSG00000075702.16	-1.71467	4.23089	8.10385e-12	2.80179e-09	1.79	5.63	WDR62	chr19	protein_coding	WD repeat domain 62
P6_8h_vs_P6_0h	Down	ENSG00000128944.13	-1.48287	6.5095	8.65515e-12	2.95839e-09	23.14	61.97	KNSTRN	chr15	protein_coding	kinetochore-localized astrin/SPAG5 binding protein
P6_8h_vs_P6_0h	Down	ENSG00000115738.9	-2.22776	2.71079	9.7039e-12	3.27959e-09	1.01	4.56	ID2	chr2	protein_coding	inhibitor of DNA binding 2, dominant negative helix-loop-helix protein
P6_8h_vs_P6_0h	Down	ENSG00000154839.9	-1.56204	5.17862	1.12366e-11	3.75539e-09	5.95	16.83	SKA1	chr18	protein_coding	spindle and kinetochore associated complex subunit 1
P6_8h_vs_P6_0h	Down	ENSG00000198331.10	-1.79849	3.74618	1.52235e-11	5.0041e-09	1.9	6.35	HYLS1	chr11	protein_coding	hydrolethalus syndrome 1
P6_8h_vs_P6_0h	Down	ENSG00000168078.9	-1.44586	6.38201	2.99839e-11	9.59454e-09	19.97	52.14	PBK	chr8	protein_coding	PDZ binding kinase
P6_8h_vs_P6_0h	Down	ENSG00000118515.11	-1.53955	5.05655	3.17284e-11	9.94123e-09	2.57	7.16	SGK1	chr6	protein_coding	serum/glucocorticoid regulated kinase 1
P6_8h_vs_P6_0h	Down	ENSG00000138180.15	-1.3901	7.14226	6.76942e-11	2.03617e-08	28.39	71.3	CEP55	chr10	protein_coding	centrosomal protein 55kDa
P6_8h_vs_P6_0h	Down	ENSG00000079616.12	-1.42396	6.24242	7.1867e-11	2.14029e-08	14.11	36.27	KIF22	chr16	protein_coding	kinesin family member 22
P6_8h_vs_P6_0h	Down	ENSG00000011426.10	-1.36164	8.85112	8.00734e-11	2.33838e-08	51.91	127.81	ANLN	chr7	protein_coding	anillin, actin binding protein
P6_8h_vs_P6_0h	Down	ENSG00000106462.10	-1.45889	5.52642	8.47932e-11	2.4524e-08	7.69	20.27	EZH2	chr7	protein_coding	enhancer of zeste 2 polycomb repressive complex 2 subunit
P6_8h_vs_P6_0h	Down	ENSG00000177602.5	-2.03449	2.70935	1.55777e-10	4.4625e-08	0.86	3.4	GSG2	chr17	protein_coding	germ cell associated 2 (haspin)
P6_8h_vs_P6_0h	Down	ENSG00000140451.12	-1.74638	3.47058	1.99563e-10	5.60996e-08	1.78	5.74	PIF1	chr15	protein_coding	PIF1 5'-to-3' DNA helicase
P6_8h_vs_P6_0h	Down	ENSG00000184661.13	-1.37739	6.15799	3.12367e-10	8.46458e-08	9.98	24.85	CDCA2	chr8	protein_coding	cell division cycle associated 2
P6_8h_vs_P6_0h	Down	ENSG00000185361.8	-1.75255	3.36117	3.38629e-10	9.09431e-08	1.13	3.65	TNFAIP8L1	chr19	protein_coding	tumor necrosis factor, alpha-induced protein 8-like 1
P6_8h_vs_P6_0h	Down	ENSG00000164611.12	-1.32685	6.85158	5.40569e-10	1.43892e-07	54.89	131.93	PTTG1	chr5	protein_coding	pituitary tumor-transforming 1
P6_8h_vs_P6_0h	Down	ENSG00000120802.13	-1.26135	8.49275	1.70083e-09	4.22803e-07	28.31	65.02	TMPO	chr12	protein_coding	thymopoietin
P6_8h_vs_P6_0h	Down	ENSG00000276043.4	-1.29272	6.68	1.84153e-09	4.54028e-07	11.09	26.02	UHRF1	chr19	protein_coding	ubiquitin-like with PHD and ring finger domains 1
P6_8h_vs_P6_0h	Down	ENSG00000131747.14	-1.25269	9.20058	1.90826e-09	4.66655e-07	58.02	132.48	TOP2A	chr17	protein_coding	topoisomerase (DNA) II alpha 170kDa
P6_8h_vs_P6_0h	Down	ENSG00000068489.12	-1.3114	6.07752	2.08501e-09	5.01719e-07	13.75	32.69	PRR11	chr17	protein_coding	proline rich 11
P6_8h_vs_P6_0h	Down	ENSG00000198826.10	-1.27377	7.06861	2.10759e-09	5.03129e-07	12.02	27.84	ARHGAP11A	chr15	protein_coding	Rho GTPase activating protein 11A
P6_8h_vs_P6_0h	Down	ENSG00000162595.4	-2.27073	2.02767	2.35777e-09	5.58421e-07	0.66	3.07	DIRAS3	chr1	protein_coding	DIRAS family, GTP-binding RAS-like 3
P6_8h_vs_P6_0h	Down	ENSG00000176697.18	-1.40402	4.77716	2.38133e-09	5.59511e-07	1.86	4.71	BDNF	chr11	protein_coding	brain-derived neurotrophic factor
P6_8h_vs_P6_0h	Down	ENSG00000143228.12	-1.29112	6.34361	2.57027e-09	5.947e-07	22.34	52.39	NUF2	chr1	protein_coding	NUF2, NDC80 kinetochore complex component
P6_8h_vs_P6_0h	Down	ENSG00000100526.19	-1.35131	5.28857	2.70735e-09	6.21636e-07	13	31.78	CDKN3	chr14	protein_coding	cyclin-dependent kinase inhibitor 3
P6_8h_vs_P6_0h	Down	ENSG00000136122.15	-1.5104	4.00183	2.73143e-09	6.22414e-07	2.49	6.8	BORA	chr13	protein_coding	bora, aurora kinase A activator
P6_8h_vs_P6_0h	Down	ENSG00000101224.17	-1.26085	6.84657	3.49083e-09	7.89479e-07	16.39	37.63	CDC25B	chr20	protein_coding	cell division cycle 25B
P6_8h_vs_P6_0h	Down	ENSG00000035499.12	-1.50353	3.93976	4.19433e-09	9.34528e-07	3.05	8.3	DEPDC1B	chr5	protein_coding	DEP domain containing 1B
P6_8h_vs_P6_0h	Down	ENSG00000164045.11	-1.50701	3.82101	5.43851e-09	1.20283e-06	1.85	5.05	CDC25A	chr3	protein_coding	cell division cycle 25A
P6_8h_vs_P6_0h	Down	ENSG00000174738.12	-1.42519	4.32072	6.07797e-09	1.31937e-06	1.97	5.07	NR1D2	chr3	protein_coding	nuclear receptor subfamily 1, group D, member 2
P6_8h_vs_P6_0h	Down	ENSG00000143815.14	-1.25527	6.47007	6.09704e-09	1.31937e-06	12.89	29.49	LBR	chr1	protein_coding	lamin B receptor
P6_8h_vs_P6_0h	Down	ENSG00000135451.12	-1.40152	4.40312	6.91444e-09	1.47503e-06	3.32	8.42	TROAP	chr12	protein_coding	trophinin associated protein
P6_8h_vs_P6_0h	Down	ENSG00000124882.3	-1.28734	5.57416	7.92403e-09	1.66676e-06	5.74	13.44	EREG	chr4	protein_coding	epiregulin
P6_8h_vs_P6_0h	Down	ENSG00000198768.10	-1.32066	5.02306	9.47169e-09	1.97847e-06	5.19	12.43	APCDD1L	chr20	protein_coding	adenomatosis polyposis coli down-regulated 1-like
P6_8h_vs_P6_0h	Down	ENSG00000171848.13	-1.19183	8.0346	1.33535e-08	2.73238e-06	41.73	91.34	RRM2	chr2	protein_coding	ribonucleotide reductase M2
P6_8h_vs_P6_0h	Down	ENSG00000146674.14	-1.23677	5.9785	1.70383e-08	3.43956e-06	13.68	30.9	IGFBP3	chr7	protein_coding	insulin-like growth factor binding protein 3
P6_8h_vs_P6_0h	Down	ENSG00000109805.9	-1.20405	6.76213	1.71743e-08	3.44223e-06	13.53	29.86	NCAPG	chr4	protein_coding	non-SMC condensin I complex, subunit G
P6_8h_vs_P6_0h	Down	ENSG00000146670.9	-1.28031	5.24231	1.75056e-08	3.46415e-06	7.68	17.88	CDCA5	chr11	protein_coding	cell division cycle associated 5
P6_8h_vs_P6_0h	Down	ENSG00000280206.1	-1.5126	3.51581	2.10984e-08	4.09431e-06	6.4	17.5	CTB-193M12.5	chr16	lincRNA	--
P6_8h_vs_P6_0h	Down	ENSG00000135476.11	-1.39032	4.103	2.46724e-08	4.72688e-06	1.36	3.42	ESPL1	chr12	protein_coding	extra spindle pole bodies homolog 1 (S. cerevisiae)
P6_8h_vs_P6_0h	Down	ENSG00000077152.9	-1.39983	4.01873	2.98336e-08	5.6438e-06	9.21	23.3	UBE2T	chr1	protein_coding	ubiquitin-conjugating enzyme E2T
P6_8h_vs_P6_0h	Down	ENSG00000116852.14	-1.60769	3.10667	3.04351e-08	5.72161e-06	0.41	1.19	KIF21B	chr1	protein_coding	kinesin family member 21B
P6_8h_vs_P6_0h	Down	ENSG00000171241.8	-1.17536	6.94171	3.26743e-08	6.02266e-06	20.92	45.28	SHCBP1	chr16	protein_coding	SHC SH2-domain binding protein 1
P6_8h_vs_P6_0h	Down	ENSG00000119403.13	-1.22798	5.57548	3.55934e-08	6.41087e-06	5.75	12.9	PHF19	chr9	protein_coding	PHD finger protein 19
P6_8h_vs_P6_0h	Down	ENSG00000152253.8	-1.23737	5.37165	3.65743e-08	6.50958e-06	17.45	39.42	SPC25	chr2	protein_coding	SPC25, NDC80 kinetochore complex component
P6_8h_vs_P6_0h	Down	ENSG00000111206.12	-1.18318	6.29922	4.67882e-08	8.18223e-06	12.66	27.54	FOXM1	chr12	protein_coding	forkhead box M1
P6_8h_vs_P6_0h	Down	ENSG00000164104.11	-1.14386	8.01651	4.82509e-08	8.35563e-06	80.78	171.03	HMGB2	chr4	protein_coding	high mobility group box 2
P6_8h_vs_P6_0h	Down	ENSG00000176619.10	-1.1369	8.88477	4.84723e-08	8.35563e-06	60.76	128.03	LMNB2	chr19	protein_coding	lamin B2
P6_8h_vs_P6_0h	Down	ENSG00000120334.15	-1.31215	4.46938	4.86132e-08	8.35563e-06	4.92	11.71	CENPL	chr1	protein_coding	centromere protein L
P6_8h_vs_P6_0h	Down	ENSG00000154734.14	-1.1447	7.69662	5.2012e-08	8.83881e-06	23.9	50.63	ADAMTS1	chr21	protein_coding	ADAM metallopeptidase with thrombospondin type 1 motif, 1
P6_8h_vs_P6_0h	Down	ENSG00000121957.12	-1.16819	6.43578	6.0937e-08	1.01829e-05	6.88	14.82	GPSM2	chr1	protein_coding	G-protein signaling modulator 2
P6_8h_vs_P6_0h	Down	ENSG00000188610.12	-1.7111	2.59834	6.48609e-08	1.07787e-05	1.02	3.2	FAM72B	chr1	protein_coding	family with sequence similarity 72, member B
P6_8h_vs_P6_0h	Down	ENSG00000072864.12	-1.22862	5.15451	6.97046e-08	1.152e-05	5.08	11.4	NDE1	chr16	protein_coding	nudE neurodevelopment protein 1
P6_8h_vs_P6_0h	Down	ENSG00000100234.11	-1.1357	7.4486	7.18339e-08	1.18071e-05	22.79	47.98	TIMP3	chr22	protein_coding	TIMP metallopeptidase inhibitor 3
P6_8h_vs_P6_0h	Down	ENSG00000042088.13	-1.30239	4.37185	7.47028e-08	1.22119e-05	3	7.1	TDP1	chr14	protein_coding	tyrosyl-DNA phosphodiesterase 1
P6_8h_vs_P6_0h	Down	ENSG00000166886.12	-1.1865	5.74733	7.82197e-08	1.27177e-05	11.59	25.29	NAB2	chr12	protein_coding	NGFI-A binding protein 2 (EGR1 binding protein 2)
P6_8h_vs_P6_0h	Down	ENSG00000129173.12	-1.63015	2.8067	9.04621e-08	1.45508e-05	0.82	2.44	E2F8	chr11	protein_coding	E2F transcription factor 8
P6_8h_vs_P6_0h	Down	ENSG00000178878.12	-1.43341	3.48926	1.0732e-07	1.70798e-05	1.2	3.1	APOLD1	chr12	protein_coding	apolipoprotein L domain containing 1
P6_8h_vs_P6_0h	Down	ENSG00000164683.16	-1.95928	2.02557	1.31351e-07	2.06853e-05	0.6	2.25	HEY1	chr8	protein_coding	hes-related family bHLH transcription factor with YRPW motif 1
P6_8h_vs_P6_0h	Down	ENSG00000168874.12	-1.45009	3.33913	1.41612e-07	2.20701e-05	2.11	5.53	ATOH8	chr2	protein_coding	atonal homolog 8 (Drosophila)
P6_8h_vs_P6_0h	Down	ENSG00000153976.2	-1.33977	3.88968	1.52819e-07	2.35725e-05	3.04	7.38	HS3ST3A1	chr17	protein_coding	heparan sulfate (glucosamine) 3-O-sulfotransferase 3A1
P6_8h_vs_P6_0h	Down	ENSG00000130052.13	-4.04481	0.390803	1.61919e-07	2.47226e-05	0.02	0.41	STARD8	chrX	protein_coding	StAR-related lipid transfer (START) domain containing 8
P6_8h_vs_P6_0h	Down	ENSG00000115602.16	-1.44334	3.33425	1.6283e-07	2.47362e-05	1.04	2.72	IL1RL1	chr2	protein_coding	interleukin 1 receptor-like 1
P6_8h_vs_P6_0h	Down	ENSG00000004660.14	-1.40284	3.52736	1.72219e-07	2.59008e-05	1.34	3.4	CAMKK1	chr17	protein_coding	calcium/calmodulin-dependent protein kinase kinase 1, alpha
P6_8h_vs_P6_0h	Down	ENSG00000165304.7	-1.11242	6.8041	1.75385e-07	2.61159e-05	27.28	56.52	MELK	chr9	protein_coding	maternal embryonic leucine zipper kinase
P6_8h_vs_P6_0h	Down	ENSG00000144354.13	-1.22089	4.55133	2.65899e-07	3.85473e-05	4.75	10.62	CDCA7	chr2	protein_coding	cell division cycle associated 7
P6_8h_vs_P6_0h	Down	ENSG00000165480.15	-1.10373	6.04373	4.07822e-07	5.70553e-05	13.76	28.34	SKA3	chr13	protein_coding	spindle and kinetochore associated complex subunit 3
P6_8h_vs_P6_0h	Down	ENSG00000213347.10	-1.44823	3.15504	4.2186e-07	5.8746e-05	1.37	3.6	MXD3	chr5	protein_coding	MAX dimerization protein 3
P6_8h_vs_P6_0h	Down	ENSG00000166483.10	-1.19155	4.63923	4.34254e-07	5.99172e-05	3.4	7.45	WEE1	chr11	protein_coding	WEE1 G2 checkpoint kinase
P6_8h_vs_P6_0h	Down	ENSG00000126453.9	-1.78851	2.15024	4.42693e-07	6.05262e-05	0.98	3.24	BCL2L12	chr19	protein_coding	BCL2-like 12 (proline rich)
P6_8h_vs_P6_0h	Down	ENSG00000161692.17	-1.35692	3.47978	4.61188e-07	6.23969e-05	1.94	4.76	DBF4B	chr17	protein_coding	DBF4 zinc finger B
P6_8h_vs_P6_0h	Down	ENSG00000140406.3	-1.18868	4.63724	4.62599e-07	6.23969e-05	2.99	6.54	MESDC1	chr15	protein_coding	mesoderm development candidate 1
P6_8h_vs_P6_0h	Down	ENSG00000087074.7	-1.07186	6.78964	4.75718e-07	6.38801e-05	28.78	57.98	PPP1R15A	chr19	protein_coding	protein phosphatase 1, regulatory subunit 15A
P6_8h_vs_P6_0h	Down	ENSG00000100401.19	-1.05556	7.52665	5.18006e-07	6.92494e-05	22.26	44.33	RANGAP1	chr22	protein_coding	Ran GTPase activating protein 1
P6_8h_vs_P6_0h	Down	ENSG00000085999.11	-1.40189	3.23414	5.35797e-07	7.09966e-05	1.56	3.95	RAD54L	chr1	protein_coding	RAD54-like (S. cerevisiae)
P6_8h_vs_P6_0h	Down	ENSG00000006634.7	-1.14228	5.10782	5.40713e-07	7.13338e-05	5.27	11.14	DBF4	chr7	protein_coding	DBF4 zinc finger
P6_8h_vs_P6_0h	Down	ENSG00000138675.16	-1.10615	5.68644	5.56845e-07	7.28232e-05	5.82	12.01	FGF5	chr4	protein_coding	fibroblast growth factor 5
P6_8h_vs_P6_0h	Down	ENSG00000170312.15	-1.08494	6.13179	5.70767e-07	7.38482e-05	21.15	43	CDK1	chr10	protein_coding	cyclin-dependent kinase 1
P6_8h_vs_P6_0h	Down	ENSG00000164109.13	-1.10872	5.61512	5.72048e-07	7.38482e-05	5.44	11.25	MAD2L1	chr4	protein_coding	MAD2 mitotic arrest deficient-like 1 (yeast)
P6_8h_vs_P6_0h	Down	ENSG00000168411.13	-1.08385	6.06967	6.25697e-07	7.97472e-05	8.13	16.51	RFWD3	chr16	protein_coding	ring finger and WD repeat domain 3
P6_8h_vs_P6_0h	Down	ENSG00000138160.5	-1.05038	7.0184	7.1174e-07	8.92018e-05	16.67	33.09	KIF11	chr10	protein_coding	kinesin family member 11
P6_8h_vs_P6_0h	Down	ENSG00000106003.12	-2.74718	0.913008	7.85153e-07	9.72275e-05	0.14	0.88	LFNG	chr7	protein_coding	LFNG O-fucosylpeptide 3-beta-N-acetylglucosaminyltransferase
P6_8h_vs_P6_0h	Down	ENSG00000109685.17	-1.02991	8.36599	7.85474e-07	9.72275e-05	11.78	23.04	WHSC1	chr4	protein_coding	Wolf-Hirschhorn syndrome candidate 1
P6_8h_vs_P6_0h	Down	ENSG00000103966.9	-1.11722	5.17478	8.08735e-07	9.92896e-05	3.4	7.07	EHD4	chr15	protein_coding	EH-domain containing 4
P6_8h_vs_P6_0h	Down	ENSG00000146410.11	-1.35973	3.2744	8.64973e-07	0.000105334	2.84	6.99	MTFR2	chr6	protein_coding	mitochondrial fission regulator 2
P6_8h_vs_P6_0h	Down	ENSG00000214357.8	-1.94612	1.70533	1.02248e-06	0.000123021	0.19	0.72	NEURL1B	chr5	protein_coding	neuralized E3 ubiquitin protein ligase 1B
P6_8h_vs_P6_0h	Down	ENSG00000117318.8	-1.3783	3.14338	1.05118e-06	0.00012597	3.72	9.27	ID3	chr1	protein_coding	inhibitor of DNA binding 3, dominant negative helix-loop-helix protein
P6_8h_vs_P6_0h	Down	ENSG00000120156.20	-1.17289	4.32752	1.21515e-06	0.000143336	2.45	5.3	TEK	chr9	protein_coding	TEK tyrosine kinase, endothelial
P6_8h_vs_P6_0h	Down	ENSG00000131351.14	-1.14534	4.52539	1.43295e-06	0.000166462	3.98	8.43	HAUS8	chr19	protein_coding	HAUS augmin-like complex, subunit 8
P6_8h_vs_P6_0h	Down	ENSG00000106459.14	-1.23357	3.85871	1.43335e-06	0.000166462	2.23	5.04	NRF1	chr7	protein_coding	nuclear respiratory factor 1
P6_8h_vs_P6_0h	Down	ENSG00000187634.10	-2.97902	0.659488	1.44805e-06	0.000167523	0.12	0.94	SAMD11	chr1	protein_coding	sterile alpha motif domain containing 11
P6_8h_vs_P6_0h	Down	ENSG00000091651.8	-1.06622	5.54679	1.57465e-06	0.000180778	15.8	31.69	ORC6	chr16	protein_coding	origin recognition complex, subunit 6
P6_8h_vs_P6_0h	Down	ENSG00000115875.18	-1.00376	7.30107	1.9024e-06	0.000212723	40.48	77.77	SRSF7	chr2	protein_coding	serine/arginine-rich splicing factor 7
P6_8h_vs_P6_0h	Down	ENSG00000101945.16	-1.17559	4.09205	2.09553e-06	0.00023345	3.13	6.78	SUV39H1	chrX	protein_coding	suppressor of variegation 3-9 homolog 1 (Drosophila)
P6_8h_vs_P6_0h	Down	ENSG00000187678.8	-1.02712	6.10316	2.16875e-06	0.000239157	8.72	17.03	SPRY4	chr5	protein_coding	sprouty homolog 4 (Drosophila)
P6_8h_vs_P6_0h	Down	ENSG00000130164.11	-1.03568	5.8773	2.17061e-06	0.000239157	10.04	19.73	LDLR	chr19	protein_coding	low density lipoprotein receptor
P6_8h_vs_P6_0h	Down	ENSG00000266074.8	-1.11933	4.53973	2.40614e-06	0.000263547	1.3	2.7	BAHCC1	chr17	protein_coding	BAH domain and coiled-coil containing 1
P6_8h_vs_P6_0h	Down	ENSG00000213390.10	-1.16383	4.14493	2.45556e-06	0.000266645	1.88	4.04	ARHGAP19	chr10	protein_coding	Rho GTPase activating protein 19
P6_8h_vs_P6_0h	Down	ENSG00000170037.13	-1.03683	5.71995	2.50856e-06	0.000271421	8.77	17.25	CNTROB	chr17	protein_coding	centrobin, centrosomal BRCA2 interacting protein
P6_8h_vs_P6_0h	Down	ENSG00000100242.15	-1.01271	6.24568	2.72531e-06	0.000293816	10.65	20.58	SUN2	chr22	protein_coding	Sad1 and UNC84 domain containing 2
P6_8h_vs_P6_0h	Down	ENSG00000101057.15	-1.02204	5.95488	2.73564e-06	0.000293875	14.13	27.5	MYBL2	chr20	protein_coding	v-myb avian myeloblastosis viral oncogene homolog-like 2
P6_8h_vs_P6_0h	Down	ENSG00000114346.13	-0.988047	6.96897	3.08214e-06	0.000327414	17.69	33.63	ECT2	chr3	protein_coding	epithelial cell transforming 2
P6_8h_vs_P6_0h	Down	ENSG00000159200.17	-0.987478	6.53768	3.8178e-06	0.000394625	11.68	22.18	RCAN1	chr21	protein_coding	regulator of calcineurin 1
P6_8h_vs_P6_0h	Down	ENSG00000142871.15	-0.956758	9.00001	4.00617e-06	0.000412676	146.03	271.58	CYR61	chr1	protein_coding	cysteine-rich, angiogenic inducer, 61
P6_8h_vs_P6_0h	Down	ENSG00000148840.10	-1.02444	5.46858	4.11453e-06	0.000422393	5.2	10.15	PPRC1	chr10	protein_coding	peroxisome proliferator-activated receptor gamma, coactivator-related 1
P6_8h_vs_P6_0h	Down	ENSG00000168994.13	-1.00326	5.96939	4.15704e-06	0.000425304	18.26	35.07	PXDC1	chr6	protein_coding	PX domain containing 1
P6_8h_vs_P6_0h	Down	ENSG00000188229.5	-0.955107	8.9447	4.18331e-06	0.000426541	196.75	365.48	TUBB4B	chr9	protein_coding	tubulin, beta 4B class IVb
P6_8h_vs_P6_0h	Down	ENSG00000179388.8	-2.42203	0.987373	4.22639e-06	0.00042856	0.13	0.65	EGR3	chr8	protein_coding	early growth response 3
P6_8h_vs_P6_0h	Down	ENSG00000104064.16	-1.07881	4.63396	4.25387e-06	0.000429369	3.01	6.1	GABPB1	chr15	protein_coding	GA binding protein transcription factor, beta subunit 1
P6_8h_vs_P6_0h	Down	ENSG00000167553.14	-0.952047	9.37034	4.31514e-06	0.000432651	125.14	231.97	TUBA1C	chr12	protein_coding	tubulin, alpha 1c
P6_8h_vs_P6_0h	Down	ENSG00000213853.9	-1.0228	5.26582	5.37758e-06	0.00053208	4.54	8.83	EMP2	chr16	protein_coding	epithelial membrane protein 2
P6_8h_vs_P6_0h	Down	ENSG00000063438.16	-1.19151	3.55835	5.8264e-06	0.00057272	1.08	2.37	AHRR	chr5	protein_coding	aryl-hydrocarbon receptor repressor
P6_8h_vs_P6_0h	Down	ENSG00000183963.18	-0.971899	6.43159	5.90079e-06	0.000578143	13.15	24.71	SMTN	chr22	protein_coding	smoothelin
P6_8h_vs_P6_0h	Down	ENSG00000205208.4	-1.04668	4.83869	5.95891e-06	0.000581941	5.07	10.04	C4orf46	chr4	protein_coding	chromosome 4 open reading frame 46
P6_8h_vs_P6_0h	Down	ENSG00000081041.8	-1.70163	1.88567	6.0492e-06	0.000588847	1.32	4.14	CXCL2	chr4	protein_coding	chemokine (C-X-C motif) ligand 2
P6_8h_vs_P6_0h	Down	ENSG00000066279.16	-0.955908	6.85025	6.60385e-06	0.000636658	6.89	12.8	ASPM	chr1	protein_coding	asp (abnormal spindle) homolog, microcephaly associated (Drosophila)
P6_8h_vs_P6_0h	Down	ENSG00000213186.7	-1.11512	4.06842	6.74262e-06	0.000647959	1.43	2.97	TRIM59	chr3	protein_coding	tripartite motif containing 59
P6_8h_vs_P6_0h	Down	ENSG00000136108.14	-0.94048	7.45932	7.5359e-06	0.000715055	27.28	50.17	CKAP2	chr13	protein_coding	cytoskeleton associated protein 2
P6_8h_vs_P6_0h	Down	ENSG00000169744.12	-1.70287	1.83206	7.63722e-06	0.000721313	0.53	1.65	LDB2	chr4	protein_coding	LIM domain binding 2
P6_8h_vs_P6_0h	Down	ENSG00000123473.15	-1.03024	4.93344	7.66443e-06	0.000721313	3.68	7.2	STIL	chr1	protein_coding	SCL/TAL1 interrupting locus
P6_8h_vs_P6_0h	Down	ENSG00000137825.10	-1.50162	2.3424	7.6738e-06	0.000721313	1.36	3.7	ITPKA	chr15	protein_coding	inositol-trisphosphate 3-kinase A
P6_8h_vs_P6_0h	Down	ENSG00000104147.8	-1.43612	2.46124	7.80455e-06	0.000731318	2.26	5.86	OIP5	chr15	protein_coding	Opa interacting protein 5
P6_8h_vs_P6_0h	Down	ENSG00000124126.13	-1.05865	4.48595	8.23908e-06	0.000767255	2.09	4.18	PREX1	chr20	protein_coding	phosphatidylinositol-3,4,5-trisphosphate-dependent Rac exchange factor 1
P6_8h_vs_P6_0h	Down	ENSG00000087589.16	-1.21858	3.3222	8.32754e-06	0.000773099	1.33	2.96	CASS4	chr20	protein_coding	Cas scaffolding protein family member 4
P6_8h_vs_P6_0h	Down	ENSG00000118193.11	-0.983974	5.64094	8.54183e-06	0.0007881	4.41	8.36	KIF14	chr1	protein_coding	kinesin family member 14
P6_8h_vs_P6_0h	Down	ENSG00000171617.13	-1.00576	5.19071	8.56773e-06	0.0007881	4.11	7.91	ENC1	chr5	protein_coding	ectodermal-neural cortex 1 (with BTB domain)
P6_8h_vs_P6_0h	Down	ENSG00000100065.14	-1.05524	4.47724	8.84335e-06	0.000808508	3.23	6.44	CARD10	chr22	protein_coding	caspase recruitment domain family, member 10
P6_8h_vs_P6_0h	Down	ENSG00000128590.4	-0.995655	5.24775	9.37727e-06	0.000844488	8.95	17.1	DNAJB9	chr7	protein_coding	DnaJ (Hsp40) homolog, subfamily B, member 9
P6_8h_vs_P6_0h	Down	ENSG00000112081.16	-0.920748	8.29496	9.77705e-06	0.000875249	47.54	86.23	SRSF3	chr6	protein_coding	serine/arginine-rich splicing factor 3
P6_8h_vs_P6_0h	Down	ENSG00000071539.13	-0.945444	6.44574	1.03523e-05	0.000918546	21.39	39.48	TRIP13	chr5	protein_coding	thyroid hormone receptor interactor 13
P6_8h_vs_P6_0h	Down	ENSG00000197415.11	-0.984831	5.33293	1.05559e-05	0.000933852	4.91	9.3	VEPH1	chr3	protein_coding	ventricular zone expressed PH domain-containing 1
P6_8h_vs_P6_0h	Down	ENSG00000165244.6	-1.08452	4.14125	1.09178e-05	0.000957422	2.96	6.01	ZNF367	chr9	protein_coding	zinc finger protein 367
P6_8h_vs_P6_0h	Down	ENSG00000259207.7	-1.19145	3.37893	1.15317e-05	0.00100832	1.37	3	ITGB3	chr17	protein_coding	integrin, beta 3 (platelet glycoprotein IIIa, antigen CD61)
P6_8h_vs_P6_0h	Down	ENSG00000011304.16	-0.915198	7.6536	1.24359e-05	0.00107798	37.16	67.15	PTBP1	chr19	protein_coding	polypyrimidine tract binding protein 1
P6_8h_vs_P6_0h	Down	ENSG00000186480.12	-0.936223	6.38556	1.31904e-05	0.0011401	17.87	32.76	INSIG1	chr7	protein_coding	insulin induced gene 1
P6_8h_vs_P6_0h	Down	ENSG00000178445.8	-1.36463	2.5871	1.36607e-05	0.00116479	0.84	2.07	GLDC	chr9	protein_coding	glycine dehydrogenase (decarboxylating)
P6_8h_vs_P6_0h	Down	ENSG00000114315.3	-2.77618	0.495574	1.36697e-05	0.00116479	0.2	1.32	HES1	chr3	protein_coding	hes family bHLH transcription factor 1
P6_8h_vs_P6_0h	Down	ENSG00000093009.9	-0.953132	5.75067	1.37587e-05	0.00116906	16.08	29.83	CDC45	chr22	protein_coding	cell division cycle 45
P6_8h_vs_P6_0h	Down	ENSG00000137135.17	-1.96833	1.23286	1.45728e-05	0.00123128	0.23	0.87	ARHGEF39	chr9	protein_coding	Rho guanine nucleotide exchange factor (GEF) 39
P6_8h_vs_P6_0h	Down	ENSG00000092445.11	-1.10483	3.84379	1.50919e-05	0.00127157	0.96	1.99	TYRO3	chr15	protein_coding	TYRO3 protein tyrosine kinase
P6_8h_vs_P6_0h	Down	ENSG00000172985.10	-0.997759	4.85991	1.5523e-05	0.00130424	3.19	6.11	SH3RF3	chr2	protein_coding	SH3 domain containing ring finger 3
P6_8h_vs_P6_0h	Down	ENSG00000006062.13	-1.06352	4.11887	1.63157e-05	0.00136322	2.07	4.14	MAP3K14	chr17	protein_coding	mitogen-activated protein kinase kinase kinase 14
P6_8h_vs_P6_0h	Down	ENSG00000103257.8	-0.901396	7.53873	1.71537e-05	0.00142532	27.14	48.57	SLC7A5	chr16	protein_coding	solute carrier family 7 (amino acid transporter light chain, L system), member 5
P6_8h_vs_P6_0h	Down	ENSG00000121621.6	-1.02439	4.43719	1.7269e-05	0.00142962	3.82	7.45	KIF18A	chr11	protein_coding	kinesin family member 18A
P6_8h_vs_P6_0h	Down	ENSG00000137310.11	-0.917245	6.53415	1.73004e-05	0.00142962	18.71	33.86	TCF19	chr6	protein_coding	transcription factor 19
P6_8h_vs_P6_0h	Down	ENSG00000118523.5	-0.894215	8.2024	1.75857e-05	0.00144524	84.61	150.67	CTGF	chr6	protein_coding	connective tissue growth factor
P6_8h_vs_P6_0h	Down	ENSG00000171791.11	-1.84773	1.40735	1.77497e-05	0.00145475	0.14	0.48	BCL2	chr18	protein_coding	B-cell CLL/lymphoma 2
P6_8h_vs_P6_0h	Down	ENSG00000174600.13	-1.5804	1.94905	1.78717e-05	0.00146077	0.32	0.92	CMKLR1	chr12	protein_coding	chemerin chemokine-like receptor 1
P6_8h_vs_P6_0h	Down	ENSG00000117724.12	-0.890882	7.81639	2.01763e-05	0.00164023	14.66	26.05	CENPF	chr1	protein_coding	centromere protein F, 350/400kDa
P6_8h_vs_P6_0h	Down	ENSG00000183763.8	-1.17704	3.26237	2.07602e-05	0.00168314	2.49	5.41	TRAIP	chr3	protein_coding	TRAF interacting protein
P6_8h_vs_P6_0h	Down	ENSG00000129007.14	-1.30172	2.64969	2.24269e-05	0.00180369	0.74	1.74	CALML4	chr15	protein_coding	calmodulin-like 4
P6_8h_vs_P6_0h	Down	ENSG00000144339.11	-1.26072	2.85766	2.27654e-05	0.00182117	0.61	1.41	TMEFF2	chr2	protein_coding	transmembrane protein with EGF-like and two follistatin-like domains 2
P6_8h_vs_P6_0h	Down	ENSG00000269891.2	-1.2633	2.83747	2.31266e-05	0.00183736	2.12	4.87	ARHGAP19-SLIT1	chr10	protein_coding	ARHGAP19-SLIT1 readthrough (NMD candidate)
P6_8h_vs_P6_0h	Down	ENSG00000163535.17	-0.931676	5.61483	2.32121e-05	0.00183736	7.24	13.23	SGOL2	chr2	protein_coding	shugoshin-like 2 (S. pombe)
P6_8h_vs_P6_0h	Down	ENSG00000154473.17	-0.88617	7.31234	2.50038e-05	0.00197399	13.69	24.24	BUB3	chr10	protein_coding	BUB3 mitotic checkpoint protein
P6_8h_vs_P6_0h	Down	ENSG00000136158.10	-0.964119	4.95305	2.54174e-05	0.00199616	6.61	12.36	SPRY2	chr13	protein_coding	sprouty homolog 2 (Drosophila)
P6_8h_vs_P6_0h	Down	ENSG00000164949.7	-1.16032	3.28225	2.58882e-05	0.00202421	2.57	5.51	GEM	chr8	protein_coding	GTP binding protein overexpressed in skeletal muscle
P6_8h_vs_P6_0h	Down	ENSG00000165474.5	-2.5621	0.562356	2.71364e-05	0.00210914	0.15	0.88	GJB2	chr13	protein_coding	gap junction protein, beta 2, 26kDa
P6_8h_vs_P6_0h	Down	ENSG00000186871.6	-0.985382	4.5832	2.77692e-05	0.00214785	3.52	6.69	ERCC6L	chrX	protein_coding	excision repair cross-complementation group 6-like
P6_8h_vs_P6_0h	Down	ENSG00000076248.10	-1.07372	3.78138	2.7819e-05	0.00214785	3.54	7.13	UNG	chr12	protein_coding	uracil-DNA glycosylase
P6_8h_vs_P6_0h	Down	ENSG00000175216.14	-0.868297	8.72103	2.84837e-05	0.00216704	39.84	69.69	CKAP5	chr11	protein_coding	cytoskeleton associated protein 5
P6_8h_vs_P6_0h	Down	ENSG00000112742.9	-0.917474	5.76984	2.84883e-05	0.00216704	9.5	17.2	TTK	chr6	protein_coding	TTK protein kinase
P6_8h_vs_P6_0h	Down	ENSG00000166451.13	-0.953973	5.04079	2.92675e-05	0.00221748	6.79	12.61	CENPN	chr16	protein_coding	centromere protein N
P6_8h_vs_P6_0h	Down	ENSG00000169429.10	-0.94733	5.10537	2.94138e-05	0.00222296	11.24	20.76	CXCL8	chr4	protein_coding	chemokine (C-X-C motif) ligand 8
P6_8h_vs_P6_0h	Down	ENSG00000177508.11	-0.946931	5.10114	2.9637e-05	0.00223422	8.63	15.94	IRX3	chr16	protein_coding	iroquois homeobox 3
P6_8h_vs_P6_0h	Down	ENSG00000204569.9	-0.902519	6.11065	3.0165e-05	0.00226833	10.21	18.28	PPP1R10	chr6	protein_coding	protein phosphatase 1, regulatory subunit 10
P6_8h_vs_P6_0h	Down	ENSG00000183696.13	-0.922668	5.55835	3.06112e-05	0.00229615	15.64	28.41	UPP1	chr7	protein_coding	uridine phosphorylase 1
P6_8h_vs_P6_0h	Down	ENSG00000166508.17	-0.876167	7.227	3.14627e-05	0.00235414	27.77	48.85	MCM7	chr7	protein_coding	minichromosome maintenance complex component 7
P6_8h_vs_P6_0h	Down	ENSG00000136997.14	-0.874311	7.23019	3.26545e-05	0.00243726	33.9	59.55	MYC	chr8	protein_coding	v-myc avian myelocytomatosis viral oncogene homolog
P6_8h_vs_P6_0h	Down	ENSG00000170545.16	-0.94711	5.03628	3.33466e-05	0.00248275	6.25	11.56	SMAGP	chr12	protein_coding	small cell adhesion glycoprotein
P6_8h_vs_P6_0h	Down	ENSG00000140526.16	-0.872303	7.09844	3.53311e-05	0.00261755	10.06	17.65	ABHD2	chr15	protein_coding	abhydrolase domain containing 2
P6_8h_vs_P6_0h	Down	ENSG00000169594.12	-1.00809	4.1702	3.6116e-05	0.00266258	2.38	4.58	BNC1	chr15	protein_coding	basonuclin 1
P6_8h_vs_P6_0h	Down	ENSG00000172201.10	-1.664	1.56234	3.67393e-05	0.00270191	0.56	1.69	ID4	chr6	protein_coding	inhibitor of DNA binding 4, dominant negative helix-loop-helix protein
P6_8h_vs_P6_0h	Down	ENSG00000138092.10	-0.927731	5.25703	3.71715e-05	0.00272039	5.73	10.44	CENPO	chr2	protein_coding	centromere protein O
P6_8h_vs_P6_0h	Down	ENSG00000215784.5	-1.62217	1.65752	3.7524e-05	0.00273953	0.59	1.76	FAM72D	chr1	protein_coding	family with sequence similarity 72, member D
P6_8h_vs_P6_0h	Down	ENSG00000092820.17	-0.85905	7.84904	3.88688e-05	0.00282468	49.54	86.1	EZR	chr6	protein_coding	ezrin
P6_8h_vs_P6_0h	Down	ENSG00000162745.10	-1.02236	4.03224	3.93939e-05	0.00285525	3.01	5.87	OLFML2B	chr1	protein_coding	olfactomedin-like 2B
P6_8h_vs_P6_0h	Down	ENSG00000054598.6	-0.914194	5.4429	3.95085e-05	0.00285668	7.36	13.29	FOXC1	chr6	protein_coding	forkhead box C1
P6_8h_vs_P6_0h	Down	ENSG00000176170.13	-0.992936	4.301	4.00301e-05	0.00288054	4.2	8	SPHK1	chr17	protein_coding	sphingosine kinase 1
P6_8h_vs_P6_0h	Down	ENSG00000104738.16	-0.856119	7.98933	4.0299e-05	0.00289297	41.14	71.36	MCM4	chr8	protein_coding	minichromosome maintenance complex component 4
P6_8h_vs_P6_0h	Down	ENSG00000137812.19	-0.879503	6.39806	4.12137e-05	0.00295159	5.95	10.49	CASC5	chr15	protein_coding	cancer susceptibility candidate 5
P6_8h_vs_P6_0h	Down	ENSG00000102384.13	-1.00882	4.10701	4.2975e-05	0.00304869	2.87	5.53	CENPI	chrX	protein_coding	centromere protein I
P6_8h_vs_P6_0h	Down	ENSG00000257167.2	-1.43547	2.14729	4.37449e-05	0.00309485	0.66	1.73	TMPO-AS1	chr12	antisense	TMPO antisense RNA 1
P6_8h_vs_P6_0h	Down	ENSG00000230844.2	-1.77128	1.35077	4.57083e-05	0.00319891	0.51	1.67	ZNF674-AS1	chrX	lincRNA	ZNF674 antisense RNA 1 (head to head)
P6_8h_vs_P6_0h	Down	ENSG00000169607.12	-0.875978	6.28165	4.61277e-05	0.0032192	11.61	20.42	CKAP2L	chr2	protein_coding	cytoskeleton associated protein 2-like
P6_8h_vs_P6_0h	Down	ENSG00000144136.10	-0.847323	8.25463	4.63821e-05	0.003222	61.98	106.84	SLC20A1	chr2	protein_coding	solute carrier family 20 (phosphate transporter), member 1
P6_8h_vs_P6_0h	Down	ENSG00000129810.14	-1.02515	3.87949	4.74183e-05	0.0032864	2.44	4.75	SGOL1	chr3	protein_coding	shugoshin-like 1 (S. pombe)
P6_8h_vs_P6_0h	Down	ENSG00000111252.10	-0.859954	6.62732	5.31924e-05	0.00364459	12.09	21.03	SH2B3	chr12	protein_coding	SH2B adaptor protein 3
P6_8h_vs_P6_0h	Down	ENSG00000135074.15	-1.17924	2.96628	5.56554e-05	0.00380468	0.64	1.4	ADAM19	chr5	protein_coding	ADAM metallopeptidase domain 19
P6_8h_vs_P6_0h	Down	ENSG00000058056.8	-0.868951	6.1752	5.74705e-05	0.00390784	5.85	10.24	USP13	chr3	protein_coding	ubiquitin specific peptidase 13 (isopeptidase T-3)
P6_8h_vs_P6_0h	Down	ENSG00000160072.19	-0.899521	5.29412	5.75542e-05	0.00390784	10.71	19.15	ATAD3B	chr1	protein_coding	ATPase family, AAA domain containing 3B
P6_8h_vs_P6_0h	Down	ENSG00000196550.10	-1.27194	2.49451	6.05789e-05	0.00409472	0.86	1.98	FAM72A	chr1	protein_coding	family with sequence similarity 72, member A
P6_8h_vs_P6_0h	Down	ENSG00000029993.14	-0.845531	7.05402	6.12878e-05	0.00413336	24.35	41.92	HMGB3	chrX	protein_coding	high mobility group box 3
P6_8h_vs_P6_0h	Down	ENSG00000188042.7	-1.24429	2.60994	6.37646e-05	0.0042812	0.85	1.93	ARL4C	chr2	protein_coding	ADP-ribosylation factor-like 4C
P6_8h_vs_P6_0h	Down	ENSG00000256663.1	-1.54488	1.71725	6.41915e-05	0.00430026	1.09	3.06	RP11-424C20.2	chr12	processed_pseudogene	--
P6_8h_vs_P6_0h	Down	ENSG00000125430.8	-1.00593	3.88582	6.47192e-05	0.00430684	1.74	3.36	HS3ST3B1	chr17	protein_coding	heparan sulfate (glucosamine) 3-O-sulfotransferase 3B1
P6_8h_vs_P6_0h	Down	ENSG00000013573.16	-0.911347	4.94925	6.79088e-05	0.00449918	5.23	9.42	DDX11	chr12	protein_coding	DEAD/H (Asp-Glu-Ala-Asp/His) box helicase 11
P6_8h_vs_P6_0h	Down	ENSG00000163808.16	-0.890824	5.33531	6.82898e-05	0.00450458	5.48	9.73	KIF15	chr3	protein_coding	kinesin family member 15
P6_8h_vs_P6_0h	Down	ENSG00000111696.11	-1.05195	3.50225	6.97097e-05	0.00457816	0.97	1.93	NT5DC3	chr12	protein_coding	5'-nucleotidase domain containing 3
P6_8h_vs_P6_0h	Down	ENSG00000163735.6	-0.841283	6.84746	7.1009e-05	0.00465333	31.19	53.55	CXCL5	chr4	protein_coding	chemokine (C-X-C motif) ligand 5
P6_8h_vs_P6_0h	Down	ENSG00000094804.9	-0.880643	5.46672	7.27606e-05	0.00475775	6.2	10.94	CDC6	chr17	protein_coding	cell division cycle 6
P6_8h_vs_P6_0h	Down	ENSG00000240929.2	-2.34405	0.594118	7.45732e-05	0.00485084	0.77	3.78	HIST2H2BB	chr1	transcribed_unprocessed_pseudogene	histone cluster 2, H2bb (pseudogene)
P6_8h_vs_P6_0h	Down	ENSG00000073737.16	-1.86617	1.05639	7.67142e-05	0.00496234	0.21	0.76	DHRS9	chr2	protein_coding	dehydrogenase/reductase (SDR family) member 9
P6_8h_vs_P6_0h	Down	ENSG00000168575.9	-0.895575	5.08346	7.72595e-05	0.00498689	5.47	9.75	SLC20A2	chr8	protein_coding	solute carrier family 20 (phosphate transporter), member 2
P6_8h_vs_P6_0h	Down	ENSG00000138778.11	-0.879052	5.38575	7.82488e-05	0.00503472	3.27	5.77	CENPE	chr4	protein_coding	centromere protein E, 312kDa
P6_8h_vs_P6_0h	Down	ENSG00000159788.18	-1.02248	3.69367	7.83353e-05	0.00503472	1.13	2.19	RGS12	chr4	protein_coding	regulator of G-protein signaling 12
P6_8h_vs_P6_0h	Down	ENSG00000168476.11	-0.907318	4.85709	8.34204e-05	0.00529367	11.28	20.27	REEP4	chr8	protein_coding	receptor accessory protein 4
P6_8h_vs_P6_0h	Down	ENSG00000040275.16	-0.826447	7.17909	8.61878e-05	0.00543489	37.26	63.32	SPDL1	chr5	protein_coding	spindle apparatus coiled-coil protein 1
P6_8h_vs_P6_0h	Down	ENSG00000105325.13	-0.881444	5.21277	8.7692e-05	0.00549518	4.79	8.45	FZR1	chr19	protein_coding	fizzy/cell division cycle 20 related 1 (Drosophila)
P6_8h_vs_P6_0h	Down	ENSG00000104177.17	-1.22066	2.59373	9.00275e-05	0.00561813	0.29	0.64	MYEF2	chr15	protein_coding	myelin expression factor 2
P6_8h_vs_P6_0h	Down	ENSG00000117525.13	-0.861887	5.66053	9.079e-05	0.00565398	15.05	26.2	F3	chr1	protein_coding	coagulation factor III (thromboplastin, tissue factor)
P6_8h_vs_P6_0h	Down	ENSG00000130816.14	-0.8138	8.09117	9.27196e-05	0.00576222	34.81	58.62	DNMT1	chr19	protein_coding	DNA (cytosine-5-)-methyltransferase 1
P6_8h_vs_P6_0h	Down	ENSG00000120053.10	-0.849621	5.94715	9.35889e-05	0.00580425	21.68	37.44	GOT1	chr10	protein_coding	glutamic-oxaloacetic transaminase 1, soluble
P6_8h_vs_P6_0h	Down	ENSG00000131737.5	-1.4309	1.93517	9.5372e-05	0.00587078	1.1	2.84	KRT34	chr17	protein_coding	keratin 34, type I
P6_8h_vs_P6_0h	Down	ENSG00000155760.2	-1.00638	3.70466	9.96182e-05	0.00610268	2.14	4.11	FZD7	chr2	protein_coding	frizzled class receptor 7
P6_8h_vs_P6_0h	Down	ENSG00000101255.10	-0.868837	5.31451	0.000101961	0.00623353	9.31	16.29	TRIB3	chr20	protein_coding	tribbles pseudokinase 3
P6_8h_vs_P6_0h	Down	ENSG00000180198.15	-0.842689	5.9321	0.000105791	0.00642845	12.98	22.31	RCC1	chr1	protein_coding	regulator of chromosome condensation 1
P6_8h_vs_P6_0h	Down	ENSG00000198959.11	-1.08393	3.11808	0.0001083	0.00656766	1.04	2.11	TGM2	chr20	protein_coding	transglutaminase 2
P6_8h_vs_P6_0h	Down	ENSG00000023909.9	-0.892153	4.81457	0.000109545	0.00662977	3.84	6.84	GCLM	chr1	protein_coding	glutamate-cysteine ligase, modifier subunit
P6_8h_vs_P6_0h	Down	ENSG00000111602.11	-0.819211	6.80371	0.00011039	0.00666752	15.13	25.59	TIMELESS	chr12	protein_coding	timeless circadian clock
P6_8h_vs_P6_0h	Down	ENSG00000175264.7	-1.63789	1.40593	0.000116767	0.00701045	0.43	1.3	CHST1	chr11	protein_coding	carbohydrate (keratan sulfate Gal-6) sulfotransferase 1
P6_8h_vs_P6_0h	Down	ENSG00000144655.14	-1.4034	1.96009	0.000117311	0.00702909	0.62	1.57	CSRNP1	chr3	protein_coding	cysteine-serine-rich nuclear protein 1
P6_8h_vs_P6_0h	Down	ENSG00000095303.14	-0.800511	8.0977	0.000120038	0.00716693	33.14	55.31	PTGS1	chr9	protein_coding	prostaglandin-endoperoxide synthase 1 (prostaglandin G/H synthase and cyclooxygenase)
P6_8h_vs_P6_0h	Down	ENSG00000154920.14	-0.930257	4.2528	0.000120088	0.00716693	5.27	9.62	EME1	chr17	protein_coding	essential meiotic structure-specific endonuclease 1
P6_8h_vs_P6_0h	Down	ENSG00000101412.12	-1.01419	3.51457	0.000122119	0.00727369	2.87	5.56	E2F1	chr20	protein_coding	E2F transcription factor 1
P6_8h_vs_P6_0h	Down	ENSG00000138678.10	-1.16516	2.6789	0.000126954	0.00751702	1.32	2.83	AGPAT9	chr4	protein_coding	1-acylglycerol-3-phosphate O-acyltransferase 9
P6_8h_vs_P6_0h	Down	ENSG00000118257.16	-0.83592	5.79162	0.000130849	0.00771729	3.71	6.35	NRP2	chr2	protein_coding	neuropilin 2
P6_8h_vs_P6_0h	Down	ENSG00000247626.4	-1.22583	2.40533	0.000134476	0.0078913	0.99	2.21	MARS2	chr2	protein_coding	methionyl-tRNA synthetase 2, mitochondrial
P6_8h_vs_P6_0h	Down	ENSG00000187951.10	-0.97361	3.77666	0.00014043	0.00821789	4.31	8.12	ARHGAP11B	chr15	protein_coding	Rho GTPase activating protein 11B
P6_8h_vs_P6_0h	Down	ENSG00000124193.14	-0.792654	8.0323	0.0001409	0.00822841	42.54	70.62	SRSF6	chr20	protein_coding	serine/arginine-rich splicing factor 6
P6_8h_vs_P6_0h	Down	ENSG00000127423.10	-1.05947	3.16715	0.000141157	0.00822841	2.29	4.58	AUNIP	chr1	protein_coding	aurora kinase A and ninein interacting protein
P6_8h_vs_P6_0h	Down	ENSG00000149639.14	-0.83054	5.75264	0.000145496	0.00839996	2.54	4.32	SOGA1	chr20	protein_coding	suppressor of glucose, autophagy associated 1
P6_8h_vs_P6_0h	Down	ENSG00000146918.19	-0.795237	7.39386	0.000149508	0.00859856	20.56	34.18	NCAPG2	chr7	protein_coding	non-SMC condensin II complex, subunit G2
P6_8h_vs_P6_0h	Down	ENSG00000166833.19	-0.822766	5.94679	0.000154301	0.00880688	3.63	6.15	NAV2	chr11	protein_coding	neuron navigator 2
P6_8h_vs_P6_0h	Down	ENSG00000168496.3	-0.833258	5.57857	0.000157593	0.00894383	14.34	24.48	FEN1	chr11	protein_coding	flap structure-specific endonuclease 1
P6_8h_vs_P6_0h	Down	ENSG00000175592.8	-0.791384	7.24826	0.00016598	0.00935996	58.09	96.33	FOSL1	chr11	protein_coding	FOS-like antigen 1
P6_8h_vs_P6_0h	Down	ENSG00000177283.5	-1.27946	2.2206	0.00016617	0.00935996	0.63	1.47	FZD8	chr10	protein_coding	frizzled class receptor 8
P6_8h_vs_P6_0h	Down	ENSG00000139734.17	-0.790916	7.2184	0.000168595	0.00947884	19.95	33.08	DIAPH3	chr13	protein_coding	diaphanous-related formin 3
P6_8h_vs_P6_0h	Down	ENSG00000148229.12	-0.793676	6.75722	0.000181251	0.0101147	34.66	57.58	POLE3	chr9	protein_coding	polymerase (DNA directed), epsilon 3, accessory subunit
P6_8h_vs_P6_0h	Down	ENSG00000049541.10	-0.865563	4.80215	0.000182155	0.0101464	10.82	18.9	RFC2	chr7	protein_coding	replication factor C (activator 1) 2, 40kDa
P6_8h_vs_P6_0h	Down	ENSG00000113070.7	-1.36693	1.93462	0.000185746	0.0102892	0.83	2.06	HBEGF	chr5	protein_coding	heparin-binding EGF-like growth factor
P6_8h_vs_P6_0h	Down	ENSG00000171792.10	-0.852122	4.94534	0.000193511	0.0106604	10.15	17.56	RHNO1	chr12	protein_coding	RAD9-HUS1-RAD1 interacting nuclear orphan 1
P6_8h_vs_P6_0h	Down	ENSG00000108179.13	-0.808988	5.90206	0.00019825	0.0108577	19.02	31.94	PPIF	chr10	protein_coding	peptidylprolyl isomerase F
P6_8h_vs_P6_0h	Down	ENSG00000112029.9	-0.816852	5.67514	0.000198535	0.0108577	14.88	25.12	FBXO5	chr6	protein_coding	F-box protein 5
P6_8h_vs_P6_0h	Down	ENSG00000144063.3	-1.1044	2.8358	0.000200699	0.0109165	1.4	2.88	MALL	chr2	protein_coding	mal, T-cell differentiation protein-like
P6_8h_vs_P6_0h	Down	ENSG00000173456.4	-0.856284	4.83796	0.000203221	0.0110337	6.98	12.12	RNF26	chr11	protein_coding	ring finger protein 26
P6_8h_vs_P6_0h	Down	ENSG00000102098.17	-1.39307	1.81586	0.000206368	0.0111844	0.43	1.08	SCML2	chrX	protein_coding	sex comb on midleg-like 2 (Drosophila)
P6_8h_vs_P6_0h	Down	ENSG00000130590.13	-2.90689	-0.0416927	0.000206996	0.0111982	0.09	0.64	SAMD10	chr20	protein_coding	sterile alpha motif domain containing 10
P6_8h_vs_P6_0h	Down	ENSG00000130695.13	-0.850356	4.86135	0.000207985	0.0112261	4.71	8.13	CEP85	chr1	protein_coding	centrosomal protein 85kDa
P6_8h_vs_P6_0h	Down	ENSG00000122952.16	-0.805616	5.90846	0.000211398	0.0112942	20.32	34.03	ZWINT	chr10	protein_coding	ZW10 interacting kinetochore protein
P6_8h_vs_P6_0h	Down	ENSG00000187741.14	-0.952487	3.77287	0.000212713	0.0113443	1.42	2.63	FANCA	chr16	protein_coding	Fanconi anemia, complementation group A
P6_8h_vs_P6_0h	Down	ENSG00000101003.9	-0.839296	5.02749	0.000216818	0.011502	6.89	11.81	GINS1	chr20	protein_coding	GINS complex subunit 1 (Psf1 homolog)
P6_8h_vs_P6_0h	Down	ENSG00000168389.17	-1.72793	1.05556	0.000218753	0.0115639	0.39	1.25	MFSD2A	chr1	protein_coding	major facilitator superfamily domain containing 2A
P6_8h_vs_P6_0h	Down	ENSG00000164929.16	-1.1825	2.40491	0.000224833	0.0118645	0.99	2.15	BAALC	chr8	protein_coding	brain and acute leukemia, cytoplasmic
P6_8h_vs_P6_0h	Down	ENSG00000103489.11	-0.802277	5.91484	0.000225235	0.0118649	4.26	7.12	XYLT1	chr16	protein_coding	xylosyltransferase I
P6_8h_vs_P6_0h	Down	ENSG00000071626.16	-0.771279	7.55992	0.000227087	0.0119415	58.37	95.46	DAZAP1	chr19	protein_coding	DAZ associated protein 1
P6_8h_vs_P6_0h	Down	ENSG00000136379.11	-0.957779	3.58416	0.00023668	0.0123595	3.17	5.9	ABHD17C	chr15	protein_coding	abhydrolase domain containing 17C
P6_8h_vs_P6_0h	Down	ENSG00000144681.10	-1.07427	2.95269	0.000238414	0.0124285	1.46	2.95	STAC	chr3	protein_coding	SH3 and cysteine rich domain
P6_8h_vs_P6_0h	Down	ENSG00000170779.10	-0.826957	5.14535	0.000245454	0.0127734	9.72	16.52	CDCA4	chr14	protein_coding	cell division cycle associated 4
P6_8h_vs_P6_0h	Down	ENSG00000112118.17	-0.775052	6.75249	0.000255652	0.01319	23.75	38.95	MCM3	chr6	protein_coding	minichromosome maintenance complex component 3
P6_8h_vs_P6_0h	Down	ENSG00000073111.13	-0.796112	5.72595	0.000273596	0.0140435	10.24	17.03	MCM2	chr3	protein_coding	minichromosome maintenance complex component 2
P6_8h_vs_P6_0h	Down	ENSG00000112941.12	-0.783269	6.17939	0.000276878	0.0141698	9.36	15.43	PAPD7	chr5	protein_coding	PAP associated domain containing 7
P6_8h_vs_P6_0h	Down	ENSG00000204899.5	-0.809851	5.35091	0.000276998	0.0141698	12.35	20.75	MZT1	chr13	protein_coding	mitotic spindle organizing protein 1
P6_8h_vs_P6_0h	Down	ENSG00000168077.13	-0.769142	6.80389	0.000280393	0.0143191	19.67	32.12	SCARA3	chr8	protein_coding	scavenger receptor class A, member 3
P6_8h_vs_P6_0h	Down	ENSG00000113810.15	-0.751813	8.5093	0.000288195	0.0145203	39.85	64.3	SMC4	chr3	protein_coding	structural maintenance of chromosomes 4
P6_8h_vs_P6_0h	Down	ENSG00000139291.13	-0.942365	3.60798	0.000289701	0.0145718	1.24	2.29	TMEM19	chr12	protein_coding	transmembrane protein 19
P6_8h_vs_P6_0h	Down	ENSG00000163577.7	-0.899029	4.01884	0.000294099	0.0147437	1.93	3.45	EIF5A2	chr3	protein_coding	eukaryotic translation initiation factor 5A2
P6_8h_vs_P6_0h	Down	ENSG00000176244.6	-1.89875	0.856368	0.000302407	0.0150598	0.52	1.86	ACBD7	chr10	protein_coding	acyl-CoA binding domain containing 7
P6_8h_vs_P6_0h	Down	ENSG00000132773.11	-0.98918	3.31476	0.000304172	0.0151226	2.65	5.04	TOE1	chr1	protein_coding	target of EGR1, member 1 (nuclear)
P6_8h_vs_P6_0h	Down	ENSG00000128245.14	-0.75224	7.87622	0.000307014	0.0152136	86.64	139.83	YWHAH	chr22	protein_coding	tyrosine 3-monooxygenase/tryptophan 5-monooxygenase activation protein, eta
P6_8h_vs_P6_0h	Down	ENSG00000074219.13	-1.25231	2.16737	0.000315767	0.0156216	0.92	2.11	TEAD2	chr19	protein_coding	TEA domain family member 2
P6_8h_vs_P6_0h	Down	ENSG00000128342.4	-0.902164	3.90083	0.000327296	0.0160925	2.5	4.48	LIF	chr22	protein_coding	leukemia inhibitory factor
P6_8h_vs_P6_0h	Down	ENSG00000142731.10	-0.851692	4.43725	0.000339388	0.0165722	3.71	6.41	PLK4	chr4	protein_coding	polo-like kinase 4
P6_8h_vs_P6_0h	Down	ENSG00000168003.16	-0.74631	7.62096	0.000355217	0.0171992	53.19	85.49	SLC3A2	chr11	protein_coding	solute carrier family 3 (amino acid transporter heavy chain), member 2
P6_8h_vs_P6_0h	Down	ENSG00000197451.10	-0.739382	8.7259	0.000355647	0.0171992	161.45	258.25	HNRNPAB	chr5	protein_coding	heterogeneous nuclear ribonucleoprotein A/B
P6_8h_vs_P6_0h	Down	ENSG00000184897.5	-0.809229	5.03596	0.000361082	0.0173776	15.14	25.42	H1FX	chr3	protein_coding	H1 histone family, member X
P6_8h_vs_P6_0h	Down	ENSG00000041982.14	-0.774251	5.91606	0.000370051	0.0177242	4.74	7.76	TNC	chr9	protein_coding	tenascin C
P6_8h_vs_P6_0h	Down	ENSG00000025770.18	-0.825716	4.71413	0.000373222	0.0178476	7.13	12.11	NCAPH2	chr22	protein_coding	non-SMC condensin II complex, subunit H2
P6_8h_vs_P6_0h	Down	ENSG00000058804.11	-0.758243	6.45539	0.00038005	0.0180879	12.18	19.75	NDC1	chr1	protein_coding	NDC1 transmembrane nucleoporin
P6_8h_vs_P6_0h	Down	ENSG00000167182.12	-0.934977	3.53466	0.000381041	0.0181064	2.38	4.35	SP2	chr17	protein_coding	Sp2 transcription factor
P6_8h_vs_P6_0h	Down	ENSG00000108691.9	-1.27462	1.99589	0.000397981	0.0187631	1.93	4.49	CCL2	chr17	protein_coding	chemokine (C-C motif) ligand 2
P6_8h_vs_P6_0h	Down	ENSG00000112983.17	-0.752067	6.63997	0.00039936	0.0187987	14.28	23.04	BRD8	chr5	protein_coding	bromodomain containing 8
P6_8h_vs_P6_0h	Down	ENSG00000125753.13	-0.752837	6.52304	0.000408694	0.019178	28.51	46.03	VASP	chr19	protein_coding	vasodilator-stimulated phosphoprotein
P6_8h_vs_P6_0h	Down	ENSG00000275202.1	-1.69673	0.933558	0.000429203	0.0199229	0.73	2.29	RP11-156K23.3	chr13	antisense	--
P6_8h_vs_P6_0h	Down	ENSG00000213551.4	-0.74292	6.91256	0.000435489	0.0201835	28.52	45.74	DNAJC9	chr10	protein_coding	DnaJ (Hsp40) homolog, subfamily C, member 9
P6_8h_vs_P6_0h	Down	ENSG00000124191.17	-0.777768	5.45107	0.000441721	0.0203687	10.3	16.92	TOX2	chr20	protein_coding	TOX high mobility group box family member 2
P6_8h_vs_P6_0h	Down	ENSG00000151503.12	-0.754322	6.23777	0.000442441	0.0203687	8.99	14.53	NCAPD3	chr11	protein_coding	non-SMC condensin II complex, subunit D3
P6_8h_vs_P6_0h	Down	ENSG00000002746.14	-1.33981	1.73028	0.000442871	0.0203687	0.18	0.44	HECW1	chr7	protein_coding	HECT, C2 and WW domain containing E3 ubiquitin protein ligase 1
P6_8h_vs_P6_0h	Down	ENSG00000135045.6	-0.859082	4.11914	0.000454822	0.0208864	5.06	8.8	C9orf40	chr9	protein_coding	chromosome 9 open reading frame 40
P6_8h_vs_P6_0h	Down	ENSG00000117877.10	-0.786668	5.19447	0.000471782	0.0215993	7.82	12.92	CD3EAP	chr19	protein_coding	CD3e molecule, epsilon associated protein
P6_8h_vs_P6_0h	Down	ENSG00000136811.16	-0.736248	7.0368	0.000475591	0.0217406	19.72	31.48	ODF2	chr9	protein_coding	outer dense fiber of sperm tails 2
P6_8h_vs_P6_0h	Down	ENSG00000137337.14	-0.760799	5.81484	0.000481739	0.0219882	5.15	8.37	MDC1	chr6	protein_coding	mediator of DNA-damage checkpoint 1
P6_8h_vs_P6_0h	Down	ENSG00000114019.14	-0.736276	6.93907	0.00048637	0.0221659	18.48	29.5	AMOTL2	chr3	protein_coding	angiomotin like 2
P6_8h_vs_P6_0h	Down	ENSG00000173917.10	-0.87844	3.83091	0.000487597	0.0221778	6.11	10.77	HOXB2	chr17	protein_coding	homeobox B2
P6_8h_vs_P6_0h	Down	ENSG00000127564.16	-0.942694	3.3526	0.000492656	0.0223508	2.4	4.42	PKMYT1	chr16	protein_coding	protein kinase, membrane associated tyrosine/threonine 1
P6_8h_vs_P6_0h	Down	ENSG00000125968.8	-0.805593	4.67657	0.000516537	0.0233638	14.43	24.17	ID1	chr20	protein_coding	inhibitor of DNA binding 1, dominant negative helix-loop-helix protein
P6_8h_vs_P6_0h	Down	ENSG00000137331.11	-0.745683	6.12039	0.000536228	0.024218	36.76	59.06	IER3	chr6	protein_coding	immediate early response 3
P6_8h_vs_P6_0h	Down	ENSG00000135763.9	-0.866568	3.91328	0.000550797	0.0248015	1.81	3.17	URB2	chr1	protein_coding	URB2 ribosome biogenesis 2 homolog (S. cerevisiae)
P6_8h_vs_P6_0h	Down	ENSG00000189114.6	-1.16247	2.24014	0.000565006	0.0253764	1.02	2.2	BLOC1S3	chr19	protein_coding	biogenesis of lysosomal organelles complex-1, subunit 3
P6_8h_vs_P6_0h	Down	ENSG00000177084.16	-0.759931	5.52402	0.000567443	0.025399	4.18	6.78	POLE	chr12	protein_coding	polymerase (DNA directed), epsilon, catalytic subunit
P6_8h_vs_P6_0h	Down	ENSG00000277443.1	-0.762651	5.48145	0.000575249	0.0257082	7.43	12.07	MARCKS	chr6	protein_coding	myristoylated alanine-rich protein kinase C substrate
P6_8h_vs_P6_0h	Down	ENSG00000161888.11	-0.759275	5.53447	0.000576061	0.0257082	14.25	23.11	SPC24	chr19	protein_coding	SPC24, NDC80 kinetochore complex component
P6_8h_vs_P6_0h	Down	ENSG00000119787.13	-0.760148	5.46293	0.000595644	0.0264644	8.12	13.18	ATL2	chr2	protein_coding	atlastin GTPase 2
P6_8h_vs_P6_0h	Down	ENSG00000143401.14	-0.715947	7.76246	0.000597309	0.0264992	44.43	69.93	ANP32E	chr1	protein_coding	acidic (leucine-rich) nuclear phosphoprotein 32 family, member E
P6_8h_vs_P6_0h	Down	ENSG00000170345.9	-1.77461	0.882266	0.000602715	0.0265433	0.25	0.84	FOS	chr14	protein_coding	FBJ murine osteosarcoma viral oncogene homolog
P6_8h_vs_P6_0h	Down	ENSG00000231290.5	-1.66031	0.907698	0.000602715	0.0265433	0.29	0.87	APCDD1L-AS1	chr20	processed_transcript	APCDD1L antisense RNA 1 (head to head)
P6_8h_vs_P6_0h	Down	ENSG00000273344.1	-1.66031	0.907698	0.000602715	0.0265433	0.36	1.09	PAXIP1-AS1	chr7	lincRNA	PAXIP1 antisense RNA 1 (head to head)
P6_8h_vs_P6_0h	Down	ENSG00000261701.6	-1.66031	0.907698	0.000602715	0.0265433	0.65	1.98	HPR	chr16	protein_coding	haptoglobin-related protein
P6_8h_vs_P6_0h	Down	ENSG00000103522.15	-1.94436	0.624193	0.000608709	0.0267598	0.11	0.41	IL21R	chr16	protein_coding	interleukin 21 receptor
P6_8h_vs_P6_0h	Down	ENSG00000169258.6	-1.02054	2.80057	0.000609576	0.0267598	1.03	2.01	GPRIN1	chr5	protein_coding	G protein regulated inducer of neurite outgrowth 1
P6_8h_vs_P6_0h	Down	ENSG00000110427.14	-0.759163	5.49325	0.000612087	0.0267991	2.62	4.25	KIAA1549L	chr11	protein_coding	KIAA1549-like
P6_8h_vs_P6_0h	Down	ENSG00000110713.15	-0.71831	7.1932	0.000629429	0.0275038	13.22	20.84	NUP98	chr11	protein_coding	nucleoporin 98kDa
P6_8h_vs_P6_0h	Down	ENSG00000183955.12	-0.719861	7.00948	0.000636779	0.0277188	29.75	46.96	SETD8	chr12	protein_coding	SET domain containing (lysine methyltransferase) 8
P6_8h_vs_P6_0h	Down	ENSG00000164087.7	-0.813008	4.38219	0.000665636	0.0286699	6.43	10.82	POC1A	chr3	protein_coding	POC1 centriolar protein A
P6_8h_vs_P6_0h	Down	ENSG00000142611.16	-6.64264	-0.902454	0.000667207	0.0286699	0	0.09	PRDM16	chr1	protein_coding	PR domain containing 16
P6_8h_vs_P6_0h	Down	ENSG00000121671.11	-1.00365	2.86823	0.000671389	0.0288084	1.05	2.02	CRY2	chr11	protein_coding	cryptochrome circadian clock 2
P6_8h_vs_P6_0h	Down	ENSG00000196923.13	-0.715195	7.1232	0.000673635	0.0288464	45.49	71.56	PDLIM7	chr5	protein_coding	PDZ and LIM domain 7 (enigma)
P6_8h_vs_P6_0h	Down	ENSG00000134531.9	-0.700285	9.93587	0.000675151	0.0288464	108.08	168.26	EMP1	chr12	protein_coding	epithelial membrane protein 1
P6_8h_vs_P6_0h	Down	ENSG00000253250.2	-1.28941	1.74439	0.0006773	0.0288972	2.01	4.72	C8orf88	chr8	protein_coding	chromosome 8 open reading frame 88
P6_8h_vs_P6_0h	Down	ENSG00000163297.16	-0.709839	7.5506	0.000684962	0.0289775	16.19	25.38	ANTXR2	chr4	protein_coding	anthrax toxin receptor 2
P6_8h_vs_P6_0h	Down	ENSG00000162545.5	-0.728709	6.16256	0.000699338	0.0294695	22.13	35.15	CAMK2N1	chr1	protein_coding	calcium/calmodulin-dependent protein kinase II inhibitor 1
P6_8h_vs_P6_0h	Down	ENSG00000173421.16	-1.49348	1.22977	0.000704966	0.0295529	0.27	0.74	CCDC36	chr3	protein_coding	coiled-coil domain containing 36
P6_8h_vs_P6_0h	Down	ENSG00000102974.14	-0.72508	6.32187	0.000705369	0.0295529	14.68	23.26	CTCF	chr16	protein_coding	CCCTC-binding factor (zinc finger protein)
P6_8h_vs_P6_0h	Down	ENSG00000144554.10	-0.753337	5.40361	0.000705441	0.0295529	3.84	6.2	FANCD2	chr3	protein_coding	Fanconi anemia, complementation group D2
P6_8h_vs_P6_0h	Down	ENSG00000132475.8	-0.703674	7.98913	0.000719277	0.0300906	63.37	98.89	H3F3B	chr17	protein_coding	H3 histone, family 3B (H3.3B)
P6_8h_vs_P6_0h	Down	ENSG00000249992.1	-0.946562	3.07696	0.000725038	0.0302895	3.01	5.56	TMEM158	chr3	protein_coding	transmembrane protein 158 (gene/pseudogene)
P6_8h_vs_P6_0h	Down	ENSG00000088305.18	-1.04696	2.59994	0.000729458	0.0303897	0.8	1.59	DNMT3B	chr20	protein_coding	DNA (cytosine-5-)-methyltransferase 3 beta
P6_8h_vs_P6_0h	Down	ENSG00000198055.10	-0.751434	5.35131	0.00073752	0.0306407	8.89	14.35	GRK6	chr5	protein_coding	G protein-coupled receptor kinase 6
P6_8h_vs_P6_0h	Down	ENSG00000094916.13	-0.701996	7.74415	0.000762998	0.0313956	13.22	20.61	CBX5	chr12	protein_coding	chromobox homolog 5
P6_8h_vs_P6_0h	Down	ENSG00000123610.4	-0.956884	3.00056	0.000793912	0.0324018	3.61	6.73	TNFAIP6	chr2	protein_coding	tumor necrosis factor, alpha-induced protein 6
P6_8h_vs_P6_0h	Down	ENSG00000123146.19	-0.760577	5.05143	0.000798485	0.0324382	6.77	10.99	ADGRE5	chr19	protein_coding	adhesion G protein-coupled receptor E5
P6_8h_vs_P6_0h	Down	ENSG00000196715.5	-0.726279	5.99855	0.000799666	0.0324382	7.83	12.41	VKORC1L1	chr7	protein_coding	vitamin K epoxide reductase complex, subunit 1-like 1
P6_8h_vs_P6_0h	Down	ENSG00000107672.14	-0.732655	5.69093	0.00081246	0.0328517	21.32	33.94	NSMCE4A	chr10	protein_coding	non-SMC element 4 homolog A (S. cerevisiae)
P6_8h_vs_P6_0h	Down	ENSG00000131153.8	-0.84952	3.80312	0.000814424	0.0328517	3.55	6.13	GINS2	chr16	protein_coding	GINS complex subunit 2 (Psf2 homolog)
P6_8h_vs_P6_0h	Down	ENSG00000140534.13	-0.813142	4.19176	0.000821721	0.0330435	1.87	3.14	TICRR	chr15	protein_coding	TOPBP1-interacting checkpoint and replication regulator
P6_8h_vs_P6_0h	Down	ENSG00000102554.13	-0.784047	4.6224	0.000824052	0.0330904	4.61	7.61	KLF5	chr13	protein_coding	Kruppel-like factor 5 (intestinal)
P6_8h_vs_P6_0h	Down	ENSG00000129484.13	-0.738508	5.5079	0.000825087	0.0330904	16.04	25.64	PARP2	chr14	protein_coding	poly (ADP-ribose) polymerase 2
P6_8h_vs_P6_0h	Down	ENSG00000135334.8	-0.752713	5.14164	0.000837852	0.0335576	15.14	24.45	AKIRIN2	chr6	protein_coding	akirin 2
P6_8h_vs_P6_0h	Down	ENSG00000149256.14	-0.817188	4.12969	0.000844863	0.0337458	0.86	1.46	TENM4	chr11	protein_coding	teneurin transmembrane protein 4
P6_8h_vs_P6_0h	Down	ENSG00000136928.4	-0.837203	3.90326	0.000845918	0.0337458	1.78	3.04	GABBR2	chr9	protein_coding	gamma-aminobutyric acid (GABA) B receptor, 2
P6_8h_vs_P6_0h	Down	ENSG00000112312.9	-0.717833	6.11375	0.000870816	0.0346014	36.95	58.24	GMNN	chr6	protein_coding	geminin, DNA replication inhibitor
P6_8h_vs_P6_0h	Down	ENSG00000040199.18	-0.778888	4.62429	0.000891501	0.0352371	1.9	3.12	PHLPP2	chr16	protein_coding	PH domain and leucine rich repeat protein phosphatase 2
P6_8h_vs_P6_0h	Down	ENSG00000163002.12	-0.86206	3.61097	0.000895821	0.0353614	4.45	7.74	NUP35	chr2	protein_coding	nucleoporin 35kDa
P6_8h_vs_P6_0h	Down	ENSG00000175505.10	-1.03372	2.56751	0.000897488	0.0353808	1.85	3.64	CLCF1	chr11	protein_coding	cardiotrophin-like cytokine factor 1
P6_8h_vs_P6_0h	Down	ENSG00000163507.13	-0.718251	5.99163	0.000909819	0.0357731	11.04	17.4	KIAA1524	chr3	protein_coding	KIAA1524
P6_8h_vs_P6_0h	Down	ENSG00000145819.15	-0.975504	2.88766	0.000915679	0.0359565	0.5	0.95	ARHGAP26	chr5	protein_coding	Rho GTPase activating protein 26
P6_8h_vs_P6_0h	Down	ENSG00000051180.16	-0.759257	4.90759	0.000919811	0.0360574	8.2	13.3	RAD51	chr15	protein_coding	RAD51 recombinase
P6_8h_vs_P6_0h	Down	ENSG00000185262.8	-0.74824	5.09571	0.000922552	0.0360574	13.59	21.88	UBALD2	chr17	protein_coding	UBA-like domain containing 2
P6_8h_vs_P6_0h	Down	ENSG00000136518.16	-0.69903	6.77808	0.000957276	0.0370578	41.19	64.08	ACTL6A	chr3	protein_coding	actin-like 6A
P6_8h_vs_P6_0h	Down	ENSG00000183671.12	-0.935739	3.05372	0.000964417	0.0372384	2.04	3.73	GPR1	chr2	protein_coding	G protein-coupled receptor 1
P6_8h_vs_P6_0h	Down	ENSG00000181938.13	-0.826791	3.89666	0.000983415	0.0378747	4.28	7.27	GINS3	chr16	protein_coding	GINS complex subunit 3 (Psf3 homolog)
P6_8h_vs_P6_0h	Down	ENSG00000177192.13	-0.773033	4.54161	0.00103049	0.0395359	3.36	5.51	PUS1	chr12	protein_coding	pseudouridylate synthase 1
P6_8h_vs_P6_0h	Down	ENSG00000205476.8	-1.50385	1.07729	0.00104138	0.0399028	0.06	0.16	CCDC85C	chr14	protein_coding	coiled-coil domain containing 85C
P6_8h_vs_P6_0h	Down	ENSG00000139629.15	-1.02102	2.55919	0.0010492	0.0401512	0.68	1.31	GALNT6	chr12	protein_coding	polypeptide N-acetylgalactosaminyltransferase 6
P6_8h_vs_P6_0h	Down	ENSG00000130669.17	-0.77803	4.44963	0.00105134	0.0401819	2.37	3.9	PAK4	chr19	protein_coding	p21 protein (Cdc42/Rac)-activated kinase 4
P6_8h_vs_P6_0h	Down	ENSG00000166881.9	-0.762258	4.64931	0.00106124	0.0405089	3.18	5.17	NEMP1	chr12	protein_coding	--
P6_8h_vs_P6_0h	Down	ENSG00000162692.10	-0.693828	6.61623	0.00108742	0.0412467	23.19	35.95	VCAM1	chr1	protein_coding	vascular cell adhesion molecule 1
P6_8h_vs_P6_0h	Down	ENSG00000171621.13	-0.829131	3.77136	0.00110245	0.041764	2.81	4.78	SPSB1	chr1	protein_coding	splA/ryanodine receptor domain and SOCS box containing 1
P6_8h_vs_P6_0h	Down	ENSG00000206535.7	-1.40125	1.30956	0.0011292	0.0426698	0.55	1.4	LNP1	chr3	protein_coding	leukemia NUP98 fusion partner 1
P6_8h_vs_P6_0h	Down	ENSG00000139318.7	-0.729033	5.20945	0.00113305	0.0427081	5.86	9.31	DUSP6	chr12	protein_coding	dual specificity phosphatase 6
P6_8h_vs_P6_0h	Down	ENSG00000105968.18	-0.693818	6.4024	0.00115543	0.043374	13.05	20.23	H2AFV	chr7	protein_coding	H2A histone family, member V
P6_8h_vs_P6_0h	Down	ENSG00000123136.14	-0.705449	5.91432	0.00115766	0.043374	28.19	44.05	DDX39A	chr19	protein_coding	DEAD (Asp-Glu-Ala-Asp) box polypeptide 39A
P6_8h_vs_P6_0h	Down	ENSG00000272142.1	-2.25764	0.0992774	0.00117769	0.0440038	0.29	1.33	RP11-428J1.5	chr6	lincRNA	--
P6_8h_vs_P6_0h	Down	ENSG00000185070.10	-0.739179	4.92809	0.00117913	0.0440038	0.65	1.04	FLRT2	chr14	protein_coding	fibronectin leucine rich transmembrane protein 2
P6_8h_vs_P6_0h	Down	ENSG00000179242.15	-0.77947	4.24581	0.00119708	0.0443982	1.81	2.98	CDH4	chr20	protein_coding	cadherin 4, type 1, R-cadherin (retinal)
P6_8h_vs_P6_0h	Down	ENSG00000206190.11	-0.776918	4.25086	0.00124062	0.0457312	1.88	3.09	ATP10A	chr15	protein_coding	ATPase, class V, type 10A
P6_8h_vs_P6_0h	Down	ENSG00000138061.11	-0.670951	8.01913	0.00125073	0.0459348	35.02	53.42	CYP1B1	chr2	protein_coding	cytochrome P450, family 1, subfamily B, polypeptide 1
P6_8h_vs_P6_0h	Down	ENSG00000141994.15	-0.845444	3.57877	0.00125382	0.0459923	3.84	6.62	DUS3L	chr19	protein_coding	dihydrouridine synthase 3-like (S. cerevisiae)
P6_8h_vs_P6_0h	Down	ENSG00000280143.1	-0.889489	3.20769	0.00128202	0.0468554	1.15	2.05	AP000892.6	chr11	TEC	--
P6_8h_vs_P6_0h	Down	ENSG00000170989.8	-1.92606	0.457304	0.00128926	0.0470055	0.17	0.63	S1PR1	chr1	protein_coding	sphingosine-1-phosphate receptor 1
P6_8h_vs_P6_0h	Down	ENSG00000132185.16	-1.18728	1.85482	0.00130776	0.0476223	0.87	1.89	FCRLA	chr1	protein_coding	Fc receptor-like A
P6_8h_vs_P6_0h	Down	ENSG00000197594.11	-0.747784	4.64527	0.00131834	0.0479498	2.4	3.86	ENPP1	chr6	protein_coding	ectonucleotide pyrophosphatase/phosphodiesterase 1
P6_8h_vs_P6_0h	Down	ENSG00000076003.4	-0.677272	6.92759	0.0013263	0.0481226	24.06	36.87	MCM6	chr2	protein_coding	minichromosome maintenance complex component 6
P6_8h_vs_P6_0h	Down	ENSG00000026559.13	-0.690612	6.09514	0.00134355	0.0486898	22.68	35.08	KCNG1	chr20	protein_coding	potassium channel, voltage gated modifier subfamily G, member 1
P6_8h_vs_P6_0h	Down	ENSG00000180447.6	-0.851377	3.38429	0.00134797	0.0487911	2.5	4.32	GAS1	chr9	protein_coding	growth arrest-specific 1
P6_8h_vs_P6_0h	Down	ENSG00000238258.1	-0.996825	2.56712	0.00135262	0.0489007	4.76	9.12	RP11-342D11.2	chr10	antisense	--
P6_8h_vs_P6_0h	Down	ENSG00000144283.21	-0.693448	5.98977	0.00135947	0.0490895	7.84	12.15	PKP4	chr2	protein_coding	plakophilin 4
P6_8h_vs_P6_0h	Up	ENSG00000159388.5	3.49907	4.35226	6.35088e-35	1.91028e-30	13.19	1.12	BTG2	chr1	protein_coding	BTG family, member 2
P6_8h_vs_P6_0h	Up	ENSG00000124762.13	2.5111	8.34603	1.24443e-30	1.24771e-26	211.89	35.61	CDKN1A	chr6	protein_coding	cyclin-dependent kinase inhibitor 1A (p21, Cip1)
P6_8h_vs_P6_0h	Up	ENSG00000164070.11	3.04554	4.4835	9.92137e-30	5.9685e-26	3.41	0.4	HSPA4L	chr4	protein_coding	heat shock 70kDa protein 4-like
P6_8h_vs_P6_0h	Up	ENSG00000055163.18	3.80459	2.98236	2.66421e-25	1.14481e-21	2.01	0.14	CYFIP2	chr5	protein_coding	cytoplasmic FMR1 interacting protein 2
P6_8h_vs_P6_0h	Up	ENSG00000164938.13	2.496	4.50347	2.82028e-22	8.48313e-19	6.48	1.1	TP53INP1	chr8	protein_coding	tumor protein p53 inducible nuclear protein 1
P6_8h_vs_P6_0h	Up	ENSG00000135679.21	2.05119	7.87693	1.7007e-21	4.26296e-18	28.6	6.61	MDM2	chr12	protein_coding	MDM2 proto-oncogene, E3 ubiquitin protein ligase
P6_8h_vs_P6_0h	Up	ENSG00000161513.11	2.26505	4.87724	1.94064e-20	4.16947e-17	19.72	3.93	FDXR	chr17	protein_coding	ferredoxin reductase
P6_8h_vs_P6_0h	Up	ENSG00000130513.6	2.41579	4.25123	3.0095e-20	5.02905e-17	25.47	4.57	GDF15	chr19	protein_coding	growth differentiation factor 15
P6_8h_vs_P6_0h	Up	ENSG00000168497.4	2.99966	2.97951	2.8365e-19	4.49047e-16	4.09	0.49	SDPR	chr2	protein_coding	serum deprivation response
P6_8h_vs_P6_0h	Up	ENSG00000132274.15	1.98253	6.38763	4.58788e-19	6.57137e-16	42.87	10.39	TRIM22	chr11	protein_coding	tripartite motif containing 22
P6_8h_vs_P6_0h	Up	ENSG00000177106.14	2.35978	4.11998	5.18843e-19	7.09377e-16	7.48	1.39	EPS8L2	chr11	protein_coding	EPS8-like 2
P6_8h_vs_P6_0h	Up	ENSG00000275209.1	4.20952	2.08277	1.25818e-18	1.64542e-15	151.83	7.72	FP236383.4	chr21	miRNA	--
P6_8h_vs_P6_0h	Up	ENSG00000105327.15	2.37192	3.63635	4.41514e-17	4.02434e-14	9.45	1.75	BBC3	chr19	protein_coding	BCL2 binding component 3
P6_8h_vs_P6_0h	Up	ENSG00000143847.15	3.75702	1.88269	2.4559e-15	1.44845e-12	0.84	0.06	PPFIA4	chr1	protein_coding	protein tyrosine phosphatase, receptor type, f polypeptide (PTPRF), interacting protein (liprin), alpha 4
P6_8h_vs_P6_0h	Up	ENSG00000233695.2	3.63641	1.95727	2.63212e-15	1.52253e-12	0.93	0.07	GAS6-AS1	chr13	antisense	GAS6 antisense RNA 1
P6_8h_vs_P6_0h	Up	ENSG00000136114.15	2.00191	4.09827	1.4174e-14	7.89519e-12	7.8	1.86	THSD1	chr13	protein_coding	thrombospondin, type I, domain containing 1
P6_8h_vs_P6_0h	Up	ENSG00000149485.16	1.60691	7.93421	3.73049e-14	1.96859e-11	44.72	14.07	FADS1	chr11	protein_coding	fatty acid desaturase 1
P6_8h_vs_P6_0h	Up	ENSG00000265972.5	1.61078	7.51065	4.28095e-14	2.18248e-11	82.08	25.75	TXNIP	chr1	protein_coding	thioredoxin interacting protein
P6_8h_vs_P6_0h	Up	ENSG00000176531.10	2.82442	2.20385	4.24271e-13	1.82309e-10	2.03	0.27	PHLDB3	chr19	protein_coding	pleckstrin homology-like domain, family B, member 3
P6_8h_vs_P6_0h	Up	ENSG00000173230.15	1.55266	7.00831	4.59214e-13	1.91843e-10	16.37	5.35	GOLGB1	chr3	protein_coding	golgin B1
P6_8h_vs_P6_0h	Up	ENSG00000114268.11	2.3152	2.83316	5.37795e-13	2.21594e-10	3.11	0.6	PFKFB4	chr3	protein_coding	6-phosphofructo-2-kinase/fructose-2,6-biphosphatase 4
P6_8h_vs_P6_0h	Up	ENSG00000076641.4	1.63568	5.13614	1.78185e-12	6.69953e-10	4.74	1.46	PAG1	chr8	protein_coding	phosphoprotein membrane anchor with glycosphingolipid microdomains 1
P6_8h_vs_P6_0h	Up	ENSG00000162643.12	1.95997	3.52959	2.47374e-12	9.18611e-10	5.45	1.34	WDR63	chr1	protein_coding	WD repeat domain 63
P6_8h_vs_P6_0h	Up	ENSG00000148175.12	1.52685	6.35286	2.90773e-12	1.06661e-09	36.39	12.1	STOM	chr9	protein_coding	stomatin
P6_8h_vs_P6_0h	Up	ENSG00000170836.11	1.58139	5.31931	4.72902e-12	1.69338e-09	11.91	3.81	PPM1D	chr17	protein_coding	protein phosphatase, Mg2+/Mn2+ dependent, 1D
P6_8h_vs_P6_0h	Up	ENSG00000069020.18	1.61285	4.96706	5.60392e-12	1.98306e-09	3.53	1.11	MAST4	chr5	protein_coding	microtubule associated serine/threonine kinase family member 4
P6_8h_vs_P6_0h	Up	ENSG00000173535.13	2.96524	1.80697	1.53056e-11	5.0041e-09	2.3	0.28	TNFRSF10C	chr8	protein_coding	tumor necrosis factor receptor superfamily, member 10c, decoy without an intracellular domain
P6_8h_vs_P6_0h	Up	ENSG00000245532.5	1.41619	8.45177	1.64433e-11	5.31825e-09	21.49	7.71	NEAT1	chr11	lincRNA	nuclear paraspeckle assembly transcript 1 (non-protein coding)
P6_8h_vs_P6_0h	Up	ENSG00000135968.19	1.45351	6.27283	3.0348e-11	9.60881e-09	14.41	5.04	GCC2	chr2	protein_coding	GRIP and coiled-coil domain containing 2
P6_8h_vs_P6_0h	Up	ENSG00000107890.16	1.65098	4.23784	3.56919e-11	1.10678e-08	3.94	1.2	ANKRD26	chr10	protein_coding	ankyrin repeat domain 26
P6_8h_vs_P6_0h	Up	ENSG00000174307.6	1.44609	6.24576	3.73647e-11	1.14683e-08	39.53	13.9	PHLDA3	chr1	protein_coding	pleckstrin homology-like domain, family A, member 3
P6_8h_vs_P6_0h	Up	ENSG00000009413.15	1.47701	5.4825	6.47825e-11	1.96828e-08	5.6	1.93	REV3L	chr6	protein_coding	REV3-like, polymerase (DNA directed), zeta, catalytic subunit
P6_8h_vs_P6_0h	Up	ENSG00000048392.11	1.41948	6.34943	7.36888e-11	2.17302e-08	22.11	7.92	RRM2B	chr8	protein_coding	ribonucleotide reductase M2 B (TP53 inducible)
P6_8h_vs_P6_0h	Up	ENSG00000111674.8	1.57605	4.32596	1.82058e-10	5.16614e-08	9.06	2.91	ENO2	chr12	protein_coding	enolase 2 (gamma, neuronal)
P6_8h_vs_P6_0h	Up	ENSG00000176171.11	1.34044	7.87769	2.06259e-10	5.7445e-08	113.16	42.81	BNIP3	chr10	protein_coding	BCL2/adenovirus E1B 19kDa interacting protein 3
P6_8h_vs_P6_0h	Up	ENSG00000182752.9	1.35216	6.97753	2.41358e-10	6.66038e-08	15.86	5.95	PAPPA	chr9	protein_coding	pregnancy-associated plasma protein A, pappalysin 1
P6_8h_vs_P6_0h	Up	ENSG00000185567.6	1.39283	6.02382	2.4475e-10	6.69257e-08	4.93	1.8	AHNAK2	chr14	protein_coding	AHNAK nucleoprotein 2
P6_8h_vs_P6_0h	Up	ENSG00000196693.14	1.73255	3.35375	5.8287e-10	1.53791e-07	2.49	0.72	ZNF33B	chr10	protein_coding	zinc finger protein 33B
P6_8h_vs_P6_0h	Up	ENSG00000127914.16	1.44544	4.91813	6.38379e-10	1.66972e-07	2.86	1.01	AKAP9	chr7	protein_coding	A kinase (PRKA) anchor protein 9
P6_8h_vs_P6_0h	Up	ENSG00000069712.10	2.76391	1.63704	9.65857e-10	2.50448e-07	1.09	0.15	KIAA1107	chr1	protein_coding	KIAA1107
P6_8h_vs_P6_0h	Up	ENSG00000029534.19	1.71417	3.29743	1.2542e-09	3.22436e-07	1.54	0.45	ANK1	chr8	protein_coding	ankyrin 1, erythrocytic
P6_8h_vs_P6_0h	Up	ENSG00000163071.10	1.55627	3.97001	1.30663e-09	3.32844e-07	5.06	1.65	SPATA18	chr4	protein_coding	spermatogenesis associated 18
P6_8h_vs_P6_0h	Up	ENSG00000225511.6	2.61265	1.7398	1.31681e-09	3.32844e-07	1.48	0.23	LINC00475	chr9	lincRNA	long intergenic non-protein coding RNA 475
P6_8h_vs_P6_0h	Up	ENSG00000204219.9	1.75129	3.16656	1.61593e-09	4.05047e-07	5.26	1.5	TCEA3	chr1	protein_coding	transcription elongation factor A (SII), 3
P6_8h_vs_P6_0h	Up	ENSG00000152229.18	1.54573	3.91167	2.07457e-09	5.01719e-07	7.11	2.33	PSTPIP2	chr18	protein_coding	proline-serine-threonine phosphatase interacting protein 2
P6_8h_vs_P6_0h	Up	ENSG00000164237.8	1.40265	4.79286	2.39958e-09	5.59511e-07	16.46	5.96	CMBL	chr5	protein_coding	carboxymethylenebutenolidase homolog (Pseudomonas)
P6_8h_vs_P6_0h	Up	ENSG00000108381.10	2.85761	1.44284	4.09275e-09	9.18701e-07	0.78	0.1	ASPA	chr17	protein_coding	aspartoacylase
P6_8h_vs_P6_0h	Up	ENSG00000082438.15	1.96775	2.42616	5.80623e-09	1.27479e-06	0.82	0.2	COBLL1	chr2	protein_coding	cordon-bleu WH2 repeat protein-like 1
P6_8h_vs_P6_0h	Up	ENSG00000163947.11	1.63307	3.27884	6.70871e-09	1.44137e-06	2.59	0.8	ARHGEF3	chr3	protein_coding	Rho guanine nucleotide exchange factor (GEF) 3
P6_8h_vs_P6_0h	Up	ENSG00000196739.14	1.44584	4.14958	7.78207e-09	1.64843e-06	3.18	1.12	COL27A1	chr9	protein_coding	collagen, type XXVII, alpha 1
P6_8h_vs_P6_0h	Up	ENSG00000041353.9	1.25549	5.99306	1.05564e-08	2.18983e-06	11.82	4.74	RAB27B	chr18	protein_coding	RAB27B, member RAS oncogene family
P6_8h_vs_P6_0h	Up	ENSG00000247095.2	2.63203	1.52774	1.12556e-08	2.31889e-06	1.97	0.3	MIR210HG	chr11	lincRNA	MIR210 host gene
P6_8h_vs_P6_0h	Up	ENSG00000080546.13	1.31691	4.87347	1.64509e-08	3.34342e-06	10.14	3.9	SESN1	chr6	protein_coding	sestrin 1
P6_8h_vs_P6_0h	Up	ENSG00000172667.10	1.21463	6.53767	1.72804e-08	3.44223e-06	13.07	5.4	ZMAT3	chr3	protein_coding	zinc finger, matrin-type 3
P6_8h_vs_P6_0h	Up	ENSG00000167196.13	1.2538	5.53899	1.9853e-08	3.90299e-06	5.54	2.22	FBXO22	chr15	protein_coding	F-box protein 22
P6_8h_vs_P6_0h	Up	ENSG00000099849.14	4.88431	0.39256	2.01468e-08	3.93503e-06	0.95	0.03	RASSF7	chr11	protein_coding	Ras association (RalGDS/AF-6) domain family (N-terminal) member 7
P6_8h_vs_P6_0h	Up	ENSG00000197852.9	1.3536	4.43934	2.19818e-08	4.23841e-06	4.88	1.83	FAM212B	chr1	protein_coding	family with sequence similarity 212, member B
P6_8h_vs_P6_0h	Up	ENSG00000112773.15	1.22725	5.73074	2.93425e-08	5.58604e-06	12.44	5.09	FAM46A	chr6	protein_coding	family with sequence similarity 46, member A
P6_8h_vs_P6_0h	Up	ENSG00000026103.19	1.21539	5.92503	3.0869e-08	5.76714e-06	30.06	12.4	FAS	chr10	protein_coding	Fas cell surface death receptor
P6_8h_vs_P6_0h	Up	ENSG00000197603.13	1.23874	5.53917	3.11853e-08	5.79027e-06	5.56	2.26	C5orf42	chr5	protein_coding	chromosome 5 open reading frame 42
P6_8h_vs_P6_0h	Up	ENSG00000164125.15	1.20028	6.21776	3.29375e-08	6.02266e-06	13.42	5.6	FAM198B	chr4	protein_coding	family with sequence similarity 198, member B
P6_8h_vs_P6_0h	Up	ENSG00000177200.15	1.17919	6.78709	3.30376e-08	6.02266e-06	11.06	4.68	CHD9	chr16	protein_coding	chromodomain helicase DNA binding protein 9
P6_8h_vs_P6_0h	Up	ENSG00000125965.8	1.38847	4.03371	3.44549e-08	6.24319e-06	8.53	3.12	GDF5	chr20	protein_coding	growth differentiation factor 5
P6_8h_vs_P6_0h	Up	ENSG00000131669.9	1.48232	3.5502	3.58971e-08	6.42707e-06	12.78	4.38	NINJ1	chr9	protein_coding	ninjurin 1
P6_8h_vs_P6_0h	Up	ENSG00000172831.11	1.23338	5.38116	4.28911e-08	7.58895e-06	14.2	5.78	CES2	chr16	protein_coding	carboxylesterase 2
P6_8h_vs_P6_0h	Up	ENSG00000102189.16	1.1694	6.64577	4.67654e-08	8.18223e-06	13.47	5.74	EEA1	chr12	protein_coding	early endosome antigen 1
P6_8h_vs_P6_0h	Up	ENSG00000196562.14	1.49272	3.45846	4.95981e-08	8.47648e-06	3.11	1.06	SULF2	chr20	protein_coding	sulfatase 2
P6_8h_vs_P6_0h	Up	ENSG00000091592.15	1.32931	4.29522	5.38245e-08	9.09543e-06	4.37	1.67	NLRP1	chr17	protein_coding	NLR family, pyrin domain containing 1
P6_8h_vs_P6_0h	Up	ENSG00000146278.10	1.27561	4.72794	5.67689e-08	9.5394e-06	11.98	4.74	PNRC1	chr6	protein_coding	proline-rich nuclear receptor coactivator 1
P6_8h_vs_P6_0h	Up	ENSG00000157873.17	1.8179	2.35535	8.65966e-08	1.4004e-05	3.86	1.05	TNFRSF14	chr1	protein_coding	tumor necrosis factor receptor superfamily, member 14
P6_8h_vs_P6_0h	Up	ENSG00000078237.5	1.2343	4.93915	9.2208e-08	1.47528e-05	14.8	6.02	TIGAR	chr12	protein_coding	TP53 induced glycolysis regulatory phosphatase
P6_8h_vs_P6_0h	Up	ENSG00000205129.8	7.71983	0.0266548	1.26331e-07	1.99996e-05	1.48	0	C4orf47	chr4	protein_coding	chromosome 4 open reading frame 47
P6_8h_vs_P6_0h	Up	ENSG00000171444.17	1.39299	3.63727	1.40896e-07	2.20701e-05	1.75	0.64	MCC	chr5	protein_coding	mutated in colorectal cancers
P6_8h_vs_P6_0h	Up	ENSG00000023445.13	1.36747	3.78211	1.43668e-07	2.22752e-05	2.73	1.01	BIRC3	chr11	protein_coding	baculoviral IAP repeat containing 3
P6_8h_vs_P6_0h	Up	ENSG00000144674.16	1.11745	6.78914	1.58529e-07	2.43286e-05	18.5	8.17	GOLGA4	chr3	protein_coding	golgin A4
P6_8h_vs_P6_0h	Up	ENSG00000145632.14	1.14934	5.8465	1.71392e-07	2.59008e-05	25.68	11.09	PLK2	chr5	protein_coding	polo-like kinase 2
P6_8h_vs_P6_0h	Up	ENSG00000151640.12	1.78141	2.3277	1.74898e-07	2.61159e-05	2.66	0.74	DPYSL4	chr10	protein_coding	dihydropyrimidinase-like 4
P6_8h_vs_P6_0h	Up	ENSG00000164114.18	1.17034	5.33337	2.06383e-07	3.05803e-05	6.89	2.93	MAP9	chr4	protein_coding	microtubule-associated protein 9
P6_8h_vs_P6_0h	Up	ENSG00000132879.13	2.62463	1.09298	2.09998e-07	3.09634e-05	0.93	0.14	FBXO44	chr1	protein_coding	F-box protein 44
P6_8h_vs_P6_0h	Up	ENSG00000162433.14	1.15126	5.63386	2.12422e-07	3.1168e-05	9.01	3.88	AK4	chr1	protein_coding	adenylate kinase 4
P6_8h_vs_P6_0h	Up	ENSG00000138433.15	1.14694	5.59522	2.51357e-07	3.67017e-05	33.21	14.37	CIR1	chr2	protein_coding	corepressor interacting with RBPJ, 1
P6_8h_vs_P6_0h	Up	ENSG00000090238.11	1.45216	3.2659	2.66731e-07	3.85473e-05	4.5	1.58	YPEL3	chr16	protein_coding	yippee-like 3 (Drosophila)
P6_8h_vs_P6_0h	Up	ENSG00000130517.13	1.56099	2.84567	2.67841e-07	3.85473e-05	1.38	0.45	PGPEP1	chr19	protein_coding	pyroglutamyl-peptidase I
P6_8h_vs_P6_0h	Up	ENSG00000204186.7	1.30479	3.9298	2.73365e-07	3.91551e-05	2	0.77	ZDBF2	chr2	protein_coding	zinc finger, DBF-type containing 2
P6_8h_vs_P6_0h	Up	ENSG00000137752.22	1.56216	2.81912	3.09704e-07	4.41497e-05	3.72	1.2	CASP1	chr11	protein_coding	caspase 1, apoptosis-related cysteine peptidase
P6_8h_vs_P6_0h	Up	ENSG00000136531.13	3.48723	0.530952	3.36881e-07	4.77974e-05	0.26	0.02	SCN2A	chr2	protein_coding	sodium channel, voltage gated, type II alpha subunit
P6_8h_vs_P6_0h	Up	ENSG00000175105.5	1.21488	4.5379	3.72733e-07	5.26359e-05	6.24	2.58	ZNF654	chr3	protein_coding	zinc finger protein 654
P6_8h_vs_P6_0h	Up	ENSG00000154767.14	1.09162	6.44762	3.98567e-07	5.60209e-05	29.74	13.37	XPC	chr3	protein_coding	xeroderma pigmentosum, complementation group C
P6_8h_vs_P6_0h	Up	ENSG00000152582.12	1.61269	2.64829	4.24926e-07	5.89002e-05	0.95	0.3	SPEF2	chr5	protein_coding	sperm flagellar 2
P6_8h_vs_P6_0h	Up	ENSG00000100815.12	1.10059	6.06814	4.37617e-07	6.01054e-05	8.78	3.92	TRIP11	chr14	protein_coding	thyroid hormone receptor interactor 11
P6_8h_vs_P6_0h	Up	ENSG00000135338.13	1.32729	3.70118	4.52506e-07	6.1588e-05	2.96	1.13	LCA5	chr6	protein_coding	Leber congenital amaurosis 5
P6_8h_vs_P6_0h	Up	ENSG00000165072.9	1.81361	2.11511	5.31744e-07	7.07714e-05	1.73	0.47	MAMDC2	chr9	protein_coding	MAM domain containing 2
P6_8h_vs_P6_0h	Up	ENSG00000180596.7	3.44784	0.498084	5.49458e-07	7.2171e-05	2.68	0.23	HIST1H2BC	chr6	protein_coding	histone cluster 1, H2bc
P6_8h_vs_P6_0h	Up	ENSG00000196576.14	1.04557	8.10351	5.69286e-07	7.38482e-05	55.64	25.83	PLXNB2	chr22	protein_coding	plexin B2
P6_8h_vs_P6_0h	Up	ENSG00000109452.12	1.15007	4.96463	6.07284e-07	7.8062e-05	3.47	1.5	INPP4B	chr4	protein_coding	inositol polyphosphate-4-phosphatase, type II, 105kDa
P6_8h_vs_P6_0h	Up	ENSG00000075407.17	1.12072	5.3269	6.13043e-07	7.84669e-05	5.71	2.51	ZNF37A	chr10	protein_coding	zinc finger protein 37A
P6_8h_vs_P6_0h	Up	ENSG00000141232.4	1.27535	3.86337	6.42297e-07	8.15175e-05	7.8	3.09	TOB1	chr17	protein_coding	transducer of ERBB2, 1
P6_8h_vs_P6_0h	Up	ENSG00000179152.18	1.15708	4.81935	6.61709e-07	8.34753e-05	6.8	2.92	TCAIM	chr3	protein_coding	T cell activation inhibitor, mitochondrial
P6_8h_vs_P6_0h	Up	ENSG00000032219.18	1.17862	4.58842	6.63273e-07	8.34753e-05	5.05	2.14	ARID4A	chr14	protein_coding	AT rich interactive domain 4A (RBP1-like)
P6_8h_vs_P6_0h	Up	ENSG00000250337.5	3.83575	0.320262	7.59982e-07	9.48526e-05	0.75	0.05	LINC01021	chr5	lincRNA	long intergenic non-protein coding RNA 1021
P6_8h_vs_P6_0h	Up	ENSG00000104765.14	1.05047	6.79511	7.99727e-07	9.8586e-05	36.99	17.11	BNIP3L	chr8	protein_coding	BCL2/adenovirus E1B 19kDa interacting protein 3-like
P6_8h_vs_P6_0h	Up	ENSG00000118482.11	1.05108	6.63536	8.5987e-07	0.000105138	14.31	6.62	PHF3	chr6	protein_coding	PHD finger protein 3
P6_8h_vs_P6_0h	Up	ENSG00000137463.4	2.18531	1.49696	8.87274e-07	0.000107614	3.15	0.66	MGARP	chr4	protein_coding	mitochondria-localized glutamic acid-rich protein
P6_8h_vs_P6_0h	Up	ENSG00000113522.13	1.03532	7.09576	9.93748e-07	0.000120044	21.24	9.93	RAD50	chr5	protein_coding	RAD50 homolog (S. cerevisiae)
P6_8h_vs_P6_0h	Up	ENSG00000136542.8	1.03863	6.76374	1.07306e-06	0.000128082	22.73	10.6	GALNT5	chr2	protein_coding	polypeptide N-acetylgalactosaminyltransferase 5
P6_8h_vs_P6_0h	Up	ENSG00000011405.13	1.07817	5.65278	1.12811e-06	0.000133871	7.95	3.61	PIK3C2A	chr11	protein_coding	phosphatidylinositol-4-phosphate 3-kinase, catalytic subunit type 2 alpha
P6_8h_vs_P6_0h	Up	ENSG00000170379.19	2.07652	1.59445	1.13046e-06	0.000133871	0.69	0.16	TCAF2	chr7	protein_coding	TRPM8 channel-associated factor 2
P6_8h_vs_P6_0h	Up	ENSG00000165507.8	1.57512	2.55522	1.30846e-06	0.000153739	3.89	1.25	C10orf10	chr10	protein_coding	chromosome 10 open reading frame 10
P6_8h_vs_P6_0h	Up	ENSG00000175265.17	1.15323	4.47397	1.33455e-06	0.000156194	6.08	2.62	GOLGA8A	chr15	protein_coding	golgin A8 family, member A
P6_8h_vs_P6_0h	Up	ENSG00000125629.14	1.15371	4.43066	1.52746e-06	0.000176032	10.96	4.72	INSIG2	chr2	protein_coding	insulin induced gene 2
P6_8h_vs_P6_0h	Up	ENSG00000145734.18	1.02263	6.67897	1.62363e-06	0.00018536	11.9	5.61	BDP1	chr5	protein_coding	B double prime 1, subunit of RNA polymerase III transcription initiation factor IIIB
P6_8h_vs_P6_0h	Up	ENSG00000028277.20	1.90851	1.77169	1.62689e-06	0.00018536	0.68	0.17	POU2F2	chr19	protein_coding	POU class 2 homeobox 2
P6_8h_vs_P6_0h	Up	ENSG00000197044.10	1.54034	2.59518	1.66646e-06	0.000189152	1.94	0.64	ZNF441	chr19	protein_coding	zinc finger protein 441
P6_8h_vs_P6_0h	Up	ENSG00000197969.11	1.11693	4.76335	1.71174e-06	0.000193562	2.05	0.9	VPS13A	chr9	protein_coding	vacuolar protein sorting 13 homolog A (S. cerevisiae)
P6_8h_vs_P6_0h	Up	ENSG00000196072.11	1.06907	5.38994	1.7943e-06	0.000202137	19.01	8.68	BLOC1S2	chr10	protein_coding	biogenesis of lysosomal organelles complex-1, subunit 2
P6_8h_vs_P6_0h	Up	ENSG00000151914.17	0.993121	8.59222	1.82245e-06	0.000204542	15.78	7.6	DST	chr6	protein_coding	dystonin
P6_8h_vs_P6_0h	Up	ENSG00000197093.10	3.74303	0.242932	2.1476e-06	0.000238367	0.73	0.05	GAL3ST4	chr7	protein_coding	galactose-3-O-sulfotransferase 4
P6_8h_vs_P6_0h	Up	ENSG00000168621.14	3.04689	0.531966	2.4095e-06	0.000263547	0.53	0.06	GDNF	chr5	protein_coding	glial cell derived neurotrophic factor
P6_8h_vs_P6_0h	Up	ENSG00000130684.13	1.12486	4.50385	2.4263e-06	0.000264423	8.03	3.53	ZNF337	chr20	protein_coding	zinc finger protein 337
P6_8h_vs_P6_0h	Up	ENSG00000047346.12	1.18063	4.0127	2.7454e-06	0.000293875	2.93	1.24	FAM214A	chr15	protein_coding	family with sequence similarity 214, member A
P6_8h_vs_P6_0h	Up	ENSG00000184898.6	1.11608	4.44858	3.01396e-06	0.000321478	6.05	2.67	RBM43	chr2	protein_coding	RNA binding motif protein 43
P6_8h_vs_P6_0h	Up	ENSG00000187240.13	1.04674	5.34541	3.09138e-06	0.000327414	3.83	1.78	DYNC2H1	chr11	protein_coding	dynein, cytoplasmic 2, heavy chain 1
P6_8h_vs_P6_0h	Up	ENSG00000204580.11	1.4077	2.81384	3.28491e-06	0.000346691	1.8	0.65	DDR1	chr6	protein_coding	discoidin domain receptor tyrosine kinase 1
P6_8h_vs_P6_0h	Up	ENSG00000114857.17	0.987554	6.804	3.3809e-06	0.000355574	18.51	8.94	NKTR	chr3	protein_coding	natural killer cell triggering receptor
P6_8h_vs_P6_0h	Up	ENSG00000215105.4	1.77829	1.86622	3.40609e-06	0.000356974	0.86	0.24	TTC3P1	chrX	processed_pseudogene	tetratricopeptide repeat domain 3 pseudogene 1
P6_8h_vs_P6_0h	Up	ENSG00000203965.12	1.49726	2.53158	3.58408e-06	0.000374324	3.46	1.17	EFCAB7	chr1	protein_coding	EF-hand calcium binding domain 7
P6_8h_vs_P6_0h	Up	ENSG00000117616.17	1.00879	5.93999	3.74322e-06	0.000389593	30.47	14.51	RSRP1	chr1	protein_coding	arginine/serine-rich protein 1
P6_8h_vs_P6_0h	Up	ENSG00000152256.13	1.04202	5.25395	3.80977e-06	0.000394625	3.45	1.6	PDK1	chr2	protein_coding	pyruvate dehydrogenase kinase, isozyme 1
P6_8h_vs_P6_0h	Up	ENSG00000162849.15	1.22992	3.50773	4.2316e-06	0.00042856	1.1	0.45	KIF26B	chr1	protein_coding	kinesin family member 26B
P6_8h_vs_P6_0h	Up	ENSG00000198707.14	1.04844	5.07262	4.30058e-06	0.000432632	4.75	2.2	CEP290	chr12	protein_coding	centrosomal protein 290kDa
P6_8h_vs_P6_0h	Up	ENSG00000131080.14	1.19131	3.74568	4.33885e-06	0.000433582	4.95	2.08	EDA2R	chrX	protein_coding	ectodysplasin A2 receptor
P6_8h_vs_P6_0h	Up	ENSG00000185924.6	2.02163	1.46408	4.98127e-06	0.000496131	1.11	0.26	RTN4RL1	chr17	protein_coding	reticulon 4 receptor-like 1
P6_8h_vs_P6_0h	Up	ENSG00000127663.14	1.02615	5.23538	5.29996e-06	0.00052613	6.5	3.06	KDM4B	chr19	protein_coding	lysine (K)-specific demethylase 4B
P6_8h_vs_P6_0h	Up	ENSG00000164342.12	1.38685	2.77309	5.47642e-06	0.000540083	1.49	0.55	TLR3	chr4	protein_coding	toll-like receptor 3
P6_8h_vs_P6_0h	Up	ENSG00000166592.11	2.28421	0.979557	6.22296e-06	0.000603808	1.84	0.36	RRAD	chr16	protein_coding	Ras-related associated with diabetes
P6_8h_vs_P6_0h	Up	ENSG00000277639.1	2.47951	0.800706	6.24409e-06	0.00060391	2.26	0.38	RP11-295M3.4	chr16	lincRNA	--
P6_8h_vs_P6_0h	Up	ENSG00000214193.9	1.81556	1.70149	6.79901e-06	0.000651297	1.81	0.49	SH3D21	chr1	protein_coding	SH3 domain containing 21
P6_8h_vs_P6_0h	Up	ENSG00000182253.14	1.28871	3.05041	7.1963e-06	0.000687166	1.42	0.56	SYNM	chr15	protein_coding	synemin, intermediate filament protein
P6_8h_vs_P6_0h	Up	ENSG00000173926.5	1.52385	2.26241	7.49952e-06	0.000713855	1.49	0.49	2017-03-03	chr5	protein_coding	membrane-associated ring finger (C3HC4) 3, E3 ubiquitin protein ligase
P6_8h_vs_P6_0h	Up	ENSG00000113328.18	0.946389	6.91016	8.00181e-06	0.000747473	61.52	30.59	CCNG1	chr5	protein_coding	cyclin G1
P6_8h_vs_P6_0h	Up	ENSG00000137942.16	0.969566	6.03474	8.35619e-06	0.000773372	15.08	7.38	FNBP1L	chr1	protein_coding	formin binding protein 1-like
P6_8h_vs_P6_0h	Up	ENSG00000170153.10	1.30231	2.93117	8.68673e-06	0.000796611	0.96	0.37	RNF150	chr4	protein_coding	ring finger protein 150
P6_8h_vs_P6_0h	Up	ENSG00000134982.16	1.00382	5.18828	8.92787e-06	0.000813762	4.31	2.06	APC	chr5	protein_coding	adenomatous polyposis coli
P6_8h_vs_P6_0h	Up	ENSG00000228451.3	1.57169	2.12784	9.01951e-06	0.000819631	1.91	0.62	SDAD1P1	chr8	transcribed_processed_pseudogene	SDA1 domain containing 1 pseudogene 1
P6_8h_vs_P6_0h	Up	ENSG00000189180.15	1.05505	4.51094	9.06027e-06	0.000820855	4.08	1.88	ZNF33A	chr10	protein_coding	zinc finger protein 33A
P6_8h_vs_P6_0h	Up	ENSG00000143669.13	1.02805	4.84587	9.25003e-06	0.000835531	2.74	1.29	LYST	chr1	protein_coding	lysosomal trafficking regulator
P6_8h_vs_P6_0h	Up	ENSG00000075292.18	0.945317	6.51687	9.76294e-06	0.000875249	14.88	7.4	ZNF638	chr2	protein_coding	zinc finger protein 638
P6_8h_vs_P6_0h	Up	ENSG00000165813.16	1.03544	4.69092	9.92725e-06	0.000886058	3.95	1.85	CCDC186	chr10	protein_coding	coiled-coil domain containing 186
P6_8h_vs_P6_0h	Up	ENSG00000261487.1	1.92924	1.48164	1.00223e-05	0.000891891	3.06	0.76	AC135048.13	chr16	processed_transcript	--
P6_8h_vs_P6_0h	Up	ENSG00000083097.14	1.1095	3.91323	1.07959e-05	0.000949566	2.37	1.05	DOPEY1	chr6	protein_coding	dopey family member 1
P6_8h_vs_P6_0h	Up	ENSG00000198105.11	1.14521	3.71405	1.07966e-05	0.000949566	2.84	1.23	ZNF248	chr10	protein_coding	zinc finger protein 248
P6_8h_vs_P6_0h	Up	ENSG00000023287.12	0.969301	5.6072	1.19896e-05	0.00104532	9.32	4.56	RB1CC1	chr8	protein_coding	RB1-inducible coiled-coil 1
P6_8h_vs_P6_0h	Up	ENSG00000168016.13	1.10754	3.89105	1.20446e-05	0.00104708	1.84	0.82	TRANK1	chr3	protein_coding	tetratricopeptide repeat and ankyrin repeat containing 1
P6_8h_vs_P6_0h	Up	ENSG00000275074.1	1.66482	1.8409	1.33242e-05	0.00114836	2.86	0.86	NUDT18	chr8	protein_coding	nudix (nucleoside diphosphate linked moiety X)-type motif 18
P6_8h_vs_P6_0h	Up	ENSG00000065357.19	1.031	4.52778	1.35096e-05	0.00116102	9.39	4.4	DGKA	chr12	protein_coding	diacylglycerol kinase, alpha 80kDa
P6_8h_vs_P6_0h	Up	ENSG00000184584.12	1.11983	3.76753	1.36482e-05	0.00116479	10.01	4.41	TMEM173	chr5	protein_coding	transmembrane protein 173
P6_8h_vs_P6_0h	Up	ENSG00000119938.8	1.0722	4.09944	1.43618e-05	0.00121687	8.77	3.99	PPP1R3C	chr10	protein_coding	protein phosphatase 1, regulatory subunit 3C
P6_8h_vs_P6_0h	Up	ENSG00000168300.13	1.01784	4.57648	1.59977e-05	0.00134038	5.56	2.63	PCMTD1	chr8	protein_coding	protein-L-isoaspartate (D-aspartate) O-methyltransferase domain containing 1
P6_8h_vs_P6_0h	Up	ENSG00000196586.13	0.91692	6.68588	1.64368e-05	0.00136953	14.86	7.54	MYO6	chr6	protein_coding	myosin VI
P6_8h_vs_P6_0h	Up	ENSG00000137414.5	1.0668	4.06874	1.7397e-05	0.00143365	4.63	2.12	FAM8A1	chr6	protein_coding	family with sequence similarity 8, member A1
P6_8h_vs_P6_0h	Up	ENSG00000118432.12	0.902544	7.17513	1.8589e-05	0.00151528	29.08	14.91	CNR1	chr6	protein_coding	cannabinoid receptor 1 (brain)
P6_8h_vs_P6_0h	Up	ENSG00000123636.17	1.01309	4.41464	2.13847e-05	0.00172911	3.28	1.56	BAZ2B	chr2	protein_coding	bromodomain adjacent to zinc finger domain, 2B
P6_8h_vs_P6_0h	Up	ENSG00000186918.13	0.987889	4.73314	2.16416e-05	0.0017452	6.5	3.14	ZNF395	chr8	protein_coding	zinc finger protein 395
P6_8h_vs_P6_0h	Up	ENSG00000185658.13	0.938691	5.58105	2.25201e-05	0.00180636	3.27	1.64	BRWD1	chr21	protein_coding	bromodomain and WD repeat domain containing 1
P6_8h_vs_P6_0h	Up	ENSG00000134824.13	0.914807	6.16685	2.3127e-05	0.00183736	18.08	9.19	FADS2	chr11	protein_coding	fatty acid desaturase 2
P6_8h_vs_P6_0h	Up	ENSG00000188549.12	1.17681	3.26873	2.32057e-05	0.00183736	2.35	1	C15orf52	chr15	protein_coding	chromosome 15 open reading frame 52
P6_8h_vs_P6_0h	Up	ENSG00000146247.13	0.907436	6.27271	2.54095e-05	0.00199616	9.25	4.72	PHIP	chr6	protein_coding	pleckstrin homology domain interacting protein
P6_8h_vs_P6_0h	Up	ENSG00000135766.8	0.904878	6.30194	2.59091e-05	0.00202421	13.9	7.11	EGLN1	chr1	protein_coding	egl-9 family hypoxia-inducible factor 1
P6_8h_vs_P6_0h	Up	ENSG00000196208.13	4.15086	-0.223873	2.59951e-05	0.00202567	0.12	0.01	GREB1	chr2	protein_coding	growth regulation by estrogen in breast cancer 1
P6_8h_vs_P6_0h	Up	ENSG00000168685.14	1.09653	3.64428	2.78836e-05	0.00214785	3.3	1.48	IL7R	chr5	protein_coding	interleukin 7 receptor
P6_8h_vs_P6_0h	Up	ENSG00000203668.1	0.924918	5.6223	2.79201e-05	0.00214785	8.73	4.41	CHML	chr1	protein_coding	choroideremia-like (Rab escort protein 2)
P6_8h_vs_P6_0h	Up	ENSG00000114023.15	0.987303	4.57486	2.80504e-05	0.00215237	7.98	3.85	FAM162A	chr3	protein_coding	family with sequence similarity 162, member A
P6_8h_vs_P6_0h	Up	ENSG00000080200.9	0.928321	5.56823	2.82806e-05	0.00216451	5.55	2.8	CRYBG3	chr3	protein_coding	beta-gamma crystallin domain containing 3
P6_8h_vs_P6_0h	Up	ENSG00000116017.10	0.945391	5.22501	2.85298e-05	0.00216704	7.93	3.95	ARID3A	chr19	protein_coding	AT rich interactive domain 3A (BRIGHT-like)
P6_8h_vs_P6_0h	Up	ENSG00000141446.10	0.974427	4.59087	3.3925e-05	0.00251958	6.56	3.2	ESCO1	chr18	protein_coding	establishment of sister chromatid cohesion N-acetyltransferase 1
P6_8h_vs_P6_0h	Up	ENSG00000183735.9	0.919719	5.42646	3.5951e-05	0.00265693	16.55	8.38	TBK1	chr12	protein_coding	TANK-binding kinase 1
P6_8h_vs_P6_0h	Up	ENSG00000171988.17	0.891677	6.14584	3.71596e-05	0.00272039	9.73	5.02	JMJD1C	chr10	protein_coding	jumonji domain containing 1C
P6_8h_vs_P6_0h	Up	ENSG00000145390.11	1.03736	3.9452	3.88782e-05	0.00282468	2.94	1.37	USP53	chr4	protein_coding	ubiquitin specific peptidase 53
P6_8h_vs_P6_0h	Up	ENSG00000164327.12	0.93415	5.04988	3.96831e-05	0.00286242	4.33	2.17	RICTOR	chr5	protein_coding	RPTOR independent companion of MTOR, complex 2
P6_8h_vs_P6_0h	Up	ENSG00000178184.15	2.43566	0.566087	4.17025e-05	0.0029795	0.52	0.09	PARD6G	chr18	protein_coding	par-6 family cell polarity regulator gamma
P6_8h_vs_P6_0h	Up	ENSG00000277586.1	2.12241	0.855391	4.27605e-05	0.00304065	0.64	0.14	NEFL	chr8	protein_coding	neurofilament, light polypeptide
P6_8h_vs_P6_0h	Up	ENSG00000067992.12	2.12241	0.855391	4.27605e-05	0.00304065	1.04	0.23	PDK3	chrX	protein_coding	pyruvate dehydrogenase kinase, isozyme 3
P6_8h_vs_P6_0h	Up	ENSG00000129003.15	0.901923	5.6446	4.38315e-05	0.00309485	3.66	1.88	VPS13C	chr15	protein_coding	vacuolar protein sorting 13 homolog C (S. cerevisiae)
P6_8h_vs_P6_0h	Up	ENSG00000165804.15	1.15966	3.13504	4.43581e-05	0.0031247	3.29	1.41	ZNF219	chr14	protein_coding	zinc finger protein 219
P6_8h_vs_P6_0h	Up	ENSG00000205413.7	0.961871	4.60669	4.51501e-05	0.00317306	4.49	2.21	SAMD9	chr7	protein_coding	sterile alpha motif domain containing 9
P6_8h_vs_P6_0h	Up	ENSG00000206530.8	1.449	2.0396	4.57306e-05	0.00319891	0.52	0.18	CFAP44	chr3	protein_coding	cilia and flagella associated protein 44
P6_8h_vs_P6_0h	Up	ENSG00000188994.12	0.944022	4.74789	4.63607e-05	0.003222	2.94	1.46	ZNF292	chr6	protein_coding	zinc finger protein 292
P6_8h_vs_P6_0h	Up	ENSG00000046651.14	0.881832	6.06384	4.78896e-05	0.00331143	22.25	11.57	OFD1	chrX	protein_coding	oral-facial-digital syndrome 1
P6_8h_vs_P6_0h	Up	ENSG00000259642.2	1.34523	2.32193	4.83876e-05	0.00333293	1.59	0.6	ST20-AS1	chr15	antisense	ST20 antisense RNA 1
P6_8h_vs_P6_0h	Up	ENSG00000254685.6	1.02228	3.95459	4.84221e-05	0.00333293	5.93	2.8	FPGT	chr1	protein_coding	fucose-1-phosphate guanylyltransferase
P6_8h_vs_P6_0h	Up	ENSG00000177000.10	1.1008	3.36009	5.17684e-05	0.00355512	1.58	0.71	MTHFR	chr1	protein_coding	methylenetetrahydrofolate reductase (NAD(P)H)
P6_8h_vs_P6_0h	Up	ENSG00000245060.6	1.41929	2.06269	5.65214e-05	0.00385512	3.02	1.08	LINC00847	chr5	lincRNA	long intergenic non-protein coding RNA 847
P6_8h_vs_P6_0h	Up	ENSG00000197016.11	1.05972	3.59453	5.8869e-05	0.00398811	1.95	0.9	ZNF470	chr19	protein_coding	zinc finger protein 470
P6_8h_vs_P6_0h	Up	ENSG00000163516.13	0.912477	5.02703	6.19575e-05	0.00416917	15.45	7.86	ANKZF1	chr2	protein_coding	ankyrin repeat and zinc finger domain containing 1
P6_8h_vs_P6_0h	Up	ENSG00000122884.12	0.836136	7.64568	6.43841e-05	0.00430335	84.22	45.2	P4HA1	chr10	protein_coding	prolyl 4-hydroxylase, alpha polypeptide I
P6_8h_vs_P6_0h	Up	ENSG00000165525.17	0.86378	6.09151	6.45239e-05	0.00430335	13.19	6.94	NEMF	chr14	protein_coding	nuclear export mediator factor
P6_8h_vs_P6_0h	Up	ENSG00000128923.10	0.876159	5.73956	6.62101e-05	0.00439632	7.17	3.74	FAM63B	chr15	protein_coding	family with sequence similarity 63, member B
P6_8h_vs_P6_0h	Up	ENSG00000133858.15	0.884714	5.41694	6.8166e-05	0.00450458	6.78	3.52	ZFC3H1	chr12	protein_coding	zinc finger, C3H1-type containing
P6_8h_vs_P6_0h	Up	ENSG00000138468.15	0.977056	4.11434	6.95719e-05	0.00457816	4.05	1.97	SENP7	chr3	protein_coding	SUMO1/sentrin specific peptidase 7
P6_8h_vs_P6_0h	Up	ENSG00000042317.16	1.17079	2.86254	7.32273e-05	0.00477788	3.96	1.68	SPATA7	chr14	protein_coding	spermatogenesis associated 7
P6_8h_vs_P6_0h	Up	ENSG00000175155.8	0.907491	4.90558	7.4668e-05	0.00485084	6.98	3.56	YPEL2	chr17	protein_coding	yippee-like 2 (Drosophila)
P6_8h_vs_P6_0h	Up	ENSG00000167992.12	1.9982	1.02803	7.67142e-05	0.00496234	0.78	0.19	VWCE	chr11	protein_coding	von Willebrand factor C and EGF domains
P6_8h_vs_P6_0h	Up	ENSG00000174516.14	1.93394	1.09623	7.9848e-05	0.005121	0.82	0.2	PELI3	chr11	protein_coding	pellino E3 ubiquitin protein ligase family member 3
P6_8h_vs_P6_0h	Up	ENSG00000124549.14	1.21921	2.68179	8.01916e-05	0.00513209	2.05	0.84	BTN2A3P	chr6	transcribed_unprocessed_pseudogene	butyrophilin, subfamily 2, member A3, pseudogene
P6_8h_vs_P6_0h	Up	ENSG00000128872.9	0.93009	4.53107	8.06711e-05	0.00515182	3.12	1.57	TMOD2	chr15	protein_coding	tropomodulin 2 (neuronal)
P6_8h_vs_P6_0h	Up	ENSG00000100100.12	1.36754	2.15103	8.21804e-05	0.00523709	2.16	0.8	PIK3IP1	chr22	protein_coding	phosphoinositide-3-kinase interacting protein 1
P6_8h_vs_P6_0h	Up	ENSG00000185033.14	1.25857	2.51733	8.2458e-05	0.00524367	1.93	0.77	SEMA4B	chr15	protein_coding	sema domain, immunoglobulin domain (Ig), transmembrane domain (TM) and short cytoplasmic domain, (semaphorin) 4B
P6_8h_vs_P6_0h	Up	ENSG00000076604.14	0.951759	4.27284	8.43665e-05	0.00534244	8.31	4.12	TRAF4	chr17	protein_coding	TNF receptor-associated factor 4
P6_8h_vs_P6_0h	Up	ENSG00000085224.20	0.840494	6.42176	8.52266e-05	0.00538557	9.4	5.03	ATRX	chrX	protein_coding	alpha thalassemia/mental retardation syndrome X-linked
P6_8h_vs_P6_0h	Up	ENSG00000060656.19	0.957637	4.19972	8.65392e-05	0.00544563	4.1	2.02	PTPRU	chr1	protein_coding	protein tyrosine phosphatase, receptor type, U
P6_8h_vs_P6_0h	Up	ENSG00000185088.12	0.83239	6.7559	8.76275e-05	0.00549518	16.73	9	RPS27L	chr15	protein_coding	ribosomal protein S27-like
P6_8h_vs_P6_0h	Up	ENSG00000136048.13	0.943638	4.30452	8.90268e-05	0.00556723	7.05	3.51	DRAM1	chr12	protein_coding	DNA-damage regulated autophagy modulator 1
P6_8h_vs_P6_0h	Up	ENSG00000119669.4	0.940028	4.30216	9.509e-05	0.00587078	5.95	2.97	IRF2BPL	chr14	protein_coding	interferon regulatory factor 2 binding protein-like
P6_8h_vs_P6_0h	Up	ENSG00000198185.11	1.42819	1.93227	9.5372e-05	0.00587078	0.97	0.34	ZNF334	chr20	protein_coding	zinc finger protein 334
P6_8h_vs_P6_0h	Up	ENSG00000198908.11	1.2936	2.38721	9.54424e-05	0.00587078	1.26	0.49	BHLHB9	chrX	protein_coding	basic helix-loop-helix domain containing, class B, 9
P6_8h_vs_P6_0h	Up	ENSG00000144452.14	6.8773	-0.674406	9.96168e-05	0.00610268	0.1	0	ABCA12	chr2	protein_coding	ATP-binding cassette, sub-family A (ABC1), member 12
P6_8h_vs_P6_0h	Up	ENSG00000243701.5	1.0462	3.39718	0.000102313	0.00624236	3.2	1.48	LINC00883	chr3	lincRNA	long intergenic non-protein coding RNA 883
P6_8h_vs_P6_0h	Up	ENSG00000164236.11	1.0349	3.44602	0.000103276	0.00628835	1.51	0.71	ANKRD33B	chr5	protein_coding	ankyrin repeat domain 33B
P6_8h_vs_P6_0h	Up	ENSG00000151882.11	2.21735	0.598467	0.000112452	0.00676488	0.65	0.13	CCL28	chr5	protein_coding	chemokine (C-C motif) ligand 28
P6_8h_vs_P6_0h	Up	ENSG00000274422.1	2.21735	0.598467	0.000112452	0.00676488	0.66	0.13	LL22NC03-2H8.5	chr22	lincRNA	--
P6_8h_vs_P6_0h	Up	ENSG00000115129.13	0.882616	4.85591	0.000122487	0.0072812	17.65	9.17	TP53I3	chr2	protein_coding	tumor protein p53 inducible protein 3
P6_8h_vs_P6_0h	Up	ENSG00000205746.9	1.42557	1.88181	0.000123959	0.00735417	0.77	0.28	RP11-1212A22.1	chr16	transcribed_unprocessed_pseudogene	--
P6_8h_vs_P6_0h	Up	ENSG00000260916.5	0.799116	7.83792	0.000128441	0.0075901	39.63	21.82	CCPG1	chr15	protein_coding	cell cycle progression 1
P6_8h_vs_P6_0h	Up	ENSG00000223508.5	1.26053	2.39655	0.000134476	0.0078913	6.79	2.71	RPL23AP53	chr8	transcribed_processed_pseudogene	ribosomal protein L23a pseudogene 53
P6_8h_vs_P6_0h	Up	ENSG00000279192.1	2.01583	0.775361	0.000134587	0.0078913	0.76	0.18	PWAR5	chr15	TEC	Prader Willi/Angelman region RNA 5
P6_8h_vs_P6_0h	Up	ENSG00000162614.18	0.796965	7.49521	0.000142275	0.00827752	64.91	35.79	NEXN	chr1	protein_coding	nexilin (F actin binding protein)
P6_8h_vs_P6_0h	Up	ENSG00000107159.12	3.92993	-0.399379	0.000142819	0.00829234	0.69	0.04	CA9	chr9	protein_coding	carbonic anhydrase IX
P6_8h_vs_P6_0h	Up	ENSG00000203326.9	1.36666	1.98156	0.000143081	0.00829234	0.77	0.28	ZNF525	chr19	protein_coding	zinc finger protein 525
P6_8h_vs_P6_0h	Up	ENSG00000168386.18	0.859669	5.17703	0.000144358	0.0083503	8.73	4.61	FILIP1L	chr3	protein_coding	filamin A interacting protein 1-like
P6_8h_vs_P6_0h	Up	ENSG00000168209.4	0.785923	8.78159	0.000148257	0.00854296	306.05	170.07	DDIT4	chr10	protein_coding	DNA-damage-inducible transcript 4
P6_8h_vs_P6_0h	Up	ENSG00000122008.15	0.871878	4.90603	0.000149929	0.00860634	6.2	3.25	POLK	chr5	protein_coding	polymerase (DNA directed) kappa
P6_8h_vs_P6_0h	Up	ENSG00000088836.12	2.30687	0.467556	0.000150641	0.00863074	0.57	0.11	SLC4A11	chr20	protein_coding	solute carrier family 4, sodium borate transporter, member 11
P6_8h_vs_P6_0h	Up	ENSG00000118412.12	0.910879	4.30492	0.000152234	0.00870538	4	2.04	CASP8AP2	chr6	protein_coding	caspase 8 associated protein 2
P6_8h_vs_P6_0h	Up	ENSG00000089682.16	0.991542	3.61094	0.000156495	0.00891518	5.14	2.48	RBM41	chrX	protein_coding	RNA binding motif protein 41
P6_8h_vs_P6_0h	Up	ENSG00000214106.7	1.65334	1.35989	0.000156954	0.0089244	1.21	0.37	PAXIP1-AS2	chr7	antisense	PAXIP1 antisense RNA 2
P6_8h_vs_P6_0h	Up	ENSG00000153201.15	0.789949	7.52994	0.000161457	0.00914588	19.2	10.64	RANBP2	chr2	protein_coding	RAN binding protein 2
P6_8h_vs_P6_0h	Up	ENSG00000109107.13	1.2476	2.38764	0.000161875	0.0091523	3.38	1.36	ALDOC	chr17	protein_coding	aldolase C, fructose-bisphosphate
P6_8h_vs_P6_0h	Up	ENSG00000119950.20	1.01165	3.38854	0.000172976	0.00970699	3.28	1.56	MXI1	chr10	protein_coding	MAX interactor 1, dimerization protein
P6_8h_vs_P6_0h	Up	ENSG00000173846.12	0.872197	4.74879	0.000175107	0.00980825	13.33	6.98	PLK3	chr1	protein_coding	polo-like kinase 3
P6_8h_vs_P6_0h	Up	ENSG00000139117.13	1.23445	2.31345	0.000180888	0.0101132	1.56	0.63	CPNE8	chr12	protein_coding	copine VIII
P6_8h_vs_P6_0h	Up	ENSG00000144747.14	0.79476	6.66564	0.000184066	0.0102338	18.04	9.96	TMF1	chr3	protein_coding	TATA element modulatory factor 1
P6_8h_vs_P6_0h	Up	ENSG00000014123.9	0.793087	6.74981	0.000184756	0.0102533	31	17.14	UFL1	chr6	protein_coding	UFM1-specific ligase 1
P6_8h_vs_P6_0h	Up	ENSG00000133103.16	0.824995	5.54024	0.000188666	0.0104318	8.17	4.42	COG6	chr13	protein_coding	component of oligomeric golgi complex 6
P6_8h_vs_P6_0h	Up	ENSG00000196116.7	1.14275	2.70454	0.000191087	0.0105463	2.2	0.95	TDRD7	chr9	protein_coding	tudor domain containing 7
P6_8h_vs_P6_0h	Up	ENSG00000128000.15	1.07055	3.0003	0.000194067	0.0106715	1.15	0.52	ZNF780B	chr19	protein_coding	zinc finger protein 780B
P6_8h_vs_P6_0h	Up	ENSG00000138688.15	0.796194	6.41901	0.000195895	0.0107524	6.54	3.61	KIAA1109	chr4	protein_coding	KIAA1109
P6_8h_vs_P6_0h	Up	ENSG00000274527.4	0.887834	4.42062	0.000199042	0.0108657	7.79	4.03	RP11-146B14.1	chr9	protein_coding	--
P6_8h_vs_P6_0h	Up	ENSG00000197782.14	1.19827	2.47593	0.000199801	0.0108873	0.94	0.39	ZNF780A	chr19	protein_coding	zinc finger protein 780A
P6_8h_vs_P6_0h	Up	ENSG00000145901.14	0.781103	7.11187	0.000208619	0.0112261	54.47	30.37	TNIP1	chr5	protein_coding	TNFAIP3 interacting protein 1
P6_8h_vs_P6_0h	Up	ENSG00000048649.13	0.798165	6.25124	0.00020863	0.0112261	7.37	4.06	RSF1	chr11	protein_coding	remodeling and spacing factor 1
P6_8h_vs_P6_0h	Up	ENSG00000139832.4	1.62786	1.34151	0.000210713	0.0112942	2.29	0.71	RAB20	chr13	protein_coding	RAB20, member RAS oncogene family
P6_8h_vs_P6_0h	Up	ENSG00000138411.10	1.62786	1.34151	0.000210713	0.0112942	0.28	0.09	HECW2	chr2	protein_coding	HECT, C2 and WW domain containing E3 ubiquitin protein ligase 2
P6_8h_vs_P6_0h	Up	ENSG00000255642.1	1.26422	2.19398	0.000211063	0.0112942	3.21	1.28	PABPC1P4	chr12	processed_pseudogene	poly(A) binding protein, cytoplasmic 1 pseudogene 4
P6_8h_vs_P6_0h	Up	ENSG00000163328.13	1.41972	1.77525	0.000213665	0.0113684	0.6	0.22	GPR155	chr2	protein_coding	G protein-coupled receptor 155
P6_8h_vs_P6_0h	Up	ENSG00000183354.11	0.892486	4.2858	0.00021392	0.0113684	3.46	1.79	KIAA2026	chr9	protein_coding	KIAA2026
P6_8h_vs_P6_0h	Up	ENSG00000198677.10	0.778681	7.10743	0.00021842	0.0115639	29.3	16.37	TTC37	chr5	protein_coding	tetratricopeptide repeat domain 37
P6_8h_vs_P6_0h	Up	ENSG00000135976.16	1.22735	2.27487	0.000228126	0.0119752	0.92	0.37	ANKRD36	chr2	protein_coding	ankyrin repeat domain 36
P6_8h_vs_P6_0h	Up	ENSG00000069667.15	0.935074	3.79726	0.000234582	0.0122927	1.51	0.76	RORA	chr15	protein_coding	RAR-related orphan receptor A
P6_8h_vs_P6_0h	Up	ENSG00000198399.14	0.805199	5.77563	0.000235323	0.0123101	9.64	5.28	ITSN2	chr2	protein_coding	intersectin 2
P6_8h_vs_P6_0h	Up	ENSG00000228327.2	3.84807	-0.463022	0.000252789	0.0131097	0.8	0.05	RP11-206L10.2	chr1	lincRNA	--
P6_8h_vs_P6_0h	Up	ENSG00000167676.4	3.84807	-0.463022	0.000252789	0.0131097	0.16	0.01	PLIN4	chr19	protein_coding	perilipin 4
P6_8h_vs_P6_0h	Up	ENSG00000179593.15	2.13279	0.535006	0.000254748	0.0131886	0.75	0.16	ALOX15B	chr17	protein_coding	arachidonate 15-lipoxygenase, type B
P6_8h_vs_P6_0h	Up	ENSG00000134574.11	0.842196	4.82993	0.00025535	0.01319	18.67	9.97	DDB2	chr11	protein_coding	damage-specific DNA binding protein 2, 48kDa
P6_8h_vs_P6_0h	Up	ENSG00000143390.17	0.84803	4.68033	0.00026364	0.0135788	8.55	4.55	RFX5	chr1	protein_coding	regulatory factor X, 5 (influences HLA class II expression)
P6_8h_vs_P6_0h	Up	ENSG00000112249.13	0.760291	7.72184	0.000271652	0.0139676	22.4	12.67	ASCC3	chr6	protein_coding	activating signal cointegrator 1 complex subunit 3
P6_8h_vs_P6_0h	Up	ENSG00000189134.3	1.24997	2.10879	0.000281255	0.0143388	3.44	1.38	NKAPL	chr6	protein_coding	NFKB activating protein-like
P6_8h_vs_P6_0h	Up	ENSG00000137601.15	0.80616	5.44659	0.000283703	0.0144104	9.23	5.06	NEK1	chr4	protein_coding	NIMA-related kinase 1
P6_8h_vs_P6_0h	Up	ENSG00000145284.11	1.0493	2.92756	0.00028371	0.0144104	2.25	1.04	SCD5	chr4	protein_coding	stearoyl-CoA desaturase 5
P6_8h_vs_P6_0h	Up	ENSG00000114993.15	1.14338	2.55118	0.000284097	0.0144104	2.62	1.13	RTKN	chr2	protein_coding	rhotekin
P6_8h_vs_P6_0h	Up	ENSG00000116883.8	1.94014	0.719403	0.000287197	0.0145203	1.25	0.31	RP11-268J15.5	chr1	antisense	--
P6_8h_vs_P6_0h	Up	ENSG00000104812.14	0.799174	5.55582	0.000287571	0.0145203	16.01	8.81	GYS1	chr19	protein_coding	glycogen synthase 1 (muscle)
P6_8h_vs_P6_0h	Up	ENSG00000116266.10	0.802205	5.47791	0.000287714	0.0145203	21.89	12.03	STXBP3	chr1	protein_coding	syntaxin binding protein 3
P6_8h_vs_P6_0h	Up	ENSG00000088543.14	1.21426	2.33258	0.000293683	0.0147437	2.26	0.93	C3orf18	chr3	protein_coding	chromosome 3 open reading frame 18
P6_8h_vs_P6_0h	Up	ENSG00000135823.13	0.799904	5.52723	0.000297917	0.0149102	11.06	6.08	STX6	chr1	protein_coding	syntaxin 6
P6_8h_vs_P6_0h	Up	ENSG00000119138.4	0.78168	6.11472	0.000299022	0.0149406	16.23	9.05	KLF9	chr9	protein_coding	Kruppel-like factor 9
P6_8h_vs_P6_0h	Up	ENSG00000228623.3	1.22686	2.20464	0.000302024	0.0150598	2.59	1.06	ZNF883	chr9	lincRNA	zinc finger protein 883
P6_8h_vs_P6_0h	Up	ENSG00000169184.5	1.81142	1.00568	0.000305231	0.0151503	0.37	0.1	MN1	chr22	protein_coding	meningioma (disrupted in balanced translocation) 1
P6_8h_vs_P6_0h	Up	ENSG00000152409.8	0.839258	4.72246	0.000317903	0.0157015	3.58	1.92	JMY	chr5	protein_coding	junction mediating and regulatory protein, p53 cofactor
P6_8h_vs_P6_0h	Up	ENSG00000166963.12	0.766288	6.49782	0.000326778	0.0160925	10.27	5.79	MAP1A	chr15	protein_coding	microtubule-associated protein 1A
P6_8h_vs_P6_0h	Up	ENSG00000205978.5	0.954022	3.44694	0.000327619	0.0160925	1.74	0.86	NYNRIN	chr14	protein_coding	NYN domain and retroviral integrase containing
P6_8h_vs_P6_0h	Up	ENSG00000215114.7	1.00235	3.18452	0.000328278	0.0160925	2.26	1.08	UBXN2B	chr8	protein_coding	UBX domain protein 2B
P6_8h_vs_P6_0h	Up	ENSG00000168394.10	0.848644	4.50304	0.000328494	0.0160925	9.41	5	TAP1	chr6	protein_coding	transporter 1, ATP-binding cassette, sub-family B (MDR/TAP)
P6_8h_vs_P6_0h	Up	ENSG00000116668.12	1.10589	2.63028	0.000332248	0.0162499	2.03	0.9	SWT1	chr1	protein_coding	SWT1 RNA endoribonuclease homolog (S. cerevisiae)
P6_8h_vs_P6_0h	Up	ENSG00000216775.2	0.825605	4.88104	0.000341164	0.0166319	11.85	6.41	RP1-152L7.5	chr6	transcribed_unprocessed_pseudogene	--
P6_8h_vs_P6_0h	Up	ENSG00000170855.3	0.812525	5.05573	0.00035176	0.0171207	34.3	18.71	TRIAP1	chr12	protein_coding	TP53 regulated inhibitor of apoptosis 1
P6_8h_vs_P6_0h	Up	ENSG00000143217.8	6.67274	-0.833791	0.000352487	0.0171283	0.23	0	PVRL4	chr1	protein_coding	poliovirus receptor-related 4
P6_8h_vs_P6_0h	Up	ENSG00000140450.8	0.8016	5.27554	0.00035566	0.0171992	11.57	6.36	ARRDC4	chr15	protein_coding	arrestin domain containing 4
P6_8h_vs_P6_0h	Up	ENSG00000068971.13	0.945746	3.51922	0.000356363	0.0172055	5.22	2.59	PPP2R5B	chr11	protein_coding	protein phosphatase 2, regulatory subunit B', beta
P6_8h_vs_P6_0h	Up	ENSG00000111727.11	0.842521	4.50521	0.000360171	0.0173615	4.85	2.59	HCFC2	chr12	protein_coding	host cell factor C2
P6_8h_vs_P6_0h	Up	ENSG00000133805.15	0.864555	4.21628	0.000363478	0.017465	4.41	2.32	AMPD3	chr11	protein_coding	adenosine monophosphate deaminase 3
P6_8h_vs_P6_0h	Up	ENSG00000143554.13	1.21193	2.19445	0.000368005	0.0176543	1.78	0.73	SLC27A3	chr1	protein_coding	solute carrier family 27 (fatty acid transporter), member 3
P6_8h_vs_P6_0h	Up	ENSG00000261771.5	1.06324	2.79011	0.000374403	0.0178757	1.92	0.88	DYX1C1-CCPG1	chr15	processed_transcript	DYX1C1-CCPG1 readthrough (NMD candidate)
P6_8h_vs_P6_0h	Up	ENSG00000175395.15	0.909005	3.7595	0.000379376	0.0180844	4.06	2.07	ZNF25	chr10	protein_coding	zinc finger protein 25
P6_8h_vs_P6_0h	Up	ENSG00000198948.11	2.08857	0.502186	0.000382556	0.0181497	0.26	0.06	MFAP3L	chr4	protein_coding	microfibrillar-associated protein 3-like
P6_8h_vs_P6_0h	Up	ENSG00000177595.17	1.17579	2.3701	0.00038661	0.0183131	2.23	0.94	PIDD1	chr11	protein_coding	p53-induced death domain protein 1
P6_8h_vs_P6_0h	Up	ENSG00000086619.13	1.43097	1.61437	0.000395595	0.0187093	0.9	0.32	ERO1LB	chr1	protein_coding	ERO1-like beta (S. cerevisiae)
P6_8h_vs_P6_0h	Up	ENSG00000180263.13	0.996356	3.14757	0.000397593	0.0187631	1.17	0.56	FGD6	chr12	protein_coding	FYVE, RhoGEF and PH domain containing 6
P6_8h_vs_P6_0h	Up	ENSG00000175182.13	1.18434	2.24558	0.000406563	0.0191078	1.36	0.57	FAM131A	chr3	protein_coding	family with sequence similarity 131, member A
P6_8h_vs_P6_0h	Up	ENSG00000048740.17	1.90075	0.69058	0.00041851	0.019608	0.23	0.06	CELF2	chr10	protein_coding	CUGBP, Elav-like family member 2
P6_8h_vs_P6_0h	Up	ENSG00000148541.12	2.52308	0.120807	0.000421961	0.019739	0.32	0.05	FAM13C	chr10	protein_coding	family with sequence similarity 13, member C
P6_8h_vs_P6_0h	Up	ENSG00000116977.18	0.757164	6.29301	0.000423396	0.0197754	13.58	7.7	LGALS8	chr1	protein_coding	lectin, galactoside-binding, soluble, 8
P6_8h_vs_P6_0h	Up	ENSG00000228463.8	1.77909	0.982115	0.000425204	0.0198218	0.87	0.24	AP006222.2	chr1	lincRNA	--
P6_8h_vs_P6_0h	Up	ENSG00000117643.14	1.10082	2.57568	0.000425708	0.0198218	1.43	0.64	MAN1C1	chr1	protein_coding	mannosidase, alpha, class 1C, member 1
P6_8h_vs_P6_0h	Up	ENSG00000166924.8	1.8284	0.776287	0.000426762	0.0198401	0.66	0.18	NYAP1	chr7	protein_coding	neuronal tyrosine-phosphorylated phosphoinositide-3-kinase adaptor 1
P6_8h_vs_P6_0h	Up	ENSG00000162836.11	1.27934	1.92106	0.000438362	0.0202854	0.63	0.25	ACP6	chr1	protein_coding	acid phosphatase 6, lysophosphatidic
P6_8h_vs_P6_0h	Up	ENSG00000070882.12	0.747864	6.58189	0.000440183	0.0203383	17.04	9.72	OSBPL3	chr7	protein_coding	oxysterol binding protein-like 3
P6_8h_vs_P6_0h	Up	ENSG00000164631.18	0.863841	4.08244	0.000466509	0.0213904	4.05	2.13	ZNF12	chr7	protein_coding	zinc finger protein 12
P6_8h_vs_P6_0h	Up	ENSG00000061656.9	2.32015	0.246289	0.000488104	0.0221778	1.15	0.22	SPAG4	chr20	protein_coding	sperm associated antigen 4
P6_8h_vs_P6_0h	Up	ENSG00000274180.1	1.19466	2.10929	0.00049519	0.0224319	1.13	0.47	NATD1	chr17	protein_coding	N-acetyltransferase domain containing 1
P6_8h_vs_P6_0h	Up	ENSG00000144426.18	0.816159	4.48234	0.00053824	0.0242724	2.49	1.35	NBEAL1	chr2	protein_coding	neurobeachin-like 1
P6_8h_vs_P6_0h	Up	ENSG00000164050.12	0.996761	2.98919	0.000565923	0.0253764	1.36	0.65	PLXNB1	chr3	protein_coding	plexin B1
P6_8h_vs_P6_0h	Up	ENSG00000083223.17	0.730829	6.73555	0.000566095	0.0253764	19.89	11.48	ZCCHC6	chr9	protein_coding	zinc finger, CCHC domain containing 6
P6_8h_vs_P6_0h	Up	ENSG00000133460.19	1.47005	1.45048	0.000588384	0.0262038	0.86	0.3	SLC2A11	chr22	protein_coding	solute carrier family 2 (facilitated glucose transporter), member 11
P6_8h_vs_P6_0h	Up	ENSG00000122484.8	0.790842	4.86363	0.000588907	0.0262038	2.08	1.15	RPAP2	chr1	protein_coding	RNA polymerase II associated protein 2
P6_8h_vs_P6_0h	Up	ENSG00000170949.17	0.788743	4.89436	0.000600049	0.0265433	6.24	3.46	ZNF160	chr19	protein_coding	zinc finger protein 160
P6_8h_vs_P6_0h	Up	ENSG00000170175.10	1.72982	0.831022	0.000610301	0.0267598	0.84	0.24	CHRNB1	chr17	protein_coding	cholinergic receptor, nicotinic, beta 1 (muscle)
P6_8h_vs_P6_0h	Up	ENSG00000267022.1	1.05311	2.66862	0.000630012	0.0275038	2.14	0.99	AC084219.2	chr19	protein_coding	--
P6_8h_vs_P6_0h	Up	ENSG00000054267.20	0.74402	5.84674	0.000636157	0.0277188	10.8	6.18	ARID4B	chr1	protein_coding	AT rich interactive domain 4B (RBP1-like)
P6_8h_vs_P6_0h	Up	ENSG00000247796.2	1.23371	1.93391	0.000644633	0.0280201	1.55	0.63	CTD-2366F13.1	chr5	antisense	--
P6_8h_vs_P6_0h	Up	ENSG00000095383.19	0.746134	5.71344	0.000645979	0.0280381	17.11	9.77	TBC1D2	chr9	protein_coding	TBC1 domain family, member 2
P6_8h_vs_P6_0h	Up	ENSG00000232164.1	1.38667	1.58344	0.000658114	0.0285237	2.36	0.86	AC092669.3	chr2	lincRNA	--
P6_8h_vs_P6_0h	Up	ENSG00000189190.8	1.15062	2.15299	0.000662286	0.0286632	1.21	0.52	ZNF600	chr19	protein_coding	zinc finger protein 600
P6_8h_vs_P6_0h	Up	ENSG00000090776.5	0.775676	4.95251	0.000663791	0.0286699	11.28	6.31	EFNB1	chrX	protein_coding	ephrin-B1
P6_8h_vs_P6_0h	Up	ENSG00000269896.2	6.55844	-0.920686	0.000667207	0.0286699	0.31	0	RP4-740C4.5	chr1	transcribed_processed_pseudogene	--
P6_8h_vs_P6_0h	Up	ENSG00000253633.1	6.55844	-0.920686	0.000667207	0.0286699	0.6	0	KB-1980E6.3	chr8	lincRNA	--
P6_8h_vs_P6_0h	Up	ENSG00000162601.9	0.757279	5.34561	0.000674577	0.0288464	6.24	3.54	MYSM1	chr1	protein_coding	Myb-like, SWIRM and MPN domains 1
P6_8h_vs_P6_0h	Up	ENSG00000196975.14	0.749677	5.53612	0.000678324	0.0288999	25.77	14.68	ANXA4	chr2	protein_coding	annexin A4
P6_8h_vs_P6_0h	Up	ENSG00000113369.8	0.738623	5.86161	0.000680486	0.0289378	16.64	9.55	ARRDC3	chr5	protein_coding	arrestin domain containing 3
P6_8h_vs_P6_0h	Up	ENSG00000135924.15	0.796149	4.61461	0.000681137	0.0289378	9.35	5.16	DNAJB2	chr2	protein_coding	DnaJ (Hsp40) homolog, subfamily B, member 2
P6_8h_vs_P6_0h	Up	ENSG00000124098.9	0.757716	5.36536	0.000682349	0.0289483	16.28	9.23	FAM210B	chr20	protein_coding	family with sequence similarity 210, member B
P6_8h_vs_P6_0h	Up	ENSG00000047410.13	0.706832	7.95627	0.000684834	0.0289775	30.43	17.86	TPR	chr1	protein_coding	translocated promoter region, nuclear basket protein
P6_8h_vs_P6_0h	Up	ENSG00000089335.20	0.78775	4.74101	0.000690774	0.0291823	9.84	5.46	ZNF302	chr19	protein_coding	zinc finger protein 302
P6_8h_vs_P6_0h	Up	ENSG00000103490.13	1.15631	2.12058	0.000699532	0.0294695	5.64	2.42	PYCARD	chr16	protein_coding	PYD and CARD domain containing
P6_8h_vs_P6_0h	Up	ENSG00000108848.15	0.705072	7.97854	0.000704264	0.0295529	42.2	24.8	LUC7L3	chr17	protein_coding	LUC7-like 3 (S. cerevisiae)
P6_8h_vs_P6_0h	Up	ENSG00000114270.15	0.72176	6.40662	0.000729348	0.0303897	10.92	6.34	COL7A1	chr3	protein_coding	collagen, type VII, alpha 1
P6_8h_vs_P6_0h	Up	ENSG00000253882.6	1.58523	1.14184	0.000735123	0.0305833	0.97	0.31	RP11-61L23.2	chr7	transcribed_unprocessed_pseudogene	--
P6_8h_vs_P6_0h	Up	ENSG00000186635.14	0.741572	5.65144	0.00074512	0.0309137	8.56	4.91	ARAP1	chr11	protein_coding	ArfGAP with RhoGAP domain, ankyrin repeat and PH domain 1
P6_8h_vs_P6_0h	Up	ENSG00000130363.11	0.808675	4.37655	0.000746466	0.0309269	3.85	2.1	RSPH3	chr6	protein_coding	radial spoke 3 homolog (Chlamydomonas)
P6_8h_vs_P6_0h	Up	ENSG00000138398.15	0.715456	6.67837	0.00074816	0.0309545	18.25	10.65	PPIG	chr2	protein_coding	peptidylprolyl isomerase G (cyclophilin G)
P6_8h_vs_P6_0h	Up	ENSG00000168116.13	0.831508	4.02854	0.000751162	0.031036	6.71	3.61	KIAA1586	chr6	protein_coding	KIAA1586
P6_8h_vs_P6_0h	Up	ENSG00000177409.11	0.792215	4.56731	0.000753253	0.0310797	4.02	2.23	SAMD9L	chr7	protein_coding	sterile alpha motif domain containing 9-like
P6_8h_vs_P6_0h	Up	ENSG00000196391.10	2.26597	0.206041	0.000758987	0.0312734	0.19	0.04	ZNF774	chr15	protein_coding	zinc finger protein 774
P6_8h_vs_P6_0h	Up	ENSG00000109079.9	0.755314	5.24638	0.000767224	0.0315264	12.24	6.94	TNFAIP1	chr17	protein_coding	tumor necrosis factor, alpha-induced protein 1 (endothelial)
P6_8h_vs_P6_0h	Up	ENSG00000166510.13	0.741542	5.56766	0.000770396	0.0316136	13.06	7.48	CCDC68	chr18	protein_coding	coiled-coil domain containing 68
P6_8h_vs_P6_0h	Up	ENSG00000157625.15	0.77153	4.83751	0.000777818	0.0318746	5.13	2.88	TAB3	chrX	protein_coding	TGF-beta activated kinase 1/MAP3K7 binding protein 3
P6_8h_vs_P6_0h	Up	ENSG00000119684.15	0.782248	4.64931	0.000788158	0.0322544	3.83	2.14	MLH3	chr14	protein_coding	mutL homolog 3
P6_8h_vs_P6_0h	Up	ENSG00000165115.14	0.966963	3.04234	0.000789239	0.0322548	2.11	1.03	KIF27	chr9	protein_coding	kinesin family member 27
P6_8h_vs_P6_0h	Up	ENSG00000136826.14	0.780348	4.65878	0.000797114	0.0324382	10.4	5.8	KLF4	chr9	protein_coding	Kruppel-like factor 4 (gut)
P6_8h_vs_P6_0h	Up	ENSG00000164190.16	0.713638	6.55225	0.000799484	0.0324382	10.5	6.14	NIPBL	chr5	protein_coding	Nipped-B homolog (Drosophila)
P6_8h_vs_P6_0h	Up	ENSG00000167772.11	0.713924	6.53285	0.000800198	0.0324382	58.73	34.31	ANGPTL4	chr19	protein_coding	angiopoietin-like 4
P6_8h_vs_P6_0h	Up	ENSG00000184319.15	0.755946	5.1303	0.000813418	0.0328517	10.58	6	RPL23AP82	chr22	transcribed_unprocessed_pseudogene	ribosomal protein L23a pseudogene 82
P6_8h_vs_P6_0h	Up	ENSG00000198839.9	0.770161	4.79875	0.000814767	0.0328517	8.36	4.7	ZNF277	chr7	protein_coding	zinc finger protein 277
P6_8h_vs_P6_0h	Up	ENSG00000120278.14	2.11505	0.324624	0.000819566	0.033001	0.24	0.05	PLEKHG1	chr6	protein_coding	pleckstrin homology domain containing, family G (with RhoGef domain) member 1
P6_8h_vs_P6_0h	Up	ENSG00000198753.11	1.09981	2.37998	0.000841501	0.0336589	1.04	0.46	PLXNB3	chrX	protein_coding	plexin B3
P6_8h_vs_P6_0h	Up	ENSG00000173546.7	0.742449	5.3782	0.000853036	0.0339847	6.01	3.44	CSPG4	chr15	protein_coding	chondroitin sulfate proteoglycan 4
P6_8h_vs_P6_0h	Up	ENSG00000166200.14	0.707744	6.61775	0.000866339	0.0344691	17.55	10.3	COPS2	chr15	protein_coding	COP9 signalosome subunit 2
P6_8h_vs_P6_0h	Up	ENSG00000205664.10	0.962334	2.90967	0.000874149	0.034688	3.54	1.74	RP11-706O15.1	chrX	lincRNA	--
P6_8h_vs_P6_0h	Up	ENSG00000270316.1	1.81859	0.631128	0.000883481	0.0350122	0.79	0.21	C10orf32-ASMT	chr10	protein_coding	C10orf32-ASMT readthrough (NMD candidate)
P6_8h_vs_P6_0h	Up	ENSG00000038219.12	0.698735	7.14427	0.00089135	0.0352371	15.9	9.39	BOD1L1	chr4	protein_coding	biorientation of chromosomes in cell division 1-like 1
P6_8h_vs_P6_0h	Up	ENSG00000135365.15	0.745271	5.19029	0.000902014	0.0355127	11.4	6.52	PHF21A	chr11	protein_coding	PHD finger protein 21A
P6_8h_vs_P6_0h	Up	ENSG00000164221.12	0.761116	4.83098	0.000923042	0.0360574	11.21	6.33	CCDC112	chr5	protein_coding	coiled-coil domain containing 112
P6_8h_vs_P6_0h	Up	ENSG00000165912.15	0.761116	4.83098	0.000923042	0.0360574	16.43	9.29	PACSIN3	chr11	protein_coding	protein kinase C and casein kinase substrate in neurons 3
P6_8h_vs_P6_0h	Up	ENSG00000196458.10	0.753612	4.95587	0.000929822	0.0362751	3.95	2.24	ZNF605	chr12	protein_coding	zinc finger protein 605
P6_8h_vs_P6_0h	Up	ENSG00000080947.14	1.18948	1.94665	0.000932621	0.0363372	0.88	0.37	CROCCP3	chr1	transcribed_unprocessed_pseudogene	ciliary rootlet coiled-coil, rootletin pseudogene 3
P6_8h_vs_P6_0h	Up	ENSG00000114120.11	0.729179	5.58478	0.00093981	0.0365699	7.52	4.35	SLC25A36	chr3	protein_coding	solute carrier family 25 (pyrimidine nucleotide carrier), member 36
P6_8h_vs_P6_0h	Up	ENSG00000137501.16	0.799085	4.29667	0.000954325	0.0370578	4.43	2.44	SYTL2	chr11	protein_coding	synaptotagmin-like 2
P6_8h_vs_P6_0h	Up	ENSG00000198720.12	1.24328	1.8041	0.000955102	0.0370578	1.41	0.57	ANKRD13B	chr17	protein_coding	ankyrin repeat domain 13B
P6_8h_vs_P6_0h	Up	ENSG00000126777.17	0.683945	8.6097	0.000956085	0.0370578	88.25	52.63	KTN1	chr14	protein_coding	kinectin 1 (kinesin receptor)
P6_8h_vs_P6_0h	Up	ENSG00000111261.13	1.31128	1.64591	0.00096388	0.0372384	0.69	0.26	MANSC1	chr12	protein_coding	MANSC domain containing 1
P6_8h_vs_P6_0h	Up	ENSG00000114439.18	0.699975	6.63136	0.000982589	0.0378747	12.28	7.24	BBX	chr3	protein_coding	bobby sox homolog (Drosophila)
P6_8h_vs_P6_0h	Up	ENSG00000176700.19	1.10534	2.22619	0.000987517	0.037984	0.66	0.29	SCAND2P	chr15	transcribed_unprocessed_pseudogene	SCAN domain containing 2 pseudogene
P6_8h_vs_P6_0h	Up	ENSG00000145388.14	0.738182	5.17861	0.00102626	0.039424	6.5	3.73	METTL14	chr4	protein_coding	methyltransferase like 14
P6_8h_vs_P6_0h	Up	ENSG00000230373.8	1.41613	1.34297	0.00106592	0.0406359	0.86	0.31	GOLGA6L5P	chr15	transcribed_unprocessed_pseudogene	golgin A6 family-like 5, pseudogene
P6_8h_vs_P6_0h	Up	ENSG00000197841.14	0.884972	3.30601	0.00106955	0.0407229	2.13	1.11	ZNF181	chr19	protein_coding	zinc finger protein 181
P6_8h_vs_P6_0h	Up	ENSG00000177853.14	0.794406	4.19396	0.00107265	0.0407891	2.63	1.45	ZNF518A	chr10	protein_coding	zinc finger protein 518A
P6_8h_vs_P6_0h	Up	ENSG00000163347.5	1.26478	1.72008	0.00108016	0.0410229	1.23	0.49	CLDN1	chr3	protein_coding	claudin 1
P6_8h_vs_P6_0h	Up	ENSG00000137494.13	0.798081	4.14369	0.00112819	0.0426698	3.51	1.94	ANKRD42	chr11	protein_coding	ankyrin repeat domain 42
P6_8h_vs_P6_0h	Up	ENSG00000157181.14	0.72126	5.43016	0.00113211	0.0427081	13.17	7.65	C1orf27	chr1	protein_coding	chromosome 1 open reading frame 27
P6_8h_vs_P6_0h	Up	ENSG00000101745.15	0.763262	4.57169	0.00114976	0.0432836	2.45	1.38	ANKRD12	chr18	protein_coding	ankyrin repeat domain 12
P6_8h_vs_P6_0h	Up	ENSG00000168803.14	0.941665	2.97174	0.00115612	0.043374	2.1	1.05	ADAL	chr15	protein_coding	adenosine deaminase-like
P6_8h_vs_P6_0h	Up	ENSG00000171533.11	1.35754	1.50238	0.00115793	0.043374	0.59	0.22	MAP6	chr11	protein_coding	microtubule-associated protein 6
P6_8h_vs_P6_0h	Up	ENSG00000174501.14	1.01288	2.5686	0.00116034	0.0434104	1.26	0.6	ANKRD36C	chr2	protein_coding	ankyrin repeat domain 36C
P6_8h_vs_P6_0h	Up	ENSG00000184939.15	0.732178	5.14547	0.00118708	0.0442077	8.53	4.92	ZFP90	chr16	protein_coding	ZFP90 zinc finger protein
P6_8h_vs_P6_0h	Up	ENSG00000168918.13	2.9283	-0.398031	0.00118753	0.0442077	0.2	0.02	INPP5D	chr2	protein_coding	inositol polyphosphate-5-phosphatase, 145kDa
P6_8h_vs_P6_0h	Up	ENSG00000144048.10	0.74506	4.79737	0.00119381	0.0443673	10.45	5.97	DUSP11	chr2	protein_coding	dual specificity phosphatase 11 (RNA/RNP complex 1-interacting)
P6_8h_vs_P6_0h	Up	ENSG00000213859.4	0.81391	3.89454	0.00119477	0.0443673	6.48	3.53	KCTD11	chr17	protein_coding	potassium channel tetramerization domain containing 11
P6_8h_vs_P6_0h	Up	ENSG00000112096.16	0.677358	7.47346	0.00120541	0.0446521	11.85	7.1	SOD2	chr6	protein_coding	superoxide dismutase 2, mitochondrial
P6_8h_vs_P6_0h	Up	ENSG00000164331.9	0.797275	4.03187	0.00120835	0.044706	9.59	5.28	ANKRA2	chr5	protein_coding	ankyrin repeat, family A (RFXANK-like), 2
P6_8h_vs_P6_0h	Up	ENSG00000074621.13	0.788317	4.16782	0.00123228	0.0454845	3.27	1.82	SLC24A1	chr15	protein_coding	solute carrier family 24 (sodium/potassium/calcium exchanger), member 1
P6_8h_vs_P6_0h	Up	ENSG00000119782.13	1.35044	1.43393	0.00123242	0.0454845	3.28	1.23	FKBP1B	chr2	protein_coding	FK506 binding protein 1B, 12.6 kDa
P6_8h_vs_P6_0h	Up	ENSG00000176428.5	2.06283	0.286538	0.00124544	0.0458528	1.03	0.23	VPS37D	chr7	protein_coding	vacuolar protein sorting 37 homolog D (S. cerevisiae)
P6_8h_vs_P6_0h	Up	ENSG00000123836.14	1.05325	2.40753	0.00124834	0.0459032	0.73	0.34	PFKFB2	chr1	protein_coding	6-phosphofructo-2-kinase/fructose-2,6-biphosphatase 2
P6_8h_vs_P6_0h	Up	ENSG00000154262.12	0.843334	3.59706	0.00127646	0.0467658	2.39	1.28	ABCA6	chr17	protein_coding	ATP-binding cassette, sub-family A (ABC1), member 6
P6_8h_vs_P6_0h	Up	ENSG00000002016.16	0.99936	2.58465	0.00127988	0.0468339	2.11	1.01	RAD52	chr12	protein_coding	RAD52 homolog (S. cerevisiae)
P6_8h_vs_P6_0h	Up	ENSG00000213204.8	1.85338	0.503212	0.00128926	0.0470055	0.84	0.22	C6orf165	chr6	protein_coding	chromosome 6 open reading frame 165
P6_8h_vs_P6_0h	Up	ENSG00000117335.18	0.671868	7.46574	0.00132161	0.0480105	61.85	37.2	CD46	chr1	protein_coding	CD46 molecule, complement regulatory protein
P6_8h_vs_P6_2h	Down	ENSG00000115738.9	-3.95731	4.21789	4.44032e-40	1.3356e-35	1.01	14.63	ID2	chr2	protein_coding	inhibitor of DNA binding 2, dominant negative helix-loop-helix protein
P6_8h_vs_P6_2h	Down	ENSG00000114315.3	-5.20934	2.65684	2.08042e-30	3.12884e-26	0.2	6.9	HES1	chr3	protein_coding	hes family bHLH transcription factor 1
P6_8h_vs_P6_2h	Down	ENSG00000132326.11	-4.10254	3.05006	6.02436e-29	6.04023e-25	0.14	2.18	PER2	chr2	protein_coding	period circadian clock 2
P6_8h_vs_P6_2h	Down	ENSG00000165244.6	-2.68093	5.36621	9.88249e-29	7.43138e-25	2.96	17.59	ZNF367	chr9	protein_coding	zinc finger protein 367
P6_8h_vs_P6_2h	Down	ENSG00000166851.14	-2.20801	6.52423	4.85177e-23	2.08481e-19	14.28	61.15	PLK1	chr16	protein_coding	polo-like kinase 1
P6_8h_vs_P6_2h	Down	ENSG00000134107.4	-2.12866	7.44712	9.71368e-23	3.65222e-19	18.17	73.65	BHLHE40	chr3	protein_coding	basic helix-loop-helix family, member e40
P6_8h_vs_P6_2h	Down	ENSG00000146674.14	-2.11236	6.62551	1.64087e-21	4.93558e-18	13.68	54.82	IGFBP3	chr7	protein_coding	insulin-like growth factor binding protein 3
P6_8h_vs_P6_2h	Down	ENSG00000186480.12	-2.01433	7.15788	2.56476e-20	6.72039e-17	17.87	66.9	INSIG1	chr7	protein_coding	insulin induced gene 1
P6_8h_vs_P6_2h	Down	ENSG00000174738.12	-2.23575	4.93187	2.6811e-20	6.72039e-17	1.97	8.6	NR1D2	chr3	protein_coding	nuclear receptor subfamily 1, group D, member 2
P6_8h_vs_P6_2h	Down	ENSG00000125968.8	-2.10877	5.60694	5.34925e-20	1.07267e-16	14.43	57.7	ID1	chr20	protein_coding	inhibitor of DNA binding 1, dominant negative helix-loop-helix protein
P6_8h_vs_P6_2h	Down	ENSG00000163659.12	-1.99127	7.12147	6.61005e-20	1.24265e-16	11.29	41.61	TIPARP	chr3	protein_coding	TCDD-inducible poly(ADP-ribose) polymerase
P6_8h_vs_P6_2h	Down	ENSG00000118515.11	-2.1084	5.48098	1.01117e-19	1.78912e-16	2.57	10.28	SGK1	chr6	protein_coding	serum/glucocorticoid regulated kinase 1
P6_8h_vs_P6_2h	Down	ENSG00000117399.13	-2.12154	5.09781	4.55368e-19	7.60945e-16	6.78	27.35	CDC20	chr1	protein_coding	cell division cycle 20
P6_8h_vs_P6_2h	Down	ENSG00000172201.10	-3.10927	2.71914	1.13096e-18	1.79044e-15	0.56	4.47	ID4	chr6	protein_coding	inhibitor of DNA binding 4, dominant negative helix-loop-helix protein
P6_8h_vs_P6_2h	Down	ENSG00000134057.14	-1.84102	7.60745	8.88245e-18	1.27226e-14	38.13	126.59	CCNB1	chr5	protein_coding	cyclin B1
P6_8h_vs_P6_2h	Down	ENSG00000156970.12	-1.83295	7.35932	1.51672e-17	1.98354e-14	18.56	61.29	BUB1B	chr15	protein_coding	BUB1 mitotic checkpoint serine/threonine kinase B
P6_8h_vs_P6_2h	Down	ENSG00000197632.8	-2.59021	3.18316	2.12173e-17	2.65915e-14	1.14	6.39	SERPINB2	chr18	protein_coding	serpin peptidase inhibitor, clade B (ovalbumin), member 2
P6_8h_vs_P6_2h	Down	ENSG00000169679.14	-1.82767	6.78602	5.5694e-17	6.44315e-14	12.93	42.55	BUB1	chr2	protein_coding	BUB1 mitotic checkpoint serine/threonine kinase
P6_8h_vs_P6_2h	Down	ENSG00000137807.13	-1.77776	7.90018	7.807e-17	8.69729e-14	26.88	85.41	KIF23	chr15	protein_coding	kinesin family member 23
P6_8h_vs_P6_2h	Down	ENSG00000008405.11	-2.01102	4.74122	1.12968e-16	1.21356e-13	3.15	11.77	CRY1	chr12	protein_coding	cryptochrome circadian clock 1
P6_8h_vs_P6_2h	Down	ENSG00000144655.14	-2.67814	2.94107	1.3814e-16	1.38504e-13	0.62	3.67	CSRNP1	chr3	protein_coding	cysteine-serine-rich nuclear protein 1
P6_8h_vs_P6_2h	Down	ENSG00000013810.18	-1.72674	7.77025	5.61626e-16	5.11913e-13	34.7	106.44	TACC3	chr4	protein_coding	transforming, acidic coiled-coil containing protein 3
P6_8h_vs_P6_2h	Down	ENSG00000011426.10	-1.69926	9.08438	8.53603e-16	7.55162e-13	51.91	156.2	ANLN	chr7	protein_coding	anillin, actin binding protein
P6_8h_vs_P6_2h	Down	ENSG00000126787.12	-1.75251	6.50472	1.28519e-15	1.05543e-12	13.07	40.81	DLGAP5	chr14	protein_coding	discs, large (Drosophila) homolog-associated protein 5
P6_8h_vs_P6_2h	Down	ENSG00000142945.12	-1.70621	7.63827	1.29828e-15	1.05543e-12	28.09	84.95	KIF2C	chr1	protein_coding	kinesin family member 2C
P6_8h_vs_P6_2h	Down	ENSG00000128342.4	-1.93775	4.63022	1.88872e-15	1.49503e-12	2.5	8.88	LIF	chr22	protein_coding	leukemia inhibitory factor
P6_8h_vs_P6_2h	Down	ENSG00000076382.16	-1.71499	6.76203	3.13239e-15	2.41587e-12	12.18	37.07	SPAG5	chr17	protein_coding	sperm associated antigen 5
P6_8h_vs_P6_2h	Down	ENSG00000198901.13	-1.64173	8.50673	8.22252e-15	6.18313e-12	41.17	119.05	PRC1	chr15	protein_coding	protein regulator of cytokinesis 1
P6_8h_vs_P6_2h	Down	ENSG00000154734.14	-1.64671	8.04255	8.48157e-15	6.22237e-12	23.9	69.34	ADAMTS1	chr21	protein_coding	ADAM metallopeptidase with thrombospondin type 1 motif, 1
P6_8h_vs_P6_2h	Down	ENSG00000182481.8	-1.64099	8.39744	8.8149e-15	6.31294e-12	57.29	165.56	KPNA2	chr17	protein_coding	karyopherin alpha 2 (RAG cohort 1, importin alpha 1)
P6_8h_vs_P6_2h	Down	ENSG00000175305.16	-2.25033	3.32735	1.08942e-14	7.44744e-12	0.98	4.31	CCNE2	chr8	protein_coding	cyclin E2
P6_8h_vs_P6_2h	Down	ENSG00000164045.11	-1.96216	4.15072	1.53499e-14	1.02602e-11	1.85	6.69	CDC25A	chr3	protein_coding	cell division cycle 25A
P6_8h_vs_P6_2h	Down	ENSG00000090889.11	-1.63664	7.4503	1.75602e-14	1.14825e-11	19.02	54.81	KIF4A	chrX	protein_coding	kinesin family member 4A
P6_8h_vs_P6_2h	Down	ENSG00000179094.13	-1.85768	4.59407	2.28588e-14	1.43244e-11	1.85	6.22	PER1	chr17	protein_coding	period circadian clock 1
P6_8h_vs_P6_2h	Down	ENSG00000186193.8	-2.28427	3.12695	2.75307e-14	1.68999e-11	0.74	3.35	SAPCD2	chr9	protein_coding	suppressor APC domain containing 2
P6_8h_vs_P6_2h	Down	ENSG00000072571.19	-1.63598	6.92668	2.87813e-14	1.73142e-11	17.51	50.43	HMMR	chr5	protein_coding	hyaluronan-mediated motility receptor (RHAMM)
P6_8h_vs_P6_2h	Down	ENSG00000117318.8	-2.07158	3.65137	3.10266e-14	1.8299e-11	3.72	14.5	ID3	chr1	protein_coding	inhibitor of DNA binding 3, dominant negative helix-loop-helix protein
P6_8h_vs_P6_2h	Down	ENSG00000145386.9	-1.61708	7.3197	3.82323e-14	2.21152e-11	27.28	77.54	CCNA2	chr4	protein_coding	cyclin A2
P6_8h_vs_P6_2h	Down	ENSG00000024526.16	-1.64586	6.44307	5.37716e-14	3.05169e-11	7.52	21.82	DEPDC1	chr1	protein_coding	DEP domain containing 1
P6_8h_vs_P6_2h	Down	ENSG00000112984.11	-1.64841	6.35958	5.63052e-14	3.1363e-11	12.05	35	KIF20A	chr5	protein_coding	kinesin family member 20A
P6_8h_vs_P6_2h	Down	ENSG00000175063.16	-1.82477	4.50547	8.59927e-14	4.69364e-11	7.52	24.7	UBE2C	chr20	protein_coding	ubiquitin-conjugating enzyme E2C
P6_8h_vs_P6_2h	Down	ENSG00000121152.9	-1.67644	5.69381	8.73845e-14	4.69364e-11	7.94	23.53	NCAPH	chr2	protein_coding	non-SMC condensin I complex, subunit H
P6_8h_vs_P6_2h	Down	ENSG00000183856.10	-1.69807	5.40862	1.11197e-13	5.86787e-11	3.24	9.75	IQGAP3	chr1	protein_coding	IQ motif containing GTPase activating protein 3
P6_8h_vs_P6_2h	Down	ENSG00000178343.4	-2.18921	3.19628	1.19333e-13	6.18864e-11	1.6	6.79	SHISA3	chr4	protein_coding	shisa family member 3
P6_8h_vs_P6_2h	Down	ENSG00000088325.15	-1.55867	8.80396	1.34992e-13	6.88209e-11	61.09	166.75	TPX2	chr20	protein_coding	TPX2, microtubule-associated
P6_8h_vs_P6_2h	Down	ENSG00000080986.12	-1.61228	6.4394	1.52073e-13	7.62367e-11	19.12	54.19	NDC80	chr18	protein_coding	NDC80 kinetochore complex component
P6_8h_vs_P6_2h	Down	ENSG00000117650.12	-1.64794	5.77647	1.90415e-13	9.38935e-11	8.95	25.99	NEK2	chr1	protein_coding	NIMA-related kinase 2
P6_8h_vs_P6_2h	Down	ENSG00000102554.13	-1.68985	5.23697	2.44482e-13	1.18609e-10	4.61	13.8	KLF5	chr13	protein_coding	Kruppel-like factor 5 (intestinal)
P6_8h_vs_P6_2h	Down	ENSG00000104064.16	-1.69467	5.05965	3.33622e-13	1.59286e-10	3.01	9.04	GABPB1	chr15	protein_coding	GA binding protein transcription factor, beta subunit 1
P6_8h_vs_P6_2h	Down	ENSG00000148773.12	-1.51858	9.08949	4.88853e-13	2.24415e-10	21.61	57.38	MKI67	chr10	protein_coding	marker of proliferation Ki-67
P6_8h_vs_P6_2h	Down	ENSG00000137804.12	-1.54277	7.25936	4.89983e-13	2.24415e-10	31	83.69	NUSAP1	chr15	protein_coding	nucleolar and spindle associated protein 1
P6_8h_vs_P6_2h	Down	ENSG00000138061.11	-1.5224	8.58067	4.92416e-13	2.24415e-10	35.02	93.22	CYP1B1	chr2	protein_coding	cytochrome P450, family 1, subfamily B, polypeptide 1
P6_8h_vs_P6_2h	Down	ENSG00000138180.15	-1.53373	7.23015	6.7479e-13	2.89957e-10	28.39	76.17	CEP55	chr10	protein_coding	centrosomal protein 55kDa
P6_8h_vs_P6_2h	Down	ENSG00000115602.16	-1.93524	3.68805	6.88775e-13	2.91798e-10	1.04	3.7	IL1RL1	chr2	protein_coding	interleukin 1 receptor-like 1
P6_8h_vs_P6_2h	Down	ENSG00000198576.3	-4.08451	1.30253	8.46346e-13	3.46138e-10	0.08	1.36	ARC	chr8	protein_coding	activity-regulated cytoskeleton-associated protein
P6_8h_vs_P6_2h	Down	ENSG00000122966.13	-1.55712	6.45913	9.1902e-13	3.68576e-10	4.98	13.57	CIT	chr12	protein_coding	citron rho-interacting serine/threonine kinase
P6_8h_vs_P6_2h	Down	ENSG00000263563.5	-1.78507	4.24603	1.09084e-12	4.31727e-10	5.65	18.06	UBBP4	chr17	transcribed_unprocessed_pseudogene	ubiquitin B pseudogene 4
P6_8h_vs_P6_2h	Down	ENSG00000166923.10	-1.49313	8.7533	1.2394e-12	4.84153e-10	15.06	39.27	GREM1	chr15	protein_coding	gremlin 1, DAN family BMP antagonist
P6_8h_vs_P6_2h	Down	ENSG00000149503.12	-1.53608	6.69445	1.28454e-12	4.95355e-10	13.01	34.97	INCENP	chr11	protein_coding	inner centromere protein antigens 135/155kDa
P6_8h_vs_P6_2h	Down	ENSG00000176697.18	-1.65504	4.94538	1.75887e-12	6.69684e-10	1.86	5.42	BDNF	chr11	protein_coding	brain-derived neurotrophic factor
P6_8h_vs_P6_2h	Down	ENSG00000131747.14	-1.47325	9.34194	2.09474e-12	7.87594e-10	58.02	149.28	TOP2A	chr17	protein_coding	topoisomerase (DNA) II alpha 170kDa
P6_8h_vs_P6_2h	Down	ENSG00000124882.3	-1.56174	5.75615	2.61845e-12	9.6049e-10	5.74	15.72	EREG	chr4	protein_coding	epiregulin
P6_8h_vs_P6_2h	Down	ENSG00000168078.9	-1.52428	6.42231	2.69449e-12	9.76477e-10	19.97	53.24	PBK	chr8	protein_coding	PDZ binding kinase
P6_8h_vs_P6_2h	Down	ENSG00000065809.13	-1.66496	4.70331	3.25161e-12	1.16435e-09	2.39	7.01	FAM107B	chr10	protein_coding	family with sequence similarity 107, member B
P6_8h_vs_P6_2h	Down	ENSG00000139354.10	-1.78238	3.9978	3.76061e-12	1.33077e-09	2.25	7.19	GAS2L3	chr12	protein_coding	growth arrest-specific 2 like 3
P6_8h_vs_P6_2h	Down	ENSG00000131737.5	-2.31397	2.59212	5.00172e-12	1.74938e-09	1.1	5.07	KRT34	chr17	protein_coding	keratin 34, type I
P6_8h_vs_P6_2h	Down	ENSG00000106003.12	-3.44172	1.48494	6.31736e-12	2.15932e-09	0.14	1.39	LFNG	chr7	protein_coding	LFNG O-fucosylpeptide 3-beta-N-acetylglucosaminyltransferase
P6_8h_vs_P6_2h	Down	ENSG00000137331.11	-1.48652	6.60848	6.86492e-12	2.32011e-09	36.76	95.45	IER3	chr6	protein_coding	immediate early response 3
P6_8h_vs_P6_2h	Down	ENSG00000120738.7	-1.6942	4.26028	1.11082e-11	3.67167e-09	2.79	8.36	EGR1	chr5	protein_coding	early growth response 1
P6_8h_vs_P6_2h	Down	ENSG00000101665.8	-1.63242	4.57181	1.15693e-11	3.78252e-09	3.52	10.1	SMAD7	chr18	protein_coding	SMAD family member 7
P6_8h_vs_P6_2h	Down	ENSG00000170540.14	-1.44962	6.84594	1.36118e-11	4.40246e-09	22.73	57.53	ARL6IP1	chr16	protein_coding	ADP-ribosylation factor-like 6 interacting protein 1
P6_8h_vs_P6_2h	Down	ENSG00000075702.16	-1.69535	4.19882	1.45409e-11	4.65295e-09	1.79	5.37	WDR62	chr19	protein_coding	WD repeat domain 62
P6_8h_vs_P6_2h	Down	ENSG00000168874.12	-1.82022	3.5985	1.62103e-11	5.13251e-09	2.11	6.91	ATOH8	chr2	protein_coding	atonal homolog 8 (Drosophila)
P6_8h_vs_P6_2h	Down	ENSG00000066279.16	-1.4334	7.16464	1.74651e-11	5.47221e-09	6.89	17.24	ASPM	chr1	protein_coding	asp (abnormal spindle) homolog, microcephaly associated (Drosophila)
P6_8h_vs_P6_2h	Down	ENSG00000089685.14	-1.47976	6.07995	1.77621e-11	5.50789e-09	10.88	28.12	BIRC5	chr17	protein_coding	baculoviral IAP repeat containing 5
P6_8h_vs_P6_2h	Down	ENSG00000143228.12	-1.45811	6.44653	1.93676e-11	5.94448e-09	22.34	56.88	NUF2	chr1	protein_coding	NUF2, NDC80 kinetochore complex component
P6_8h_vs_P6_2h	Down	ENSG00000158402.18	-1.6015	4.64818	2.07756e-11	6.31222e-09	4.68	13.17	CDC25C	chr5	protein_coding	cell division cycle 25C
P6_8h_vs_P6_2h	Down	ENSG00000178999.12	-1.49691	5.56691	2.52187e-11	7.58554e-09	18.28	47.81	AURKB	chr17	protein_coding	aurora kinase B
P6_8h_vs_P6_2h	Down	ENSG00000260342.2	-1.50425	5.48044	2.58953e-11	7.71193e-09	29.54	77.66	RP11-1035H13.3	chr16	protein_coding	--
P6_8h_vs_P6_2h	Down	ENSG00000004660.14	-1.75332	3.76982	3.45094e-11	1.00777e-08	1.34	4.2	CAMKK1	chr17	protein_coding	calcium/calmodulin-dependent protein kinase kinase 1, alpha
P6_8h_vs_P6_2h	Down	ENSG00000189057.10	-2.05446	2.84603	3.54723e-11	1.01616e-08	0.75	2.89	FAM111B	chr11	protein_coding	family with sequence similarity 111, member B
P6_8h_vs_P6_2h	Down	ENSG00000094804.9	-1.4676	5.85463	3.6273e-11	1.0293e-08	6.2	15.89	CDC6	chr17	protein_coding	cell division cycle 6
P6_8h_vs_P6_2h	Down	ENSG00000148840.10	-1.47166	5.7649	3.83212e-11	1.07725e-08	5.2	13.38	PPRC1	chr10	protein_coding	peroxisome proliferator-activated receptor gamma, coactivator-related 1
P6_8h_vs_P6_2h	Down	ENSG00000171848.13	-1.38751	8.15599	4.36097e-11	1.21457e-08	41.73	101.17	RRM2	chr2	protein_coding	ribonucleotide reductase M2
P6_8h_vs_P6_2h	Down	ENSG00000128590.4	-1.47653	5.56669	4.7326e-11	1.30598e-08	8.95	23.09	DNAJB9	chr7	protein_coding	DnaJ (Hsp40) homolog, subfamily B, member 9
P6_8h_vs_P6_2h	Down	ENSG00000161800.12	-1.42078	6.57643	4.97744e-11	1.36106e-08	14.13	35.06	RACGAP1	chr12	protein_coding	Rac GTPase activating protein 1
P6_8h_vs_P6_2h	Down	ENSG00000188483.7	-1.47988	5.50151	5.14762e-11	1.39491e-08	8.55	22.11	IER5L	chr9	protein_coding	immediate early response 5-like
P6_8h_vs_P6_2h	Down	ENSG00000117724.12	-1.36965	8.12727	7.62229e-11	2.04651e-08	14.66	35.11	CENPF	chr1	protein_coding	centromere protein F, 350/400kDa
P6_8h_vs_P6_2h	Down	ENSG00000118193.11	-1.4335	5.93642	8.41968e-11	2.22154e-08	4.41	11.05	KIF14	chr1	protein_coding	kinesin family member 14
P6_8h_vs_P6_2h	Down	ENSG00000157456.7	-1.41722	6.14577	9.35998e-11	2.43239e-08	13.89	34.39	CCNB2	chr15	protein_coding	cyclin B2
P6_8h_vs_P6_2h	Down	ENSG00000144354.13	-1.52802	4.7544	9.38054e-11	2.43239e-08	4.75	12.71	CDCA7	chr2	protein_coding	cell division cycle associated 7
P6_8h_vs_P6_2h	Down	ENSG00000129195.15	-1.66279	3.94457	9.57313e-11	2.46111e-08	3.06	8.99	FAM64A	chr17	protein_coding	family with sequence similarity 64, member A
P6_8h_vs_P6_2h	Down	ENSG00000123080.10	-1.55237	4.55882	9.85149e-11	2.51121e-08	3.49	9.5	CDKN2C	chr1	protein_coding	cyclin-dependent kinase inhibitor 2C (p18, inhibits CDK4)
P6_8h_vs_P6_2h	Down	ENSG00000078401.6	-3.29654	1.35824	9.99935e-11	2.52748e-08	0.21	1.98	EDN1	chr6	protein_coding	endothelin 1
P6_8h_vs_P6_2h	Down	ENSG00000276043.4	-1.37961	6.72477	1.44116e-10	3.58253e-08	11.09	26.73	UHRF1	chr19	protein_coding	ubiquitin-like with PHD and ring finger domains 1
P6_8h_vs_P6_2h	Down	ENSG00000087586.17	-1.40013	6.15233	1.5417e-10	3.80104e-08	13.88	33.96	AURKA	chr20	protein_coding	aurora kinase A
P6_8h_vs_P6_2h	Down	ENSG00000087074.7	-1.36089	6.97404	1.80307e-10	4.37376e-08	28.78	68.51	PPP1R15A	chr19	protein_coding	protein phosphatase 1, regulatory subunit 15A
P6_8h_vs_P6_2h	Down	ENSG00000188486.3	-1.38825	6.05892	2.46982e-10	5.84958e-08	22.16	53.77	H2AFX	chr11	protein_coding	H2A histone family, member X
P6_8h_vs_P6_2h	Down	ENSG00000179833.4	-1.35422	6.66196	3.21509e-10	7.32627e-08	9.97	23.61	SERTAD2	chr2	protein_coding	SERTA domain containing 2
P6_8h_vs_P6_2h	Down	ENSG00000170312.15	-1.36745	6.31192	3.25028e-10	7.35077e-08	21.15	50.58	CDK1	chr10	protein_coding	cyclin-dependent kinase 1
P6_8h_vs_P6_2h	Down	ENSG00000108106.13	-1.4076	5.56693	3.30331e-10	7.41494e-08	9.88	24.29	UBE2S	chr19	protein_coding	ubiquitin-conjugating enzyme E2S
P6_8h_vs_P6_2h	Down	ENSG00000134690.10	-1.40123	5.57291	3.93136e-10	8.69496e-08	10.27	25.14	CDCA8	chr1	protein_coding	cell division cycle associated 8
P6_8h_vs_P6_2h	Down	ENSG00000171241.8	-1.32103	7.02672	5.57197e-10	1.21449e-07	20.92	48.44	SHCBP1	chr16	protein_coding	SHC SH2-domain binding protein 1
P6_8h_vs_P6_2h	Down	ENSG00000138160.5	-1.31407	7.18383	6.16992e-10	1.33515e-07	16.67	38.42	KIF11	chr10	protein_coding	kinesin family member 11
P6_8h_vs_P6_2h	Down	ENSG00000120802.13	-1.28748	8.49383	7.95461e-10	1.69693e-07	28.31	64.03	TMPO	chr12	protein_coding	thymopoietin
P6_8h_vs_P6_2h	Down	ENSG00000155760.2	-1.54262	4.06304	1.00089e-09	2.09069e-07	2.14	5.77	FZD7	chr2	protein_coding	frizzled class receptor 7
P6_8h_vs_P6_2h	Down	ENSG00000237649.7	-1.3072	6.44425	1.48228e-09	3.05381e-07	17.99	41.24	KIFC1	chr6	protein_coding	kinesin family member C1
P6_8h_vs_P6_2h	Down	ENSG00000171246.5	-1.47799	4.35032	1.51188e-09	3.0936e-07	2.03	5.25	NPTX1	chr17	protein_coding	neuronal pentraxin I
P6_8h_vs_P6_2h	Down	ENSG00000114346.13	-1.28128	7.1528	1.60467e-09	3.26127e-07	17.69	39.85	ECT2	chr3	protein_coding	epithelial cell transforming 2
P6_8h_vs_P6_2h	Down	ENSG00000111665.11	-1.49028	4.22524	1.6265e-09	3.27691e-07	2.22	5.79	CDCA3	chr12	protein_coding	cell division cycle associated 3
P6_8h_vs_P6_2h	Down	ENSG00000179388.8	-2.91778	1.37563	1.90195e-09	3.76373e-07	0.13	0.89	EGR3	chr8	protein_coding	early growth response 3
P6_8h_vs_P6_2h	Down	ENSG00000113368.11	-1.26376	7.74041	1.98968e-09	3.91161e-07	41.14	91.55	LMNB1	chr5	protein_coding	lamin B1
P6_8h_vs_P6_2h	Down	ENSG00000152253.8	-1.34522	5.43059	2.32032e-09	4.53201e-07	17.45	41.08	SPC25	chr2	protein_coding	SPC25, NDC80 kinetochore complex component
P6_8h_vs_P6_2h	Down	ENSG00000163535.17	-1.31633	5.86035	2.43896e-09	4.73301e-07	7.24	16.7	SGOL2	chr2	protein_coding	shugoshin-like 2 (S. pombe)
P6_8h_vs_P6_2h	Down	ENSG00000109805.9	-1.26845	6.78989	2.90684e-09	5.60479e-07	13.53	30.2	NCAPG	chr4	protein_coding	non-SMC condensin I complex, subunit G
P6_8h_vs_P6_2h	Down	ENSG00000100292.16	-1.51165	3.93993	3.17786e-09	6.08834e-07	4.22	11.16	HMOX1	chr22	protein_coding	heme oxygenase 1
P6_8h_vs_P6_2h	Down	ENSG00000143322.19	-1.26007	6.89573	3.4079e-09	6.44694e-07	5.39	11.96	ABL2	chr1	protein_coding	ABL proto-oncogene 2, non-receptor tyrosine kinase
P6_8h_vs_P6_2h	Down	ENSG00000166886.12	-1.29673	5.80721	4.22792e-09	7.85011e-07	11.59	26.4	NAB2	chr12	protein_coding	NGFI-A binding protein 2 (EGR1 binding protein 2)
P6_8h_vs_P6_2h	Down	ENSG00000177283.5	-1.86184	2.62823	4.25458e-09	7.85113e-07	0.63	2.13	FZD8	chr10	protein_coding	frizzled class receptor 8
P6_8h_vs_P6_2h	Down	ENSG00000035499.12	-1.49718	3.91773	4.66368e-09	8.55359e-07	3.05	7.99	DEPDC1B	chr5	protein_coding	DEP domain containing 1B
P6_8h_vs_P6_2h	Down	ENSG00000137812.19	-1.25519	6.63452	5.10116e-09	9.29926e-07	5.95	13.17	CASC5	chr15	protein_coding	cancer susceptibility candidate 5
P6_8h_vs_P6_2h	Down	ENSG00000075218.18	-1.33964	5.05872	5.40516e-09	9.79408e-07	5.88	13.79	GTSE1	chr22	protein_coding	G-2 and S-phase expressed 1
P6_8h_vs_P6_2h	Down	ENSG00000115163.14	-1.47611	3.97049	6.44238e-09	1.14098e-06	5.51	14.21	CENPA	chr2	protein_coding	centromere protein A
P6_8h_vs_P6_2h	Down	ENSG00000164484.11	-1.34208	4.9009	7.35081e-09	1.28549e-06	2.67	6.27	TMEM200A	chr6	protein_coding	transmembrane protein 200A
P6_8h_vs_P6_2h	Down	ENSG00000070444.14	-1.38509	4.49673	7.50235e-09	1.29828e-06	2.42	5.86	MNT	chr17	protein_coding	MAX network transcriptional repressor
P6_8h_vs_P6_2h	Down	ENSG00000100526.19	-1.31183	5.24302	7.51025e-09	1.29828e-06	13	29.9	CDKN3	chr14	protein_coding	cyclin-dependent kinase inhibitor 3
P6_8h_vs_P6_2h	Down	ENSG00000157557.11	-1.25624	6.17139	8.12639e-09	1.39676e-06	10.13	22.42	ETS2	chr21	protein_coding	v-ets avian erythroblastosis virus E26 oncogene homolog 2
P6_8h_vs_P6_2h	Down	ENSG00000138675.16	-1.27143	5.78363	8.47317e-09	1.43991e-06	5.82	13.02	FGF5	chr4	protein_coding	fibroblast growth factor 5
P6_8h_vs_P6_2h	Down	ENSG00000085840.12	-1.45975	3.87874	1.17265e-08	1.95957e-06	2.4	6.11	ORC1	chr1	protein_coding	origin recognition complex, subunit 1
P6_8h_vs_P6_2h	Down	ENSG00000164109.13	-1.26213	5.704	1.23466e-08	2.05179e-06	5.44	12.1	MAD2L1	chr4	protein_coding	MAD2 mitotic arrest deficient-like 1 (yeast)
P6_8h_vs_P6_2h	Down	ENSG00000010292.12	-1.19938	7.35813	1.38473e-08	2.28853e-06	17.43	37.1	NCAPD2	chr12	protein_coding	non-SMC condensin I complex, subunit D2
P6_8h_vs_P6_2h	Down	ENSG00000168646.12	-2.26261	1.78948	1.40778e-08	2.31391e-06	0.24	1.08	AXIN2	chr17	protein_coding	axin 2
P6_8h_vs_P6_2h	Down	ENSG00000101447.13	-1.38153	4.36332	1.41587e-08	2.31457e-06	4.46	10.77	FAM83D	chr20	protein_coding	family with sequence similarity 83, member D
P6_8h_vs_P6_2h	Down	ENSG00000115844.10	-3.5332	0.816651	1.45508e-08	2.36559e-06	0.08	0.92	DLX2	chr2	protein_coding	distal-less homeobox 2
P6_8h_vs_P6_2h	Down	ENSG00000176170.13	-1.35386	4.53203	1.48254e-08	2.38467e-06	4.2	9.94	SPHK1	chr17	protein_coding	sphingosine kinase 1
P6_8h_vs_P6_2h	Down	ENSG00000163735.6	-1.2012	7.07085	1.52059e-08	2.43286e-06	31.19	66.46	CXCL5	chr4	protein_coding	chemokine (C-X-C motif) ligand 5
P6_8h_vs_P6_2h	Down	ENSG00000198826.10	-1.191	6.99321	2.08179e-08	3.31314e-06	12.02	25.42	ARHGAP11A	chr15	protein_coding	Rho GTPase activating protein 11A
P6_8h_vs_P6_2h	Down	ENSG00000130164.11	-1.22462	5.98929	2.2361e-08	3.53998e-06	10.04	21.75	LDLR	chr19	protein_coding	low density lipoprotein receptor
P6_8h_vs_P6_2h	Down	ENSG00000073737.16	-2.43717	1.48094	2.27908e-08	3.58913e-06	0.21	1.09	DHRS9	chr2	protein_coding	dehydrogenase/reductase (SDR family) member 9
P6_8h_vs_P6_2h	Down	ENSG00000112742.9	-1.2229	5.95881	2.38061e-08	3.72949e-06	9.5	20.55	TTK	chr6	protein_coding	TTK protein kinase
P6_8h_vs_P6_2h	Down	ENSG00000162413.16	-1.23977	5.61762	2.52403e-08	3.9337e-06	4.15	9.07	KLHL21	chr1	protein_coding	kelch-like family member 21
P6_8h_vs_P6_2h	Down	ENSG00000120156.20	-1.33285	4.4221	3.03331e-08	4.70303e-06	2.45	5.72	TEK	chr9	protein_coding	TEK tyrosine kinase, endothelial
P6_8h_vs_P6_2h	Down	ENSG00000168496.3	-1.21398	5.81561	3.46074e-08	5.311e-06	14.34	30.82	FEN1	chr11	protein_coding	flap structure-specific endonuclease 1
P6_8h_vs_P6_2h	Down	ENSG00000167074.14	-2.46283	1.3921	3.54047e-08	5.38654e-06	0.16	0.82	TEF	chr22	protein_coding	thyrotrophic embryonic factor
P6_8h_vs_P6_2h	Down	ENSG00000116852.14	-1.598	3.08214	3.58351e-08	5.38654e-06	0.41	1.14	KIF21B	chr1	protein_coding	kinesin family member 21B
P6_8h_vs_P6_2h	Down	ENSG00000185022.11	-1.19029	6.34734	3.59306e-08	5.38654e-06	17.5	37	MAFF	chr22	protein_coding	v-maf avian musculoaponeurotic fibrosarcoma oncogene homolog F
P6_8h_vs_P6_2h	Down	ENSG00000167470.12	-1.24423	5.27352	3.59556e-08	5.38654e-06	5.87	12.89	MIDN	chr19	protein_coding	midnolin
P6_8h_vs_P6_2h	Down	ENSG00000164611.12	-1.17621	6.72823	3.5995e-08	5.38654e-06	54.89	114.94	PTTG1	chr5	protein_coding	pituitary tumor-transforming 1
P6_8h_vs_P6_2h	Down	ENSG00000113810.15	-1.14634	8.75163	3.84564e-08	5.72639e-06	39.85	81.74	SMC4	chr3	protein_coding	structural maintenance of chromosomes 4
P6_8h_vs_P6_2h	Down	ENSG00000077152.9	-1.38939	3.99384	3.99733e-08	5.92294e-06	9.21	22.37	UBE2T	chr1	protein_coding	ubiquitin-conjugating enzyme E2T
P6_8h_vs_P6_2h	Down	ENSG00000163577.7	-1.32953	4.29358	5.12958e-08	7.48993e-06	1.93	4.49	EIF5A2	chr3	protein_coding	eukaryotic translation initiation factor 5A2
P6_8h_vs_P6_2h	Down	ENSG00000142731.10	-1.2806	4.70836	5.26807e-08	7.65498e-06	3.71	8.35	PLK4	chr4	protein_coding	polo-like kinase 4
P6_8h_vs_P6_2h	Down	ENSG00000128944.13	-1.17602	6.273	5.43887e-08	7.82755e-06	23.14	48.44	KNSTRN	chr15	protein_coding	kinetochore-localized astrin/SPAG5 binding protein
P6_8h_vs_P6_2h	Down	ENSG00000115875.18	-1.14645	7.38034	5.55236e-08	7.95282e-06	40.48	83.03	SRSF7	chr2	protein_coding	serine/arginine-rich splicing factor 7
P6_8h_vs_P6_2h	Down	ENSG00000180730.4	-3.22029	0.842987	6.37385e-08	9.04335e-06	0.11	0.96	SHISA2	chr13	protein_coding	shisa family member 2
P6_8h_vs_P6_2h	Down	ENSG00000123977.9	-1.90695	2.17557	6.99506e-08	9.87814e-06	0.73	2.53	DAW1	chr2	protein_coding	dynein assembly factor with WDR repeat domains 1
P6_8h_vs_P6_2h	Down	ENSG00000076248.10	-1.3655	3.96625	7.0365e-08	9.89023e-06	3.54	8.45	UNG	chr12	protein_coding	uracil-DNA glycosylase
P6_8h_vs_P6_2h	Down	ENSG00000123975.4	-1.22803	5.10132	7.18136e-08	1.00469e-05	32.46	70.48	CKS2	chr9	protein_coding	CDC28 protein kinase regulatory subunit 2
P6_8h_vs_P6_2h	Down	ENSG00000183337.16	-1.2514	4.82582	7.2291e-08	1.00669e-05	1.96	4.32	BCOR	chrX	protein_coding	BCL6 corepressor
P6_8h_vs_P6_2h	Down	ENSG00000104738.16	-1.12546	8.15098	7.49787e-08	1.0393e-05	41.14	83.17	MCM4	chr8	protein_coding	minichromosome maintenance complex component 4
P6_8h_vs_P6_2h	Down	ENSG00000186871.6	-1.25777	4.75141	8.02267e-08	1.10694e-05	3.52	7.81	ERCC6L	chrX	protein_coding	excision repair cross-complementation group 6-like
P6_8h_vs_P6_2h	Down	ENSG00000213551.4	-1.13484	7.15237	8.26658e-08	1.13539e-05	28.52	58.04	DNAJC9	chr10	protein_coding	DnaJ (Hsp40) homolog, subfamily C, member 9
P6_8h_vs_P6_2h	Down	ENSG00000101384.11	-1.59069	2.93919	8.79909e-08	1.20304e-05	0.6	1.69	JAG1	chr20	protein_coding	jagged 1
P6_8h_vs_P6_2h	Down	ENSG00000163808.16	-1.18944	5.51815	9.37855e-08	1.27646e-05	5.48	11.58	KIF15	chr3	protein_coding	kinesin family member 15
P6_8h_vs_P6_2h	Down	ENSG00000140406.3	-1.25121	4.66337	1.07586e-07	1.45115e-05	2.99	6.61	MESDC1	chr15	protein_coding	mesoderm development candidate 1
P6_8h_vs_P6_2h	Down	ENSG00000154839.9	-1.22348	4.91707	1.21882e-07	1.63665e-05	5.95	12.87	SKA1	chr18	protein_coding	spindle and kinetochore associated complex subunit 1
P6_8h_vs_P6_2h	Down	ENSG00000104177.17	-1.59412	2.84216	1.25416e-07	1.67662e-05	0.29	0.81	MYEF2	chr15	protein_coding	myelin expression factor 2
P6_8h_vs_P6_2h	Down	ENSG00000198355.4	-1.30882	4.0946	1.33195e-07	1.75718e-05	4	9.2	PIM3	chr22	protein_coding	Pim-3 proto-oncogene, serine/threonine kinase
P6_8h_vs_P6_2h	Down	ENSG00000079616.12	-1.14837	6.02997	1.36616e-07	1.79444e-05	14.11	28.98	KIF22	chr16	protein_coding	kinesin family member 22
P6_8h_vs_P6_2h	Down	ENSG00000111696.11	-1.35997	3.69735	1.61021e-07	2.09668e-05	0.97	2.31	NT5DC3	chr12	protein_coding	5'-nucleotidase domain containing 3
P6_8h_vs_P6_2h	Down	ENSG00000169607.12	-1.12569	6.43046	1.65872e-07	2.15055e-05	11.61	23.48	CKAP2L	chr2	protein_coding	cytoskeleton associated protein 2-like
P6_8h_vs_P6_2h	Down	ENSG00000093009.9	-1.14518	5.86243	1.74021e-07	2.23692e-05	16.08	32.96	CDC45	chr22	protein_coding	cell division cycle 45
P6_8h_vs_P6_2h	Down	ENSG00000164949.7	-1.41627	3.44414	1.75898e-07	2.25142e-05	2.57	6.37	GEM	chr8	protein_coding	GTP binding protein overexpressed in skeletal muscle
P6_8h_vs_P6_2h	Down	ENSG00000269891.2	-1.51586	2.99975	2.08846e-07	2.62903e-05	2.12	5.61	ARHGAP19-SLIT1	chr10	protein_coding	ARHGAP19-SLIT1 readthrough (NMD candidate)
P6_8h_vs_P6_2h	Down	ENSG00000073111.13	-1.13623	5.93292	2.08896e-07	2.62903e-05	10.24	20.85	MCM2	chr3	protein_coding	minichromosome maintenance complex component 2
P6_8h_vs_P6_2h	Down	ENSG00000091651.8	-1.14488	5.58294	2.43591e-07	3.02768e-05	15.8	32.37	ORC6	chr16	protein_coding	origin recognition complex, subunit 6
P6_8h_vs_P6_2h	Down	ENSG00000011304.16	-1.08274	7.74778	2.46927e-07	3.05651e-05	37.16	72.94	PTBP1	chr19	protein_coding	polypyrimidine tract binding protein 1
P6_8h_vs_P6_2h	Down	ENSG00000169914.5	-1.26482	4.18905	2.62767e-07	3.23925e-05	1.62	3.61	OTUD3	chr1	protein_coding	OTU deubiquitinase 3
P6_8h_vs_P6_2h	Down	ENSG00000124126.13	-1.21487	4.57532	2.78858e-07	3.42357e-05	2.09	4.5	PREX1	chr20	protein_coding	phosphatidylinositol-3,4,5-trisphosphate-dependent Rac exchange factor 1
P6_8h_vs_P6_2h	Down	ENSG00000068489.12	-1.12209	5.92804	2.92505e-07	3.55672e-05	13.75	27.73	PRR11	chr17	protein_coding	proline rich 11
P6_8h_vs_P6_2h	Down	ENSG00000161647.18	-1.31785	3.80023	2.93355e-07	3.55672e-05	2.46	5.69	MPP3	chr17	protein_coding	membrane protein, palmitoylated 3 (MAGUK p55 subfamily member 3)
P6_8h_vs_P6_2h	Down	ENSG00000122952.16	-1.11359	6.09397	2.94433e-07	3.55672e-05	20.32	40.74	ZWINT	chr10	protein_coding	ZW10 interacting kinetochore protein
P6_8h_vs_P6_2h	Down	ENSG00000122641.9	-1.09496	6.58952	3.02245e-07	3.63649e-05	9.69	19.18	INHBA	chr7	protein_coding	inhibin, beta A
P6_8h_vs_P6_2h	Down	ENSG00000280143.1	-1.3655	3.51242	3.31814e-07	3.97635e-05	1.15	2.75	AP000892.6	chr11	TEC	--
P6_8h_vs_P6_2h	Down	ENSG00000165304.7	-1.08632	6.76893	3.35999e-07	4.00516e-05	27.28	53.68	MELK	chr9	protein_coding	maternal embryonic leucine zipper kinase
P6_8h_vs_P6_2h	Down	ENSG00000275888.1	-3.57188	0.478882	3.36881e-07	4.00516e-05	0.3	3.39	RP13-516M14.10	chr17	antisense	--
P6_8h_vs_P6_2h	Down	ENSG00000166451.13	-1.15797	5.16058	3.40491e-07	4.03214e-05	6.79	14.05	CENPN	chr16	protein_coding	centromere protein N
P6_8h_vs_P6_2h	Down	ENSG00000162595.4	-1.98799	1.78776	3.46667e-07	4.08918e-05	0.66	2.44	DIRAS3	chr1	protein_coding	DIRAS family, GTP-binding RAS-like 3
P6_8h_vs_P6_2h	Down	ENSG00000165480.15	-1.10834	6.02948	3.58739e-07	4.21505e-05	13.76	27.5	SKA3	chr13	protein_coding	spindle and kinetochore associated complex subunit 3
P6_8h_vs_P6_2h	Down	ENSG00000172159.15	-1.45392	3.14179	3.62906e-07	4.24741e-05	0.74	1.87	FRMD3	chr9	protein_coding	FERM domain containing 3
P6_8h_vs_P6_2h	Down	ENSG00000101412.12	-1.31693	3.70426	3.67053e-07	4.2793e-05	2.87	6.64	E2F1	chr20	protein_coding	E2F transcription factor 1
P6_8h_vs_P6_2h	Down	ENSG00000187634.10	-3.08637	0.730875	3.78178e-07	4.39198e-05	0.12	0.97	SAMD11	chr1	protein_coding	sterile alpha motif domain containing 11
P6_8h_vs_P6_2h	Down	ENSG00000071539.13	-1.08769	6.52339	3.90009e-07	4.49467e-05	21.39	42.13	TRIP13	chr5	protein_coding	thyroid hormone receptor interactor 13
P6_8h_vs_P6_2h	Down	ENSG00000124766.5	-1.32071	3.68208	4.00416e-07	4.59699e-05	1.21	2.8	SOX4	chr6	protein_coding	SRY (sex determining region Y)-box 4
P6_8h_vs_P6_2h	Down	ENSG00000100234.11	-1.06763	7.3848	4.02865e-07	4.60331e-05	22.79	44.26	TIMP3	chr22	protein_coding	TIMP metallopeptidase inhibitor 3
P6_8h_vs_P6_2h	Down	ENSG00000129173.12	-1.55025	2.7305	4.04027e-07	4.60331e-05	0.82	2.23	E2F8	chr11	protein_coding	E2F transcription factor 8
P6_8h_vs_P6_2h	Down	ENSG00000104368.17	-1.04977	8.84845	4.48324e-07	5.08873e-05	105.83	203.02	PLAT	chr8	protein_coding	plasminogen activator, tissue
P6_8h_vs_P6_2h	Down	ENSG00000146670.9	-1.14695	5.13208	4.60575e-07	5.20813e-05	7.68	15.77	CDCA5	chr11	protein_coding	cell division cycle associated 5
P6_8h_vs_P6_2h	Down	ENSG00000143367.15	-1.59973	2.56244	4.62652e-07	5.21202e-05	0.9	2.52	TUFT1	chr1	protein_coding	tuftelin 1
P6_8h_vs_P6_2h	Down	ENSG00000115963.13	-1.08576	6.28298	4.90301e-07	5.46214e-05	16.69	32.83	RND3	chr2	protein_coding	Rho family GTPase 3
P6_8h_vs_P6_2h	Down	ENSG00000146410.11	-1.38618	3.27586	4.96373e-07	5.50937e-05	2.84	6.88	MTFR2	chr6	protein_coding	mitochondrial fission regulator 2
P6_8h_vs_P6_2h	Down	ENSG00000081320.10	-1.07576	6.4773	5.41815e-07	5.96969e-05	10	19.54	STK17B	chr2	protein_coding	serine/threonine kinase 17b
P6_8h_vs_P6_2h	Down	ENSG00000179598.5	-1.98309	1.71637	5.61516e-07	6.13723e-05	0.48	1.78	PLD6	chr17	protein_coding	phospholipase D family, member 6
P6_8h_vs_P6_2h	Down	ENSG00000112081.16	-1.0413	8.35754	5.95065e-07	6.46172e-05	47.54	90.66	SRSF3	chr6	protein_coding	serine/arginine-rich splicing factor 3
P6_8h_vs_P6_2h	Down	ENSG00000136158.10	-1.13742	5.05203	6.11161e-07	6.61263e-05	6.61	13.48	SPRY2	chr13	protein_coding	sprouty homolog 2 (Drosophila)
P6_8h_vs_P6_2h	Down	ENSG00000101057.15	-1.08637	5.98081	6.37224e-07	6.86991e-05	14.13	27.81	MYBL2	chr20	protein_coding	v-myb avian myeloblastosis viral oncogene homolog-like 2
P6_8h_vs_P6_2h	Down	ENSG00000136928.4	-1.2279	4.14601	6.49324e-07	6.97536e-05	1.78	3.86	GABBR2	chr9	protein_coding	gamma-aminobutyric acid (GABA) B receptor, 2
P6_8h_vs_P6_2h	Down	ENSG00000138778.11	-1.10492	5.51817	6.78499e-07	7.23708e-05	3.27	6.53	CENPE	chr4	protein_coding	centromere protein E, 312kDa
P6_8h_vs_P6_2h	Down	ENSG00000181873.12	-1.26415	3.87338	7.23193e-07	7.68655e-05	1.06	2.37	IBA57	chr1	protein_coding	IBA57, iron-sulfur cluster assembly homolog (S. cerevisiae)
P6_8h_vs_P6_2h	Down	ENSG00000139734.17	-1.04278	7.36548	7.39183e-07	7.82883e-05	19.95	38.09	DIAPH3	chr13	protein_coding	diaphanous-related formin 3
P6_8h_vs_P6_2h	Down	ENSG00000280407.2	-2.33814	1.1741	7.67613e-07	8.10141e-05	0.25	1.17	RP13-516M14.8	chr17	TEC	--
P6_8h_vs_P6_2h	Down	ENSG00000198431.15	-1.03208	8.12725	7.77673e-07	8.17889e-05	35.37	67.03	TXNRD1	chr12	protein_coding	thioredoxin reductase 1
P6_8h_vs_P6_2h	Down	ENSG00000184602.5	-1.48654	2.81415	7.98454e-07	8.36819e-05	1.07	2.77	SNN	chr16	protein_coding	stannin
P6_8h_vs_P6_2h	Down	ENSG00000092853.13	-1.0609	6.39656	8.02656e-07	8.38302e-05	10.66	20.62	CLSPN	chr1	protein_coding	claspin
P6_8h_vs_P6_2h	Down	ENSG00000124193.14	-1.02885	8.16898	8.33376e-07	8.67374e-05	42.54	80.44	SRSF6	chr20	protein_coding	serine/arginine-rich splicing factor 6
P6_8h_vs_P6_2h	Down	ENSG00000183963.18	-1.05719	6.47115	8.52676e-07	8.84402e-05	13.15	25.35	SMTN	chr22	protein_coding	smoothelin
P6_8h_vs_P6_2h	Down	ENSG00000166508.17	-1.03463	7.31405	9.13743e-07	9.41249e-05	27.77	52.72	MCM7	chr7	protein_coding	minichromosome maintenance complex component 7
P6_8h_vs_P6_2h	Down	ENSG00000113578.17	-1.48309	2.78658	9.32736e-07	9.54277e-05	0.7	1.8	FGF1	chr5	protein_coding	fibroblast growth factor 1 (acidic)
P6_8h_vs_P6_2h	Down	ENSG00000154473.17	-1.03121	7.39062	9.65291e-07	9.84237e-05	13.69	25.92	BUB3	chr10	protein_coding	BUB3 mitotic checkpoint protein
P6_8h_vs_P6_2h	Down	ENSG00000168411.13	-1.06444	6.03914	1.00499e-06	0.000101782	8.13	15.76	RFWD3	chr16	protein_coding	ring finger and WD repeat domain 3
P6_8h_vs_P6_2h	Down	ENSG00000040275.16	-1.02715	7.29308	1.09863e-06	0.000110152	37.26	70.37	SPDL1	chr5	protein_coding	spindle apparatus coiled-coil protein 1
P6_8h_vs_P6_2h	Down	ENSG00000125740.13	-2.31072	1.15249	1.11751e-06	0.000111673	0.12	0.57	FOSB	chr19	protein_coding	FBJ murine osteosarcoma viral oncogene homolog B
P6_8h_vs_P6_2h	Down	ENSG00000137310.11	-1.03801	6.59673	1.16338e-06	0.000115489	18.71	35.61	TCF19	chr6	protein_coding	transcription factor 19
P6_8h_vs_P6_2h	Down	ENSG00000163507.13	-1.05063	6.18933	1.17771e-06	0.000116258	11.04	21.19	KIAA1524	chr3	protein_coding	KIAA1524
P6_8h_vs_P6_2h	Down	ENSG00000167553.14	-1.00756	9.38977	1.17886e-06	0.000116258	125.14	233.13	TUBA1C	chr12	protein_coding	tubulin, alpha 1c
P6_8h_vs_P6_2h	Down	ENSG00000259207.7	-1.30861	3.44302	1.26279e-06	0.000123323	1.37	3.14	ITGB3	chr17	protein_coding	integrin, beta 3 (platelet glycoprotein IIIa, antigen CD61)
P6_8h_vs_P6_2h	Down	ENSG00000188042.7	-1.46953	2.75128	1.30772e-06	0.000127297	0.85	2.18	ARL4C	chr2	protein_coding	ADP-ribosylation factor-like 4C
P6_8h_vs_P6_2h	Down	ENSG00000165617.14	-1.62631	2.34377	1.31889e-06	0.000127971	0.54	1.54	DACT1	chr14	protein_coding	dishevelled-binding antagonist of beta-catenin 1
P6_8h_vs_P6_2h	Down	ENSG00000106462.10	-1.08096	5.24281	1.62519e-06	0.000155682	7.69	15.08	EZH2	chr7	protein_coding	enhancer of zeste 2 polycomb repressive complex 2 subunit
P6_8h_vs_P6_2h	Down	ENSG00000177602.5	-1.60188	2.36235	1.69115e-06	0.000161486	0.86	2.44	GSG2	chr17	protein_coding	germ cell associated 2 (haspin)
P6_8h_vs_P6_2h	Down	ENSG00000154319.14	-1.14736	4.4155	1.75516e-06	0.000167068	2.92	6	FAM167A	chr8	protein_coding	family with sequence similarity 167, member A
P6_8h_vs_P6_2h	Down	ENSG00000117479.12	-1.19002	4.03023	1.76626e-06	0.000167594	2.62	5.54	SLC19A2	chr1	protein_coding	solute carrier family 19 (thiamine transporter), member 2
P6_8h_vs_P6_2h	Down	ENSG00000008083.13	-1.05104	5.69038	1.85991e-06	0.000174355	5.54	10.64	JARID2	chr6	protein_coding	jumonji, AT rich interactive domain 2
P6_8h_vs_P6_2h	Down	ENSG00000112242.14	-1.09705	4.92347	1.8607e-06	0.000174355	3.63	7.19	E2F3	chr6	protein_coding	E2F transcription factor 3
P6_8h_vs_P6_2h	Down	ENSG00000042088.13	-1.15519	4.25198	1.90714e-06	0.000177799	3	6.2	TDP1	chr14	protein_coding	tyrosyl-DNA phosphodiesterase 1
P6_8h_vs_P6_2h	Down	ENSG00000188229.5	-0.987968	8.94905	1.95499e-06	0.000181494	196.75	361.59	TUBB4B	chr9	protein_coding	tubulin, beta 4B class IVb
P6_8h_vs_P6_2h	Down	ENSG00000112118.17	-1.00725	6.88575	2.04832e-06	0.00018784	23.75	44.24	MCM3	chr6	protein_coding	minichromosome maintenance complex component 3
P6_8h_vs_P6_2h	Down	ENSG00000125885.13	-1.03635	5.93794	2.06111e-06	0.000188438	5.07	9.64	MCM8	chr20	protein_coding	minichromosome maintenance complex component 8
P6_8h_vs_P6_2h	Down	ENSG00000162545.5	-1.02205	6.33464	2.0836e-06	0.000189917	22.13	41.65	CAMK2N1	chr1	protein_coding	calcium/calmodulin-dependent protein kinase II inhibitor 1
P6_8h_vs_P6_2h	Down	ENSG00000198768.10	-1.09528	4.84908	2.09273e-06	0.000190173	5.19	10.28	APCDD1L	chr20	protein_coding	adenomatosis polyposis coli down-regulated 1-like
P6_8h_vs_P6_2h	Down	ENSG00000170989.8	-2.55585	0.919175	2.31642e-06	0.000208126	0.17	0.94	S1PR1	chr1	protein_coding	sphingosine-1-phosphate receptor 1
P6_8h_vs_P6_2h	Down	ENSG00000184661.13	-1.03154	5.89996	2.31797e-06	0.000208126	9.98	18.91	CDCA2	chr8	protein_coding	cell division cycle associated 2
P6_8h_vs_P6_2h	Down	ENSG00000138678.10	-1.4127	2.83375	2.3545e-06	0.000210777	1.32	3.25	AGPAT9	chr4	protein_coding	1-acylglycerol-3-phosphate O-acyltransferase 9
P6_8h_vs_P6_2h	Down	ENSG00000112312.9	-1.01555	6.28823	2.48946e-06	0.00022154	36.95	69.23	GMNN	chr6	protein_coding	geminin, DNA replication inhibitor
P6_8h_vs_P6_2h	Down	ENSG00000121957.12	-1.01038	6.31121	2.72412e-06	0.000241707	6.88	12.85	GPSM2	chr1	protein_coding	G-protein signaling modulator 2
P6_8h_vs_P6_2h	Down	ENSG00000133119.12	-1.04155	5.49106	2.8465e-06	0.000251823	9.92	18.93	RFC3	chr13	protein_coding	replication factor C (activator 1) 3, 38kDa
P6_8h_vs_P6_2h	Down	ENSG00000131351.14	-1.10533	4.48073	3.1547e-06	0.000277457	3.98	7.93	HAUS8	chr19	protein_coding	HAUS augmin-like complex, subunit 8
P6_8h_vs_P6_2h	Down	ENSG00000103966.9	-1.05804	5.11729	3.18313e-06	0.000279141	3.4	6.56	EHD4	chr15	protein_coding	EH-domain containing 4
P6_8h_vs_P6_2h	Down	ENSG00000127564.16	-1.23547	3.53188	3.32966e-06	0.000289459	2.4	5.23	PKMYT1	chr16	protein_coding	protein kinase, membrane associated tyrosine/threonine 1
P6_8h_vs_P6_2h	Down	ENSG00000110987.8	-1.37188	2.91821	3.37145e-06	0.000292247	0.65	1.55	BCL7A	chr12	protein_coding	B-cell CLL/lymphoma 7A
P6_8h_vs_P6_2h	Down	ENSG00000168994.13	-1.00956	5.95619	3.57018e-06	0.0003077	18.26	34.07	PXDC1	chr6	protein_coding	PX domain containing 1
P6_8h_vs_P6_2h	Down	ENSG00000109321.10	-1.11859	4.33212	3.60882e-06	0.000310142	9.9	19.92	AREG	chr4	protein_coding	amphiregulin
P6_8h_vs_P6_2h	Down	ENSG00000143815.14	-0.997707	6.27634	3.75252e-06	0.000321572	12.89	23.86	LBR	chr1	protein_coding	lamin B receptor
P6_8h_vs_P6_2h	Down	ENSG00000111206.12	-0.997221	6.15553	3.92288e-06	0.000333323	12.66	23.41	FOXM1	chr12	protein_coding	forkhead box M1
P6_8h_vs_P6_2h	Down	ENSG00000174371.16	-1.00974	5.79343	3.98966e-06	0.000338042	10.28	19.19	EXO1	chr1	protein_coding	exonuclease 1
P6_8h_vs_P6_2h	Down	ENSG00000092820.17	-0.963736	7.89994	4.01985e-06	0.000339324	49.54	89.54	EZR	chr6	protein_coding	ezrin
P6_8h_vs_P6_2h	Down	ENSG00000124216.3	-2.28277	1.13055	4.03453e-06	0.000339324	0.4	1.84	SNAI1	chr20	protein_coding	snail family zinc finger 1
P6_8h_vs_P6_2h	Down	ENSG00000146918.19	-0.967969	7.48833	4.03863e-06	0.000339324	20.56	37.26	NCAPG2	chr7	protein_coding	non-SMC condensin II complex, subunit G2
P6_8h_vs_P6_2h	Down	ENSG00000261534.1	-1.84198	1.60923	4.55398e-06	0.000375647	0.33	1.1	RP11-244O19.1	chr9	sense_overlapping	--
P6_8h_vs_P6_2h	Down	ENSG00000063438.16	-1.21369	3.55626	4.63134e-06	0.000380618	1.08	2.33	AHRR	chr5	protein_coding	aryl-hydrocarbon receptor repressor
P6_8h_vs_P6_2h	Down	ENSG00000165474.5	-2.72009	0.67046	4.8473e-06	0.000397281	0.15	0.95	GJB2	chr13	protein_coding	gap junction protein, beta 2, 26kDa
P6_8h_vs_P6_2h	Down	ENSG00000153162.8	-1.6806	1.95607	4.9826e-06	0.00040726	0.62	1.86	BMP6	chr6	protein_coding	bone morphogenetic protein 6
P6_8h_vs_P6_2h	Down	ENSG00000138376.10	-1.10543	4.24889	5.03352e-06	0.000410307	2.12	4.22	BARD1	chr2	protein_coding	BRCA1 associated RING domain 1
P6_8h_vs_P6_2h	Down	ENSG00000085999.11	-1.2778	3.1291	5.26808e-06	0.000428267	1.56	3.5	RAD54L	chr1	protein_coding	RAD54-like (S. cerevisiae)
P6_8h_vs_P6_2h	Down	ENSG00000112972.14	-0.983873	6.13307	5.52997e-06	0.000448345	12.98	23.79	HMGCS1	chr5	protein_coding	3-hydroxy-3-methylglutaryl-CoA synthase 1 (soluble)
P6_8h_vs_P6_2h	Down	ENSG00000139211.6	-1.74067	1.78604	5.6108e-06	0.000453675	0.38	1.17	AMIGO2	chr12	protein_coding	adhesion molecule with Ig-like domain 2
P6_8h_vs_P6_2h	Down	ENSG00000103489.11	-0.985337	6.01617	5.64342e-06	0.00045509	4.26	7.82	XYLT1	chr16	protein_coding	xylosyltransferase I
P6_8h_vs_P6_2h	Down	ENSG00000100401.19	-0.953358	7.4411	5.67225e-06	0.000456191	22.26	39.94	RANGAP1	chr22	protein_coding	Ran GTPase activating protein 1
P6_8h_vs_P6_2h	Down	ENSG00000103196.11	-1.04044	4.9275	5.98136e-06	0.000479769	3.88	7.39	CRISPLD2	chr16	protein_coding	cysteine-rich secretory protein LCCL domain containing 2
P6_8h_vs_P6_2h	Down	ENSG00000143153.12	-1.07037	4.54523	6.01905e-06	0.000481508	5.39	10.48	ATP1B1	chr1	protein_coding	ATPase, Na+/K+ transporting, beta 1 polypeptide
P6_8h_vs_P6_2h	Down	ENSG00000176692.5	-1.01951	5.21658	6.21122e-06	0.000494252	9.61	18.05	FOXC2	chr16	protein_coding	forkhead box C2
P6_8h_vs_P6_2h	Down	ENSG00000138092.10	-1.01205	5.29526	6.4656e-06	0.000511786	5.73	10.71	CENPO	chr2	protein_coding	centromere protein O
P6_8h_vs_P6_2h	Down	ENSG00000140416.19	-0.935597	8.88302	6.52298e-06	0.000514973	42.98	76.18	TPM1	chr15	protein_coding	tropomyosin 1 (alpha)
P6_8h_vs_P6_2h	Down	ENSG00000198824.5	-0.974784	6.03438	7.14235e-06	0.000555717	11.3	20.59	CHAMP1	chr13	protein_coding	chromosome alignment maintaining phosphoprotein 1
P6_8h_vs_P6_2h	Down	ENSG00000109685.17	-0.934897	8.28554	7.14993e-06	0.000555717	11.78	20.86	WHSC1	chr4	protein_coding	Wolf-Hirschhorn syndrome candidate 1
P6_8h_vs_P6_2h	Down	ENSG00000150457.8	-0.960007	6.45964	7.18563e-06	0.000557053	10.53	18.98	LATS2	chr13	protein_coding	large tumor suppressor kinase 2
P6_8h_vs_P6_2h	Down	ENSG00000103257.8	-0.94006	7.54661	7.39767e-06	0.000572017	27.14	48.25	SLC7A5	chr16	protein_coding	solute carrier family 7 (amino acid transporter light chain, L system), member 5
P6_8h_vs_P6_2h	Down	ENSG00000013573.16	-1.02048	5.00372	7.66958e-06	0.000591521	5.23	9.82	DDX11	chr12	protein_coding	DEAD/H (Asp-Glu-Ala-Asp/His) box helicase 11
P6_8h_vs_P6_2h	Down	ENSG00000151849.14	-0.968982	6.12127	7.73741e-06	0.000594042	8.69	15.77	CENPJ	chr13	protein_coding	centromere protein J
P6_8h_vs_P6_2h	Down	ENSG00000176619.10	-0.928394	8.72738	7.78695e-06	0.000594491	60.76	107.16	LMNB2	chr19	protein_coding	lamin B2
P6_8h_vs_P6_2h	Down	ENSG00000129007.14	-1.36578	2.67727	7.78714e-06	0.000594491	0.74	1.76	CALML4	chr15	protein_coding	calmodulin-like 4
P6_8h_vs_P6_2h	Down	ENSG00000205208.4	-1.02921	4.80961	8.14323e-06	0.000618536	5.07	9.59	C4orf46	chr4	protein_coding	chromosome 4 open reading frame 46
P6_8h_vs_P6_2h	Down	ENSG00000110427.14	-0.983302	5.62032	8.31036e-06	0.000628059	2.62	4.8	KIAA1549L	chr11	protein_coding	KIAA1549-like
P6_8h_vs_P6_2h	Down	ENSG00000108179.13	-0.969112	5.9884	8.44127e-06	0.000636353	19.02	34.51	PPIF	chr10	protein_coding	peptidylprolyl isomerase F
P6_8h_vs_P6_2h	Down	ENSG00000178445.8	-1.38573	2.58466	9.43666e-06	0.000696782	0.84	2.04	GLDC	chr9	protein_coding	glycine dehydrogenase (decarboxylating)
P6_8h_vs_P6_2h	Down	ENSG00000080839.11	-0.95837	6.07866	9.68757e-06	0.000710713	7.67	13.81	RBL1	chr20	protein_coding	retinoblastoma-like 1
P6_8h_vs_P6_2h	Down	ENSG00000100650.15	-0.924855	7.69942	9.94632e-06	0.000727349	42.07	74.01	SRSF5	chr14	protein_coding	serine/arginine-rich splicing factor 5
P6_8h_vs_P6_2h	Down	ENSG00000183688.4	-0.990946	5.30228	9.96864e-06	0.000727349	7.07	13.02	FAM101B	chr17	protein_coding	family with sequence similarity 101, member B
P6_8h_vs_P6_2h	Down	ENSG00000256663.1	-1.68209	1.79946	9.98688e-06	0.000727349	1.09	3.25	RP11-424C20.2	chr12	processed_pseudogene	--
P6_8h_vs_P6_2h	Down	ENSG00000054598.6	-0.978621	5.46779	1.03141e-05	0.000745922	7.36	13.44	FOXC1	chr6	protein_coding	forkhead box C1
P6_8h_vs_P6_2h	Down	ENSG00000168140.4	-0.949312	6.17885	1.1145e-05	0.000796269	17.1	30.6	VASN	chr16	protein_coding	vasorin
P6_8h_vs_P6_2h	Down	ENSG00000135074.15	-1.26684	3.00923	1.12001e-05	0.000798313	0.64	1.43	ADAM19	chr5	protein_coding	ADAM metallopeptidase domain 19
P6_8h_vs_P6_2h	Down	ENSG00000177084.16	-0.967807	5.64038	1.1519e-05	0.000817171	4.18	7.57	POLE	chr12	protein_coding	polymerase (DNA directed), epsilon, catalytic subunit
P6_8h_vs_P6_2h	Down	ENSG00000186185.13	-1.13294	3.69486	1.19413e-05	0.000845138	1.81	3.69	KIF18B	chr17	protein_coding	kinesin family member 18B
P6_8h_vs_P6_2h	Down	ENSG00000159216.18	-0.976752	5.37412	1.20549e-05	0.000851174	3.29	6	RUNX1	chr21	protein_coding	runt-related transcription factor 1
P6_8h_vs_P6_2h	Down	ENSG00000166900.14	-1.08698	4.01433	1.22745e-05	0.000864646	1.58	3.11	STX3	chr11	protein_coding	syntaxin 3
P6_8h_vs_P6_2h	Down	ENSG00000181826.9	-1.15749	3.54338	1.23474e-05	0.000867751	3.93	8.12	RELL1	chr4	protein_coding	RELT-like 1
P6_8h_vs_P6_2h	Down	ENSG00000183496.5	-1.30705	2.80558	1.24369e-05	0.000872005	0.88	2.02	MEX3B	chr15	protein_coding	mex-3 RNA binding family member B
P6_8h_vs_P6_2h	Down	ENSG00000051180.16	-0.994203	5.04161	1.2888e-05	0.000901533	8.2	15.14	RAD51	chr15	protein_coding	RAD51 recombinase
P6_8h_vs_P6_2h	Down	ENSG00000091409.14	-1.12672	3.71314	1.29218e-05	0.000901797	1.36	2.75	ITGA6	chr2	protein_coding	integrin, alpha 6
P6_8h_vs_P6_2h	Down	ENSG00000144339.11	-1.28788	2.85917	1.41703e-05	0.000984358	0.61	1.39	TMEFF2	chr2	protein_coding	transmembrane protein with EGF-like and two follistatin-like domains 2
P6_8h_vs_P6_2h	Down	ENSG00000258441.1	-1.45062	2.32322	1.43824e-05	0.000996793	1.44	3.66	LINC00641	chr14	processed_transcript	long intergenic non-protein coding RNA 641
P6_8h_vs_P6_2h	Down	ENSG00000179242.15	-1.03838	4.39616	1.47157e-05	0.00101289	1.81	3.45	CDH4	chr20	protein_coding	cadherin 4, type 1, R-cadherin (retinal)
P6_8h_vs_P6_2h	Down	ENSG00000136108.14	-0.908305	7.42086	1.51843e-05	0.00104276	27.28	47.44	CKAP2	chr13	protein_coding	cytoskeleton associated protein 2
P6_8h_vs_P6_2h	Down	ENSG00000055483.19	-0.949855	5.70292	1.55991e-05	0.00106638	4.55	8.15	USP36	chr17	protein_coding	ubiquitin specific peptidase 36
P6_8h_vs_P6_2h	Down	ENSG00000148229.12	-0.915913	6.81843	1.56521e-05	0.00106757	34.66	60.6	POLE3	chr9	protein_coding	polymerase (DNA directed), epsilon 3, accessory subunit
P6_8h_vs_P6_2h	Down	ENSG00000224080.1	-2.95018	0.332098	1.5793e-05	0.00107232	0.55	4.08	UBE2FP1	chr3	processed_pseudogene	ubiquitin-conjugating enzyme E2F (putative) pseudogene 1
P6_8h_vs_P6_2h	Down	ENSG00000143476.17	-1.00404	4.71603	1.59425e-05	0.00107824	3.68	6.84	DTL	chr1	protein_coding	denticleless E3 ubiquitin protein ligase homolog (Drosophila)
P6_8h_vs_P6_2h	Down	ENSG00000101224.17	-0.919367	6.59718	1.59519e-05	0.00107824	16.39	28.72	CDC25B	chr20	protein_coding	cell division cycle 25B
P6_8h_vs_P6_2h	Down	ENSG00000128245.14	-0.899456	7.95288	1.63397e-05	0.00110198	86.64	149.75	YWHAH	chr22	protein_coding	tyrosine 3-monooxygenase/tryptophan 5-monooxygenase activation protein, eta
P6_8h_vs_P6_2h	Down	ENSG00000034152.18	-1.04113	4.25064	1.66819e-05	0.00112254	4.52	8.63	MAP2K3	chr17	protein_coding	mitogen-activated protein kinase kinase 3
P6_8h_vs_P6_2h	Down	ENSG00000276672.1	-1.88204	1.33277	1.67879e-05	0.00112715	0.21	0.74	RP11-142E9.1	chr13	sense_intronic	--
P6_8h_vs_P6_2h	Down	ENSG00000124795.14	-0.891686	8.88133	1.70553e-05	0.00114255	93.69	161.08	DEK	chr6	protein_coding	DEK proto-oncogene
P6_8h_vs_P6_2h	Down	ENSG00000153976.2	-1.11003	3.71295	1.71873e-05	0.00114884	3.04	6.09	HS3ST3A1	chr17	protein_coding	heparan sulfate (glucosamine) 3-O-sulfotransferase 3A1
P6_8h_vs_P6_2h	Down	ENSG00000163950.12	-0.906139	7.12777	1.7276e-05	0.0011522	47.32	82.17	SLBP	chr4	protein_coding	stem-loop binding protein
P6_8h_vs_P6_2h	Down	ENSG00000181649.5	-1.03801	4.27055	1.73901e-05	0.00115725	12.79	24.34	PHLDA2	chr11	protein_coding	pleckstrin homology-like domain, family A, member 2
P6_8h_vs_P6_2h	Down	ENSG00000047056.14	-0.99908	4.72322	1.74782e-05	0.00116055	3.26	6.03	WDR37	chr10	protein_coding	WD repeat domain 37
P6_8h_vs_P6_2h	Down	ENSG00000185361.8	-1.25155	2.97903	1.76359e-05	0.00116674	1.13	2.49	TNFAIP8L1	chr19	protein_coding	tumor necrosis factor, alpha-induced protein 8-like 1
P6_8h_vs_P6_2h	Down	ENSG00000183793.13	-2.60184	0.576399	1.76491e-05	0.00116674	0.24	1.4	NPIPA5	chr16	protein_coding	nuclear pore complex interacting protein family, member A5
P6_8h_vs_P6_2h	Down	ENSG00000171316.11	-1.44476	2.28434	1.77913e-05	0.00117356	0.19	0.48	CHD7	chr8	protein_coding	chromodomain helicase DNA binding protein 7
P6_8h_vs_P6_2h	Down	ENSG00000118655.4	-1.07295	3.92256	1.90048e-05	0.00124814	2.39	4.66	DCLRE1B	chr1	protein_coding	DNA cross-link repair 1B
P6_8h_vs_P6_2h	Down	ENSG00000121621.6	-1.01557	4.41393	1.96518e-05	0.00128501	3.82	7.16	KIF18A	chr11	protein_coding	kinesin family member 18A
P6_8h_vs_P6_2h	Down	ENSG00000135476.11	-1.08244	3.87132	2.02087e-05	0.00131287	1.36	2.67	ESPL1	chr12	protein_coding	extra spindle pole bodies homolog 1 (S. cerevisiae)
P6_8h_vs_P6_2h	Down	ENSG00000197415.11	-0.954857	5.29576	2.05044e-05	0.00132921	4.91	8.81	VEPH1	chr3	protein_coding	ventricular zone expressed PH domain-containing 1
P6_8h_vs_P6_2h	Down	ENSG00000172985.10	-0.98034	4.83099	2.09296e-05	0.00135385	3.19	5.84	SH3RF3	chr2	protein_coding	SH3 domain containing ring finger 3
P6_8h_vs_P6_2h	Down	ENSG00000213626.11	-1.15457	3.33635	2.11432e-05	0.00136181	1.67	3.46	LBH	chr2	protein_coding	limb bud and heart development
P6_8h_vs_P6_2h	Down	ENSG00000257354.2	-1.4307	2.27435	2.19303e-05	0.00140648	0.29	0.71	RP11-631N16.2	chr12	lincRNA	--
P6_8h_vs_P6_2h	Down	ENSG00000175592.8	-0.891854	7.29529	2.22058e-05	0.00142112	58.09	99.88	FOSL1	chr11	protein_coding	FOS-like antigen 1
P6_8h_vs_P6_2h	Down	ENSG00000197451.10	-0.879422	8.79762	2.23265e-05	0.00142581	161.45	275.21	HNRNPAB	chr5	protein_coding	heterogeneous nuclear ribonucleoprotein A/B
P6_8h_vs_P6_2h	Down	ENSG00000170037.13	-0.932146	5.63321	2.24059e-05	0.00142786	8.77	15.51	CNTROB	chr17	protein_coding	centrobin, centrosomal BRCA2 interacting protein
P6_8h_vs_P6_2h	Down	ENSG00000126453.9	-1.5472	1.95502	2.29452e-05	0.00145605	0.98	2.65	BCL2L12	chr19	protein_coding	BCL2-like 12 (proline rich)
P6_8h_vs_P6_2h	Down	ENSG00000180875.4	-1.85611	1.31342	2.32146e-05	0.00147005	0.24	0.8	GREM2	chr1	protein_coding	gremlin 2, DAN family BMP antagonist
P6_8h_vs_P6_2h	Down	ENSG00000132780.16	-0.880071	7.9729	2.4533e-05	0.00154317	51.27	87.44	NASP	chr1	protein_coding	nuclear autoantigenic sperm protein (histone-binding)
P6_8h_vs_P6_2h	Down	ENSG00000100749.7	-0.947186	5.23101	2.45746e-05	0.00154317	14.25	25.46	VRK1	chr14	protein_coding	vaccinia related kinase 1
P6_8h_vs_P6_2h	Down	ENSG00000144959.9	-0.955857	5.06558	2.59873e-05	0.00162509	4.68	8.42	NCEH1	chr3	protein_coding	neutral cholesterol ester hydrolase 1
P6_8h_vs_P6_2h	Down	ENSG00000123485.11	-0.899386	6.38253	2.74451e-05	0.0017127	17.73	30.65	HJURP	chr2	protein_coding	Holliday junction recognition protein
P6_8h_vs_P6_2h	Down	ENSG00000158050.4	-7.13988	-0.525959	2.86152e-05	0.00177834	0	0.61	DUSP2	chr2	protein_coding	dual specificity phosphatase 2
P6_8h_vs_P6_2h	Down	ENSG00000130052.13	-3.52437	-0.0591343	2.95077e-05	0.00182626	0.02	0.27	STARD8	chrX	protein_coding	StAR-related lipid transfer (START) domain containing 8
P6_8h_vs_P6_2h	Down	ENSG00000100065.14	-0.992607	4.41813	2.98191e-05	0.00184174	3.23	5.96	CARD10	chr22	protein_coding	caspase recruitment domain family, member 10
P6_8h_vs_P6_2h	Down	ENSG00000092470.11	-0.929378	5.28934	3.36391e-05	0.00205239	6.52	11.51	WDR76	chr15	protein_coding	WD repeat domain 76
P6_8h_vs_P6_2h	Down	ENSG00000119787.13	-0.915332	5.54472	3.40553e-05	0.00206939	8.12	14.2	ATL2	chr2	protein_coding	atlastin GTPase 2
P6_8h_vs_P6_2h	Down	ENSG00000239653.1	-1.52475	1.89164	3.75212e-05	0.00225269	0.73	1.96	PSMD6-AS2	chr3	antisense	PSMD6 antisense RNA 2
P6_8h_vs_P6_2h	Down	ENSG00000135451.12	-1.0124	4.11621	3.81591e-05	0.00227799	3.32	6.22	TROAP	chr12	protein_coding	trophinin associated protein
P6_8h_vs_P6_2h	Down	ENSG00000146592.16	-1.33025	2.36923	3.81697e-05	0.00227799	0.31	0.72	CREB5	chr7	protein_coding	cAMP responsive element binding protein 5
P6_8h_vs_P6_2h	Down	ENSG00000169258.6	-1.20972	2.91022	3.83444e-05	0.00228388	1.03	2.21	GPRIN1	chr5	protein_coding	G protein regulated inducer of neurite outgrowth 1
P6_8h_vs_P6_2h	Down	ENSG00000198805.11	-0.908489	5.574	3.92548e-05	0.00233349	21.28	37.02	PNP	chr14	protein_coding	purine nucleoside phosphorylase
P6_8h_vs_P6_2h	Down	ENSG00000124789.11	-0.881667	6.35516	3.99536e-05	0.00236568	9.27	15.83	NUP153	chr6	protein_coding	nucleoporin 153kDa
P6_8h_vs_P6_2h	Down	ENSG00000168389.17	-1.88085	1.15017	4.05448e-05	0.00239597	0.39	1.35	MFSD2A	chr1	protein_coding	major facilitator superfamily domain containing 2A
P6_8h_vs_P6_2h	Down	ENSG00000213347.10	-1.19564	2.96012	4.16855e-05	0.00244994	1.37	2.92	MXD3	chr5	protein_coding	MAX dimerization protein 3
P6_8h_vs_P6_2h	Down	ENSG00000213853.9	-0.923508	5.18288	4.29646e-05	0.00250938	4.54	7.97	EMP2	chr16	protein_coding	epithelial membrane protein 2
P6_8h_vs_P6_2h	Down	ENSG00000113161.15	-0.885356	5.99856	4.58861e-05	0.00264915	8.94	15.31	HMGCR	chr5	protein_coding	3-hydroxy-3-methylglutaryl-CoA reductase
P6_8h_vs_P6_2h	Down	ENSG00000128191.13	-0.892795	5.73393	4.66455e-05	0.00268269	8	13.77	DGCR8	chr22	protein_coding	DGCR8 microprocessor complex subunit
P6_8h_vs_P6_2h	Down	ENSG00000274565.1	-1.63901	1.52691	4.89418e-05	0.00279329	1.13	3.27	CTD-3035K23.7	chr17	antisense	--
P6_8h_vs_P6_2h	Down	ENSG00000002745.12	-1.63901	1.52691	4.89418e-05	0.00279329	0.4	1.16	WNT16	chr7	protein_coding	wingless-type MMTV integration site family, member 16
P6_8h_vs_P6_2h	Down	ENSG00000111602.11	-0.860271	6.81262	4.90632e-05	0.00279329	15.13	25.46	TIMELESS	chr12	protein_coding	timeless circadian clock
P6_8h_vs_P6_2h	Down	ENSG00000261061.1	-1.54791	1.75648	4.91047e-05	0.00279329	2.25	6.12	RP11-303E16.2	chr16	sense_intronic	--
P6_8h_vs_P6_2h	Down	ENSG00000136811.16	-0.855534	7.09501	4.93664e-05	0.00279329	19.72	33.07	ODF2	chr9	protein_coding	outer dense fiber of sperm tails 2
P6_8h_vs_P6_2h	Down	ENSG00000157193.14	-0.910131	5.24572	5.00513e-05	0.00282456	3.26	5.68	LRP8	chr1	protein_coding	low density lipoprotein receptor-related protein 8, apolipoprotein e receptor
P6_8h_vs_P6_2h	Down	ENSG00000132475.8	-0.842999	8.05958	5.19126e-05	0.00291321	63.37	105.34	H3F3B	chr17	protein_coding	H3 histone, family 3B (H3.3B)
P6_8h_vs_P6_2h	Down	ENSG00000023909.9	-0.927655	4.82023	5.59364e-05	0.00312154	3.84	6.78	GCLM	chr1	protein_coding	glutamate-cysteine ligase, modifier subunit
P6_8h_vs_P6_2h	Down	ENSG00000165655.15	-0.969476	4.33034	5.65696e-05	0.00315103	3.93	7.13	ZNF503	chr10	protein_coding	zinc finger protein 503
P6_8h_vs_P6_2h	Down	ENSG00000118849.9	-0.996162	4.04833	5.75726e-05	0.00319506	5.1	9.42	RARRES1	chr3	protein_coding	retinoic acid receptor responder (tazarotene induced) 1
P6_8h_vs_P6_2h	Down	ENSG00000131016.16	-0.829793	9.86527	5.82054e-05	0.00321992	74.7	123.03	AKAP12	chr6	protein_coding	A kinase (PRKA) anchor protein 12
P6_8h_vs_P6_2h	Down	ENSG00000197063.10	-0.903046	5.20221	5.90123e-05	0.00325342	4.76	8.25	MAFG	chr17	protein_coding	v-maf avian musculoaponeurotic fibrosarcoma oncogene homolog G
P6_8h_vs_P6_2h	Down	ENSG00000147224.10	-0.893923	5.36846	6.06675e-05	0.0033239	12.29	21.17	PRPS1	chrX	protein_coding	phosphoribosyl pyrophosphate synthetase 1
P6_8h_vs_P6_2h	Down	ENSG00000185920.15	-1.08215	3.34499	6.38829e-05	0.00346847	0.64	1.25	PTCH1	chr9	protein_coding	patched 1
P6_8h_vs_P6_2h	Down	ENSG00000261428.2	-2.47302	0.475842	6.40444e-05	0.00347097	0.13	0.69	RP11-16P6.1	chr2	antisense	--
P6_8h_vs_P6_2h	Down	ENSG00000152795.17	-0.826635	8.988	6.52838e-05	0.00353179	66.52	109.31	HNRNPDL	chr4	protein_coding	heterogeneous nuclear ribonucleoprotein D-like
P6_8h_vs_P6_2h	Down	ENSG00000071626.16	-0.833478	7.58202	6.82207e-05	0.00367744	58.37	96.39	DAZAP1	chr19	protein_coding	DAZ associated protein 1
P6_8h_vs_P6_2h	Down	ENSG00000137337.14	-0.866536	5.86467	6.92325e-05	0.00371452	5.15	8.71	MDC1	chr6	protein_coding	mediator of DNA-damage checkpoint 1
P6_8h_vs_P6_2h	Down	ENSG00000135048.13	-0.85818	6.14904	6.92791e-05	0.00371452	7.36	12.37	TMEM2	chr9	protein_coding	transmembrane protein 2
P6_8h_vs_P6_2h	Down	ENSG00000160072.19	-0.891728	5.27167	7.08481e-05	0.00379188	10.71	18.42	ATAD3B	chr1	protein_coding	ATPase family, AAA domain containing 3B
P6_8h_vs_P6_2h	Down	ENSG00000029993.14	-0.837765	7.03164	7.15206e-05	0.00380083	24.35	40.32	HMGB3	chrX	protein_coding	high mobility group box 3
P6_8h_vs_P6_2h	Down	ENSG00000119326.14	-0.835782	7.08705	7.32172e-05	0.00388413	34.38	56.86	CTNNAL1	chr9	protein_coding	catenin (cadherin-associated protein), alpha-like 1
P6_8h_vs_P6_2h	Down	ENSG00000128059.8	-0.911443	4.82845	7.48902e-05	0.00396589	5.19	9.04	PPAT	chr4	protein_coding	phosphoribosyl pyrophosphate amidotransferase
P6_8h_vs_P6_2h	Down	ENSG00000261701.6	-1.86421	1.0377	7.67142e-05	0.00404715	0.65	2.2	HPR	chr16	protein_coding	haptoglobin-related protein
P6_8h_vs_P6_2h	Down	ENSG00000108654.11	-0.811994	10.301	8.19751e-05	0.00429569	321.96	523.76	DDX5	chr17	protein_coding	DEAD (Asp-Glu-Ala-Asp) box helicase 5
P6_8h_vs_P6_2h	Down	ENSG00000131848.9	-2.23489	0.668573	8.39027e-05	0.00437513	0.11	0.47	ZSCAN5A	chr19	protein_coding	zinc finger and SCAN domain containing 5A
P6_8h_vs_P6_2h	Down	ENSG00000162073.13	-0.953834	4.22936	8.40554e-05	0.00437513	4.15	7.45	PAQR4	chr16	protein_coding	progestin and adipoQ receptor family member IV
P6_8h_vs_P6_2h	Down	ENSG00000127423.10	-1.09009	3.17023	8.54863e-05	0.00441811	2.29	4.52	AUNIP	chr1	protein_coding	aurora kinase A and ninein interacting protein
P6_8h_vs_P6_2h	Down	ENSG00000116679.15	-0.843683	6.19517	8.91008e-05	0.00455793	11.22	18.66	IVNS1ABP	chr1	protein_coding	influenza virus NS1A binding protein
P6_8h_vs_P6_2h	Down	ENSG00000087589.16	-1.08205	3.21202	8.95332e-05	0.00457227	1.33	2.6	CASS4	chr20	protein_coding	Cas scaffolding protein family member 4
P6_8h_vs_P6_2h	Down	ENSG00000143401.14	-0.817439	7.80894	8.98463e-05	0.00458049	44.43	72.56	ANP32E	chr1	protein_coding	acidic (leucine-rich) nuclear phosphoprotein 32 family, member E
P6_8h_vs_P6_2h	Down	ENSG00000171223.5	-0.900595	4.85825	9.06209e-05	0.00460437	10.76	18.62	JUNB	chr19	protein_coding	jun B proto-oncogene
P6_8h_vs_P6_2h	Down	ENSG00000111247.14	-0.891413	4.98261	9.38169e-05	0.00472683	9.91	17.04	RAD51AP1	chr12	protein_coding	RAD51 associated protein 1
P6_8h_vs_P6_2h	Down	ENSG00000138182.14	-0.837902	6.18267	9.87263e-05	0.00494932	7.87	13.04	KIF20B	chr10	protein_coding	kinesin family member 20B
P6_8h_vs_P6_2h	Down	ENSG00000235848.4	-6.96068	-0.671395	9.96168e-05	0.00497737	0	0.59	RMDN2-AS1	chr2	antisense	RMDN2 antisense RNA 1
P6_8h_vs_P6_2h	Down	ENSG00000140525.17	-0.827998	6.58012	0.000100147	0.00499557	12.95	21.3	FANCI	chr15	protein_coding	Fanconi anemia, complementation group I
P6_8h_vs_P6_2h	Down	ENSG00000116731.22	-0.842439	6.04284	0.000100938	0.00502668	4.75	7.9	PRDM2	chr1	protein_coding	PR domain containing 2, with ZNF domain
P6_8h_vs_P6_2h	Down	ENSG00000163297.16	-0.81111	7.59683	0.000105525	0.00520341	16.19	26.33	ANTXR2	chr4	protein_coding	anthrax toxin receptor 2
P6_8h_vs_P6_2h	Down	ENSG00000168575.9	-0.877797	5.05458	0.000107015	0.00525965	5.47	9.32	SLC20A2	chr8	protein_coding	solute carrier family 20 (phosphate transporter), member 2
P6_8h_vs_P6_2h	Down	ENSG00000159259.7	-0.90787	4.54938	0.000107287	0.00526443	3.51	6.11	CHAF1B	chr21	protein_coding	chromatin assembly factor 1, subunit B (p60)
P6_8h_vs_P6_2h	Down	ENSG00000116273.5	-0.971311	3.88303	0.000108278	0.00529476	2.61	4.74	PHF13	chr1	protein_coding	PHD finger protein 13
P6_8h_vs_P6_2h	Down	ENSG00000171612.6	-1.08196	3.0994	0.0001083	0.00529476	1.37	2.68	SLC25A33	chr1	protein_coding	solute carrier family 25 (pyrimidine nucleotide carrier), member 33
P6_8h_vs_P6_2h	Down	ENSG00000203761.5	-1.83188	1.01395	0.000108551	0.00529476	0.47	1.57	MSTO2P	chr1	unprocessed_pseudogene	misato family member 2, pseudogene
P6_8h_vs_P6_2h	Down	ENSG00000121671.11	-1.12969	2.93462	0.000110609	0.00537712	1.05	2.13	CRY2	chr11	protein_coding	cryptochrome circadian clock 2
P6_8h_vs_P6_2h	Down	ENSG00000196460.12	-1.01465	3.54587	0.000110656	0.00537712	4.41	8.27	RFX8	chr2	protein_coding	RFX family member 8, lacking RFX DNA binding domain
P6_8h_vs_P6_2h	Down	ENSG00000177508.11	-0.875357	5.03721	0.000111656	0.00541642	8.63	14.67	IRX3	chr16	protein_coding	iroquois homeobox 3
P6_8h_vs_P6_2h	Down	ENSG00000151287.16	-0.998021	3.67098	0.000111907	0.00541642	3.9	7.23	TEX30	chr13	protein_coding	testis expressed 30
P6_8h_vs_P6_2h	Down	ENSG00000114019.14	-0.815156	6.97141	0.000112818	0.00542976	18.48	30.13	AMOTL2	chr3	protein_coding	angiomotin like 2
P6_8h_vs_P6_2h	Down	ENSG00000175984.14	-1.10001	3.00747	0.000112823	0.00542976	0.78	1.56	DENND2C	chr1	protein_coding	DENN/MADD domain containing 2C
P6_8h_vs_P6_2h	Down	ENSG00000273269.1	-0.839763	5.85857	0.000114431	0.00548959	41.06	68.1	RP11-761B3.1	chr2	protein_coding	--
P6_8h_vs_P6_2h	Down	ENSG00000149591.16	-0.80535	7.73279	0.000115162	0.00551466	62.67	101.48	TAGLN	chr11	protein_coding	transgelin
P6_8h_vs_P6_2h	Down	ENSG00000076003.4	-0.813043	6.99513	0.0001167	0.00557177	24.06	39.17	MCM6	chr2	protein_coding	minichromosome maintenance complex component 6
P6_8h_vs_P6_2h	Down	ENSG00000280206.1	-1.06611	3.18582	0.000117667	0.00560904	6.4	12.42	CTB-193M12.5	chr16	lincRNA	--
P6_8h_vs_P6_2h	Down	ENSG00000123505.14	-0.808064	7.31559	0.00011855	0.00563329	30.57	49.6	AMD1	chr6	protein_coding	adenosylmethionine decarboxylase 1
P6_8h_vs_P6_2h	Down	ENSG00000101544.8	-0.89675	4.68717	0.000119351	0.0056535	3.23	5.57	ADNP2	chr18	protein_coding	ADNP homeobox 2
P6_8h_vs_P6_2h	Down	ENSG00000188610.12	-1.28367	2.27301	0.000127166	0.00598596	1.02	2.3	FAM72B	chr1	protein_coding	family with sequence similarity 72, member B
P6_8h_vs_P6_2h	Down	ENSG00000106236.3	-2.53815	0.292176	0.000128569	0.00604256	0.11	0.63	NPTX2	chr7	protein_coding	neuronal pentraxin II
P6_8h_vs_P6_2h	Down	ENSG00000180198.15	-0.828047	5.90534	0.000136514	0.00636621	12.98	21.36	RCC1	chr1	protein_coding	regulator of chromosome condensation 1
P6_8h_vs_P6_2h	Down	ENSG00000007944.14	-1.0649	3.08802	0.000140253	0.00651028	1.74	3.37	MYLIP	chr6	protein_coding	myosin regulatory light chain interacting protein
P6_8h_vs_P6_2h	Down	ENSG00000164683.16	-1.4789	1.65305	0.000140823	0.00652668	0.6	1.56	HEY1	chr8	protein_coding	hes-related family bHLH transcription factor with YRPW motif 1
P6_8h_vs_P6_2h	Down	ENSG00000123473.15	-0.87818	4.81623	0.000141338	0.00654045	3.68	6.26	STIL	chr1	protein_coding	SCL/TAL1 interrupting locus
P6_8h_vs_P6_2h	Down	ENSG00000170558.8	-0.800118	7.15911	0.000143082	0.00658899	22.77	36.75	CDH2	chr18	protein_coding	cadherin 2, type 1, N-cadherin (neuronal)
P6_8h_vs_P6_2h	Down	ENSG00000198796.6	-0.859163	5.0268	0.000148633	0.00676357	3.07	5.17	ALPK2	chr18	protein_coding	alpha-kinase 2
P6_8h_vs_P6_2h	Down	ENSG00000130816.14	-0.789206	8.05814	0.000149635	0.00678628	34.81	55.73	DNMT1	chr19	protein_coding	DNA (cytosine-5-)-methyltransferase 1
P6_8h_vs_P6_2h	Down	ENSG00000167670.15	-0.803239	6.72932	0.000152082	0.00686858	22.49	36.36	CHAF1A	chr19	protein_coding	chromatin assembly factor 1, subunit A (p150)
P6_8h_vs_P6_2h	Down	ENSG00000127418.14	-0.836556	5.47673	0.000155403	0.00700806	7.89	13.06	FGFRL1	chr4	protein_coding	fibroblast growth factor receptor-like 1
P6_8h_vs_P6_2h	Down	ENSG00000181472.4	-0.916324	4.22636	0.000157012	0.00704889	4.05	7.09	ZBTB2	chr6	protein_coding	zinc finger and BTB domain containing 2
P6_8h_vs_P6_2h	Down	ENSG00000162772.16	-0.868281	4.86441	0.000159636	0.00713477	7.87	13.31	ATF3	chr1	protein_coding	activating transcription factor 3
P6_8h_vs_P6_2h	Down	ENSG00000167513.8	-0.900043	4.38309	0.000160607	0.00716751	4.34	7.51	CDT1	chr16	protein_coding	chromatin licensing and DNA replication factor 1
P6_8h_vs_P6_2h	Down	ENSG00000129534.13	-0.805013	6.43575	0.000163064	0.00725563	12.66	20.5	MIS18BP1	chr14	protein_coding	MIS18 binding protein 1
P6_8h_vs_P6_2h	Down	ENSG00000185950.8	-0.826361	5.69121	0.000163815	0.00727826	4.44	7.3	IRS2	chr13	protein_coding	insulin receptor substrate 2
P6_8h_vs_P6_2h	Down	ENSG00000063587.13	-0.869571	4.77313	0.000164606	0.00730263	2.44	4.14	ZNF275	chrX	protein_coding	zinc finger protein 275
P6_8h_vs_P6_2h	Down	ENSG00000161547.14	-0.791042	7.22646	0.000167188	0.00739205	36.42	58.4	SRSF2	chr17	protein_coding	serine/arginine-rich splicing factor 2
P6_8h_vs_P6_2h	Down	ENSG00000181938.13	-0.940256	3.95218	0.000167574	0.00739205	4.28	7.61	GINS3	chr16	protein_coding	GINS complex subunit 3 (Psf3 homolog)
P6_8h_vs_P6_2h	Down	ENSG00000173597.8	-0.897306	4.38762	0.000167772	0.00739205	1.99	3.43	SULT1B1	chr4	protein_coding	sulfotransferase family, cytosolic, 1B, member 1
P6_8h_vs_P6_2h	Down	ENSG00000196611.4	-1.21278	2.34947	0.000167904	0.00739205	1.48	3.18	MMP1	chr11	protein_coding	matrix metallopeptidase 1
P6_8h_vs_P6_2h	Down	ENSG00000164104.11	-0.785343	7.76226	0.000168096	0.00739205	80.78	129.01	HMGB2	chr4	protein_coding	high mobility group box 2
P6_8h_vs_P6_2h	Down	ENSG00000119280.16	-0.867416	4.8093	0.000170281	0.00746525	4.27	7.22	C1orf198	chr1	protein_coding	chromosome 1 open reading frame 198
P6_8h_vs_P6_2h	Down	ENSG00000156802.12	-0.798227	6.66538	0.000170505	0.00746525	11.8	19.01	ATAD2	chr8	protein_coding	ATPase family, AAA domain containing 2
P6_8h_vs_P6_2h	Down	ENSG00000100629.16	-0.844016	5.17132	0.000171195	0.00747368	5.22	8.69	CEP128	chr14	protein_coding	centrosomal protein 128kDa
P6_8h_vs_P6_2h	Down	ENSG00000102384.13	-0.926964	4.03591	0.000180125	0.00784079	2.87	5.05	CENPI	chrX	protein_coding	centromere protein I
P6_8h_vs_P6_2h	Down	ENSG00000277443.1	-0.826108	5.50418	0.000183534	0.00795465	7.43	12.2	MARCKS	chr6	protein_coding	myristoylated alanine-rich protein kinase C substrate
P6_8h_vs_P6_2h	Down	ENSG00000271303.1	-0.808651	6.02712	0.00019133	0.0082503	17.05	27.68	SRXN1	chr20	protein_coding	sulfiredoxin 1
P6_8h_vs_P6_2h	Down	ENSG00000175216.14	-0.77297	8.64279	0.000191453	0.0082503	39.84	63.09	CKAP5	chr11	protein_coding	cytoskeleton associated protein 5
P6_8h_vs_P6_2h	Down	ENSG00000107968.9	-1.25808	2.22239	0.000195222	0.0083648	0.77	1.7	MAP3K8	chr10	protein_coding	mitogen-activated protein kinase kinase kinase 8
P6_8h_vs_P6_2h	Down	ENSG00000076513.16	-0.78898	6.74389	0.000197436	0.00844762	18.4	29.46	ANKRD13A	chr12	protein_coding	ankyrin repeat domain 13A
P6_8h_vs_P6_2h	Down	ENSG00000238266.1	-1.38187	1.83785	0.000199275	0.00850503	0.61	1.47	LINC00707	chr10	lincRNA	long intergenic non-protein coding RNA 707
P6_8h_vs_P6_2h	Down	ENSG00000120539.14	-0.825154	5.45499	0.000199343	0.00850503	8.45	13.88	MASTL	chr10	protein_coding	microtubule associated serine/threonine kinase-like
P6_8h_vs_P6_2h	Down	ENSG00000152689.17	-2.48591	0.252256	0.000200837	0.00851474	0.06	0.31	RASGRP3	chr2	protein_coding	RAS guanyl releasing protein 3 (calcium and DAG-regulated)
P6_8h_vs_P6_2h	Down	ENSG00000197646.7	-1.09161	2.88976	0.000200986	0.00851474	1.91	3.78	PDCD1LG2	chr9	protein_coding	programmed cell death 1 ligand 2
P6_8h_vs_P6_2h	Down	ENSG00000038295.7	-1.56242	1.40493	0.000206754	0.0086932	0.17	0.47	TLL1	chr4	protein_coding	tolloid-like 1
P6_8h_vs_P6_2h	Down	ENSG00000240053.8	-1.56242	1.40493	0.000206754	0.0086932	0.44	1.22	LY6G5B	chr6	protein_coding	lymphocyte antigen 6 complex, locus G5B
P6_8h_vs_P6_2h	Down	ENSG00000041982.14	-0.805656	5.91851	0.000206933	0.0086932	4.74	7.67	TNC	chr9	protein_coding	tenascin C
P6_8h_vs_P6_2h	Down	ENSG00000236008.1	-1.58358	1.34974	0.000210713	0.00883968	0.13	0.37	AC011747.4	chr2	lincRNA	--
P6_8h_vs_P6_2h	Down	ENSG00000197329.11	-1.07272	2.98924	0.000214448	0.00895887	1.31	2.55	PELI1	chr2	protein_coding	pellino E3 ubiquitin protein ligase 1
P6_8h_vs_P6_2h	Down	ENSG00000112759.16	-1.05461	2.99505	0.000214448	0.00895887	1.64	3.15	SLC29A1	chr6	protein_coding	solute carrier family 29 (equilibrative nucleoside transporter), member 1
P6_8h_vs_P6_2h	Down	ENSG00000185112.5	-0.897269	4.19258	0.000217416	0.00904516	4.95	8.54	FAM43A	chr3	protein_coding	family with sequence similarity 43, member A
P6_8h_vs_P6_2h	Down	ENSG00000241634.1	-1.69127	1.10511	0.000219377	0.00910156	1.83	5.5	RP11-381E24.1	chr3	processed_pseudogene	--
P6_8h_vs_P6_2h	Down	ENSG00000152455.15	-0.924498	3.88893	0.000224887	0.00930452	3.01	5.3	SUV39H2	chr10	protein_coding	suppressor of variegation 3-9 homolog 2 (Drosophila)
P6_8h_vs_P6_2h	Down	ENSG00000110721.11	-1.00304	3.32039	0.000235856	0.00970761	2.31	4.28	CHKA	chr11	protein_coding	choline kinase alpha
P6_8h_vs_P6_2h	Down	ENSG00000100522.8	-0.767849	7.68812	0.000236133	0.00970761	38.42	60.62	GNPNAT1	chr14	protein_coding	glucosamine-phosphate N-acetyltransferase 1
P6_8h_vs_P6_2h	Down	ENSG00000130826.15	-0.770213	7.43373	0.000236244	0.00970761	40.32	63.72	DKC1	chrX	protein_coding	dyskeratosis congenita 1, dyskerin
P6_8h_vs_P6_2h	Down	ENSG00000186834.3	-0.799968	5.83985	0.000239979	0.00983424	11.26	18.17	HEXIM1	chr17	protein_coding	hexamethylene bis-acetamide inducible 1
P6_8h_vs_P6_2h	Down	ENSG00000006062.13	-0.91008	4.00035	0.000240498	0.00984208	2.07	3.6	MAP3K14	chr17	protein_coding	mitogen-activated protein kinase kinase kinase 14
P6_8h_vs_P6_2h	Down	ENSG00000054967.12	-1.18453	2.3303	0.000243914	0.00992784	0.78	1.64	RELT	chr11	protein_coding	RELT tumor necrosis factor receptor
P6_8h_vs_P6_2h	Down	ENSG00000174136.11	-0.761872	8.1523	0.000247648	0.0100662	41.88	65.81	RGMB	chr5	protein_coding	repulsive guidance molecule family member b
P6_8h_vs_P6_2h	Down	ENSG00000058804.11	-0.781166	6.45241	0.000250927	0.0101857	12.18	19.4	NDC1	chr1	protein_coding	NDC1 transmembrane nucleoporin
P6_8h_vs_P6_2h	Down	ENSG00000105173.13	-1.02208	3.07626	0.000257008	0.0104045	2.57	4.83	CCNE1	chr19	protein_coding	cyclin E1
P6_8h_vs_P6_2h	Down	ENSG00000128016.5	-0.842469	4.82085	0.000259747	0.0104591	9.96	16.55	ZFP36	chr19	protein_coding	ZFP36 ring finger protein
P6_8h_vs_P6_2h	Down	ENSG00000119403.13	-0.813998	5.28175	0.000268768	0.010779	5.75	9.36	PHF19	chr9	protein_coding	PHD finger protein 19
P6_8h_vs_P6_2h	Down	ENSG00000116062.14	-0.762317	7.31109	0.000279791	0.0111468	14.65	23.03	MSH6	chr2	protein_coding	mutS homolog 6
P6_8h_vs_P6_2h	Down	ENSG00000231607.8	-1.27527	2.09393	0.000281255	0.0111903	0.5	1.13	DLEU2	chr13	antisense	deleted in lymphocytic leukemia 2 (non-protein coding)
P6_8h_vs_P6_2h	Down	ENSG00000213390.10	-0.904602	3.95483	0.000291101	0.0115211	1.88	3.26	ARHGAP19	chr10	protein_coding	Rho GTPase activating protein 19
P6_8h_vs_P6_2h	Down	ENSG00000144554.10	-0.80443	5.41838	0.000292226	0.0115504	3.84	6.21	FANCD2	chr3	protein_coding	Fanconi anemia, complementation group D2
P6_8h_vs_P6_2h	Down	ENSG00000047634.14	-0.863618	4.31472	0.000297559	0.0116692	4.64	7.83	SCML1	chrX	protein_coding	sex comb on midleg-like 1 (Drosophila)
P6_8h_vs_P6_2h	Down	ENSG00000101003.9	-0.820656	4.99822	0.000299494	0.0117298	6.89	11.28	GINS1	chr20	protein_coding	GINS complex subunit 1 (Psf1 homolog)
P6_8h_vs_P6_2h	Down	ENSG00000136518.16	-0.764605	6.80155	0.00030301	0.0118367	41.19	64.85	ACTL6A	chr3	protein_coding	actin-like 6A
P6_8h_vs_P6_2h	Down	ENSG00000117143.13	-0.751501	7.88105	0.000310218	0.0121025	71.83	112.06	UAP1	chr1	protein_coding	UDP-N-acetylglucosamine pyrophosphorylase 1
P6_8h_vs_P6_2h	Down	ENSG00000006634.7	-0.824176	4.88014	0.000313059	0.0121975	5.27	8.64	DBF4	chr7	protein_coding	DBF4 zinc finger
P6_8h_vs_P6_2h	Down	ENSG00000197467.13	-1.00542	3.08173	0.000318818	0.0123738	1.74	3.25	COL13A1	chr10	protein_coding	collagen, type XIII, alpha 1
P6_8h_vs_P6_2h	Down	ENSG00000131389.16	-1.00542	3.08173	0.000318818	0.0123738	0.78	1.45	SLC6A6	chr3	protein_coding	solute carrier family 6 (neurotransmitter transporter), member 6
P6_8h_vs_P6_2h	Down	ENSG00000075624.13	-0.737899	11.323	0.000333216	0.0128828	974.13	1505.38	ACTB	chr7	protein_coding	actin, beta
P6_8h_vs_P6_2h	Down	ENSG00000126803.9	-1.12011	2.50835	0.000350466	0.0134073	0.59	1.19	HSPA2	chr14	protein_coding	heat shock 70kDa protein 2
P6_8h_vs_P6_2h	Down	ENSG00000188807.12	-1.01823	2.98864	0.000350809	0.0134073	0.78	1.46	TMEM201	chr1	protein_coding	transmembrane protein 201
P6_8h_vs_P6_2h	Down	ENSG00000128594.7	-6.75601	-0.83298	0.000352487	0.0134073	0	0.21	LRRC4	chr7	protein_coding	leucine rich repeat containing 4
P6_8h_vs_P6_2h	Down	ENSG00000123685.8	-2.28115	0.329966	0.000352577	0.0134073	0.38	1.74	BATF3	chr1	protein_coding	basic leucine zipper transcription factor, ATF-like 3
P6_8h_vs_P6_2h	Down	ENSG00000105866.13	-1.36842	1.68233	0.00036304	0.0136841	0.27	0.66	SP4	chr7	protein_coding	Sp4 transcription factor
P6_8h_vs_P6_2h	Down	ENSG00000204569.9	-0.771935	6.00971	0.000365245	0.0137448	10.21	16.15	PPP1R10	chr6	protein_coding	protein phosphatase 1, regulatory subunit 10
P6_8h_vs_P6_2h	Down	ENSG00000183763.8	-0.991117	3.12054	0.000365564	0.0137448	2.49	4.6	TRAIP	chr3	protein_coding	TRAF interacting protein
P6_8h_vs_P6_2h	Down	ENSG00000095303.14	-0.741214	8.04293	0.000366547	0.0137645	33.14	51.33	PTGS1	chr9	protein_coding	prostaglandin-endoperoxide synthase 1 (prostaglandin G/H synthase and cyclooxygenase)
P6_8h_vs_P6_2h	Down	ENSG00000075131.9	-0.880809	4.03825	0.000368503	0.0138207	6.4	10.92	TIPIN	chr15	protein_coding	TIMELESS interacting protein
P6_8h_vs_P6_2h	Down	ENSG00000250899.3	-1.37829	1.63695	0.000378996	0.0141789	0.46	1.11	RP11-253E3.3	chr12	lincRNA	--
P6_8h_vs_P6_2h	Down	ENSG00000156172.5	-1.55027	1.25231	0.000389741	0.0144908	0.33	0.91	C8orf37	chr8	protein_coding	chromosome 8 open reading frame 37
P6_8h_vs_P6_2h	Down	ENSG00000170779.10	-0.800712	5.1113	0.000393053	0.0145959	9.72	15.69	CDCA4	chr14	protein_coding	cell division cycle associated 4
P6_8h_vs_P6_2h	Down	ENSG00000102900.12	-0.756083	6.43235	0.000395449	0.0146487	6.67	10.44	NUP93	chr16	protein_coding	nucleoporin 93kDa
P6_8h_vs_P6_2h	Down	ENSG00000179820.15	-0.756048	6.37089	0.000404264	0.0149335	17.25	26.99	MYADM	chr19	protein_coding	myeloid-associated differentiation marker
P6_8h_vs_P6_2h	Down	ENSG00000263620.1	-1.23792	2.10476	0.000404628	0.0149335	5.26	11.51	RP11-599B13.6	chr17	protein_coding	--
P6_8h_vs_P6_2h	Down	ENSG00000241472.6	-3.25033	-0.275085	0.00041343	0.0152024	0.03	0.3	PTPRG-AS1	chr3	processed_transcript	PTPRG antisense RNA 1
P6_8h_vs_P6_2h	Down	ENSG00000112941.12	-0.759562	6.14707	0.000418811	0.0153815	9.36	14.68	PAPD7	chr5	protein_coding	PAP associated domain containing 7
P6_8h_vs_P6_2h	Down	ENSG00000184226.14	-0.758306	6.1757	0.000427373	0.0156577	1.7	2.66	PCDH9	chr13	protein_coding	protocadherin 9
P6_8h_vs_P6_2h	Down	ENSG00000156466.9	-0.82289	4.62956	0.000433753	0.0158721	4.67	7.66	GDF6	chr8	protein_coding	growth differentiation factor 6
P6_8h_vs_P6_2h	Down	ENSG00000111012.9	-3.91949	-0.527325	0.000447975	0.0162984	0.02	0.38	CYP27B1	chr12	protein_coding	cytochrome P450, family 27, subfamily B, polypeptide 1
P6_8h_vs_P6_2h	Down	ENSG00000135540.11	-0.820823	4.63339	0.000448111	0.0162984	2.2	3.6	NHSL1	chr6	protein_coding	NHS-like 1
P6_8h_vs_P6_2h	Down	ENSG00000131153.8	-0.885866	3.80898	0.000462076	0.0167121	3.55	6.08	GINS2	chr16	protein_coding	GINS complex subunit 2 (Psf2 homolog)
P6_8h_vs_P6_2h	Down	ENSG00000257167.2	-1.25006	2.00112	0.000468899	0.0169316	0.66	1.47	TMPO-AS1	chr12	antisense	TMPO antisense RNA 1
P6_8h_vs_P6_2h	Down	ENSG00000134668.12	-0.833122	4.39591	0.000469848	0.0169455	3.69	6.09	SPOCD1	chr1	protein_coding	SPOC domain containing 1
P6_8h_vs_P6_2h	Down	ENSG00000100726.14	-0.799087	4.88143	0.000473074	0.0170414	6.29	10.14	TELO2	chr16	protein_coding	telomere maintenance 2
P6_8h_vs_P6_2h	Down	ENSG00000025770.18	-0.808897	4.68607	0.000474494	0.0170721	7.13	11.57	NCAPH2	chr22	protein_coding	non-SMC condensin II complex, subunit H2
P6_8h_vs_P6_2h	Down	ENSG00000175505.10	-1.08146	2.58166	0.000477304	0.0171527	1.85	3.64	CLCF1	chr11	protein_coding	cardiotrophin-like cytokine factor 1
P6_8h_vs_P6_2h	Down	ENSG00000123136.14	-0.756749	5.92886	0.000491888	0.0176137	28.19	44.15	DDX39A	chr19	protein_coding	DEAD (Asp-Glu-Ala-Asp) box polypeptide 39A
P6_8h_vs_P6_2h	Down	ENSG00000169016.16	-0.860264	4.0409	0.000501626	0.0178985	3.27	5.5	E2F6	chr2	protein_coding	E2F transcription factor 6
P6_8h_vs_P6_2h	Down	ENSG00000176842.14	-1.30184	1.78259	0.000508818	0.0181121	0.65	1.5	IRX5	chr16	protein_coding	iroquois homeobox 5
P6_8h_vs_P6_2h	Down	ENSG00000123219.12	-0.775735	5.28981	0.000514534	0.0182939	11.06	17.54	CENPK	chr5	protein_coding	centromere protein K
P6_8h_vs_P6_2h	Down	ENSG00000182963.9	-0.779178	5.2032	0.00051996	0.018465	3.2	5.08	GJC1	chr17	protein_coding	gap junction protein, gamma 1, 45kDa
P6_8h_vs_P6_2h	Down	ENSG00000129911.8	-0.905572	3.58891	0.000524043	0.0185881	2.73	4.74	KLF16	chr19	protein_coding	Kruppel-like factor 16
P6_8h_vs_P6_2h	Down	ENSG00000105127.8	-0.765427	5.52633	0.000528556	0.01872	9.02	14.21	AKAP8	chr19	protein_coding	A kinase (PRKA) anchor protein 8
P6_8h_vs_P6_2h	Down	ENSG00000156504.16	-0.782744	5.00962	0.00056133	0.0197477	5.21	8.3	FAM122B	chrX	protein_coding	family with sequence similarity 122B
P6_8h_vs_P6_2h	Down	ENSG00000165891.15	-0.747203	5.99226	0.00056611	0.0198926	8.04	12.5	E2F7	chr12	protein_coding	E2F transcription factor 7
P6_8h_vs_P6_2h	Down	ENSG00000160214.12	-0.738893	6.2612	0.000573411	0.0201021	18.46	28.55	RRP1	chr21	protein_coding	ribosomal RNA processing 1
P6_8h_vs_P6_2h	Down	ENSG00000185480.11	-0.815096	4.45561	0.000579643	0.0202969	3.99	6.51	PARPBP	chr12	protein_coding	PARP1 binding protein
P6_8h_vs_P6_2h	Down	ENSG00000122257.18	-0.721436	7.31413	0.000580644	0.0203062	17.56	26.83	RBBP6	chr16	protein_coding	retinoblastoma binding protein 6
P6_8h_vs_P6_2h	Down	ENSG00000261553.5	-0.730775	6.6055	0.000581881	0.0203062	17.23	26.49	RP11-29G8.3	chr13	processed_transcript	--
P6_8h_vs_P6_2h	Down	ENSG00000013441.15	-0.734981	6.37406	0.000581933	0.0203062	24.45	37.71	CLK1	chr2	protein_coding	CDC-like kinase 1
P6_8h_vs_P6_2h	Down	ENSG00000105825.11	-0.719476	7.46603	0.000585333	0.0203776	53.12	81.05	TFPI2	chr7	protein_coding	tissue factor pathway inhibitor 2
P6_8h_vs_P6_2h	Down	ENSG00000114529.12	-1.06895	2.54924	0.000587082	0.0204148	1.23	2.4	C3orf52	chr3	protein_coding	chromosome 3 open reading frame 52
P6_8h_vs_P6_2h	Down	ENSG00000183671.12	-0.970044	3.05859	0.000592014	0.0205626	2.04	3.7	GPR1	chr2	protein_coding	G protein-coupled receptor 1
P6_8h_vs_P6_2h	Down	ENSG00000140948.11	-0.766951	5.29699	0.000595925	0.0206148	3.97	6.26	ZCCHC14	chr16	protein_coding	zinc finger, CCHC domain containing 14
P6_8h_vs_P6_2h	Down	ENSG00000184897.5	-0.778511	4.99917	0.000600253	0.0207269	15.14	24.07	H1FX	chr3	protein_coding	H1 histone family, member X
P6_8h_vs_P6_2h	Down	ENSG00000151503.12	-0.736614	6.2093	0.000604606	0.0208077	8.99	13.88	NCAPD3	chr11	protein_coding	non-SMC condensin II complex, subunit D3
P6_8h_vs_P6_2h	Down	ENSG00000196418.12	-1.82109	0.782597	0.000610301	0.0209319	0.16	0.52	ZNF124	chr1	protein_coding	zinc finger protein 124
P6_8h_vs_P6_2h	Down	ENSG00000100242.15	-0.740312	6.0523	0.00061134	0.0209436	10.65	16.48	SUN2	chr22	protein_coding	Sad1 and UNC84 domain containing 2
P6_8h_vs_P6_2h	Down	ENSG00000160957.12	-0.770869	5.18092	0.000613756	0.0210025	6.67	10.54	RECQL4	chr8	protein_coding	RecQ protein-like 4
P6_8h_vs_P6_2h	Down	ENSG00000117525.13	-0.752904	5.57398	0.000634033	0.0216225	15.05	23.5	F3	chr1	protein_coding	coagulation factor III (thromboplastin, tissue factor)
P6_8h_vs_P6_2h	Down	ENSG00000198959.11	-0.967278	3.02375	0.000642919	0.0218513	1.04	1.88	TGM2	chr20	protein_coding	transglutaminase 2
P6_8h_vs_P6_2h	Down	ENSG00000092445.11	-0.87804	3.67705	0.000655324	0.0221865	0.96	1.64	TYRO3	chr15	protein_coding	TYRO3 protein tyrosine kinase
P6_8h_vs_P6_2h	Down	ENSG00000059728.10	-0.896608	3.46892	0.000661672	0.0223553	1.32	2.29	MXD1	chr2	protein_coding	MAX dimerization protein 1
P6_8h_vs_P6_2h	Down	ENSG00000143933.16	-0.704104	8.84772	0.000662208	0.0223553	224.57	339.01	CALM2	chr2	protein_coding	calmodulin 2 (phosphorylase kinase, delta)
P6_8h_vs_P6_2h	Down	ENSG00000118513.18	-6.64164	-0.921033	0.000667207	0.0224736	0	0.16	MYB	chr6	protein_coding	v-myb avian myeloblastosis viral oncogene homolog
P6_8h_vs_P6_2h	Down	ENSG00000097046.12	-0.77137	4.97503	0.00067087	0.0225087	6.68	10.57	CDC7	chr1	protein_coding	cell division cycle 7
P6_8h_vs_P6_2h	Down	ENSG00000280010.1	-2.50483	-0.0121788	0.000672116	0.0225087	0.23	1.22	AP001350.4	chr11	TEC	--
P6_8h_vs_P6_2h	Down	ENSG00000099901.16	-0.70712	8.03377	0.000672739	0.0225087	118.71	179.58	RANBP1	chr22	protein_coding	RAN binding protein 1
P6_8h_vs_P6_2h	Down	ENSG00000138386.16	-0.751222	5.46809	0.00067395	0.0225242	6.92	10.8	NAB1	chr2	protein_coding	NGFI-A binding protein 1 (EGR1 binding protein 1)
P6_8h_vs_P6_2h	Down	ENSG00000196923.13	-0.71494	7.10564	0.000676509	0.0225596	45.49	69.19	PDLIM7	chr5	protein_coding	PDZ and LIM domain 7 (enigma)
P6_8h_vs_P6_2h	Down	ENSG00000070950.9	-0.740379	5.83071	0.000684528	0.0227513	7.03	10.88	RAD18	chr3	protein_coding	RAD18 E3 ubiquitin protein ligase
P6_8h_vs_P6_2h	Down	ENSG00000164647.8	-0.7826	4.77377	0.000687174	0.022814	14.83	23.64	STEAP1	chr7	protein_coding	six transmembrane epithelial antigen of the prostate 1
P6_8h_vs_P6_2h	Down	ENSG00000170802.15	-0.911609	3.38021	0.000693529	0.0229743	1.28	2.24	FOXN2	chr2	protein_coding	forkhead box N2
P6_8h_vs_P6_2h	Down	ENSG00000144136.10	-0.704027	8.14682	0.000701582	0.0232155	61.98	93.56	SLC20A1	chr2	protein_coding	solute carrier family 20 (phosphate transporter), member 1
P6_8h_vs_P6_2h	Down	ENSG00000154217.14	-0.819708	4.26044	0.00070286	0.0232322	2.1	3.44	PITPNC1	chr17	protein_coding	phosphatidylinositol transfer protein, cytoplasmic 1
P6_8h_vs_P6_2h	Down	ENSG00000105968.18	-0.722737	6.40291	0.000710097	0.0233943	13.05	19.96	H2AFV	chr7	protein_coding	H2A histone family, member V
P6_8h_vs_P6_2h	Down	ENSG00000101911.12	-0.742915	5.67992	0.000711072	0.0234008	13.56	21.03	PRPS2	chrX	protein_coding	phosphoribosyl pyrophosphate synthetase 2
P6_8h_vs_P6_2h	Down	ENSG00000169851.15	-0.847623	3.87506	0.000712615	0.023426	1.42	2.37	PCDH7	chr4	protein_coding	protocadherin 7
P6_8h_vs_P6_2h	Down	ENSG00000001084.10	-0.759666	5.12859	0.000727512	0.0238116	5.01	7.85	GCLC	chr6	protein_coding	glutamate-cysteine ligase, catalytic subunit
P6_8h_vs_P6_2h	Down	ENSG00000088305.18	-1.045	2.58129	0.000729458	0.0238142	0.8	1.54	DNMT3B	chr20	protein_coding	DNA (cytosine-5-)-methyltransferase 3 beta
P6_8h_vs_P6_2h	Down	ENSG00000134516.15	-1.38747	1.47426	0.000730758	0.0238142	0.21	0.5	DOCK2	chr5	protein_coding	dedicator of cytokinesis 2
P6_8h_vs_P6_2h	Down	ENSG00000011422.11	-0.722092	6.33013	0.000735202	0.0239072	26.8	40.97	PLAUR	chr19	protein_coding	plasminogen activator, urokinase receptor
P6_8h_vs_P6_2h	Down	ENSG00000170545.16	-0.769798	4.90512	0.000757426	0.0246032	6.25	9.88	SMAGP	chr12	protein_coding	small cell adhesion glycoprotein
P6_8h_vs_P6_2h	Down	ENSG00000137745.11	-2.31679	0.125484	0.000758987	0.0246274	0.11	0.52	MMP13	chr11	protein_coding	matrix metallopeptidase 13
P6_8h_vs_P6_2h	Down	ENSG00000137496.17	-1.39981	1.42172	0.000770035	0.0249321	0.33	0.81	IL18BP	chr11	protein_coding	interleukin 18 binding protein
P6_8h_vs_P6_2h	Down	ENSG00000187741.14	-0.865173	3.69911	0.000771431	0.0249337	1.42	2.39	FANCA	chr16	protein_coding	Fanconi anemia, complementation group A
P6_8h_vs_P6_2h	Down	ENSG00000110713.15	-0.706539	7.16849	0.000771744	0.0249337	13.22	19.99	NUP98	chr11	protein_coding	nucleoporin 98kDa
P6_8h_vs_P6_2h	Down	ENSG00000058056.8	-0.724615	6.06639	0.000777788	0.025102	5.85	8.96	USP13	chr3	protein_coding	ubiquitin specific peptidase 13 (isopeptidase T-3)
P6_8h_vs_P6_2h	Down	ENSG00000115758.12	-0.698911	7.98221	0.000780036	0.0251476	63.3	95.21	ODC1	chr2	protein_coding	ornithine decarboxylase 1
P6_8h_vs_P6_2h	Down	ENSG00000140526.16	-0.707583	6.97679	0.000788387	0.0253689	10.06	15.23	ABHD2	chr15	protein_coding	abhydrolase domain containing 2
P6_8h_vs_P6_2h	Down	ENSG00000185340.15	-0.812848	4.22253	0.000788589	0.0253689	3.03	4.93	GAS2L1	chr22	protein_coding	growth arrest-specific 2 like 1
P6_8h_vs_P6_2h	Down	ENSG00000061337.15	-1.30916	1.58947	0.000800376	0.0256658	0.28	0.65	LZTS1	chr8	protein_coding	leucine zipper, putative tumor suppressor 1
P6_8h_vs_P6_2h	Down	ENSG00000095319.14	-0.722039	6.16329	0.000802714	0.0257056	9.23	14.11	NUP188	chr9	protein_coding	nucleoporin 188kDa
P6_8h_vs_P6_2h	Down	ENSG00000100479.12	-0.79925	4.31871	0.000803325	0.0257056	6.33	10.21	POLE2	chr14	protein_coding	polymerase (DNA directed), epsilon 2, accessory subunit
P6_8h_vs_P6_2h	Down	ENSG00000231025.1	-1.26009	1.75415	0.000807467	0.025785	0.53	1.18	RP11-175O19.4	chr10	antisense	--
P6_8h_vs_P6_2h	Down	ENSG00000144583.4	-1.04367	2.53256	0.000807521	0.025785	0.81	1.55	2017-03-04	chr2	protein_coding	membrane-associated ring finger (C3HC4) 4, E3 ubiquitin protein ligase
P6_8h_vs_P6_2h	Down	ENSG00000147065.16	-0.689179	10.3253	0.000811196	0.0258748	242.12	361.75	MSN	chrX	protein_coding	moesin
P6_8h_vs_P6_2h	Down	ENSG00000021645.17	-2.17472	0.251162	0.000819566	0.0260865	0.03	0.13	NRXN3	chr14	protein_coding	neurexin 3
P6_8h_vs_P6_2h	Down	ENSG00000157168.18	-0.870974	3.5885	0.000847118	0.0268483	0.89	1.51	NRG1	chr8	protein_coding	neuregulin 1
P6_8h_vs_P6_2h	Down	ENSG00000183696.13	-0.737909	5.42308	0.000847963	0.0268483	15.64	24.17	UPP1	chr7	protein_coding	uridine phosphorylase 1
P6_8h_vs_P6_2h	Down	ENSG00000100281.13	-0.724769	5.86771	0.000852292	0.0268537	10.55	16.16	HMGXB4	chr22	protein_coding	HMG box domain containing 4
P6_8h_vs_P6_2h	Down	ENSG00000180914.10	-0.833116	3.92599	0.000852635	0.0268537	2.42	3.99	OXTR	chr3	protein_coding	oxytocin receptor
P6_8h_vs_P6_2h	Down	ENSG00000206535.7	-1.4278	1.31054	0.000854382	0.0268537	0.55	1.38	LNP1	chr3	protein_coding	leukemia NUP98 fusion partner 1
P6_8h_vs_P6_2h	Down	ENSG00000171621.13	-0.844166	3.76352	0.000865314	0.0271405	2.81	4.67	SPSB1	chr1	protein_coding	splA/ryanodine receptor domain and SOCS box containing 1
P6_8h_vs_P6_2h	Down	ENSG00000164161.9	-0.73629	5.49457	0.000868052	0.0271981	3.12	4.82	HHIP	chr4	protein_coding	hedgehog interacting protein
P6_8h_vs_P6_2h	Down	ENSG00000157540.19	-0.75465	4.99588	0.00087731	0.0274025	2.57	4.01	DYRK1A	chr21	protein_coding	dual-specificity tyrosine-(Y)-phosphorylation regulated kinase 1A
P6_8h_vs_P6_2h	Down	ENSG00000100558.8	-1.08103	2.26115	0.000880602	0.0274483	1.88	3.69	PLEK2	chr14	protein_coding	pleckstrin 2
P6_8h_vs_P6_2h	Down	ENSG00000065328.16	-0.748069	5.17007	0.000883566	0.0275046	5.61	8.73	MCM10	chr10	protein_coding	minichromosome maintenance complex component 10
P6_8h_vs_P6_2h	Down	ENSG00000111445.13	-0.777387	4.62126	0.000884235	0.0275046	7.13	11.33	RFC5	chr12	protein_coding	replication factor C (activator 1) 5, 36.5kDa
P6_8h_vs_P6_2h	Down	ENSG00000145555.14	-0.702241	6.84905	0.000888078	0.0275956	6.5	9.8	MYO10	chr5	protein_coding	myosin X
P6_8h_vs_P6_2h	Down	ENSG00000167325.14	-0.690963	8.01544	0.000890837	0.0276242	57.27	85.67	RRM1	chr11	protein_coding	ribonucleotide reductase M1
P6_8h_vs_P6_2h	Down	ENSG00000197024.8	-0.766215	4.73111	0.000926287	0.0286163	3.22	5.08	ZNF398	chr7	protein_coding	zinc finger protein 398
P6_8h_vs_P6_2h	Down	ENSG00000148459.15	-0.801904	4.22239	0.000926635	0.0286163	8.08	13.06	PDSS1	chr10	protein_coding	prenyl (decaprenyl) diphosphate synthase, subunit 1
P6_8h_vs_P6_2h	Down	ENSG00000072864.12	-0.757114	4.82481	0.000955609	0.0293345	5.08	7.95	NDE1	chr16	protein_coding	nudE neurodevelopment protein 1
P6_8h_vs_P6_2h	Down	ENSG00000100714.15	-0.685914	8.14371	0.000958426	0.0293345	30.5	45.47	MTHFD1	chr14	protein_coding	methylenetetrahydrofolate dehydrogenase (NADP+ dependent) 1, methenyltetrahydrofolate cyclohydrolase, formyltetrahydrofolate synthetase
P6_8h_vs_P6_2h	Down	ENSG00000163635.17	-0.754756	4.90811	0.000958668	0.0293345	2.78	4.35	ATXN7	chr3	protein_coding	ataxin 7
P6_8h_vs_P6_2h	Down	ENSG00000117155.16	-0.746663	5.07002	0.000970279	0.0296596	3.58	5.57	SSX2IP	chr1	protein_coding	synovial sarcoma, X breakpoint 2 interacting protein
P6_8h_vs_P6_2h	Down	ENSG00000162607.12	-0.701804	6.5048	0.000977782	0.0298586	15.78	23.78	USP1	chr1	protein_coding	ubiquitin specific peptidase 1
P6_8h_vs_P6_2h	Down	ENSG00000172716.16	-0.708293	6.17503	0.000986955	0.0300575	10.36	15.69	SLFN11	chr17	protein_coding	schlafen family member 11
P6_8h_vs_P6_2h	Down	ENSG00000171488.14	-0.740924	5.08827	0.0010059	0.0305313	3.42	5.29	LRRC8C	chr1	protein_coding	leucine rich repeat containing 8 family, member C
P6_8h_vs_P6_2h	Down	ENSG00000170852.10	-0.702336	6.32393	0.00102375	0.0310416	15.81	23.84	KBTBD2	chr7	protein_coding	kelch repeat and BTB (POZ) domain containing 2
P6_8h_vs_P6_2h	Down	ENSG00000096717.11	-0.726603	5.44716	0.00102556	0.031053	7	10.74	SIRT1	chr10	protein_coding	sirtuin 1
P6_8h_vs_P6_2h	Down	ENSG00000185760.15	-0.904097	3.19967	0.00102936	0.0311178	0.9	1.56	KCNQ5	chr6	protein_coding	potassium channel, voltage gated KQT-like subfamily Q, member 5
P6_8h_vs_P6_2h	Down	ENSG00000131470.14	-0.700993	6.36033	0.00103469	0.031216	39.38	59.32	PSMC3IP	chr17	protein_coding	PSMC3 interacting protein
P6_8h_vs_P6_2h	Down	ENSG00000118523.5	-0.68185	8.0506	0.00103633	0.0312341	84.61	125.77	CTGF	chr6	protein_coding	connective tissue growth factor
P6_8h_vs_P6_2h	Down	ENSG00000144395.17	-0.856413	3.56836	0.00104857	0.0315398	1.91	3.21	CCDC150	chr2	protein_coding	coiled-coil domain containing 150
P6_8h_vs_P6_2h	Down	ENSG00000077514.8	-0.73132	5.29045	0.00105594	0.0317207	6.89	10.6	POLD3	chr11	protein_coding	polymerase (DNA-directed), delta 3, accessory subunit
P6_8h_vs_P6_2h	Down	ENSG00000173638.18	-0.861022	3.48138	0.00105669	0.0317207	1.63	2.75	SLC19A1	chr21	protein_coding	solute carrier family 19 (folate transporter), member 1
P6_8h_vs_P6_2h	Down	ENSG00000067798.13	-0.737602	5.10771	0.00106402	0.0319088	2.55	3.94	NAV3	chr12	protein_coding	neuron navigator 3
P6_8h_vs_P6_2h	Down	ENSG00000137168.7	-0.699582	6.33574	0.00106715	0.031971	34.37	51.72	PPIL1	chr6	protein_coding	peptidylprolyl isomerase (cyclophilin)-like 1
P6_8h_vs_P6_2h	Down	ENSG00000133226.16	-0.684476	7.29737	0.00109482	0.032605	28.93	43.08	SRRM1	chr1	protein_coding	serine/arginine repetitive matrix 1
P6_8h_vs_P6_2h	Down	ENSG00000171681.12	-0.720797	5.47949	0.0011068	0.0328966	3.02	4.61	ATF7IP	chr12	protein_coding	activating transcription factor 7 interacting protein
P6_8h_vs_P6_2h	Down	ENSG00000101745.15	-0.728188	5.29162	0.00110973	0.0329512	2.45	3.76	ANKRD12	chr18	protein_coding	ankyrin repeat domain 12
P6_8h_vs_P6_2h	Down	ENSG00000184445.11	-0.710775	5.78178	0.00111194	0.0329844	5.27	8	KNTC1	chr12	protein_coding	kinetochore associated 1
P6_8h_vs_P6_2h	Down	ENSG00000104147.8	-1.11261	2.22102	0.00111828	0.0331069	2.26	4.53	OIP5	chr15	protein_coding	Opa interacting protein 5
P6_8h_vs_P6_2h	Down	ENSG00000135801.9	-0.732828	5.16058	0.0011207	0.0331358	4.13	6.36	TAF5L	chr1	protein_coding	TAF5-like RNA polymerase II, p300/CBP-associated factor (PCAF)-associated factor, 65kDa
P6_8h_vs_P6_2h	Down	ENSG00000205937.11	-0.677301	7.65747	0.00117036	0.0343469	49.71	73.66	RNPS1	chr16	protein_coding	RNA binding protein S1, serine-rich domain
P6_8h_vs_P6_2h	Down	ENSG00000154642.10	-0.833113	3.72782	0.00117517	0.0344044	1.69	2.79	C21orf91	chr21	protein_coding	chromosome 21 open reading frame 91
P6_8h_vs_P6_2h	Down	ENSG00000115946.7	-0.735694	4.99563	0.00117812	0.0344044	10.14	15.65	PNO1	chr2	protein_coding	partner of NOB1 homolog (S. cerevisiae)
P6_8h_vs_P6_2h	Down	ENSG00000170345.9	-1.69695	0.809511	0.00118125	0.0344624	0.25	0.77	FOS	chr14	protein_coding	FBJ murine osteosarcoma viral oncogene homolog
P6_8h_vs_P6_2h	Down	ENSG00000251493.3	-0.772093	4.38149	0.00118629	0.0345759	7.06	11.18	FOXD1	chr5	protein_coding	forkhead box D1
P6_8h_vs_P6_2h	Down	ENSG00000120053.10	-0.702166	5.83689	0.00123851	0.035786	21.68	32.69	GOT1	chr10	protein_coding	glutamic-oxaloacetic transaminase 1, soluble
P6_8h_vs_P6_2h	Down	ENSG00000156103.15	-0.758264	4.55765	0.00124372	0.0359021	1.46	2.3	MMP16	chr8	protein_coding	matrix metallopeptidase 16 (membrane-inserted)
P6_8h_vs_P6_2h	Down	ENSG00000167842.15	-0.737214	4.90947	0.00125552	0.0361039	7.75	11.97	MIS12	chr17	protein_coding	MIS12 kinetochore complex component
P6_8h_vs_P6_2h	Down	ENSG00000144355.14	-6.51742	-1.01475	0.00126829	0.0362959	0	0.25	DLX1	chr2	protein_coding	distal-less homeobox 1
P6_8h_vs_P6_2h	Down	ENSG00000259408.2	-6.51742	-1.01475	0.00126829	0.0362959	0	0.69	RP11-3D4.3	chr15	antisense	--
P6_8h_vs_P6_2h	Down	ENSG00000136527.17	-0.671196	7.82913	0.00126889	0.0362959	55.88	82.46	TRA2B	chr3	protein_coding	transformer 2 beta homolog (Drosophila)
P6_8h_vs_P6_2h	Down	ENSG00000111788.10	-0.939986	2.92001	0.00127064	0.0362959	1.57	2.79	RP11-22B23.1	chr12	unprocessed_pseudogene	--
P6_8h_vs_P6_2h	Down	ENSG00000181274.6	-0.922092	2.92611	0.00127064	0.0362959	2.27	3.99	FRAT2	chr10	protein_coding	frequently rearranged in advanced T-cell lymphomas 2
P6_8h_vs_P6_2h	Down	ENSG00000198055.10	-0.716218	5.312	0.00128261	0.036603	8.89	13.54	GRK6	chr5	protein_coding	G protein-coupled receptor kinase 6
P6_8h_vs_P6_2h	Down	ENSG00000134531.9	-0.661945	9.89486	0.00130539	0.0371474	108.08	158.45	EMP1	chr12	protein_coding	epithelial membrane protein 1
P6_8h_vs_P6_2h	Down	ENSG00000267519.3	-1.26117	1.55693	0.00130803	0.0371874	0.91	2.02	CTD-3252C9.4	chr19	lincRNA	--
P6_8h_vs_P6_2h	Down	ENSG00000125454.11	-1.09686	2.21058	0.00134041	0.0379609	1.07	2.13	SLC25A19	chr17	protein_coding	solute carrier family 25 (mitochondrial thiamine pyrophosphate carrier), member 19
P6_8h_vs_P6_2h	Down	ENSG00000142230.11	-0.667707	7.84574	0.001342	0.0379609	68.32	100.57	SAE1	chr19	protein_coding	SUMO1 activating enzyme subunit 1
P6_8h_vs_P6_2h	Down	ENSG00000203805.10	-1.11469	2.12569	0.00134281	0.0379609	1.68	3.38	PPAPDC1A	chr10	protein_coding	phosphatidic acid phosphatase type 2 domain containing 1A
P6_8h_vs_P6_2h	Down	ENSG00000102098.17	-1.22148	1.68112	0.00136121	0.038445	0.43	0.93	SCML2	chrX	protein_coding	sex comb on midleg-like 2 (Drosophila)
P6_8h_vs_P6_2h	Down	ENSG00000067955.13	-0.705263	5.52346	0.00137788	0.0388792	10.71	16.18	CBFB	chr16	protein_coding	core-binding factor, beta subunit
P6_8h_vs_P6_2h	Down	ENSG00000143942.4	-0.782556	4.04573	0.00137948	0.0388878	8.87	14.14	CHAC2	chr2	protein_coding	ChaC, cation transport regulator homolog 2 (E. coli)
P6_8h_vs_P6_2h	Down	ENSG00000128708.12	-0.678611	6.6092	0.00139063	0.0391656	44.84	66.51	HAT1	chr2	protein_coding	histone acetyltransferase 1
P6_8h_vs_P6_2h	Down	ENSG00000163002.12	-0.834574	3.57612	0.00139375	0.0392166	4.45	7.35	NUP35	chr2	protein_coding	nucleoporin 35kDa
P6_8h_vs_P6_2h	Down	ENSG00000104859.14	-0.741988	4.66844	0.00139636	0.0392222	6.35	9.84	CLASRP	chr19	protein_coding	CLK4-associating serine/arginine rich protein
P6_8h_vs_P6_2h	Down	ENSG00000113070.7	-1.18839	1.79546	0.00139656	0.0392222	0.83	1.76	HBEGF	chr5	protein_coding	heparin-binding EGF-like growth factor
P6_8h_vs_P6_2h	Down	ENSG00000140451.12	-0.936129	2.88162	0.00140025	0.0392894	1.78	3.17	PIF1	chr15	protein_coding	PIF1 5'-to-3' DNA helicase
P6_8h_vs_P6_2h	Down	ENSG00000105656.12	-0.764025	4.29659	0.00143273	0.0400513	3.39	5.34	ELL	chr19	protein_coding	elongation factor RNA polymerase II
P6_8h_vs_P6_2h	Down	ENSG00000173848.18	-0.699452	5.62632	0.00143642	0.040117	10	15.06	NET1	chr10	protein_coding	neuroepithelial cell transforming 1
P6_8h_vs_P6_2h	Down	ENSG00000105738.10	-0.758571	4.34893	0.00145127	0.0404189	1.83	2.87	SIPA1L3	chr19	protein_coding	signal-induced proliferation-associated 1 like 3
P6_8h_vs_P6_2h	Down	ENSG00000197594.11	-0.742653	4.62468	0.00148771	0.0411443	2.4	3.72	ENPP1	chr6	protein_coding	ectonucleotide pyrophosphatase/phosphodiesterase 1
P6_8h_vs_P6_2h	Down	ENSG00000166833.19	-0.690826	5.84671	0.00149077	0.0411443	3.63	5.43	NAV2	chr11	protein_coding	neuron navigator 2
P6_8h_vs_P6_2h	Down	ENSG00000151014.5	-1.02234	2.30957	0.00149157	0.0411443	1.59	2.99	CCRN4L	chr4	protein_coding	CCR4 carbon catabolite repression 4-like (S. cerevisiae)
P6_8h_vs_P6_2h	Down	ENSG00000162650.15	-1.49021	0.963589	0.00149235	0.0411443	0.4	1.05	ATXN7L2	chr1	protein_coding	ataxin 7-like 2
P6_8h_vs_P6_2h	Down	ENSG00000141994.15	-0.830432	3.55187	0.00149771	0.0412542	3.84	6.34	DUS3L	chr19	protein_coding	dihydrouridine synthase 3-like (S. cerevisiae)
P6_8h_vs_P6_2h	Down	ENSG00000101945.16	-0.801555	3.82824	0.00150062	0.0412967	3.13	5.06	SUV39H1	chrX	protein_coding	suppressor of variegation 3-9 homolog 1 (Drosophila)
P6_8h_vs_P6_2h	Down	ENSG00000120693.13	-0.927967	2.89443	0.001514	0.0415903	0.88	1.55	SMAD9	chr13	protein_coding	SMAD family member 9
P6_8h_vs_P6_2h	Down	ENSG00000163918.10	-0.707702	5.29135	0.00152574	0.0417965	18.04	27.3	RFC4	chr3	protein_coding	replication factor C (activator 1) 4, 37kDa
P6_8h_vs_P6_2h	Down	ENSG00000155816.19	-1.00051	2.42947	0.00154018	0.0421538	0.37	0.69	FMN2	chr1	protein_coding	formin 2
P6_8h_vs_P6_2h	Down	ENSG00000156304.14	-0.696654	5.56218	0.00155926	0.0425599	8.34	12.52	SCAF4	chr21	protein_coding	SR-related CTD-associated factor 4
P6_8h_vs_P6_2h	Down	ENSG00000123374.10	-0.757687	4.29894	0.00156793	0.0427576	5.79	9.08	CDK2	chr12	protein_coding	cyclin-dependent kinase 2
P6_8h_vs_P6_2h	Down	ENSG00000227619.1	-1.5151	0.888181	0.00157061	0.0427614	0.35	0.94	RP11-492E3.2	chr9	antisense	--
P6_8h_vs_P6_2h	Down	ENSG00000162618.12	-0.678463	6.24916	0.00157473	0.0428266	16.1	23.88	ADGRL4	chr1	protein_coding	adhesion G protein-coupled receptor L4
P6_8h_vs_P6_2h	Down	ENSG00000012061.15	-0.68682	5.88746	0.00158659	0.0431101	10.12	15.09	ERCC1	chr19	protein_coding	excision repair cross-complementation group 1
P6_8h_vs_P6_2h	Down	ENSG00000093000.18	-0.663894	7.06887	0.0015982	0.0433096	18.23	26.77	NUP50	chr22	protein_coding	nucleoporin 50kDa
P6_8h_vs_P6_2h	Down	ENSG00000108474.16	-1.19511	1.71042	0.00159825	0.0433096	1.33	2.83	PIGL	chr17	protein_coding	phosphatidylinositol glycan anchor biosynthesis, class L
P6_8h_vs_P6_2h	Down	ENSG00000187699.10	-0.751587	4.33237	0.0016079	0.0434536	2.94	4.59	C2orf88	chr2	protein_coding	chromosome 2 open reading frame 88
P6_8h_vs_P6_2h	Down	ENSG00000204899.5	-0.705234	5.26801	0.001623	0.0437833	12.35	18.66	MZT1	chr13	protein_coding	mitotic spindle organizing protein 1
P6_8h_vs_P6_2h	Down	ENSG00000055044.10	-0.656751	7.69491	0.00163483	0.0440233	76.39	111.6	NOP58	chr2	protein_coding	NOP58 ribonucleoprotein
P6_8h_vs_P6_2h	Down	ENSG00000164649.19	-0.680959	6.00998	0.00164101	0.0441503	15.39	22.87	CDCA7L	chr7	protein_coding	cell division cycle associated 7-like
P6_8h_vs_P6_2h	Down	ENSG00000197019.4	-0.826292	3.49373	0.00164778	0.0442592	3.7	6.07	SERTAD1	chr19	protein_coding	SERTA domain containing 1
P6_8h_vs_P6_2h	Down	ENSG00000196876.13	-0.958197	2.6806	0.0016545	0.0443544	0.36	0.64	SCN8A	chr12	protein_coding	sodium channel, voltage gated, type VIII alpha subunit
P6_8h_vs_P6_2h	Down	ENSG00000177917.10	-0.855589	3.31869	0.00168083	0.0450202	2.43	4.08	ARL6IP6	chr2	protein_coding	ADP-ribosylation factor-like 6 interacting protein 6
P6_8h_vs_P6_2h	Down	ENSG00000107643.15	-0.737919	4.48048	0.0016826	0.0450274	2.68	4.14	MAPK8	chr10	protein_coding	mitogen-activated protein kinase 8
P6_8h_vs_P6_2h	Down	ENSG00000105325.13	-0.70675	5.08502	0.0016995	0.0453989	4.79	7.24	FZR1	chr19	protein_coding	fizzy/cell division cycle 20 related 1 (Drosophila)
P6_8h_vs_P6_2h	Down	ENSG00000165732.12	-0.648051	8.94006	0.00170465	0.0454798	74.1	107.6	DDX21	chr10	protein_coding	DEAD (Asp-Glu-Ala-Asp) box helicase 21
P6_8h_vs_P6_2h	Down	ENSG00000113460.12	-0.688785	5.58012	0.00170555	0.0454798	18.44	27.55	BRIX1	chr5	protein_coding	BRX1, biogenesis of ribosomes
P6_8h_vs_P6_2h	Down	ENSG00000176020.8	-1.69952	0.695845	0.00172226	0.0458036	0.24	0.72	AMIGO3	chr3	protein_coding	adhesion molecule with Ig-like domain 3
P6_8h_vs_P6_2h	Down	ENSG00000169213.6	-0.711178	5.0553	0.00172836	0.0459252	1.9	2.89	RAB3B	chr1	protein_coding	RAB3B, member RAS oncogene family
P6_8h_vs_P6_2h	Down	ENSG00000103365.15	-0.763462	4.14316	0.00174767	0.0463564	2.12	3.33	GGA2	chr16	protein_coding	golgi-associated, gamma adaptin ear containing, ARF binding protein 2
P6_8h_vs_P6_2h	Down	ENSG00000107672.14	-0.687069	5.64532	0.00175629	0.0465441	21.32	31.8	NSMCE4A	chr10	protein_coding	non-SMC element 4 homolog A (S. cerevisiae)
P6_8h_vs_P6_2h	Down	ENSG00000147526.19	-0.653164	7.52298	0.00177075	0.0468035	15.02	21.88	TACC1	chr8	protein_coding	transforming, acidic coiled-coil containing protein 1
P6_8h_vs_P6_2h	Down	ENSG00000214367.7	-0.695007	5.31412	0.00177958	0.0469956	4.17	6.25	HAUS3	chr4	protein_coding	HAUS augmin-like complex, subunit 3
P6_8h_vs_P6_2h	Down	ENSG00000026559.13	-0.674515	6.06785	0.00178657	0.0470974	22.68	33.55	KCNG1	chr20	protein_coding	potassium channel, voltage gated modifier subfamily G, member 1
P6_8h_vs_P6_2h	Down	ENSG00000116141.15	-1.41511	1.08087	0.00180168	0.047404	0.2	0.49	MARK1	chr1	protein_coding	MAP/microtubule affinity-regulating kinase 1
P6_8h_vs_P6_2h	Down	ENSG00000132688.10	-0.669082	6.1987	0.00180292	0.047404	9.91	14.59	NES	chr1	protein_coding	nestin
P6_8h_vs_P6_2h	Down	ENSG00000129484.13	-0.690578	5.46082	0.00181007	0.0475154	16.04	23.99	PARP2	chr14	protein_coding	poly (ADP-ribose) polymerase 2
P6_8h_vs_P6_2h	Down	ENSG00000182010.10	-2.19192	0.0344003	0.00182283	0.0477295	0.03	0.14	RTKN2	chr10	protein_coding	rhotekin 2
P6_8h_vs_P6_2h	Down	ENSG00000161692.17	-0.863604	3.13004	0.00182324	0.0477295	1.94	3.27	DBF4B	chr17	protein_coding	DBF4 zinc finger B
P6_8h_vs_P6_2h	Down	ENSG00000171345.13	-0.941247	2.73163	0.00185533	0.0483592	3.12	5.56	KRT19	chr17	protein_coding	keratin 19, type I
P6_8h_vs_P6_2h	Down	ENSG00000136159.3	-0.674681	5.89212	0.00186258	0.048506	21.16	31.3	NUDT15	chr13	protein_coding	nudix (nucleoside diphosphate linked moiety X)-type motif 15
P6_8h_vs_P6_2h	Down	ENSG00000136379.11	-0.817128	3.47658	0.00187527	0.048744	3.17	5.17	ABHD17C	chr15	protein_coding	abhydrolase domain containing 17C
P6_8h_vs_P6_2h	Down	ENSG00000235489.4	-1.8737	0.40265	0.00188854	0.048928	0.26	0.9	DBF4P1	chr10	processed_pseudogene	DBF4 zinc finger pseudogene 1
P6_8h_vs_P6_2h	Down	ENSG00000123689.5	-0.666399	6.21799	0.00190238	0.0491501	64.5	94.86	G0S2	chr1	protein_coding	G0/G1 switch 2
P6_8h_vs_P6_2h	Down	ENSG00000157445.14	-1.95666	0.290016	0.00190528	0.0491501	0.11	0.42	CACNA2D3	chr3	protein_coding	calcium channel, voltage-dependent, alpha 2/delta subunit 3
P6_8h_vs_P6_2h	Down	ENSG00000134954.14	-0.645222	7.92518	0.00192164	0.0494449	33.25	48.19	ETS1	chr11	protein_coding	v-ets avian erythroblastosis virus E26 oncogene homolog 1
P6_8h_vs_P6_2h	Down	ENSG00000164087.7	-0.74217	4.32037	0.00194556	0.0499747	6.43	9.97	POC1A	chr3	protein_coding	POC1 centriolar protein A
P6_8h_vs_P6_2h	Up	ENSG00000055163.18	4.2498	2.93969	7.88376e-28	4.74271e-24	2.01	0.1	CYFIP2	chr5	protein_coding	cytoplasmic FMR1 interacting protein 2
P6_8h_vs_P6_2h	Up	ENSG00000265972.5	2.17692	7.373	1.46937e-23	7.36621e-20	82.08	16.82	TXNIP	chr1	protein_coding	thioredoxin interacting protein
P6_8h_vs_P6_2h	Up	ENSG00000164070.11	2.47716	4.53872	3.20785e-22	1.0721e-18	3.41	0.57	HSPA4L	chr4	protein_coding	heat shock 70kDa protein 4-like
P6_8h_vs_P6_2h	Up	ENSG00000177106.14	2.4712	4.08515	3.06556e-20	7.09299e-17	7.48	1.25	EPS8L2	chr11	protein_coding	EPS8-like 2
P6_8h_vs_P6_2h	Up	ENSG00000132274.15	2.04423	6.358	5.23693e-20	1.07267e-16	42.87	9.63	TRIM22	chr11	protein_coding	tripartite motif containing 22
P6_8h_vs_P6_2h	Up	ENSG00000128965.11	2.26709	4.09204	7.8078e-18	1.17425e-14	13.22	2.54	CHAC1	chr15	protein_coding	ChaC glutathione-specific gamma-glutamylcyclotransferase 1
P6_8h_vs_P6_2h	Up	ENSG00000149485.16	1.82825	7.86522	1.2215e-17	1.67007e-14	44.72	11.67	FADS1	chr11	protein_coding	fatty acid desaturase 1
P6_8h_vs_P6_2h	Up	ENSG00000163071.10	2.33654	3.79306	2.72693e-17	3.28093e-14	5.06	0.93	SPATA18	chr4	protein_coding	spermatogenesis associated 18
P6_8h_vs_P6_2h	Up	ENSG00000182752.9	1.80533	6.84648	1.20862e-16	1.25359e-13	15.86	4.2	PAPPA	chr9	protein_coding	pregnancy-associated plasma protein A, pappalysin 1
P6_8h_vs_P6_2h	Up	ENSG00000161513.11	1.96707	4.91532	2.10074e-16	2.03833e-13	19.72	4.67	FDXR	chr17	protein_coding	ferredoxin reductase
P6_8h_vs_P6_2h	Up	ENSG00000204219.9	2.58917	2.99915	3.22664e-16	3.03294e-13	5.26	0.81	TCEA3	chr1	protein_coding	transcription elongation factor A (SII), 3
P6_8h_vs_P6_2h	Up	ENSG00000168497.4	2.51819	3.0226	9.42317e-16	8.09827e-13	4.09	0.66	SDPR	chr2	protein_coding	serum deprivation response
P6_8h_vs_P6_2h	Up	ENSG00000233695.2	3.47083	1.95198	1.0652e-14	7.44744e-12	0.93	0.08	GAS6-AS1	chr13	antisense	GAS6 antisense RNA 1
P6_8h_vs_P6_2h	Up	ENSG00000173535.13	3.6103	1.73233	2.03706e-14	1.30368e-11	2.3	0.17	TNFRSF10C	chr8	protein_coding	tumor necrosis factor receptor superfamily, member 10c, decoy without an intracellular domain
P6_8h_vs_P6_2h	Up	ENSG00000197852.9	1.80045	4.31062	5.22191e-13	2.34433e-10	4.88	1.3	FAM212B	chr1	protein_coding	family with sequence similarity 212, member B
P6_8h_vs_P6_2h	Up	ENSG00000069020.18	1.70102	4.92853	5.67004e-13	2.50808e-10	3.53	1.01	MAST4	chr5	protein_coding	microtubule associated serine/threonine kinase family member 4
P6_8h_vs_P6_2h	Up	ENSG00000185567.6	1.59886	5.95262	6.25963e-13	2.72875e-10	4.93	1.51	AHNAK2	chr14	protein_coding	AHNAK nucleoprotein 2
P6_8h_vs_P6_2h	Up	ENSG00000108381.10	4.00568	1.33264	8.46346e-13	3.46138e-10	0.78	0.04	ASPA	chr17	protein_coding	aspartoacylase
P6_8h_vs_P6_2h	Up	ENSG00000119938.8	1.88747	3.86845	8.51565e-13	3.46138e-10	8.77	2.19	PPP1R3C	chr10	protein_coding	protein phosphatase 1, regulatory subunit 3C
P6_8h_vs_P6_2h	Up	ENSG00000143669.13	1.68999	4.64359	2.42793e-12	9.01602e-10	2.74	0.79	LYST	chr1	protein_coding	lysosomal trafficking regulator
P6_8h_vs_P6_2h	Up	ENSG00000125965.8	1.79406	3.91631	5.50306e-12	1.9026e-09	8.53	2.28	GDF5	chr20	protein_coding	growth differentiation factor 5
P6_8h_vs_P6_2h	Up	ENSG00000164237.8	1.62253	4.71875	1.03516e-11	3.45961e-09	16.46	4.95	CMBL	chr5	protein_coding	carboxymethylenebutenolidase homolog (Pseudomonas)
P6_8h_vs_P6_2h	Up	ENSG00000164125.15	1.46085	6.12639	2.98589e-11	8.80516e-09	13.42	4.52	FAM198B	chr4	protein_coding	family with sequence similarity 198, member B
P6_8h_vs_P6_2h	Up	ENSG00000162643.12	1.82082	3.54118	3.53463e-11	1.01616e-08	5.45	1.43	WDR63	chr1	protein_coding	WD repeat domain 63
P6_8h_vs_P6_2h	Up	ENSG00000168209.4	1.36521	8.57755	7.68829e-11	2.04651e-08	306.05	110.08	DDIT4	chr10	protein_coding	DNA-damage-inducible transcript 4
P6_8h_vs_P6_2h	Up	ENSG00000136114.15	1.61129	4.1668	1.21671e-10	3.04979e-08	7.8	2.36	THSD1	chr13	protein_coding	thrombospondin, type I, domain containing 1
P6_8h_vs_P6_2h	Up	ENSG00000172831.11	1.45434	5.30157	1.79306e-10	4.37376e-08	14.2	4.8	CES2	chr16	protein_coding	carboxylesterase 2
P6_8h_vs_P6_2h	Up	ENSG00000134824.13	1.40091	5.99924	2.04693e-10	4.92556e-08	18.08	6.34	FADS2	chr11	protein_coding	fatty acid desaturase 2
P6_8h_vs_P6_2h	Up	ENSG00000137463.4	3.17491	1.35297	2.22191e-10	5.30419e-08	3.15	0.32	MGARP	chr4	protein_coding	mitochondria-localized glutamic acid-rich protein
P6_8h_vs_P6_2h	Up	ENSG00000029534.19	1.80616	3.2594	2.51172e-10	5.90235e-08	1.54	0.41	ANK1	chr8	protein_coding	ankyrin 1, erythrocytic
P6_8h_vs_P6_2h	Up	ENSG00000157873.17	2.29416	2.24873	2.56827e-10	5.98846e-08	3.86	0.73	TNFRSF14	chr1	protein_coding	tumor necrosis factor receptor superfamily, member 14
P6_8h_vs_P6_2h	Up	ENSG00000168016.13	1.67279	3.71928	2.71584e-10	6.28383e-08	1.84	0.53	TRANK1	chr3	protein_coding	tetratricopeptide repeat and ankyrin repeat containing 1
P6_8h_vs_P6_2h	Up	ENSG00000185561.9	1.62523	3.95142	2.93964e-10	6.74973e-08	3.77	1.13	TLCD2	chr17	protein_coding	TLC domain containing 2
P6_8h_vs_P6_2h	Up	ENSG00000114268.11	1.94636	2.88249	3.61393e-10	8.0521e-08	3.11	0.75	PFKFB4	chr3	protein_coding	6-phosphofructo-2-kinase/fructose-2,6-biphosphatase 4
P6_8h_vs_P6_2h	Up	ENSG00000116584.17	1.36072	6.27417	4.1496e-10	9.11065e-08	23.01	8.3	ARHGEF2	chr1	protein_coding	Rho/Rac guanine nucleotide exchange factor (GEF) 2
P6_8h_vs_P6_2h	Up	ENSG00000076641.4	1.41784	5.17455	6.2147e-10	1.33523e-07	4.74	1.64	PAG1	chr8	protein_coding	phosphoprotein membrane anchor with glycosphingolipid microdomains 1
P6_8h_vs_P6_2h	Up	ENSG00000176531.10	2.18644	2.27845	8.51841e-10	1.8044e-07	2.03	0.41	PHLDB3	chr19	protein_coding	pleckstrin homology-like domain, family B, member 3
P6_8h_vs_P6_2h	Up	ENSG00000173275.12	1.5334	4.13075	9.19137e-10	1.93334e-07	4.71	1.51	ZNF449	chrX	protein_coding	zinc finger protein 449
P6_8h_vs_P6_2h	Up	ENSG00000171444.17	1.64893	3.55467	1.18307e-09	2.45418e-07	1.75	0.52	MCC	chr5	protein_coding	mutated in colorectal cancers
P6_8h_vs_P6_2h	Up	ENSG00000196739.14	1.51187	4.11489	1.63415e-09	3.27691e-07	3.18	1.03	COL27A1	chr9	protein_coding	collagen, type XXVII, alpha 1
P6_8h_vs_P6_2h	Up	ENSG00000165072.9	2.31982	2.00401	1.76048e-09	3.50684e-07	1.73	0.32	MAMDC2	chr9	protein_coding	MAM domain containing 2
P6_8h_vs_P6_2h	Up	ENSG00000041353.9	1.3002	5.96264	3.28514e-09	6.25404e-07	11.82	4.45	RAB27B	chr18	protein_coding	RAB27B, member RAS oncogene family
P6_8h_vs_P6_2h	Up	ENSG00000164056.10	1.87816	2.72998	3.45958e-09	6.50379e-07	3.28	0.83	SPRY1	chr4	protein_coding	sprouty homolog 1, antagonist of FGF signaling (Drosophila)
P6_8h_vs_P6_2h	Up	ENSG00000143847.15	2.26047	2.02735	3.86132e-09	7.21395e-07	0.84	0.16	PPFIA4	chr1	protein_coding	protein tyrosine phosphatase, receptor type, f polypeptide (PTPRF), interacting protein (liprin), alpha 4
P6_8h_vs_P6_2h	Up	ENSG00000164342.12	1.85705	2.64333	5.85353e-09	1.0543e-06	1.49	0.38	TLR3	chr4	protein_coding	toll-like receptor 3
P6_8h_vs_P6_2h	Up	ENSG00000090238.11	1.66321	3.19596	6.14077e-09	1.09945e-06	4.5	1.32	YPEL3	chr16	protein_coding	yippee-like 3 (Drosophila)
P6_8h_vs_P6_2h	Up	ENSG00000139318.7	1.43552	4.24198	6.44855e-09	1.14098e-06	5.86	2.01	DUSP6	chr12	protein_coding	dual specificity phosphatase 6
P6_8h_vs_P6_2h	Up	ENSG00000028277.20	2.52728	1.65013	6.97918e-09	1.22764e-06	0.68	0.11	POU2F2	chr19	protein_coding	POU class 2 homeobox 2
P6_8h_vs_P6_2h	Up	ENSG00000162849.15	1.59815	3.39142	8.19004e-09	1.39971e-06	1.1	0.34	KIF26B	chr1	protein_coding	kinesin family member 26B
P6_8h_vs_P6_2h	Up	ENSG00000128000.15	1.78859	2.79253	9.07822e-09	1.53407e-06	1.15	0.31	ZNF780B	chr19	protein_coding	zinc finger protein 780B
P6_8h_vs_P6_2h	Up	ENSG00000082438.15	1.92409	2.41731	1.04967e-08	1.76386e-06	0.82	0.2	COBLL1	chr2	protein_coding	cordon-bleu WH2 repeat protein-like 1
P6_8h_vs_P6_2h	Up	ENSG00000196576.14	1.1885	8.04103	1.46281e-08	2.36559e-06	55.64	22.62	PLXNB2	chr22	protein_coding	plexin B2
P6_8h_vs_P6_2h	Up	ENSG00000130517.13	1.70844	2.79319	3.32633e-08	5.13091e-06	1.38	0.39	PGPEP1	chr19	protein_coding	pyroglutamyl-peptidase I
P6_8h_vs_P6_2h	Up	ENSG00000069712.10	2.32261	1.68048	4.08201e-08	6.01877e-06	1.09	0.2	KIAA1107	chr1	protein_coding	KIAA1107
P6_8h_vs_P6_2h	Up	ENSG00000196562.14	1.49468	3.44049	4.95981e-08	7.27737e-06	3.11	1.02	SULF2	chr20	protein_coding	sulfatase 2
P6_8h_vs_P6_2h	Up	ENSG00000127663.14	1.24312	5.15039	5.33249e-08	7.71135e-06	6.5	2.54	KDM4B	chr19	protein_coding	lysine (K)-specific demethylase 4B
P6_8h_vs_P6_2h	Up	ENSG00000184939.15	1.25332	4.95452	5.58069e-08	7.95552e-06	8.53	3.32	ZFP90	chr16	protein_coding	ZFP90 zinc finger protein
P6_8h_vs_P6_2h	Up	ENSG00000111077.17	1.22819	4.99936	9.56093e-08	1.29542e-05	8.03	3.17	TNS2	chr12	protein_coding	tensin 2
P6_8h_vs_P6_2h	Up	ENSG00000117643.14	1.7683	2.38317	1.27138e-07	1.69212e-05	1.43	0.39	MAN1C1	chr1	protein_coding	mannosidase, alpha, class 1C, member 1
P6_8h_vs_P6_2h	Up	ENSG00000143554.13	1.97262	1.99451	1.31351e-07	1.74048e-05	1.78	0.42	SLC27A3	chr1	protein_coding	solute carrier family 27 (fatty acid transporter), member 3
P6_8h_vs_P6_2h	Up	ENSG00000277586.1	3.27048	0.696701	1.46254e-07	1.91269e-05	0.64	0.06	NEFL	chr8	protein_coding	neurofilament, light polypeptide
P6_8h_vs_P6_2h	Up	ENSG00000142065.13	2.11454	1.76619	1.69079e-07	2.18272e-05	0.66	0.14	ZFP14	chr19	protein_coding	ZFP14 zinc finger protein
P6_8h_vs_P6_2h	Up	ENSG00000009413.15	1.15715	5.55636	1.97055e-07	2.51153e-05	5.6	2.33	REV3L	chr6	protein_coding	REV3-like, polymerase (DNA directed), zeta, catalytic subunit
P6_8h_vs_P6_2h	Up	ENSG00000002016.16	1.74468	2.36537	2.00336e-07	2.54258e-05	2.11	0.58	RAD52	chr12	protein_coding	RAD52 homolog (S. cerevisiae)
P6_8h_vs_P6_2h	Up	ENSG00000139899.10	2.73229	0.983489	2.26803e-07	2.8425e-05	1.21	0.17	CBLN3	chr14	protein_coding	cerebellin 3 precursor
P6_8h_vs_P6_2h	Up	ENSG00000198105.11	1.35716	3.63479	2.37356e-07	2.96242e-05	2.84	1.03	ZNF248	chr10	protein_coding	zinc finger protein 248
P6_8h_vs_P6_2h	Up	ENSG00000135828.11	1.34278	3.6794	2.82551e-07	3.45481e-05	2.88	1.05	RNASEL	chr1	protein_coding	ribonuclease L (2',5'-oligoisoadenylate synthetase-dependent)
P6_8h_vs_P6_2h	Up	ENSG00000247095.2	2.19073	1.57585	3.8522e-07	4.45656e-05	1.97	0.4	MIR210HG	chr11	lincRNA	MIR210 host gene
P6_8h_vs_P6_2h	Up	ENSG00000086544.2	1.22637	4.28079	4.73141e-07	5.3103e-05	7.77	3.07	ITPKC	chr19	protein_coding	inositol-trisphosphate 3-kinase C
P6_8h_vs_P6_2h	Up	ENSG00000179909.15	1.56791	2.71842	4.86914e-07	5.44457e-05	1.65	0.51	ZNF154	chr19	protein_coding	zinc finger protein 154
P6_8h_vs_P6_2h	Up	ENSG00000130921.7	1.24373	4.15231	5.04948e-07	5.58395e-05	8.86	3.46	C12orf65	chr12	protein_coding	chromosome 12 open reading frame 65
P6_8h_vs_P6_2h	Up	ENSG00000099875.14	1.15027	4.98556	5.60532e-07	6.13723e-05	10.37	4.33	MKNK2	chr19	protein_coding	MAP kinase interacting serine/threonine kinase 2
P6_8h_vs_P6_2h	Up	ENSG00000128394.16	2.79899	0.834717	5.63142e-07	6.13723e-05	0.92	0.12	APOBEC3F	chr22	protein_coding	apolipoprotein B mRNA editing enzyme, catalytic polypeptide-like 3F
P6_8h_vs_P6_2h	Up	ENSG00000143390.17	1.18401	4.55252	6.56861e-07	7.03122e-05	8.55	3.49	RFX5	chr1	protein_coding	regulatory factor X, 5 (influences HLA class II expression)
P6_8h_vs_P6_2h	Up	ENSG00000244694.7	3.40927	0.446443	8.97212e-07	9.27397e-05	0.76	0.06	PTCHD4	chr6	protein_coding	patched domain containing 4
P6_8h_vs_P6_2h	Up	ENSG00000177200.15	1.04327	6.81262	9.30058e-07	9.54277e-05	11.06	4.97	CHD9	chr16	protein_coding	chromodomain helicase DNA binding protein 9
P6_8h_vs_P6_2h	Up	ENSG00000239713.7	1.91078	1.8212	9.95856e-07	0.000101197	2.81	0.69	APOBEC3G	chr22	protein_coding	apolipoprotein B mRNA editing enzyme, catalytic polypeptide-like 3G
P6_8h_vs_P6_2h	Up	ENSG00000091592.15	1.18741	4.31922	1.04861e-06	0.000105843	4.37	1.78	NLRP1	chr17	protein_coding	NLR family, pyrin domain containing 1
P6_8h_vs_P6_2h	Up	ENSG00000065357.19	1.1632	4.46858	1.08948e-06	0.0001096	9.39	3.88	DGKA	chr12	protein_coding	diacylglycerol kinase, alpha 80kDa
P6_8h_vs_P6_2h	Up	ENSG00000118432.12	1.02842	7.11514	1.15045e-06	0.000114584	29.08	13.21	CNR1	chr6	protein_coding	cannabinoid receptor 1 (brain)
P6_8h_vs_P6_2h	Up	ENSG00000176171.11	1.01457	7.96016	1.23066e-06	0.000120971	113.16	51.9	BNIP3	chr10	protein_coding	BCL2/adenovirus E1B 19kDa interacting protein 3
P6_8h_vs_P6_2h	Up	ENSG00000137942.16	1.05661	5.98857	1.25564e-06	0.000123024	15.08	6.72	FNBP1L	chr1	protein_coding	formin binding protein 1-like
P6_8h_vs_P6_2h	Up	ENSG00000100100.12	1.74242	2.04214	1.46092e-06	0.000140843	2.16	0.6	PIK3IP1	chr22	protein_coding	phosphoinositide-3-kinase interacting protein 1
P6_8h_vs_P6_2h	Up	ENSG00000176700.19	1.74242	2.04214	1.46092e-06	0.000140843	0.66	0.18	SCAND2P	chr15	transcribed_unprocessed_pseudogene	SCAN domain containing 2 pseudogene
P6_8h_vs_P6_2h	Up	ENSG00000152229.18	1.2029	3.98856	1.47304e-06	0.000141558	7.11	2.86	PSTPIP2	chr18	protein_coding	proline-serine-threonine phosphatase interacting protein 2
P6_8h_vs_P6_2h	Up	ENSG00000114993.15	1.55926	2.42017	1.78391e-06	0.000168737	2.62	0.82	RTKN	chr2	protein_coding	rhotekin
P6_8h_vs_P6_2h	Up	ENSG00000196693.14	1.28351	3.45118	1.84106e-06	0.000173596	2.49	0.95	ZNF33B	chr10	protein_coding	zinc finger protein 33B
P6_8h_vs_P6_2h	Up	ENSG00000106261.16	1.01428	6.71691	1.90928e-06	0.000177799	14.3	6.56	ZKSCAN1	chr7	protein_coding	zinc finger with KRAB and SCAN domains 1
P6_8h_vs_P6_2h	Up	ENSG00000134769.21	1.34486	3.18874	1.96563e-06	0.000181921	1.18	0.43	DTNA	chr18	protein_coding	dystrobrevin, alpha
P6_8h_vs_P6_2h	Up	ENSG00000188549.12	1.33999	3.20409	1.97476e-06	0.000182205	2.35	0.86	C15orf52	chr15	protein_coding	chromosome 15 open reading frame 52
P6_8h_vs_P6_2h	Up	ENSG00000184898.6	1.13984	4.42376	2.01238e-06	0.000185108	6.05	2.54	RBM43	chr2	protein_coding	RNA binding motif protein 43
P6_8h_vs_P6_2h	Up	ENSG00000165804.15	1.35923	3.06	2.18185e-06	0.000197674	3.29	1.19	ZNF219	chr14	protein_coding	zinc finger protein 219
P6_8h_vs_P6_2h	Up	ENSG00000175155.8	1.09727	4.82536	2.21771e-06	0.00020032	6.98	3.02	YPEL2	chr17	protein_coding	yippee-like 2 (Drosophila)
P6_8h_vs_P6_2h	Up	ENSG00000148175.12	1.00964	6.48708	2.39935e-06	0.000214154	36.39	16.75	STOM	chr9	protein_coding	stomatin
P6_8h_vs_P6_2h	Up	ENSG00000163947.11	1.28011	3.35394	3.00469e-06	0.000265038	2.59	0.99	ARHGEF3	chr3	protein_coding	Rho guanine nucleotide exchange factor (GEF) 3
P6_8h_vs_P6_2h	Up	ENSG00000112096.16	0.98042	7.34697	3.20128e-06	0.000279916	11.85	5.56	SOD2	chr6	protein_coding	superoxide dismutase 2, mitochondrial
P6_8h_vs_P6_2h	Up	ENSG00000272913.1	2.25228	1.20339	3.24674e-06	0.000283069	2.18	0.42	RP11-440D17.3	chr2	lincRNA	--
P6_8h_vs_P6_2h	Up	ENSG00000183426.15	1.51055	2.48873	3.54275e-06	0.000306214	6.56	2.13	NPIPA1	chr16	protein_coding	nuclear pore complex interacting protein family, member A1
P6_8h_vs_P6_2h	Up	ENSG00000154262.12	1.24078	3.45163	3.79584e-06	0.000324361	2.39	0.94	ABCA6	chr17	protein_coding	ATP-binding cassette, sub-family A (ABC1), member 6
P6_8h_vs_P6_2h	Up	ENSG00000226864.1	1.40791	2.76867	3.88095e-06	0.000330694	9.91	3.46	ATE1-AS1	chr10	antisense	ATE1 antisense RNA 1
P6_8h_vs_P6_2h	Up	ENSG00000186812.12	1.12086	4.23302	4.07155e-06	0.000341137	3.07	1.31	ZNF397	chr18	protein_coding	zinc finger protein 397
P6_8h_vs_P6_2h	Up	ENSG00000112561.17	2.5153	0.809387	4.12442e-06	0.000344607	0.6	0.1	TFEB	chr6	protein_coding	transcription factor EB
P6_8h_vs_P6_2h	Up	ENSG00000197016.11	1.22347	3.52679	4.18612e-06	0.000348793	1.95	0.77	ZNF470	chr19	protein_coding	zinc finger protein 470
P6_8h_vs_P6_2h	Up	ENSG00000184584.12	1.19328	3.72765	4.33885e-06	0.00036052	10.01	4.05	TMEM173	chr5	protein_coding	transmembrane protein 173
P6_8h_vs_P6_2h	Up	ENSG00000152582.12	1.4307	2.67645	4.5531e-06	0.000375647	0.95	0.33	SPEF2	chr5	protein_coding	sperm flagellar 2
P6_8h_vs_P6_2h	Up	ENSG00000168394.10	1.09763	4.40226	4.55837e-06	0.000375647	9.41	4.07	TAP1	chr6	protein_coding	transporter 1, ATP-binding cassette, sub-family B (MDR/TAP)
P6_8h_vs_P6_2h	Up	ENSG00000122420.9	0.990539	5.82878	6.11456e-06	0.000487851	16.04	7.48	PTGFR	chr1	protein_coding	prostaglandin F receptor (FP)
P6_8h_vs_P6_2h	Up	ENSG00000277639.1	2.48145	0.782691	6.24409e-06	0.000495557	2.26	0.37	RP11-295M3.4	chr16	lincRNA	--
P6_8h_vs_P6_2h	Up	ENSG00000046651.14	0.979415	6.01294	6.6624e-06	0.000524603	22.25	10.46	OFD1	chrX	protein_coding	oral-facial-digital syndrome 1
P6_8h_vs_P6_2h	Up	ENSG00000115129.13	1.04412	4.78409	6.8036e-06	0.000534322	17.65	7.93	TP53I3	chr2	protein_coding	tumor protein p53 inducible protein 3
P6_8h_vs_P6_2h	Up	ENSG00000244509.3	0.994398	5.62822	6.88427e-06	0.00053925	22.66	10.54	APOBEC3C	chr22	protein_coding	apolipoprotein B mRNA editing enzyme, catalytic polypeptide-like 3C
P6_8h_vs_P6_2h	Up	ENSG00000132718.8	1.0934	4.26291	7.11747e-06	0.000555717	4.82	2.09	SYT11	chr1	protein_coding	synaptotagmin XI
P6_8h_vs_P6_2h	Up	ENSG00000139289.13	0.945606	7.02335	7.74176e-06	0.000594042	20.61	9.92	PHLDA1	chr12	protein_coding	pleckstrin homology-like domain, family A, member 1
P6_8h_vs_P6_2h	Up	ENSG00000188215.9	1.00611	5.28765	7.83302e-06	0.00059648	8.09	3.73	DCUN1D3	chr16	protein_coding	DCN1, defective in cullin neddylation 1, domain containing 3
P6_8h_vs_P6_2h	Up	ENSG00000136059.14	1.86919	1.57774	8.25474e-06	0.000625427	1.41	0.36	VILL	chr3	protein_coding	villin-like
P6_8h_vs_P6_2h	Up	ENSG00000245060.6	1.61312	1.99707	8.63091e-06	0.000649023	3.02	0.91	LINC00847	chr5	lincRNA	long intergenic non-protein coding RNA 847
P6_8h_vs_P6_2h	Up	ENSG00000105072.8	1.31535	2.87529	8.79896e-06	0.00066001	2.47	0.92	C19orf44	chr19	protein_coding	chromosome 19 open reading frame 44
P6_8h_vs_P6_2h	Up	ENSG00000189221.9	0.992259	5.37285	8.83346e-06	0.000660887	9.83	4.58	MAOA	chrX	protein_coding	monoamine oxidase A
P6_8h_vs_P6_2h	Up	ENSG00000136542.8	0.943849	6.778	8.8546e-06	0.000660887	22.73	10.95	GALNT5	chr2	protein_coding	polypeptide N-acetylgalactosaminyltransferase 5
P6_8h_vs_P6_2h	Up	ENSG00000154767.14	0.950141	6.47682	8.90423e-06	0.000662947	29.74	14.26	XPC	chr3	protein_coding	xeroderma pigmentosum, complementation group C
P6_8h_vs_P6_2h	Up	ENSG00000172667.10	0.945082	6.60669	9.30791e-06	0.000691291	13.07	6.29	ZMAT3	chr3	protein_coding	zinc finger, matrin-type 3
P6_8h_vs_P6_2h	Up	ENSG00000131080.14	1.14523	3.74223	9.41494e-06	0.000696782	4.95	2.07	EDA2R	chrX	protein_coding	ectodysplasin A2 receptor
P6_8h_vs_P6_2h	Up	ENSG00000188766.12	2.44679	0.755487	9.45135e-06	0.000696782	0.48	0.08	SPRED3	chr19	protein_coding	sprouty-related, EVH1 domain containing 3
P6_8h_vs_P6_2h	Up	ENSG00000124243.17	1.45266	2.44702	9.52755e-06	0.000700683	1.1	0.37	BCAS4	chr20	protein_coding	breast carcinoma amplified sequence 4
P6_8h_vs_P6_2h	Up	ENSG00000109452.12	1.00624	4.99317	1.01065e-05	0.000734283	3.47	1.6	INPP4B	chr4	protein_coding	inositol polyphosphate-4-phosphatase, type II, 105kDa
P6_8h_vs_P6_2h	Up	ENSG00000137752.22	1.30637	2.86899	1.03163e-05	0.000745922	3.72	1.39	CASP1	chr11	protein_coding	caspase 1, apoptosis-related cysteine peptidase
P6_8h_vs_P6_2h	Up	ENSG00000003137.8	3.18775	0.265188	1.05674e-05	0.000762246	0.39	0.04	CYP26B1	chr2	protein_coding	cytochrome P450, family 26, subfamily B, polypeptide 1
P6_8h_vs_P6_2h	Up	ENSG00000109906.13	1.16462	3.59483	1.06324e-05	0.000763319	6.17	2.55	ZBTB16	chr11	protein_coding	zinc finger and BTB domain containing 16
P6_8h_vs_P6_2h	Up	ENSG00000130684.13	1.04557	4.51162	1.0633e-05	0.000763319	8.03	3.61	ZNF337	chr20	protein_coding	zinc finger protein 337
P6_8h_vs_P6_2h	Up	ENSG00000088280.18	1.0728	4.24102	1.1107e-05	0.000795448	5.9	2.6	ASAP3	chr1	protein_coding	ArfGAP with SH3 domain, ankyrin repeat and PH domain 3
P6_8h_vs_P6_2h	Up	ENSG00000165507.8	1.38496	2.58638	1.12945e-05	0.000803134	3.89	1.38	C10orf10	chr10	protein_coding	chromosome 10 open reading frame 10
P6_8h_vs_P6_2h	Up	ENSG00000175105.5	1.0243	4.58007	1.38753e-05	0.0009661	6.24	2.84	ZNF654	chr3	protein_coding	zinc finger protein 654
P6_8h_vs_P6_2h	Up	ENSG00000150907.6	1.01447	4.63403	1.44288e-05	0.000997712	5.6	2.57	FOXO1	chr13	protein_coding	forkhead box O1
P6_8h_vs_P6_2h	Up	ENSG00000185432.11	0.984133	5.07636	1.44713e-05	0.000998352	10.63	4.98	METTL7A	chr12	protein_coding	methyltransferase like 7A
P6_8h_vs_P6_2h	Up	ENSG00000060656.19	1.0585	4.14913	1.53483e-05	0.00105162	4.1	1.82	PTPRU	chr1	protein_coding	protein tyrosine phosphatase, receptor type, U
P6_8h_vs_P6_2h	Up	ENSG00000048392.11	0.923095	6.48451	1.57031e-05	0.00106863	22.11	10.8	RRM2B	chr8	protein_coding	ribonucleotide reductase M2 B (TP53 inducible)
P6_8h_vs_P6_2h	Up	ENSG00000198483.12	1.02161	4.40094	1.87754e-05	0.00123577	8.13	3.71	ANKRD35	chr1	protein_coding	ankyrin repeat domain 35
P6_8h_vs_P6_2h	Up	ENSG00000255874.2	1.35207	2.56315	1.95152e-05	0.00127886	1.29	0.47	LINC00346	chr13	lincRNA	long intergenic non-protein coding RNA 346
P6_8h_vs_P6_2h	Up	ENSG00000103888.15	0.985955	4.79327	2.01598e-05	0.00131287	4.83	2.26	CEMIP	chr15	protein_coding	cell migration inducing protein, hyaluronan binding
P6_8h_vs_P6_2h	Up	ENSG00000108306.11	1.13227	3.47821	2.02055e-05	0.00131287	1.37	0.58	FBXL20	chr17	protein_coding	F-box and leucine-rich repeat protein 20
P6_8h_vs_P6_2h	Up	ENSG00000135924.15	1.0066	4.52435	2.10463e-05	0.00135848	9.35	4.31	DNAJB2	chr2	protein_coding	DnaJ (Hsp40) homolog, subfamily B, member 2
P6_8h_vs_P6_2h	Up	ENSG00000177000.10	1.16542	3.32276	2.14657e-05	0.00137963	1.58	0.65	MTHFR	chr1	protein_coding	methylenetetrahydrofolate reductase (NAD(P)H)
P6_8h_vs_P6_2h	Up	ENSG00000178685.13	1.48323	2.08875	2.28023e-05	0.00145004	1.62	0.54	PARP10	chr8	protein_coding	poly (ADP-ribose) polymerase family, member 10
P6_8h_vs_P6_2h	Up	ENSG00000105559.11	0.992934	4.60184	2.33514e-05	0.0014756	10.12	4.71	PLEKHA4	chr19	protein_coding	pleckstrin homology domain containing, family A (phosphoinositide binding specific) member 4
P6_8h_vs_P6_2h	Up	ENSG00000114023.15	0.995496	4.55472	2.37642e-05	0.00149854	7.98	3.71	FAM162A	chr3	protein_coding	family with sequence similarity 162, member A
P6_8h_vs_P6_2h	Up	ENSG00000074621.13	1.0456	4.06221	2.5042e-05	0.00156925	3.27	1.47	SLC24A1	chr15	protein_coding	solute carrier family 24 (sodium/potassium/calcium exchanger), member 1
P6_8h_vs_P6_2h	Up	ENSG00000186446.11	1.27202	2.74924	2.85756e-05	0.00177834	2.67	1.02	ZNF501	chr3	protein_coding	zinc finger protein 501
P6_8h_vs_P6_2h	Up	ENSG00000131386.17	1.34521	2.49849	2.89685e-05	0.00179658	1.58	0.57	GALNT15	chr3	protein_coding	polypeptide N-acetylgalactosaminyltransferase 15
P6_8h_vs_P6_2h	Up	ENSG00000204580.11	1.23719	2.84383	3.06039e-05	0.00188634	1.8	0.71	DDR1	chr6	protein_coding	discoidin domain receptor tyrosine kinase 1
P6_8h_vs_P6_2h	Up	ENSG00000176971.3	1.19925	2.969	3.11853e-05	0.00191825	5.37	2.17	FIBIN	chr11	protein_coding	fin bud initiation factor homolog (zebrafish)
P6_8h_vs_P6_2h	Up	ENSG00000167363.13	2.33753	0.670624	3.27027e-05	0.00200748	1.64	0.3	FN3K	chr17	protein_coding	fructosamine 3 kinase
P6_8h_vs_P6_2h	Up	ENSG00000186951.16	1.09657	3.49531	3.34301e-05	0.00204795	1.47	0.64	PPARA	chr22	protein_coding	peroxisome proliferator-activated receptor alpha
P6_8h_vs_P6_2h	Up	ENSG00000025434.18	1.31842	2.53953	3.36086e-05	0.00205239	2.25	0.83	NR1H3	chr11	protein_coding	nuclear receptor subfamily 1, group H, member 3
P6_8h_vs_P6_2h	Up	ENSG00000125449.6	1.40493	2.23552	3.37462e-05	0.00205476	2.28	0.8	ARMC7	chr17	protein_coding	armadillo repeat containing 7
P6_8h_vs_P6_2h	Up	ENSG00000158373.8	1.79938	1.44744	3.53941e-05	0.00214641	4.48	1.19	HIST1H2BD	chr6	protein_coding	histone cluster 1, H2bd
P6_8h_vs_P6_2h	Up	ENSG00000196458.10	0.953061	4.8678	3.55866e-05	0.00215374	3.95	1.89	ZNF605	chr12	protein_coding	zinc finger protein 605
P6_8h_vs_P6_2h	Up	ENSG00000131669.9	1.07786	3.64903	3.58932e-05	0.00216794	12.78	5.61	NINJ1	chr9	protein_coding	ninjurin 1
P6_8h_vs_P6_2h	Up	ENSG00000116106.11	1.49795	1.96245	3.70027e-05	0.00222728	0.82	0.27	EPHA4	chr2	protein_coding	EPH receptor A4
P6_8h_vs_P6_2h	Up	ENSG00000032219.18	0.967968	4.63835	3.70238e-05	0.00222728	5.05	2.39	ARID4A	chr14	protein_coding	AT rich interactive domain 4A (RBP1-like)
P6_8h_vs_P6_2h	Up	ENSG00000072195.14	0.980341	4.48125	3.77508e-05	0.00226196	2.24	1.05	SPEG	chr2	protein_coding	SPEG complex locus
P6_8h_vs_P6_2h	Up	ENSG00000118960.12	1.00581	4.13914	3.9438e-05	0.00233975	3.22	1.49	HS1BP3	chr2	protein_coding	HCLS1 binding protein 3
P6_8h_vs_P6_2h	Up	ENSG00000124762.13	0.850289	8.73184	4.13383e-05	0.00243807	211.89	108.9	CDKN1A	chr6	protein_coding	cyclin-dependent kinase inhibitor 1A (p21, Cip1)
P6_8h_vs_P6_2h	Up	ENSG00000178184.15	2.4376	0.548039	4.17025e-05	0.00244994	0.52	0.09	PARD6G	chr18	protein_coding	par-6 family cell polarity regulator gamma
P6_8h_vs_P6_2h	Up	ENSG00000111674.8	0.973831	4.48343	4.20965e-05	0.00246827	9.06	4.27	ENO2	chr12	protein_coding	enolase 2 (gamma, neuronal)
P6_8h_vs_P6_2h	Up	ENSG00000186635.14	0.904893	5.57527	4.24457e-05	0.0024839	8.56	4.24	ARAP1	chr11	protein_coding	ArfGAP with RhoGAP domain, ankyrin repeat and PH domain 1
P6_8h_vs_P6_2h	Up	ENSG00000166046.10	1.42375	2.08924	4.44236e-05	0.00258957	1.09	0.38	TCP11L2	chr12	protein_coding	t-complex 11, testis-specific-like 2
P6_8h_vs_P6_2h	Up	ENSG00000107890.16	0.976738	4.41252	4.52756e-05	0.00263413	3.94	1.85	ANKRD26	chr10	protein_coding	ankyrin repeat domain 26
P6_8h_vs_P6_2h	Up	ENSG00000141219.15	0.941511	4.83053	4.5642e-05	0.00264875	8.88	4.28	C17orf80	chr17	protein_coding	chromosome 17 open reading frame 80
P6_8h_vs_P6_2h	Up	ENSG00000204623.8	1.45096	2.02156	4.57306e-05	0.00264875	0.33	0.11	ZNRD1-AS1	chr6	antisense	ZNRD1 antisense RNA 1
P6_8h_vs_P6_2h	Up	ENSG00000224383.7	4.08276	-0.298101	4.57911e-05	0.00264875	0.4	0.02	PRR29	chr17	protein_coding	proline rich 29
P6_8h_vs_P6_2h	Up	ENSG00000203965.12	1.2822	2.57168	4.60891e-05	0.00265577	3.46	1.32	EFCAB7	chr1	protein_coding	EF-hand calcium binding domain 7
P6_8h_vs_P6_2h	Up	ENSG00000196345.12	1.74016	1.48163	4.8455e-05	0.00278145	0.99	0.27	ZKSCAN7	chr3	protein_coding	zinc finger with KRAB and SCAN domains 7
P6_8h_vs_P6_2h	Up	ENSG00000268895.5	1.59769	1.71376	4.93146e-05	0.00279329	1.64	0.5	A1BG-AS1	chr19	antisense	A1BG antisense RNA 1
P6_8h_vs_P6_2h	Up	ENSG00000175938.6	2.29918	0.641179	4.94043e-05	0.00279329	0.93	0.17	ORAI3	chr16	protein_coding	ORAI calcium release-activated calcium modulator 3
P6_8h_vs_P6_2h	Up	ENSG00000136531.13	2.29918	0.641179	4.94043e-05	0.00279329	0.26	0.05	SCN2A	chr2	protein_coding	sodium channel, voltage gated, type II alpha subunit
P6_8h_vs_P6_2h	Up	ENSG00000102996.4	1.96921	0.986788	5.08771e-05	0.00286579	0.67	0.16	MMP15	chr16	protein_coding	matrix metallopeptidase 15 (membrane-inserted)
P6_8h_vs_P6_2h	Up	ENSG00000108469.14	1.08588	3.41866	5.1181e-05	0.00287752	2.24	0.98	RECQL5	chr17	protein_coding	RecQ protein-like 5
P6_8h_vs_P6_2h	Up	ENSG00000124006.14	1.02204	3.83511	5.35766e-05	0.00300099	2.61	1.19	OBSL1	chr2	protein_coding	obscurin-like 1
P6_8h_vs_P6_2h	Up	ENSG00000116668.12	1.27098	2.5639	5.49308e-05	0.00307112	2.03	0.78	SWT1	chr1	protein_coding	SWT1 RNA endoribonuclease homolog (S. cerevisiae)
P6_8h_vs_P6_2h	Up	ENSG00000197321.14	0.84792	7.13991	5.70722e-05	0.00317315	20.58	10.59	SVIL	chr10	protein_coding	supervillin
P6_8h_vs_P6_2h	Up	ENSG00000080546.13	0.918868	4.98093	5.82345e-05	0.00321992	10.14	4.97	SESN1	chr6	protein_coding	sestrin 1
P6_8h_vs_P6_2h	Up	ENSG00000205808.5	1.24758	2.65607	5.90773e-05	0.00325342	2.86	1.12	PPAPDC2	chr9	protein_coding	phosphatidic acid phosphatase type 2 domain containing 2
P6_8h_vs_P6_2h	Up	ENSG00000173926.5	1.33379	2.2945	5.91648e-05	0.00325342	1.49	0.55	2017-03-03	chr5	protein_coding	membrane-associated ring finger (C3HC4) 3, E3 ubiquitin protein ligase
P6_8h_vs_P6_2h	Up	ENSG00000198185.11	1.48056	1.90136	6.04251e-05	0.00331665	0.97	0.32	ZNF334	chr20	protein_coding	zinc finger protein 334
P6_8h_vs_P6_2h	Up	ENSG00000170153.10	1.15255	2.95747	6.26827e-05	0.00342806	0.96	0.4	RNF150	chr4	protein_coding	ring finger protein 150
P6_8h_vs_P6_2h	Up	ENSG00000137414.5	0.988406	4.07683	6.28782e-05	0.00343251	4.63	2.16	FAM8A1	chr6	protein_coding	family with sequence similarity 8, member A1
P6_8h_vs_P6_2h	Up	ENSG00000135679.21	0.832077	8.19058	6.36686e-05	0.00346432	28.6	14.89	MDM2	chr12	protein_coding	MDM2 proto-oncogene, E3 ubiquitin protein ligase
P6_8h_vs_P6_2h	Up	ENSG00000114270.15	0.85797	6.3394	6.36912e-05	0.00346432	10.92	5.58	COL7A1	chr3	protein_coding	collagen, type VII, alpha 1
P6_8h_vs_P6_2h	Up	ENSG00000167771.5	2.00812	0.889185	6.81982e-05	0.00367744	1.02	0.23	RCOR2	chr11	protein_coding	REST corepressor 2
P6_8h_vs_P6_2h	Up	ENSG00000243701.5	1.07757	3.36975	6.84535e-05	0.00368339	3.2	1.4	LINC00883	chr3	lincRNA	long intergenic non-protein coding RNA 883
P6_8h_vs_P6_2h	Up	ENSG00000135709.12	0.965216	4.24722	7.10439e-05	0.00379437	2.79	1.33	KIAA0513	chr16	protein_coding	KIAA0513
P6_8h_vs_P6_2h	Up	ENSG00000175414.6	0.919117	4.81089	7.11764e-05	0.00379437	3.28	1.6	ARL10	chr5	protein_coding	ADP-ribosylation factor-like 10
P6_8h_vs_P6_2h	Up	ENSG00000128596.16	1.05352	3.46641	7.1273e-05	0.00379437	3.33	1.48	CCDC136	chr7	protein_coding	coiled-coil domain containing 136
P6_8h_vs_P6_2h	Up	ENSG00000128165.8	1.02185	3.69378	7.5153e-05	0.00397281	3.9	1.78	ADM2	chr22	protein_coding	adrenomedullin 2
P6_8h_vs_P6_2h	Up	ENSG00000179163.11	1.30058	2.40488	7.68284e-05	0.00404715	3.48	1.31	FUCA1	chr1	protein_coding	fucosidase, alpha-L- 1, tissue
P6_8h_vs_P6_2h	Up	ENSG00000132793.11	1.13531	3.06226	7.92242e-05	0.00416606	2.51	1.06	LPIN3	chr20	protein_coding	lipin 3
P6_8h_vs_P6_2h	Up	ENSG00000255642.1	1.34393	2.15436	8.01085e-05	0.00420521	3.21	1.17	PABPC1P4	chr12	processed_pseudogene	poly(A) binding protein, cytoplasmic 1 pseudogene 4
P6_8h_vs_P6_2h	Up	ENSG00000185033.14	1.26054	2.49927	8.2458e-05	0.00431349	1.93	0.74	SEMA4B	chr15	protein_coding	sema domain, immunoglobulin domain (Ig), transmembrane domain (TM) and short cytoplasmic domain, (semaphorin) 4B
P6_8h_vs_P6_2h	Up	ENSG00000137145.20	0.90056	4.94202	8.40728e-05	0.00437513	5.55	2.76	DENND4C	chr9	protein_coding	DENN/MADD domain containing 4C
P6_8h_vs_P6_2h	Up	ENSG00000111335.12	3.36347	-0.0844327	8.47349e-05	0.00439438	0.23	0.02	OAS2	chr12	protein_coding	2'-5'-oligoadenylate synthetase 2, 69/71kDa
P6_8h_vs_P6_2h	Up	ENSG00000236552.2	3.29971	-0.134645	8.47349e-05	0.00439438	2.23	0.2	RPL13AP5	chr10	processed_pseudogene	ribosomal protein L13a pseudogene 5
P6_8h_vs_P6_2h	Up	ENSG00000047346.12	0.967595	4.06312	8.51119e-05	0.00440633	2.93	1.39	FAM214A	chr15	protein_coding	family with sequence similarity 214, member A
P6_8h_vs_P6_2h	Up	ENSG00000164050.12	1.13789	2.92716	8.56571e-05	0.00441935	1.36	0.57	PLXNB1	chr3	protein_coding	plexin B1
P6_8h_vs_P6_2h	Up	ENSG00000163516.13	0.892689	5.01647	8.62639e-05	0.00444303	15.45	7.71	ANKZF1	chr2	protein_coding	ankyrin repeat and zinc finger domain containing 1
P6_8h_vs_P6_2h	Up	ENSG00000128602.9	1.27374	2.44862	8.73539e-05	0.00449148	1.96	0.75	SMO	chr7	protein_coding	smoothened, frizzled class receptor
P6_8h_vs_P6_2h	Up	ENSG00000133794.17	0.913851	4.69803	8.78488e-05	0.00450922	10.83	5.33	ARNTL	chr11	protein_coding	aryl hydrocarbon receptor nuclear translocator-like
P6_8h_vs_P6_2h	Up	ENSG00000179152.18	0.899912	4.88601	8.86417e-05	0.00454217	6.8	3.38	TCAIM	chr3	protein_coding	T cell activation inhibitor, mitochondrial
P6_8h_vs_P6_2h	Up	ENSG00000109686.16	0.824424	7.14884	9.03791e-05	0.00459985	31.21	16.33	SH3D19	chr4	protein_coding	SH3 domain containing 19
P6_8h_vs_P6_2h	Up	ENSG00000279267.1	1.40212	1.987	9.08665e-05	0.00460906	2.64	0.92	RP11-395L14.18	chr2	TEC	--
P6_8h_vs_P6_2h	Up	ENSG00000123933.14	0.852371	5.9029	9.15071e-05	0.00463374	18.42	9.45	MXD4	chr4	protein_coding	MAX dimerization protein 4
P6_8h_vs_P6_2h	Up	ENSG00000181852.17	0.886992	5.05516	9.18792e-05	0.00464476	7.12	3.57	RNF41	chr12	protein_coding	ring finger protein 41, E3 ubiquitin protein ligase
P6_8h_vs_P6_2h	Up	ENSG00000245532.5	0.810789	8.62598	9.24897e-05	0.00466778	21.49	11.35	NEAT1	chr11	lincRNA	nuclear paraspeckle assembly transcript 1 (non-protein coding)
P6_8h_vs_P6_2h	Up	ENSG00000182648.11	1.43015	1.91421	9.5372e-05	0.00479715	1.3	0.45	LINC01006	chr7	lincRNA	long intergenic non-protein coding RNA 1006
P6_8h_vs_P6_2h	Up	ENSG00000067992.12	1.97428	0.863931	9.86843e-05	0.00494932	1.04	0.24	PDK3	chrX	protein_coding	pyruvate dehydrogenase kinase, isozyme 3
P6_8h_vs_P6_2h	Up	ENSG00000269696.1	6.87825	-0.692527	9.96168e-05	0.00497737	0.45	0	AC007228.11	chr19	antisense	--
P6_8h_vs_P6_2h	Up	ENSG00000137501.16	0.946811	4.22756	0.000101461	0.00504439	4.43	2.13	SYTL2	chr11	protein_coding	synaptotagmin-like 2
P6_8h_vs_P6_2h	Up	ENSG00000147905.17	0.882091	5.02671	0.000101886	0.00505713	12.38	6.22	ZCCHC7	chr9	protein_coding	zinc finger, CCHC domain containing 7
P6_8h_vs_P6_2h	Up	ENSG00000151640.12	1.26147	2.44014	0.000104815	0.00518595	2.66	1.03	DPYSL4	chr10	protein_coding	dihydropyrimidinase-like 4
P6_8h_vs_P6_2h	Up	ENSG00000167528.12	1.13478	2.88344	0.000104826	0.00518595	1.2	0.51	ZNF641	chr12	protein_coding	zinc finger protein 641
P6_8h_vs_P6_2h	Up	ENSG00000186001.12	0.858205	5.50942	0.000105012	0.00518665	7.57	3.87	LRCH3	chr3	protein_coding	leucine-rich repeats and calponin homology (CH) domain containing 3
P6_8h_vs_P6_2h	Up	ENSG00000091844.7	1.06325	3.30027	0.000106634	0.00524949	1.62	0.72	RGS17	chr6	protein_coding	regulator of G-protein signaling 17
P6_8h_vs_P6_2h	Up	ENSG00000205978.5	1.03914	3.40154	0.00010861	0.00529476	1.74	0.78	NYNRIN	chr14	protein_coding	NYN domain and retroviral integrase containing
P6_8h_vs_P6_2h	Up	ENSG00000214174.8	1.58511	1.57964	0.000112166	0.00541642	1.08	0.33	AMZ2P1	chr17	transcribed_unprocessed_pseudogene	archaelysin family metallopeptidase 2 pseudogene 1
P6_8h_vs_P6_2h	Up	ENSG00000105270.14	1.02937	3.4367	0.000112186	0.00541642	3.85	1.75	CLIP3	chr19	protein_coding	CAP-GLY domain containing linker protein 3
P6_8h_vs_P6_2h	Up	ENSG00000185924.6	1.61145	1.53179	0.000113737	0.005465	1.11	0.34	RTN4RL1	chr17	protein_coding	reticulon 4 receptor-like 1
P6_8h_vs_P6_2h	Up	ENSG00000233276.3	0.816942	6.80336	0.00011532	0.00551466	97.11	51.07	GPX1	chr3	protein_coding	glutathione peroxidase 1
P6_8h_vs_P6_2h	Up	ENSG00000228451.3	1.31931	2.17544	0.000118334	0.0056319	1.91	0.71	SDAD1P1	chr8	transcribed_processed_pseudogene	SDA1 domain containing 1 pseudogene 1
P6_8h_vs_P6_2h	Up	ENSG00000245522.2	1.25644	2.34209	0.00011908	0.00564954	2.92	1.13	RP11-540A21.2	chr11	lincRNA	--
P6_8h_vs_P6_2h	Up	ENSG00000205746.9	1.42753	1.86375	0.000123959	0.00586252	0.77	0.27	RP11-1212A22.1	chr16	transcribed_unprocessed_pseudogene	--
P6_8h_vs_P6_2h	Up	ENSG00000119686.9	1.01293	3.47952	0.000125251	0.00591434	3.52	1.61	FLVCR2	chr14	protein_coding	feline leukemia virus subgroup C cellular receptor family, member 2
P6_8h_vs_P6_2h	Up	ENSG00000116017.10	0.860833	5.23691	0.000125822	0.00593197	7.93	4.05	ARID3A	chr19	protein_coding	AT rich interactive domain 3A (BRIGHT-like)
P6_8h_vs_P6_2h	Up	ENSG00000174233.11	0.927624	4.2526	0.000130245	0.00611178	3.59	1.75	ADCY6	chr12	protein_coding	adenylate cyclase 6
P6_8h_vs_P6_2h	Up	ENSG00000169131.10	1.03597	3.35654	0.000131267	0.00615013	5.32	2.4	ZNF354A	chr5	protein_coding	zinc finger protein 354A
P6_8h_vs_P6_2h	Up	ENSG00000196814.14	1.09211	2.97606	0.000133326	0.00623689	1.51	0.66	MVB12B	chr9	protein_coding	multivesicular body subunit 12B
P6_8h_vs_P6_2h	Up	ENSG00000196422.10	1.05484	3.23219	0.000133865	0.00625239	2.3	1.03	PPP1R26	chr9	protein_coding	protein phosphatase 1, regulatory subunit 26
P6_8h_vs_P6_2h	Up	ENSG00000139178.10	1.07037	3.16048	0.000137035	0.00638063	2.97	1.31	C1RL	chr12	protein_coding	complement component 1, r subcomponent-like
P6_8h_vs_P6_2h	Up	ENSG00000135365.15	0.860559	5.13108	0.000140136	0.00651028	11.4	5.82	PHF21A	chr11	protein_coding	PHD finger protein 21A
P6_8h_vs_P6_2h	Up	ENSG00000107159.12	3.93178	-0.417487	0.000142819	0.00658899	0.69	0.04	CA9	chr9	protein_coding	carbonic anhydrase IX
P6_8h_vs_P6_2h	Up	ENSG00000266208.1	0.967976	3.78901	0.000143156	0.00658899	8.41	3.98	CTD-2267D19.3	chr17	antisense	--
P6_8h_vs_P6_2h	Up	ENSG00000002079.12	3.23299	-0.186685	0.000143701	0.00658899	0.21	0.02	MYH16	chr7	unitary_pseudogene	myosin, heavy chain 16 pseudogene
P6_8h_vs_P6_2h	Up	ENSG00000186496.10	3.23299	-0.186685	0.000143701	0.00658899	0.31	0.03	ZNF396	chr18	protein_coding	zinc finger protein 396
P6_8h_vs_P6_2h	Up	ENSG00000196208.13	3.23299	-0.186685	0.000143701	0.00658899	0.12	0.01	GREB1	chr2	protein_coding	growth regulation by estrogen in breast cancer 1
P6_8h_vs_P6_2h	Up	ENSG00000173193.13	0.83969	5.56225	0.000144525	0.00661672	7.43	3.84	PARP14	chr3	protein_coding	poly (ADP-ribose) polymerase family, member 14
P6_8h_vs_P6_2h	Up	ENSG00000274527.4	0.909779	4.3956	0.000146201	0.00668326	7.79	3.84	RP11-146B14.1	chr9	protein_coding	--
P6_8h_vs_P6_2h	Up	ENSG00000102786.14	0.829756	5.7719	0.00014739	0.00672739	2.96	1.54	INTS6	chr13	protein_coding	integrator complex subunit 6
P6_8h_vs_P6_2h	Up	ENSG00000163155.11	1.08122	2.98804	0.000148073	0.00674833	4.1	1.8	LYSMD1	chr1	protein_coding	LysM, putative peptidoglycan-binding, domain containing 1
P6_8h_vs_P6_2h	Up	ENSG00000174282.11	0.85077	5.25926	0.00014917	0.00677775	7.79	4	ZBTB4	chr17	protein_coding	zinc finger and BTB domain containing 4
P6_8h_vs_P6_2h	Up	ENSG00000139410.14	1.58912	1.5157	0.000150034	0.00678628	2.53	0.77	SDSL	chr12	protein_coding	serine dehydratase-like
P6_8h_vs_P6_2h	Up	ENSG00000162994.15	1.58912	1.5157	0.000150034	0.00678628	1.6	0.49	CLHC1	chr2	protein_coding	clathrin heavy chain linker domain containing 1
P6_8h_vs_P6_2h	Up	ENSG00000167992.12	1.87593	1.03362	0.000156542	0.00703832	0.78	0.2	VWCE	chr11	protein_coding	von Willebrand factor C and EGF domains
P6_8h_vs_P6_2h	Up	ENSG00000166592.11	1.87593	1.03362	0.000156542	0.00703832	1.84	0.46	RRAD	chr16	protein_coding	Ras-related associated with diabetes
P6_8h_vs_P6_2h	Up	ENSG00000117152.13	0.788847	7.78035	0.00015729	0.00705087	76.92	41.26	RGS4	chr1	protein_coding	regulator of G-protein signaling 4
P6_8h_vs_P6_2h	Up	ENSG00000168386.18	0.850111	5.163	0.000158126	0.00707777	8.73	4.49	FILIP1L	chr3	protein_coding	filamin A interacting protein 1-like
P6_8h_vs_P6_2h	Up	ENSG00000120868.13	0.834959	5.53017	0.000161562	0.00719942	7.69	3.99	APAF1	chr12	protein_coding	apoptotic peptidase activating factor 1
P6_8h_vs_P6_2h	Up	ENSG00000136274.8	2.63549	0.186829	0.000165623	0.00733694	0.35	0.05	NACAD	chr7	protein_coding	NAC alpha domain containing
P6_8h_vs_P6_2h	Up	ENSG00000182836.9	2.17763	0.549018	0.00016937	0.00743722	0.27	0.06	PLCXD3	chr5	protein_coding	phosphatidylinositol-specific phospholipase C, X domain containing 3
P6_8h_vs_P6_2h	Up	ENSG00000066135.12	0.815151	6.01212	0.000170838	0.00746894	17.85	9.4	KDM4A	chr1	protein_coding	lysine (K)-specific demethylase 4A
P6_8h_vs_P6_2h	Up	ENSG00000140104.13	1.22975	2.32376	0.000174236	0.00759545	1.43	0.56	C14orf79	chr14	protein_coding	chromosome 14 open reading frame 79
P6_8h_vs_P6_2h	Up	ENSG00000231365.5	1.00515	3.39302	0.000182105	0.00791552	3.12	1.44	RP11-418J17.1	chr1	antisense	--
P6_8h_vs_P6_2h	Up	ENSG00000181045.14	1.49694	1.64148	0.000182622	0.00792653	1.42	0.46	SLC26A11	chr17	protein_coding	solute carrier family 26 (anion exchanger), member 11
P6_8h_vs_P6_2h	Up	ENSG00000135835.10	1.09733	2.85822	0.000186971	0.00809192	0.95	0.41	KIAA1614	chr1	protein_coding	KIAA1614
P6_8h_vs_P6_2h	Up	ENSG00000133083.14	0.941303	3.83275	0.000190921	0.0082503	1.88	0.91	DCLK1	chr13	protein_coding	doublecortin-like kinase 1
P6_8h_vs_P6_2h	Up	ENSG00000261487.1	1.54147	1.54834	0.000192791	0.00829609	3.06	0.97	AC135048.13	chr16	processed_transcript	--
P6_8h_vs_P6_2h	Up	ENSG00000198399.14	0.814632	5.75481	0.000193713	0.00832383	9.64	5.08	ITSN2	chr2	protein_coding	intersectin 2
P6_8h_vs_P6_2h	Up	ENSG00000136048.13	0.895007	4.30376	0.000194897	0.00836277	7.05	3.51	DRAM1	chr12	protein_coding	DNA-damage regulated autophagy modulator 1
P6_8h_vs_P6_2h	Up	ENSG00000108950.11	1.3021	2.04564	0.000200148	0.00851474	1.16	0.44	FAM20A	chr17	protein_coding	family with sequence similarity 20, member A
P6_8h_vs_P6_2h	Up	ENSG00000108771.12	2.42471	0.305455	0.000200837	0.00851474	0.69	0.12	DHX58	chr17	protein_coding	DEXH (Asp-Glu-X-His) box polypeptide 58
P6_8h_vs_P6_2h	Up	ENSG00000275719.1	2.42471	0.305455	0.000200837	0.00851474	1.46	0.25	CTB-147N14.6	chr19	antisense	--
P6_8h_vs_P6_2h	Up	ENSG00000068137.14	1.16877	2.54896	0.000203413	0.00860541	2.54	1.05	PLEKHH3	chr17	protein_coding	pleckstrin homology domain containing, family H (with MyTH4 domain) member 3
P6_8h_vs_P6_2h	Up	ENSG00000128203.6	1.90411	0.812044	0.000205848	0.0086932	0.74	0.18	ASPHD2	chr22	protein_coding	aspartate beta-hydroxylase domain containing 2
P6_8h_vs_P6_2h	Up	ENSG00000198920.9	0.84331	5.06414	0.000206572	0.0086932	8.42	4.35	KIAA0753	chr17	protein_coding	KIAA0753
P6_8h_vs_P6_2h	Up	ENSG00000127914.16	0.838446	5.08924	0.000213872	0.00895887	2.86	1.48	AKAP9	chr7	protein_coding	A kinase (PRKA) anchor protein 9
P6_8h_vs_P6_2h	Up	ENSG00000203326.9	1.32299	1.97581	0.000216051	0.00901331	0.77	0.28	ZNF525	chr19	protein_coding	zinc finger protein 525
P6_8h_vs_P6_2h	Up	ENSG00000196605.7	1.70237	1.20639	0.000216832	0.00903338	1.23	0.35	ZNF846	chr19	protein_coding	zinc finger protein 846
P6_8h_vs_P6_2h	Up	ENSG00000130513.6	0.867665	4.61298	0.000219156	0.00910156	25.47	12.93	GDF15	chr19	protein_coding	growth differentiation factor 15
P6_8h_vs_P6_2h	Up	ENSG00000174307.6	0.789037	6.4356	0.000220301	0.00912732	39.53	21.2	PHLDA3	chr1	protein_coding	pleckstrin homology-like domain, family A, member 3
P6_8h_vs_P6_2h	Up	ENSG00000169515.5	0.837079	5.06422	0.000229543	0.00948408	12.93	6.7	CCDC8	chr19	protein_coding	coiled-coil domain containing 8
P6_8h_vs_P6_2h	Up	ENSG00000140450.8	0.824775	5.24976	0.000229948	0.00948779	11.57	6.05	ARRDC4	chr15	protein_coding	arrestin domain containing 4
P6_8h_vs_P6_2h	Up	ENSG00000186591.11	0.765776	7.89577	0.000238533	0.00978832	56.58	30.83	UBE2H	chr7	protein_coding	ubiquitin-conjugating enzyme E2H
P6_8h_vs_P6_2h	Up	ENSG00000085185.15	1.09534	2.79215	0.000241173	0.00985631	1.23	0.53	BCORL1	chrX	protein_coding	BCL6 corepressor-like 1
P6_8h_vs_P6_2h	Up	ENSG00000143772.9	1.359	1.8643	0.000242664	0.00990378	0.7	0.25	ITPKB	chr1	protein_coding	inositol-trisphosphate 3-kinase B
P6_8h_vs_P6_2h	Up	ENSG00000274911.1	3.16304	-0.240694	0.000243751	0.00992784	1.89	0.19	RP11-12A20.7	chr9	unprocessed_pseudogene	--
P6_8h_vs_P6_2h	Up	ENSG00000168918.13	3.84992	-0.481142	0.000252789	0.0102475	0.2	0.01	INPP5D	chr2	protein_coding	inositol polyphosphate-5-phosphatase, 145kDa
P6_8h_vs_P6_2h	Up	ENSG00000146278.10	0.838892	4.85144	0.000257577	0.0104135	11.98	6.2	PNRC1	chr6	protein_coding	proline-rich nuclear receptor coactivator 1
P6_8h_vs_P6_2h	Up	ENSG00000152256.13	0.816565	5.31381	0.000258569	0.0104396	3.45	1.81	PDK1	chr2	protein_coding	pyruvate dehydrogenase kinase, isozyme 1
P6_8h_vs_P6_2h	Up	ENSG00000083544.13	0.907506	3.99782	0.000259214	0.0104516	6.33	3.12	TDRD3	chr13	protein_coding	tudor domain containing 3
P6_8h_vs_P6_2h	Up	ENSG00000170949.17	0.836934	4.85957	0.000261881	0.0105309	6.24	3.23	ZNF160	chr19	protein_coding	zinc finger protein 160
P6_8h_vs_P6_2h	Up	ENSG00000149346.14	1.06442	2.87781	0.000266248	0.0106922	1.56	0.69	SLX4IP	chr20	protein_coding	SLX4 interacting protein
P6_8h_vs_P6_2h	Up	ENSG00000124098.9	0.812373	5.32796	0.000270906	0.0108503	16.28	8.59	FAM210B	chr20	protein_coding	family with sequence similarity 210, member B
P6_8h_vs_P6_2h	Up	ENSG00000104228.12	0.839565	4.81854	0.000271771	0.0108587	8.28	4.29	TRIM35	chr8	protein_coding	tripartite motif containing 35
P6_8h_vs_P6_2h	Up	ENSG00000166821.8	1.17056	2.46663	0.000271837	0.0108587	2.44	1.01	PEX11A	chr15	protein_coding	peroxisomal biogenesis factor 11 alpha
P6_8h_vs_P6_2h	Up	ENSG00000184319.15	0.824097	5.08804	0.000273087	0.0108941	10.58	5.54	RPL23AP82	chr22	transcribed_unprocessed_pseudogene	ribosomal protein L23a pseudogene 82
P6_8h_vs_P6_2h	Up	ENSG00000083097.14	0.907269	3.96215	0.00028431	0.0112969	2.37	1.17	DOPEY1	chr6	protein_coding	dopey family member 1
P6_8h_vs_P6_2h	Up	ENSG00000163637.11	0.817695	5.1423	0.000285819	0.0113419	5.17	2.72	PRICKLE2	chr3	protein_coding	prickle homolog 2 (Drosophila)
P6_8h_vs_P6_2h	Up	ENSG00000176293.19	1.6374	1.24672	0.000289093	0.0114567	0.87	0.26	ZNF135	chr19	protein_coding	zinc finger protein 135
P6_8h_vs_P6_2h	Up	ENSG00000160055.19	1.32841	1.89001	0.000293035	0.0115672	3.52	1.29	TMEM234	chr1	protein_coding	transmembrane protein 234
P6_8h_vs_P6_2h	Up	ENSG00000258056.2	1.26042	2.05729	0.00029373	0.0115794	3.82	1.48	RP11-644F5.11	chr12	antisense	--
P6_8h_vs_P6_2h	Up	ENSG00000163347.5	1.43585	1.65684	0.000294643	0.0116002	1.23	0.42	CLDN1	chr3	protein_coding	claudin 1
P6_8h_vs_P6_2h	Up	ENSG00000173546.7	0.806213	5.33736	0.000295927	0.0116355	6.01	3.19	CSPG4	chr15	protein_coding	chondroitin sulfate proteoglycan 4
P6_8h_vs_P6_2h	Up	ENSG00000187187.13	1.8677	0.785376	0.000296643	0.0116485	0.3	0.08	ZNF546	chr19	protein_coding	zinc finger protein 546
P6_8h_vs_P6_2h	Up	ENSG00000170271.10	1.80369	0.864798	0.000302407	0.0118285	0.71	0.19	FAXDC2	chr5	protein_coding	fatty acid hydroxylase domain containing 2
P6_8h_vs_P6_2h	Up	ENSG00000122884.12	0.752059	7.659	0.000318053	0.0123738	84.22	46.34	P4HA1	chr10	protein_coding	prolyl 4-hydroxylase, alpha polypeptide I
P6_8h_vs_P6_2h	Up	ENSG00000101986.11	1.07532	2.77876	0.000323501	0.0125394	2.14	0.94	ABCD1	chrX	protein_coding	ATP-binding cassette, sub-family D (ALD), member 1
P6_8h_vs_P6_2h	Up	ENSG00000197603.13	0.786938	5.67103	0.000326729	0.0126482	5.56	2.99	C5orf42	chr5	protein_coding	chromosome 5 open reading frame 42
P6_8h_vs_P6_2h	Up	ENSG00000111801.15	0.886033	4.02715	0.000334154	0.0129024	6.79	3.41	BTN3A3	chr6	protein_coding	butyrophilin, subfamily 3, member A3
P6_8h_vs_P6_2h	Up	ENSG00000196922.10	0.883833	4.11644	0.000337644	0.0130053	8.73	4.38	ZNF252P	chr8	unitary_pseudogene	zinc finger protein 252, pseudogene
P6_8h_vs_P6_2h	Up	ENSG00000198753.11	1.19668	2.33338	0.000337683	0.0130053	1.04	0.42	PLXNB3	chrX	protein_coding	plexin B3
P6_8h_vs_P6_2h	Up	ENSG00000064687.12	2.8063	-0.0347397	0.000339552	0.0130606	0.21	0.03	ABCA7	chr19	protein_coding	ATP-binding cassette, sub-family A (ABC1), member 7
P6_8h_vs_P6_2h	Up	ENSG00000174796.12	0.885847	4.01849	0.000342055	0.0131401	3.32	1.66	THAP6	chr4	protein_coding	THAP domain containing 6
P6_8h_vs_P6_2h	Up	ENSG00000144791.9	0.851249	4.42936	0.000346171	0.0132812	2.18	1.12	LIMD1	chr3	protein_coding	LIM domains containing 1
P6_8h_vs_P6_2h	Up	ENSG00000184408.9	6.67368	-0.851937	0.000352487	0.0134073	0.15	0	KCND2	chr7	protein_coding	potassium channel, voltage gated Shal related subfamily D, member 2
P6_8h_vs_P6_2h	Up	ENSG00000250903.8	2.21609	0.379791	0.000352577	0.0134073	0.16	0.03	GMDS-AS1	chr6	lincRNA	GMDS antisense RNA 1 (head to head)
P6_8h_vs_P6_2h	Up	ENSG00000247081.7	2.21609	0.379791	0.000352577	0.0134073	0.6	0.12	BAALC-AS1	chr8	antisense	BAALC antisense RNA 1
P6_8h_vs_P6_2h	Up	ENSG00000020256.19	0.901843	3.87538	0.000354305	0.013456	3.09	1.53	ZFP64	chr20	protein_coding	ZFP64 zinc finger protein
P6_8h_vs_P6_2h	Up	ENSG00000204438.10	0.861632	4.26809	0.00035706	0.0135435	6.88	3.51	GPANK1	chr6	protein_coding	G patch domain and ankyrin repeats 1
P6_8h_vs_P6_2h	Up	ENSG00000180626.9	0.985567	3.21791	0.000360417	0.0136425	2.37	1.11	ZNF594	chr17	protein_coding	zinc finger protein 594
P6_8h_vs_P6_2h	Up	ENSG00000119950.20	0.957096	3.38909	0.000360575	0.0136425	3.28	1.56	MXI1	chr10	protein_coding	MAX interactor 1, dimerization protein
P6_8h_vs_P6_2h	Up	ENSG00000030419.16	0.832531	4.64565	0.000361255	0.013651	3.1	1.61	IKZF2	chr2	protein_coding	IKAROS family zinc finger 2 (Helios)
P6_8h_vs_P6_2h	Up	ENSG00000276291.4	1.11445	2.56541	0.000362172	0.0136685	7.11	3.04	RP11-87H9.2	chr9	transcribed_unprocessed_pseudogene	--
P6_8h_vs_P6_2h	Up	ENSG00000254685.6	0.885077	3.98333	0.000376316	0.0140962	5.93	2.98	FPGT	chr1	protein_coding	fucose-1-phosphate guanylyltransferase
P6_8h_vs_P6_2h	Up	ENSG00000276855.1	1.2527	2.01166	0.000379535	0.0141814	7.73	3	CTD-3157E16.2	chr17	lincRNA	--
P6_8h_vs_P6_2h	Up	ENSG00000131797.12	2.09051	0.484099	0.000382556	0.0142589	0.33	0.07	CLUHP3	chr16	transcribed_unprocessed_pseudogene	clustered mitochondria (cluA/CLU1) homolog pseudogene 3
P6_8h_vs_P6_2h	Up	ENSG00000196872.10	2.09051	0.484099	0.000382556	0.0142589	0.51	0.11	KIAA1211L	chr2	protein_coding	KIAA1211-like
P6_8h_vs_P6_2h	Up	ENSG00000259642.2	1.17775	2.35202	0.00038661	0.0143921	1.59	0.65	ST20-AS1	chr15	antisense	ST20 antisense RNA 1
P6_8h_vs_P6_2h	Up	ENSG00000104765.14	0.748982	6.88278	0.000394029	0.014614	36.99	20.39	BNIP3L	chr8	protein_coding	BCL2/adenovirus E1B 19kDa interacting protein 3-like
P6_8h_vs_P6_2h	Up	ENSG00000104812.14	0.781086	5.54501	0.000399482	0.0147799	16.01	8.63	GYS1	chr19	protein_coding	glycogen synthase 1 (muscle)
P6_8h_vs_P6_2h	Up	ENSG00000253882.6	1.6859	1.10154	0.000410333	0.0151255	0.97	0.28	RP11-61L23.2	chr7	transcribed_unprocessed_pseudogene	--
P6_8h_vs_P6_2h	Up	ENSG00000237945.7	3.08953	-0.296825	0.00041343	0.0152024	0.11	0.01	LINC00649	chr21	antisense	long intergenic non-protein coding RNA 649
P6_8h_vs_P6_2h	Up	ENSG00000181004.9	1.17748	2.18702	0.000426635	0.0156497	1.73	0.71	BBS12	chr4	protein_coding	Bardet-Biedl syndrome 12
P6_8h_vs_P6_2h	Up	ENSG00000148143.12	0.87986	3.95342	0.000436705	0.0159607	1.83	0.92	ZNF462	chr9	protein_coding	zinc finger protein 462
P6_8h_vs_P6_2h	Up	ENSG00000080947.14	1.2813	1.90297	0.000438362	0.0160018	0.88	0.33	CROCCP3	chr1	transcribed_unprocessed_pseudogene	ciliary rootlet coiled-coil, rootletin pseudogene 3
P6_8h_vs_P6_2h	Up	ENSG00000070882.12	0.747065	6.56478	0.000446171	0.0162671	17.04	9.41	OSBPL3	chr7	protein_coding	oxysterol binding protein-like 3
P6_8h_vs_P6_2h	Up	ENSG00000133460.19	1.47201	1.4324	0.000448896	0.0163072	0.86	0.29	SLC2A11	chr22	protein_coding	solute carrier family 2 (facilitated glucose transporter), member 11
P6_8h_vs_P6_2h	Up	ENSG00000075407.17	0.779071	5.42556	0.000451047	0.0163656	5.71	3.08	ZNF37A	chr10	protein_coding	zinc finger protein 37A
P6_8h_vs_P6_2h	Up	ENSG00000165115.14	1.0054	3.01227	0.000459314	0.0166454	2.11	0.97	KIF27	chr9	protein_coding	kinesin family member 27
P6_8h_vs_P6_2h	Up	ENSG00000253846.2	0.935498	3.46773	0.000462264	0.0167121	2.1	1.02	PCDHGA10	chr5	protein_coding	protocadherin gamma subfamily A, 10
P6_8h_vs_P6_2h	Up	ENSG00000184156.15	1.3935	1.62719	0.000486893	0.0174765	0.36	0.13	KCNQ3	chr8	protein_coding	potassium channel, voltage gated KQT-like subfamily Q, member 3
P6_8h_vs_P6_2h	Up	ENSG00000197782.14	1.11298	2.48403	0.000489399	0.0175455	0.94	0.4	ZNF780A	chr19	protein_coding	zinc finger protein 780A
P6_8h_vs_P6_2h	Up	ENSG00000154822.15	0.850085	4.17257	0.000493367	0.0176456	5.15	2.64	PLCL2	chr3	protein_coding	phospholipase C-like 2
P6_8h_vs_P6_2h	Up	ENSG00000164114.18	0.770432	5.45059	0.00049981	0.0178549	6.89	3.74	MAP9	chr4	protein_coding	microtubule-associated protein 9
P6_8h_vs_P6_2h	Up	ENSG00000141736.13	0.813091	4.60596	0.000504993	0.0179973	5.3	2.79	ERBB2	chr17	protein_coding	erb-b2 receptor tyrosine kinase 2
P6_8h_vs_P6_2h	Up	ENSG00000137486.16	1.03101	2.79281	0.000529073	0.01872	2.66	1.2	ARRB1	chr11	protein_coding	arrestin, beta 1
P6_8h_vs_P6_2h	Up	ENSG00000113328.18	0.730975	6.96991	0.000529628	0.01872	61.52	34.34	CCNG1	chr5	protein_coding	cyclin G1
P6_8h_vs_P6_2h	Up	ENSG00000196586.13	0.734259	6.73425	0.000530892	0.0187426	14.86	8.28	MYO6	chr6	protein_coding	myosin VI
P6_8h_vs_P6_2h	Up	ENSG00000185658.13	0.759417	5.6274	0.000541595	0.019098	3.27	1.79	BRWD1	chr21	protein_coding	bromodomain and WD repeat domain containing 1
P6_8h_vs_P6_2h	Up	ENSG00000167196.13	0.757645	5.68608	0.000545731	0.0192214	5.54	3.03	FBXO22	chr15	protein_coding	F-box protein 22
P6_8h_vs_P6_2h	Up	ENSG00000163346.16	0.783136	4.99299	0.000571284	0.0200509	10.98	5.91	PBXIP1	chr1	protein_coding	pre-B-cell leukemia homeobox interacting protein 1
P6_8h_vs_P6_2h	Up	ENSG00000135823.13	0.758378	5.52505	0.000584681	0.0203776	11.06	6.06	STX6	chr1	protein_coding	syntaxin 6
P6_8h_vs_P6_2h	Up	ENSG00000167566.16	0.842876	4.10608	0.00059495	0.0206148	4.35	2.25	NCKAP5L	chr12	protein_coding	NCK-associated protein 5-like
P6_8h_vs_P6_2h	Up	ENSG00000170537.12	1.94516	0.549996	0.00059626	0.0206148	0.39	0.09	TMC7	chr16	protein_coding	transmembrane channel-like 7
P6_8h_vs_P6_2h	Up	ENSG00000197013.9	1.94516	0.549996	0.00059626	0.0206148	0.7	0.17	ZNF429	chr19	protein_coding	zinc finger protein 429
P6_8h_vs_P6_2h	Up	ENSG00000133624.13	1.04192	2.6655	0.000600879	0.0207269	2.16	0.97	ZNF767P	chr7	transcribed_unprocessed_pseudogene	zinc finger family member 767, pseudogene
P6_8h_vs_P6_2h	Up	ENSG00000175197.10	0.751549	5.70249	0.000603755	0.0208022	53.79	29.6	DDIT3	chr12	protein_coding	DNA-damage-inducible transcript 3
P6_8h_vs_P6_2h	Up	ENSG00000095066.11	0.923009	3.36692	0.00060685	0.0208611	4.96	2.42	HOOK2	chr19	protein_coding	hook microtubule-tethering protein 2
P6_8h_vs_P6_2h	Up	ENSG00000189420.8	1.8622	0.643069	0.000608709	0.0209011	0.36	0.09	ZFP92	chrX	protein_coding	ZFP92 zinc finger protein
P6_8h_vs_P6_2h	Up	ENSG00000164011.17	1.08204	2.51744	0.000616536	0.0210736	3.69	1.61	ZNF691	chr1	protein_coding	zinc finger protein 691
P6_8h_vs_P6_2h	Up	ENSG00000103034.14	1.37185	1.61214	0.00062469	0.0213281	0.91	0.32	NDRG4	chr16	protein_coding	NDRG family member 4
P6_8h_vs_P6_2h	Up	ENSG00000037637.10	0.947323	3.19291	0.000637866	0.0217286	1.86	0.89	FBXO42	chr1	protein_coding	F-box protein 42
P6_8h_vs_P6_2h	Up	ENSG00000125629.14	0.807418	4.52881	0.000641278	0.0218201	10.96	5.8	INSIG2	chr2	protein_coding	insulin induced gene 2
P6_8h_vs_P6_2h	Up	ENSG00000135766.8	0.72916	6.34802	0.000652119	0.0221389	13.9	7.77	EGLN1	chr1	protein_coding	egl-9 family hypoxia-inducible factor 1
P6_8h_vs_P6_2h	Up	ENSG00000102189.16	0.721496	6.78131	0.000653577	0.0221634	13.47	7.57	EEA1	chr12	protein_coding	early endosome antigen 1
P6_8h_vs_P6_2h	Up	ENSG00000171469.10	0.854983	3.90129	0.000655734	0.0221865	3.94	2.02	ZNF561	chr19	protein_coding	zinc finger protein 561
P6_8h_vs_P6_2h	Up	ENSG00000253633.1	6.55938	-0.938844	0.000667207	0.0224736	0.6	0	KB-1980E6.3	chr8	lincRNA	--
P6_8h_vs_P6_2h	Up	ENSG00000259529.1	0.979105	2.99501	0.000670557	0.0225087	2.11	0.99	RP11-468E2.4	chr14	protein_coding	--
P6_8h_vs_P6_2h	Up	ENSG00000109618.11	0.97161	2.95332	0.000671411	0.0225087	1.78	0.84	SEPSECS	chr4	protein_coding	Sep (O-phosphoserine) tRNA:Sec (selenocysteine) tRNA synthase
P6_8h_vs_P6_2h	Up	ENSG00000179523.4	1.11132	2.39779	0.000672277	0.0225087	2.17	0.93	EIF3J-AS1	chr15	lincRNA	EIF3J antisense RNA 1 (head to head)
P6_8h_vs_P6_2h	Up	ENSG00000163739.4	0.788828	4.74231	0.000675391	0.0225473	29.9	16.03	CXCL1	chr4	protein_coding	chemokine (C-X-C motif) ligand 1 (melanoma growth stimulating activity, alpha)
P6_8h_vs_P6_2h	Up	ENSG00000205643.10	1.13701	2.22795	0.000681198	0.0226785	3.03	1.27	CDPF1	chr22	protein_coding	cysteine-rich, DPF motif domain containing 1
P6_8h_vs_P6_2h	Up	ENSG00000105136.19	1.08813	2.46743	0.000681585	0.0226785	1.72	0.75	ZNF419	chr19	protein_coding	zinc finger protein 419
P6_8h_vs_P6_2h	Up	ENSG00000162433.14	0.742304	5.75574	0.00069197	0.0229479	9.01	4.99	AK4	chr1	protein_coding	adenylate kinase 4
[truncated: 3,977 more rows]
