# Supplementary material for: In vitro expansion affects the response of human bone marrow stromal cells to irradiation
Source: Stem Cell Res Ther. 2019 Mar 8;10:82. doi: 10.1186/s13287-019-1191-3 (PMC6408817; doi:10.1186/s13287-019-1191-3)
Supplement: Supplementary file 15 — Table S7. KEGG pathway enrichment for co-expression modules from WGCNA analysis. (XLSX 108 kb) [file 13287_2019_1191_MOESM15_ESM.xlsx]

## Sheet: Table S7
Additional file 15: Table S7. KEGG pathway enrichment for co-expression modules from WGCNA analysis.
Module	Term	Database	ID	Input number	Background number	P-Value	Corrected P-Value	Input	Hyperlink
black	Notch signaling pathway	KEGG PATHWAY	hsa04330	2	48	0.00808172	0.266673	MAML3|NOTCH1	http://www.genome.jp/kegg-bin/show_pathway?hsa04330/hsa:4851%09red/hsa:55534%09red
black	Steroid hormone biosynthesis	KEGG PATHWAY	hsa00140	2	56	0.0108846	0.266673	SULT1E1|SRD5A1	http://www.genome.jp/kegg-bin/show_pathway?hsa00140/hsa:6715%09red/hsa:6783%09red
black	Sulfur metabolism	KEGG PATHWAY	hsa00920	1	18	0.0503055	0.305808	SULT1E1	http://www.genome.jp/kegg-bin/show_pathway?hsa00920/hsa:6783%09red
black	One carbon pool by folate	KEGG PATHWAY	hsa00670	1	20	0.0557446	0.305808	TYMS	http://www.genome.jp/kegg-bin/show_pathway?hsa00670/hsa:7298%09red
black	Mismatch repair	KEGG PATHWAY	hsa03430	1	23	0.0638479	0.305808	LIG1	http://www.genome.jp/kegg-bin/show_pathway?hsa03430/hsa:3978%09red
black	Dorso-ventral axis formation	KEGG PATHWAY	hsa04320	1	24	0.0665343	0.305808	NOTCH1	http://www.genome.jp/kegg-bin/show_pathway?hsa04320/hsa:4851%09red
black	Nitrogen metabolism	KEGG PATHWAY	hsa00910	1	27	0.0745499	0.305808	CPS1	http://www.genome.jp/kegg-bin/show_pathway?hsa00910/hsa:1373%09red
black	Alanine, aspartate and glutamate metabolism	KEGG PATHWAY	hsa00250	1	32	0.0877644	0.305808	CPS1	http://www.genome.jp/kegg-bin/show_pathway?hsa00250/hsa:1373%09red
black	Base excision repair	KEGG PATHWAY	hsa03410	1	33	0.0903858	0.305808	LIG1	http://www.genome.jp/kegg-bin/show_pathway?hsa03410/hsa:3978%09red
black	Pentose and glucuronate interconversions	KEGG PATHWAY	hsa00040	1	34	0.093	0.305808	CRYL1	http://www.genome.jp/kegg-bin/show_pathway?hsa00040/hsa:51084%09red
black	Calcium signaling pathway	KEGG PATHWAY	hsa04020	2	183	0.0950208	0.305808	PDGFRA|BDKRB2	http://www.genome.jp/kegg-bin/show_pathway?hsa04020/hsa:5156%09red/hsa:624%09red
black	DNA replication	KEGG PATHWAY	hsa03030	1	36	0.0982071	0.305808	LIG1	http://www.genome.jp/kegg-bin/show_pathway?hsa03030/hsa:3978%09red
black	Prion diseases	KEGG PATHWAY	hsa05020	1	36	0.0982071	0.305808	NOTCH1	http://www.genome.jp/kegg-bin/show_pathway?hsa05020/hsa:4851%09red
black	Glycine, serine and threonine metabolism	KEGG PATHWAY	hsa00260	1	37	0.1008	0.305808	ALAS1	http://www.genome.jp/kegg-bin/show_pathway?hsa00260/hsa:211%09red
black	Endocytosis	KEGG PATHWAY	hsa04144	2	203	0.113146	0.305808	PSD3|PDGFRA	http://www.genome.jp/kegg-bin/show_pathway?hsa04144/hsa:5156%09red/hsa:23362%09red
black	Porphyrin and chlorophyll metabolism	KEGG PATHWAY	hsa00860	1	43	0.11621	0.305808	ALAS1	http://www.genome.jp/kegg-bin/show_pathway?hsa00860/hsa:211%09red
black	Basal transcription factors	KEGG PATHWAY	hsa03022	1	45	0.121291	0.305808	TAF7	http://www.genome.jp/kegg-bin/show_pathway?hsa03022/hsa:6879%09red
black	Regulation of actin cytoskeleton	KEGG PATHWAY	hsa04810	2	215	0.12444	0.305808	PDGFRA|BDKRB2	http://www.genome.jp/kegg-bin/show_pathway?hsa04810/hsa:5156%09red/hsa:624%09red
black	Nucleotide excision repair	KEGG PATHWAY	hsa03420	1	47	0.126344	0.305808	LIG1	http://www.genome.jp/kegg-bin/show_pathway?hsa03420/hsa:3978%09red
black	Endocrine and other factor-regulated calcium reabsorption	KEGG PATHWAY	hsa04961	1	48	0.12886	0.305808	BDKRB2	http://www.genome.jp/kegg-bin/show_pathway?hsa04961/hsa:624%09red
black	Pathogenic Escherichia coli infection	KEGG PATHWAY	hsa05130	1	55	0.146282	0.305808	HCLS1	http://www.genome.jp/kegg-bin/show_pathway?hsa05130/hsa:3059%09red
black	Arginine and proline metabolism	KEGG PATHWAY	hsa00330	1	57	0.151199	0.305808	CPS1	http://www.genome.jp/kegg-bin/show_pathway?hsa00330/hsa:1373%09red
black	Shigellosis	KEGG PATHWAY	hsa05131	1	61	0.160952	0.305808	HCLS1	http://www.genome.jp/kegg-bin/show_pathway?hsa05131/hsa:3059%09red
black	Aminoacyl-tRNA biosynthesis	KEGG PATHWAY	hsa00970	1	63	0.165789	0.305808	AARS	http://www.genome.jp/kegg-bin/show_pathway?hsa00970/hsa:16%09red
black	Glioma	KEGG PATHWAY	hsa05214	1	65	0.170599	0.305808	PDGFRA	http://www.genome.jp/kegg-bin/show_pathway?hsa05214/hsa:5156%09red
black	Retinol metabolism	KEGG PATHWAY	hsa00830	1	68	0.177766	0.305808	DHRS3	http://www.genome.jp/kegg-bin/show_pathway?hsa00830/hsa:9249%09red
black	Complement and coagulation cascades	KEGG PATHWAY	hsa04610	1	69	0.180141	0.305808	BDKRB2	http://www.genome.jp/kegg-bin/show_pathway?hsa04610/hsa:624%09red
black	Neuroactive ligand-receptor interaction	KEGG PATHWAY	hsa04080	2	275	0.1845	0.305808	BDKRB2|PTGER2	http://www.genome.jp/kegg-bin/show_pathway?hsa04080/hsa:5732%09red/hsa:624%09red
black	Melanoma	KEGG PATHWAY	hsa05218	1	71	0.184873	0.305808	PDGFRA	http://www.genome.jp/kegg-bin/show_pathway?hsa05218/hsa:5156%09red
black	Biosynthesis of amino acids	KEGG PATHWAY	hsa01230	1	72	0.187229	0.305808	CPS1	http://www.genome.jp/kegg-bin/show_pathway?hsa01230/hsa:1373%09red
black	Bacterial invasion of epithelial cells	KEGG PATHWAY	hsa05100	1	76	0.19659	0.310739	HCLS1	http://www.genome.jp/kegg-bin/show_pathway?hsa05100/hsa:3059%09red
black	MicroRNAs in cancer	KEGG PATHWAY	hsa05206	2	296	0.206538	0.316262	PDGFRA|NOTCH1	http://www.genome.jp/kegg-bin/show_pathway?hsa05206/hsa:5156%09red/hsa:4851%09red
black	Prostate cancer	KEGG PATHWAY	hsa05215	1	89	0.226311	0.325894	PDGFRA	http://www.genome.jp/kegg-bin/show_pathway?hsa05215/hsa:5156%09red
black	Gap junction	KEGG PATHWAY	hsa04540	1	89	0.226311	0.325894	PDGFRA	http://www.genome.jp/kegg-bin/show_pathway?hsa04540/hsa:5156%09red
black	Carbon metabolism	KEGG PATHWAY	hsa01200	1	92	0.23302	0.325894	CPS1	http://www.genome.jp/kegg-bin/show_pathway?hsa01200/hsa:1373%09red
black	Metabolic pathways	KEGG PATHWAY	hsa01100	5	1182	0.239432	0.325894	CRYL1|TYMS|CPS1|DHRS3|ALAS1	http://www.genome.jp/kegg-bin/show_pathway?hsa01100/hsa:211%09red/hsa:9249%09red/hsa:1373%09red/hsa:51084%09red/hsa:7298%09red
black	Pyrimidine metabolism	KEGG PATHWAY	hsa00240	1	105	0.261462	0.337149	TYMS	http://www.genome.jp/kegg-bin/show_pathway?hsa00240/hsa:7298%09red
black	Chagas disease (American trypanosomiasis)	KEGG PATHWAY	hsa05142	1	105	0.261462	0.337149	BDKRB2	http://www.genome.jp/kegg-bin/show_pathway?hsa05142/hsa:624%09red
black	Axon guidance	KEGG PATHWAY	hsa04360	1	129	0.311365	0.391135	NTNG1	http://www.genome.jp/kegg-bin/show_pathway?hsa04360/hsa:22854%09red
black	Tight junction	KEGG PATHWAY	hsa04530	1	134	0.321351	0.391135	HCLS1	http://www.genome.jp/kegg-bin/show_pathway?hsa04530/hsa:3059%09red
black	Natural killer cell mediated cytotoxicity	KEGG PATHWAY	hsa04650	1	137	0.327276	0.391135	ULBP1	http://www.genome.jp/kegg-bin/show_pathway?hsa04650/hsa:80329%09red
black	Cell adhesion molecules (CAMs)	KEGG PATHWAY	hsa04514	1	143	0.338981	0.395478	NTNG1	http://www.genome.jp/kegg-bin/show_pathway?hsa04514/hsa:22854%09red
black	Focal adhesion	KEGG PATHWAY	hsa04510	1	207	0.4524	0.515525	PDGFRA	http://www.genome.jp/kegg-bin/show_pathway?hsa04510/hsa:5156%09red
black	Proteoglycans in cancer	KEGG PATHWAY	hsa05205	1	225	0.480812	0.53545	HCLS1	http://www.genome.jp/kegg-bin/show_pathway?hsa05205/hsa:3059%09red
black	MAPK signaling pathway	KEGG PATHWAY	hsa04010	1	260	0.532108	0.5634	PDGFRA	http://www.genome.jp/kegg-bin/show_pathway?hsa04010/hsa:5156%09red
black	HTLV-I infection	KEGG PATHWAY	hsa05166	1	264	0.537654	0.5634	PDGFRA	http://www.genome.jp/kegg-bin/show_pathway?hsa05166/hsa:5156%09red
black	Cytokine-cytokine receptor interaction	KEGG PATHWAY	hsa04060	1	266	0.540404	0.5634	PDGFRA	http://www.genome.jp/kegg-bin/show_pathway?hsa04060/hsa:5156%09red
black	Pathways in cancer	KEGG PATHWAY	hsa05200	1	327	0.617207	0.630065	PDGFRA	http://www.genome.jp/kegg-bin/show_pathway?hsa05200/hsa:5156%09red
black	PI3K-Akt signaling pathway	KEGG PATHWAY	hsa04151	1	346	0.63853	0.63853	PDGFRA	http://www.genome.jp/kegg-bin/show_pathway?hsa04151/hsa:5156%09red
blue	Cell cycle	KEGG PATHWAY	hsa04110	35	124	0	0	MAD2L1|BUB1B|PLK1|PKMYT1|CDC6|CDC7|CCNA2|CCNE1|TTK|CDC25C|YWHAH|ESPL1|PTTG1|WEE1|CDKN2C|BUB1|RBL1|BUB3|ORC6|CDC25B|CDC25A|ORC1|MCM7|MCM6|MCM4|MCM2|CCNB2|CCNB1|E2F3|FZR1|CDC20|CDK1|CDK2|DBF4|CDC45	http://www.genome.jp/kegg-bin/show_pathway?hsa04110/hsa:983%09red/hsa:9088%09red/hsa:701%09red/hsa:5347%09red/hsa:9700%09red/hsa:9184%09red/hsa:8318%09red/hsa:8317%09red/hsa:1017%09red/hsa:7533%09red/hsa:4998%09red/hsa:1031%09red/hsa:10926%09red/hsa:994%09red/hsa:51343%09red/hsa:1871%09red/hsa:9133%09red/hsa:4085%09red/hsa:993%09red/hsa:991%09red/hsa:990%09red/hsa:995%09red/hsa:891%09red/hsa:898%…
blue	DNA replication	KEGG PATHWAY	hsa03030	15	36	2.27063e-12	2.3501e-10	POLE3|MCM6|RFC5|RFC4|POLE|RFC3|RFC2|MCM7|POLD1|FEN1|MCM4|PRIM1|POLE2|POLD3|MCM2	http://www.genome.jp/kegg-bin/show_pathway?hsa03030/hsa:54107%09red/hsa:4176%09red/hsa:4175%09red/hsa:4173%09red/hsa:4171%09red/hsa:5427%09red/hsa:2237%09red/hsa:5424%09red/hsa:5557%09red/hsa:5426%09red/hsa:5982%09red/hsa:5983%09red/hsa:5984%09red/hsa:5985%09red/hsa:10714%09red
blue	Oocyte meiosis	KEGG PATHWAY	hsa04114	17	112	2.13641e-06	0.000147413	CCNB2|CCNB1|MAD2L1|BUB1|CDK1|CDC25C|CCNE1|YWHAH|PKMYT1|CDC20|PLK1|CDK2|ESPL1|AURKA|PTTG1|CALM2|FBXO5	http://www.genome.jp/kegg-bin/show_pathway?hsa04114/hsa:7533%09red/hsa:991%09red/hsa:983%09red/hsa:805%09red/hsa:9088%09red/hsa:995%09red/hsa:891%09red/hsa:5347%09red/hsa:9700%09red/hsa:699%09red/hsa:898%09red/hsa:6790%09red/hsa:9133%09red/hsa:9232%09red/hsa:26271%09red/hsa:4085%09red/hsa:1017%09red
blue	Progesterone-mediated oocyte maturation	KEGG PATHWAY	hsa04914	14	86	7.49323e-06	0.000387774	CCNB2|CCNB1|MAD2L1|BUB1|CDK1|CDC25C|CDC25B|CDC25A|FZR1|PKMYT1|PLK1|CDK2|CCNA2|MAPK8	http://www.genome.jp/kegg-bin/show_pathway?hsa04914/hsa:993%09red/hsa:983%09red/hsa:9088%09red/hsa:995%09red/hsa:891%09red/hsa:5347%09red/hsa:994%09red/hsa:699%09red/hsa:5599%09red/hsa:51343%09red/hsa:9133%09red/hsa:4085%09red/hsa:890%09red/hsa:1017%09red
blue	Nucleotide excision repair	KEGG PATHWAY	hsa03420	10	47	1.37454e-05	0.000569061	RFC5|ERCC1|RFC3|RFC2|POLD1|POLE|POLD3|POLE3|POLE2|RFC4	http://www.genome.jp/kegg-bin/show_pathway?hsa03420/hsa:54107%09red/hsa:5427%09red/hsa:5426%09red/hsa:5424%09red/hsa:2067%09red/hsa:5982%09red/hsa:5983%09red/hsa:5984%09red/hsa:5985%09red/hsa:10714%09red
blue	Mismatch repair	KEGG PATHWAY	hsa03430	7	23	2.31462e-05	0.000798544	RFC5|RFC4|EXO1|RFC3|RFC2|POLD1|POLD3	http://www.genome.jp/kegg-bin/show_pathway?hsa03430/hsa:9156%09red/hsa:5424%09red/hsa:5982%09red/hsa:5983%09red/hsa:5984%09red/hsa:5985%09red/hsa:10714%09red
blue	Base excision repair	KEGG PATHWAY	hsa03410	8	33	3.73708e-05	0.00110511	PARP2|POLD1|POLE|POLD3|POLE3|POLE2|NEIL3|FEN1	http://www.genome.jp/kegg-bin/show_pathway?hsa03410/hsa:54107%09red/hsa:5427%09red/hsa:5426%09red/hsa:5424%09red/hsa:10038%09red/hsa:55247%09red/hsa:2237%09red/hsa:10714%09red
blue	HTLV-I infection	KEGG PATHWAY	hsa05166	24	264	0.000155069	0.0040124	MAD2L1|CDKN2C|POLE|BUB1B|MYBL2|EGR1|JUN|POLD1|POLD3|FOSL1|PTTG1|MAPK8|MYB|RANBP1|PDGFA|BUB3|NRP1|CCNB2|E2F3|CDC20|IL6|POLE3|POLE2|APC	http://www.genome.jp/kegg-bin/show_pathway?hsa05166/hsa:3569%09red/hsa:701%09red/hsa:3725%09red/hsa:9184%09red/hsa:10714%09red/hsa:5902%09red/hsa:1031%09red/hsa:1871%09red/hsa:9133%09red/hsa:1958%09red/hsa:54107%09red/hsa:991%09red/hsa:5154%09red/hsa:5599%09red/hsa:8061%09red/hsa:324%09red/hsa:4085%09red/hsa:8829%09red/hsa:5427%09red/hsa:5426%09red/hsa:5424%09red/hsa:4602%09red/hsa:4605%09red/hsa…
blue	Fanconi anemia pathway	KEGG PATHWAY	hsa03460	9	54	0.000274012	0.00630227	FANCD2|ERCC1|RAD51|FANCA|USP1|TELO2|EME1|UBE2T|FANCI	http://www.genome.jp/kegg-bin/show_pathway?hsa03460/hsa:7398%09red/hsa:146956%09red/hsa:29089%09red/hsa:2067%09red/hsa:2175%09red/hsa:9894%09red/hsa:2177%09red/hsa:5888%09red/hsa:55215%09red
blue	p53 signaling pathway	KEGG PATHWAY	hsa04115	10	68	0.000364185	0.00753863	CCNB2|CCNB1|CCNE1|CDK1|GTSE1|IGFBP3|CDK2|RRM2|CCNG1|SERPINE1	http://www.genome.jp/kegg-bin/show_pathway?hsa04115/hsa:983%09red/hsa:891%09red/hsa:900%09red/hsa:3486%09red/hsa:898%09red/hsa:51512%09red/hsa:9133%09red/hsa:6241%09red/hsa:1017%09red/hsa:5054%09red
blue	Homologous recombination	KEGG PATHWAY	hsa03440	6	28	0.000739113	0.0139088	RAD54L|POLD1|POLD3|RAD51|RAD50|EME1	http://www.genome.jp/kegg-bin/show_pathway?hsa03440/hsa:10111%09red/hsa:8438%09red/hsa:5424%09red/hsa:146956%09red/hsa:5888%09red/hsa:10714%09red
blue	MicroRNAs in cancer	KEGG PATHWAY	hsa05206	24	296	0.00084232	0.01453	PTGS2|MMP16|DNMT1|TIMP3|SLC7A1|CCNG1|EZH2|EZR|CYP1B1|CCNE1|TPM1|CDCA5|ERBB2|PDGFA|ITGB3|PIM1|CDC25C|CDC25B|CDC25A|HMGA2|E2F3|KIF23|PAK4|APC	http://www.genome.jp/kegg-bin/show_pathway?hsa05206/hsa:10298%09red/hsa:7430%09red/hsa:1545%09red/hsa:7078%09red/hsa:900%09red/hsa:5743%09red/hsa:1786%09red/hsa:4325%09red/hsa:2146%09red/hsa:6541%09red/hsa:1871%09red/hsa:2064%09red/hsa:3690%09red/hsa:7168%09red/hsa:993%09red/hsa:5154%09red/hsa:9493%09red/hsa:995%09red/hsa:994%09red/hsa:5292%09red/hsa:898%09red/hsa:113130%09red/hsa:324%09red/hsa:8…
blue	TNF signaling pathway	KEGG PATHWAY	hsa04668	12	110	0.00154685	0.0246306	CXCL1|PTGS2|MAP3K8|CXCL2|CXCL5|JUNB|JUN|TNFAIP3|MAP2K3|IL6|EDN1|MAPK8	http://www.genome.jp/kegg-bin/show_pathway?hsa04668/hsa:3569%09red/hsa:7128%09red/hsa:2920%09red/hsa:3726%09red/hsa:5743%09red/hsa:1906%09red/hsa:3725%09red/hsa:5599%09red/hsa:5606%09red/hsa:2919%09red/hsa:6374%09red/hsa:1326%09red
blue	RNA transport	KEGG PATHWAY	hsa03013	15	164	0.00253629	0.0375009	NUP88|NUP188|NUP50|XPOT|NUP98|NUP35|TACC3|NUP93|EIF5|RANGAP1|NUP153|EIF4EBP1|TPR|NUP205|RNPS1	http://www.genome.jp/kegg-bin/show_pathway?hsa03013/hsa:10921%09red/hsa:1978%09red/hsa:129401%09red/hsa:5905%09red/hsa:1983%09red/hsa:10762%09red/hsa:23511%09red/hsa:9688%09red/hsa:23165%09red/hsa:9972%09red/hsa:10460%09red/hsa:4928%09red/hsa:7175%09red/hsa:4927%09red/hsa:11260%09red
blue	Pyrimidine metabolism	KEGG PATHWAY	hsa00240	11	105	0.00331442	0.045739	UPP1|PNP|NT5E|POLD1|POLE|POLD3|PRIM1|RRM2|RRM1|POLE3|POLE2	http://www.genome.jp/kegg-bin/show_pathway?hsa00240/hsa:4907%09red/hsa:54107%09red/hsa:4860%09red/hsa:5427%09red/hsa:5426%09red/hsa:5424%09red/hsa:7378%09red/hsa:5557%09red/hsa:6240%09red/hsa:6241%09red/hsa:10714%09red
blue	NOD-like receptor signaling pathway	KEGG PATHWAY	hsa04621	7	57	0.00770756	0.0961749	CXCL1|CXCL2|NLRP1|TNFAIP3|IL6|PYCARD|MAPK8	http://www.genome.jp/kegg-bin/show_pathway?hsa04621/hsa:22861%09red/hsa:3569%09red/hsa:7128%09red/hsa:29108%09red/hsa:2920%09red/hsa:5599%09red/hsa:2919%09red
blue	Salmonella infection	KEGG PATHWAY	hsa05132	9	87	0.00826948	0.0961749	CXCL1|CXCL2|DYNC1I1|JUN|IL6|PYCARD|ACTB|DYNC2H1|MAPK8	http://www.genome.jp/kegg-bin/show_pathway?hsa05132/hsa:3569%09red/hsa:29108%09red/hsa:1780%09red/hsa:3725%09red/hsa:5599%09red/hsa:79659%09red/hsa:2919%09red/hsa:2920%09red/hsa:60%09red
blue	Purine metabolism	KEGG PATHWAY	hsa00230	14	169	0.00836303	0.0961749	NPR2|PRPS2|PRPS1|PNP|NT5E|POLD1|POLE|POLD3|PRIM1|POLE2|RRM1|POLE3|PPAT|RRM2	http://www.genome.jp/kegg-bin/show_pathway?hsa00230/hsa:4907%09red/hsa:54107%09red/hsa:5631%09red/hsa:4860%09red/hsa:5427%09red/hsa:5426%09red/hsa:5424%09red/hsa:5634%09red/hsa:5471%09red/hsa:5557%09red/hsa:6240%09red/hsa:6241%09red/hsa:4882%09red/hsa:10714%09red
blue	Hepatitis B	KEGG PATHWAY	hsa05161	12	147	0.0157263	0.171334	IFIH1|E2F3|TBK1|EGR3|BIRC5|CCNE1|JUN|IL6|TLR3|CDK2|CCNA2|MAPK8	http://www.genome.jp/kegg-bin/show_pathway?hsa05161/hsa:29110%09red/hsa:3569%09red/hsa:890%09red/hsa:1871%09red/hsa:64135%09red/hsa:3725%09red/hsa:898%09red/hsa:7098%09red/hsa:5599%09red/hsa:1960%09red/hsa:332%09red/hsa:1017%09red
blue	Hypertrophic cardiomyopathy (HCM)	KEGG PATHWAY	hsa05410	8	84	0.0198394	0.205338	ITGA8|ITGB3|ITGA2|ITGA6|IL6|TPM1|CACNA2D3|ACTB	http://www.genome.jp/kegg-bin/show_pathway?hsa05410/hsa:3569%09red/hsa:8516%09red/hsa:3673%09red/hsa:55799%09red/hsa:3690%09red/hsa:7168%09red/hsa:60%09red/hsa:3655%09red
blue	Pathways in cancer	KEGG PATHWAY	hsa05200	21	327	0.0236577	0.232854	ERBB2|PTGS2|BIRC5|E2F3|ZBTB16|PDGFA|CKS2|ITGA2|CCNE1|JUN|ITGA6|IL6|CDK2|TPR|RAD51|FGF7|APC|FGF5|MAPK8|FGF1|HHIP	http://www.genome.jp/kegg-bin/show_pathway?hsa05200/hsa:3569%09red/hsa:5154%09red/hsa:3673%09red/hsa:5743%09red/hsa:1164%09red/hsa:3725%09red/hsa:2246%09red/hsa:2250%09red/hsa:898%09red/hsa:2252%09red/hsa:7704%09red/hsa:1871%09red/hsa:2064%09red/hsa:64399%09red/hsa:5599%09red/hsa:7175%09red/hsa:5888%09red/hsa:332%09red/hsa:324%09red/hsa:1017%09red/hsa:3655%09red
blue	ErbB signaling pathway	KEGG PATHWAY	hsa04012	8	88	0.0254989	0.232854	ERBB2|AREG|JUN|HBEGF|EIF4EBP1|EREG|PAK4|MAPK8	http://www.genome.jp/kegg-bin/show_pathway?hsa04012/hsa:1978%09red/hsa:10298%09red/hsa:1839%09red/hsa:3725%09red/hsa:5599%09red/hsa:2064%09red/hsa:374%09red/hsa:2069%09red
blue	Influenza A	KEGG PATHWAY	hsa05164	13	176	0.0258726	0.232854	IL6|IFIH1|TBK1|NUP98|JUN|MAP2K3|TLR3|KPNA2|TNFRSF10D|PYCARD|ACTB|IVNS1ABP|MAPK8	http://www.genome.jp/kegg-bin/show_pathway?hsa05164/hsa:29110%09red/hsa:3569%09red/hsa:29108%09red/hsa:64135%09red/hsa:8793%09red/hsa:3838%09red/hsa:3725%09red/hsa:5599%09red/hsa:5606%09red/hsa:7098%09red/hsa:4928%09red/hsa:60%09red/hsa:10625%09red
blue	Regulation of actin cytoskeleton	KEGG PATHWAY	hsa04810	15	215	0.0275304	0.23745	ITGA8|PDGFA|ITGB3|MSN|ITGA2|DIAPH3|EZR|PAK4|ITGA6|FGF7|APC|ACTB|FGF5|FGF1|IQGAP3	http://www.genome.jp/kegg-bin/show_pathway?hsa04810/hsa:4478%09red/hsa:81624%09red/hsa:8516%09red/hsa:10298%09red/hsa:3673%09red/hsa:2246%09red/hsa:2250%09red/hsa:2252%09red/hsa:7430%09red/hsa:5154%09red/hsa:3690%09red/hsa:128239%09red/hsa:324%09red/hsa:60%09red/hsa:3655%09red
blue	Arrhythmogenic right ventricular cardiomyopathy (ARVC)	KEGG PATHWAY	hsa05412	7	75	0.0313903	0.259912	ITGA8|ITGB3|ITGA2|ITGA6|CACNA2D3|ACTB|CDH2	http://www.genome.jp/kegg-bin/show_pathway?hsa05412/hsa:8516%09red/hsa:3673%09red/hsa:55799%09red/hsa:3690%09red/hsa:1000%09red/hsa:60%09red/hsa:3655%09red
blue	Glycosaminoglycan biosynthesis - chondroitin sulfate / dermatan sulfate	KEGG PATHWAY	hsa00532	3	20	0.0449487	0.357861	CHST15|CSGALNACT2|XYLT1	http://www.genome.jp/kegg-bin/show_pathway?hsa00532/hsa:55454%09red/hsa:64131%09red/hsa:51363%09red
blue	Glutathione metabolism	KEGG PATHWAY	hsa00480	5	51	0.0541451	0.415112	ODC1|GCLM|RRM2|RRM1|GCLC	http://www.genome.jp/kegg-bin/show_pathway?hsa00480/hsa:2729%09red/hsa:4953%09red/hsa:6240%09red/hsa:2730%09red/hsa:6241%09red
blue	Small cell lung cancer	KEGG PATHWAY	hsa05222	7	86	0.058726	0.434153	PTGS2|E2F3|CKS2|ITGA2|CCNE1|ITGA6|CDK2	http://www.genome.jp/kegg-bin/show_pathway?hsa05222/hsa:3673%09red/hsa:5743%09red/hsa:1164%09red/hsa:898%09red/hsa:1871%09red/hsa:1017%09red/hsa:3655%09red
blue	HIF-1 signaling pathway	KEGG PATHWAY	hsa04066	8	106	0.0647957	0.462507	ERBB2|TEK|MKNK2|PFKFB4|IL6|EIF4EBP1|EDN1|SERPINE1	http://www.genome.jp/kegg-bin/show_pathway?hsa04066/hsa:1978%09red/hsa:2872%09red/hsa:3569%09red/hsa:1906%09red/hsa:5210%09red/hsa:2064%09red/hsa:7010%09red/hsa:5054%09red
blue	Glycosaminoglycan biosynthesis - heparan sulfate / heparin	KEGG PATHWAY	hsa00534	3	24	0.070975	0.489727	HS3ST3A1|HS3ST3B1|XYLT1	http://www.genome.jp/kegg-bin/show_pathway?hsa00534/hsa:9953%09red/hsa:64131%09red/hsa:9955%09red
blue	Dilated cardiomyopathy	KEGG PATHWAY	hsa05414	7	91	0.0748718	0.499951	ITGA8|ITGB3|ITGA2|ITGA6|TPM1|CACNA2D3|ACTB	http://www.genome.jp/kegg-bin/show_pathway?hsa05414/hsa:8516%09red/hsa:3673%09red/hsa:55799%09red/hsa:3690%09red/hsa:7168%09red/hsa:60%09red/hsa:3655%09red
blue	Pertussis	KEGG PATHWAY	hsa05133	6	75	0.0822872	0.532295	CALM2|JUN|IL6|PYCARD|CXCL5|MAPK8	http://www.genome.jp/kegg-bin/show_pathway?hsa05133/hsa:3569%09red/hsa:805%09red/hsa:29108%09red/hsa:3725%09red/hsa:6374%09red/hsa:5599%09red
blue	Non-homologous end-joining	KEGG PATHWAY	hsa03450	2	13	0.0949826	0.5958	FEN1|RAD50	http://www.genome.jp/kegg-bin/show_pathway?hsa03450/hsa:10111%09red/hsa:2237%09red
blue	Hippo signaling pathway	KEGG PATHWAY	hsa04390	10	156	0.100414	0.603031	BMP6|AREG|BIRC5|GDF6|GDF5|YWHAH|APC|ACTB|SERPINE1|FGF1	http://www.genome.jp/kegg-bin/show_pathway?hsa04390/hsa:7533%09red/hsa:654%09red/hsa:2246%09red/hsa:392255%09red/hsa:374%09red/hsa:5054%09red/hsa:8200%09red/hsa:332%09red/hsa:324%09red/hsa:60%09red
blue	Pentose phosphate pathway	KEGG PATHWAY	hsa00030	3	28	0.102283	0.603031	PRPS1|PRPS2|PFKP	http://www.genome.jp/kegg-bin/show_pathway?hsa00030/hsa:5631%09red/hsa:5214%09red/hsa:5634%09red
blue	MAPK signaling pathway	KEGG PATHWAY	hsa04010	15	260	0.104875	0.603031	RASGRP3|MAP3K8|PDGFA|MKNK2|CDC25B|MAPK8|JUN|MAP2K3|DUSP5|FGF7|CACNA2D3|BDNF|FGF5|FGF1|DUSP2	http://www.genome.jp/kegg-bin/show_pathway?hsa04010/hsa:1847%09red/hsa:5154%09red/hsa:994%09red/hsa:55799%09red/hsa:2250%09red/hsa:3725%09red/hsa:2246%09red/hsa:1844%09red/hsa:5599%09red/hsa:2252%09red/hsa:5606%09red/hsa:2872%09red/hsa:25780%09red/hsa:1326%09red/hsa:627%09red
blue	Proteoglycans in cancer	KEGG PATHWAY	hsa05205	13	225	0.124032	0.693906	ERBB2|ITGB3|TIMP3|MSN|PLAUR|ITGA2|EZR|HBEGF|FGF7|ACTB|CAV2|FGF5|FGF1	http://www.genome.jp/kegg-bin/show_pathway?hsa05205/hsa:7078%09red/hsa:1839%09red/hsa:3673%09red/hsa:2064%09red/hsa:2246%09red/hsa:2250%09red/hsa:2252%09red/hsa:7430%09red/hsa:3690%09red/hsa:5329%09red/hsa:858%09red/hsa:4478%09red/hsa:60%09red
blue	Herpes simplex infection	KEGG PATHWAY	hsa05168	11	185	0.12938	0.704782	IFIH1|SRSF3|TBK1|CDK1|JUN|SRSF7|IL6|TLR3|CDK2|MAPK8|TAF5L	http://www.genome.jp/kegg-bin/show_pathway?hsa05168/hsa:29110%09red/hsa:3569%09red/hsa:6428%09red/hsa:983%09red/hsa:64135%09red/hsa:3725%09red/hsa:5599%09red/hsa:6432%09red/hsa:7098%09red/hsa:1017%09red/hsa:27097%09red
blue	Focal adhesion	KEGG PATHWAY	hsa04510	12	207	0.133416	0.70813	ERBB2|ITGA8|ITGB3|PDGFA|ITGA2|MAPK8|JUN|ITGA6|PAK4|ACTB|CAV2|VASP	http://www.genome.jp/kegg-bin/show_pathway?hsa04510/hsa:8516%09red/hsa:10298%09red/hsa:3673%09red/hsa:3725%09red/hsa:5599%09red/hsa:2064%09red/hsa:5154%09red/hsa:3690%09red/hsa:7408%09red/hsa:858%09red/hsa:60%09red/hsa:3655%09red
blue	Toll-like receptor signaling pathway	KEGG PATHWAY	hsa04620	7	107	0.142189	0.735827	IL6|MAP3K8|TBK1|JUN|MAP2K3|TLR3|MAPK8	http://www.genome.jp/kegg-bin/show_pathway?hsa04620/hsa:29110%09red/hsa:3569%09red/hsa:7098%09red/hsa:3725%09red/hsa:5599%09red/hsa:5606%09red/hsa:1326%09red
blue	Melanoma	KEGG PATHWAY	hsa05218	5	71	0.159323	0.804387	FGF7|PDGFA|FGF5|E2F3|FGF1	http://www.genome.jp/kegg-bin/show_pathway?hsa05218/hsa:1871%09red/hsa:5154%09red/hsa:2246%09red/hsa:2250%09red/hsa:2252%09red
blue	Biosynthesis of amino acids	KEGG PATHWAY	hsa01230	5	72	0.165957	0.817933	GOT1|PSPH|PRPS2|PRPS1|PFKP	http://www.genome.jp/kegg-bin/show_pathway?hsa01230/hsa:2805%09red/hsa:5723%09red/hsa:5214%09red/hsa:5634%09red/hsa:5631%09red
blue	Measles	KEGG PATHWAY	hsa05162	8	134	0.175403	0.834273	IFIH1|TBK1|CCNE1|TNFAIP3|IL6|MSN|CDK2|TNFRSF10D	http://www.genome.jp/kegg-bin/show_pathway?hsa05162/hsa:29110%09red/hsa:3569%09red/hsa:7128%09red/hsa:64135%09red/hsa:8793%09red/hsa:898%09red/hsa:4478%09red/hsa:1017%09red
blue	Prion diseases	KEGG PATHWAY	hsa05020	3	36	0.177333	0.834273	IL6|EGR1|HSPA5	http://www.genome.jp/kegg-bin/show_pathway?hsa05020/hsa:3569%09red/hsa:1958%09red/hsa:3309%09red
blue	Legionellosis	KEGG PATHWAY	hsa05134	4	55	0.18203	0.837339	CXCL1|PYCARD|IL6|CXCL2	http://www.genome.jp/kegg-bin/show_pathway?hsa05134/hsa:3569%09red/hsa:2919%09red/hsa:2920%09red/hsa:29108%09red
blue	Phenylalanine, tyrosine and tryptophan biosynthesis	KEGG PATHWAY	hsa00400	1	5	0.186748	0.840365	GOT1	http://www.genome.jp/kegg-bin/show_pathway?hsa00400/hsa:2805%09red
blue	One carbon pool by folate	KEGG PATHWAY	hsa00670	2	20	0.193095	0.85044	MTHFD2|MTHFD1	http://www.genome.jp/kegg-bin/show_pathway?hsa00670/hsa:4522%09red/hsa:10797%09red
blue	PI3K-Akt signaling pathway	KEGG PATHWAY	hsa04151	17	346	0.236397	1	PCK2|ITGA8|ITGB3|TEK|PDGFA|ITGA2|CCNE1|YWHAH|ITGA6|IL6|PHLPP2|CDK2|EIF4EBP1|FGF7|FGF5|MYB|FGF1	http://www.genome.jp/kegg-bin/show_pathway?hsa04151/hsa:7533%09red/hsa:1978%09red/hsa:8516%09red/hsa:5154%09red/hsa:3569%09red/hsa:3673%09red/hsa:23035%09red/hsa:2246%09red/hsa:2250%09red/hsa:5106%09red/hsa:2252%09red/hsa:4602%09red/hsa:898%09red/hsa:3690%09red/hsa:7010%09red/hsa:1017%09red/hsa:3655%09red
blue	Proximal tubule bicarbonate reclamation	KEGG PATHWAY	hsa04964	2	23	0.238303	1	PCK2|ATP1B1	http://www.genome.jp/kegg-bin/show_pathway?hsa04964/hsa:481%09red/hsa:5106%09red
blue	Colorectal cancer	KEGG PATHWAY	hsa05210	4	62	0.241845	1	APC|MAPK8|JUN|BIRC5	http://www.genome.jp/kegg-bin/show_pathway?hsa05210/hsa:332%09red/hsa:3725%09red/hsa:324%09red/hsa:5599%09red
blue	Aminoacyl-tRNA biosynthesis	KEGG PATHWAY	hsa00970	4	63	0.250745	1	SARS|YARS|GARS|MARS2	http://www.genome.jp/kegg-bin/show_pathway?hsa00970/hsa:92935%09red/hsa:6301%09red/hsa:8565%09red/hsa:2617%09red
blue	ECM-receptor interaction	KEGG PATHWAY	hsa04512	5	87	0.276215	1	ITGA8|HMMR|ITGB3|ITGA2|ITGA6	http://www.genome.jp/kegg-bin/show_pathway?hsa04512/hsa:8516%09red/hsa:3655%09red/hsa:3161%09red/hsa:3690%09red/hsa:3673%09red
blue	Pancreatic cancer	KEGG PATHWAY	hsa05212	4	66	0.277832	1	ERBB2|MAPK8|E2F3|RAD51	http://www.genome.jp/kegg-bin/show_pathway?hsa05212/hsa:1871%09red/hsa:2064%09red/hsa:5599%09red/hsa:5888%09red
blue	Prostate cancer	KEGG PATHWAY	hsa05215	5	89	0.292019	1	ERBB2|PDGFA|CDK2|CCNE1|E2F3	http://www.genome.jp/kegg-bin/show_pathway?hsa05215/hsa:1871%09red/hsa:2064%09red/hsa:5154%09red/hsa:1017%09red/hsa:898%09red
blue	Epithelial cell signaling in Helicobacter pylori infection	KEGG PATHWAY	hsa05120	4	68	0.296147	1	CXCL1|HBEGF|MAPK8|JUN	http://www.genome.jp/kegg-bin/show_pathway?hsa05120/hsa:3725%09red/hsa:5599%09red/hsa:1839%09red/hsa:2919%09red
blue	Rheumatoid arthritis	KEGG PATHWAY	hsa05323	5	90	0.299982	1	CXCL1|CXCL5|TEK|JUN|IL6	http://www.genome.jp/kegg-bin/show_pathway?hsa05323/hsa:7010%09red/hsa:3569%09red/hsa:3725%09red/hsa:6374%09red/hsa:2919%09red
blue	Nicotinate and nicotinamide metabolism	KEGG PATHWAY	hsa00760	2	28	0.314318	1	PNP|NT5E	http://www.genome.jp/kegg-bin/show_pathway?hsa00760/hsa:4907%09red/hsa:4860%09red
blue	GnRH signaling pathway	KEGG PATHWAY	hsa04912	5	92	0.316007	1	MAP2K3|HBEGF|MAPK8|JUN|CALM2	http://www.genome.jp/kegg-bin/show_pathway?hsa04912/hsa:5606%09red/hsa:3725%09red/hsa:805%09red/hsa:1839%09red/hsa:5599%09red
blue	PPAR signaling pathway	KEGG PATHWAY	hsa03320	4	71	0.32388	1	PCK2|SLC27A4|ANGPTL4|SCD5	http://www.genome.jp/kegg-bin/show_pathway?hsa03320/hsa:10999%09red/hsa:51129%09red/hsa:79966%09red/hsa:5106%09red
blue	RIG-I-like receptor signaling pathway	KEGG PATHWAY	hsa04622	4	71	0.32388	1	IFIH1|DHX58|MAPK8|TBK1	http://www.genome.jp/kegg-bin/show_pathway?hsa04622/hsa:64135%09red/hsa:29110%09red/hsa:5599%09red/hsa:79132%09red
blue	Viral carcinogenesis	KEGG PATHWAY	hsa05203	10	207	0.328548	1	CCNA2|RBL1|EGR3|CCNE1|JUN|YWHAH|CDC20|CDK1|CDK2|RANBP1	http://www.genome.jp/kegg-bin/show_pathway?hsa05203/hsa:7533%09red/hsa:5902%09red/hsa:983%09red/hsa:890%09red/hsa:3725%09red/hsa:991%09red/hsa:898%09red/hsa:1960%09red/hsa:5933%09red/hsa:1017%09red
blue	Ovarian steroidogenesis	KEGG PATHWAY	hsa04913	3	51	0.34123	1	BMP6|CYP1B1|PTGS2	http://www.genome.jp/kegg-bin/show_pathway?hsa04913/hsa:5743%09red/hsa:654%09red/hsa:1545%09red
blue	Adherens junction	KEGG PATHWAY	hsa04520	4	73	0.342472	1	ERBB2|ACTB|PTPRJ|LMO7	http://www.genome.jp/kegg-bin/show_pathway?hsa04520/hsa:2064%09red/hsa:5795%09red/hsa:4008%09red/hsa:60%09red
blue	Gastric acid secretion	KEGG PATHWAY	hsa04971	4	75	0.361094	1	ACTB|CALM2|EZR|ATP1B1	http://www.genome.jp/kegg-bin/show_pathway?hsa04971/hsa:481%09red/hsa:7430%09red/hsa:805%09red/hsa:60%09red
blue	Alanine, aspartate and glutamate metabolism	KEGG PATHWAY	hsa00250	2	32	0.373989	1	GOT1|PPAT	http://www.genome.jp/kegg-bin/show_pathway?hsa00250/hsa:5471%09red/hsa:2805%09red
blue	Pathogenic Escherichia coli infection	KEGG PATHWAY	hsa05130	3	55	0.385912	1	TUBB4B|ACTB|EZR	http://www.genome.jp/kegg-bin/show_pathway?hsa05130/hsa:7430%09red/hsa:10383%09red/hsa:60%09red
blue	Cysteine and methionine metabolism	KEGG PATHWAY	hsa00270	2	34	0.403053	1	GOT1|DNMT1	http://www.genome.jp/kegg-bin/show_pathway?hsa00270/hsa:2805%09red/hsa:1786%09red
blue	African trypanosomiasis	KEGG PATHWAY	hsa05143	2	34	0.403053	1	IL6|APOL1	http://www.genome.jp/kegg-bin/show_pathway?hsa05143/hsa:8542%09red/hsa:3569%09red
blue	TGF-beta signaling pathway	KEGG PATHWAY	hsa04350	4	80	0.407504	1	BMP6|RBL1|GDF5|GDF6	http://www.genome.jp/kegg-bin/show_pathway?hsa04350/hsa:8200%09red/hsa:5933%09red/hsa:654%09red/hsa:392255%09red
blue	Acute myeloid leukemia	KEGG PATHWAY	hsa05221	3	57	0.408007	1	EIF4EBP1|ZBTB16|PIM1	http://www.genome.jp/kegg-bin/show_pathway?hsa05221/hsa:7704%09red/hsa:1978%09red/hsa:5292%09red
blue	Riboflavin metabolism	KEGG PATHWAY	hsa00740	1	13	0.415961	1	ACP6	http://www.genome.jp/kegg-bin/show_pathway?hsa00740/hsa:51205%09red
blue	SNARE interactions in vesicular transport	KEGG PATHWAY	hsa04130	2	36	0.431464	1	STX1A|STX6	http://www.genome.jp/kegg-bin/show_pathway?hsa04130/hsa:6804%09red/hsa:10228%09red
blue	Fructose and mannose metabolism	KEGG PATHWAY	hsa00051	2	36	0.431464	1	PFKFB4|PFKP	http://www.genome.jp/kegg-bin/show_pathway?hsa00051/hsa:5210%09red/hsa:5214%09red
blue	Epstein-Barr virus infection	KEGG PATHWAY	hsa05169	9	202	0.433149	1	CCNA2|TBK1|JUN|YWHAH|TNFAIP3|MAP2K3|CDK1|CDK2|MAPK8	http://www.genome.jp/kegg-bin/show_pathway?hsa05169/hsa:29110%09red/hsa:7533%09red/hsa:983%09red/hsa:7128%09red/hsa:890%09red/hsa:3725%09red/hsa:5599%09red/hsa:5606%09red/hsa:1017%09red
blue	Transcriptional misregulation in cancer	KEGG PATHWAY	hsa05202	8	179	0.439249	1	PDGFA|ETV5|ZBTB16|CDKN2C|HMGA2|PLAT|IL6|IGFBP3	http://www.genome.jp/kegg-bin/show_pathway?hsa05202/hsa:3569%09red/hsa:5154%09red/hsa:1031%09red/hsa:2119%09red/hsa:3486%09red/hsa:7704%09red/hsa:5327%09red/hsa:8091%09red
blue	Bladder cancer	KEGG PATHWAY	hsa05219	2	38	0.459142	1	ERBB2|E2F3	http://www.genome.jp/kegg-bin/show_pathway?hsa05219/hsa:1871%09red/hsa:2064%09red
blue	Cytosolic DNA-sensing pathway	KEGG PATHWAY	hsa04623	3	63	0.472646	1	IL6|PYCARD|TBK1	http://www.genome.jp/kegg-bin/show_pathway?hsa04623/hsa:29110%09red/hsa:3569%09red/hsa:29108%09red
blue	Hematopoietic cell lineage	KEGG PATHWAY	hsa04640	4	88	0.480124	1	IL6|ITGB3|ITGA2|ITGA6	http://www.genome.jp/kegg-bin/show_pathway?hsa04640/hsa:3569%09red/hsa:3655%09red/hsa:3690%09red/hsa:3673%09red
blue	Ubiquitin mediated proteolysis	KEGG PATHWAY	hsa04120	6	138	0.489038	1	UBE2H|UBE2C|FZR1|CDC20|SAE1|UBE2S	http://www.genome.jp/kegg-bin/show_pathway?hsa04120/hsa:991%09red/hsa:27338%09red/hsa:10055%09red/hsa:11065%09red/hsa:51343%09red/hsa:7328%09red
blue	Glioma	KEGG PATHWAY	hsa05214	3	65	0.493491	1	E2F3|CALM2|PDGFA	http://www.genome.jp/kegg-bin/show_pathway?hsa05214/hsa:1871%09red/hsa:5154%09red/hsa:805%09red
blue	Selenocompound metabolism	KEGG PATHWAY	hsa00450	1	17	0.505138	1	MARS2	http://www.genome.jp/kegg-bin/show_pathway?hsa00450/hsa:92935%09red
blue	2-Oxocarboxylic acid metabolism	KEGG PATHWAY	hsa01210	1	17	0.505138	1	GOT1	http://www.genome.jp/kegg-bin/show_pathway?hsa01210/hsa:2805%09red
blue	Carbon metabolism	KEGG PATHWAY	hsa01200	4	92	0.515151	1	PSPH|PRPS2|PRPS1|PFKP	http://www.genome.jp/kegg-bin/show_pathway?hsa01200/hsa:5723%09red/hsa:5214%09red/hsa:5634%09red/hsa:5631%09red
blue	Phenylalanine metabolism	KEGG PATHWAY	hsa00360	1	18	0.525225	1	GOT1	http://www.genome.jp/kegg-bin/show_pathway?hsa00360/hsa:2805%09red
blue	Complement and coagulation cascades	KEGG PATHWAY	hsa04610	3	69	0.533911	1	PLAUR|SERPINE1|PLAT	http://www.genome.jp/kegg-bin/show_pathway?hsa04610/hsa:5327%09red/hsa:5329%09red/hsa:5054%09red
blue	Neurotrophin signaling pathway	KEGG PATHWAY	hsa04722	5	120	0.538916	1	JUN|BDNF|MAPK8|CALM2|SH2B3	http://www.genome.jp/kegg-bin/show_pathway?hsa04722/hsa:805%09red/hsa:3725%09red/hsa:10019%09red/hsa:5599%09red/hsa:627%09red
blue	Amphetamine addiction	KEGG PATHWAY	hsa05031	3	70	0.54373	1	STX1A|JUN|CALM2	http://www.genome.jp/kegg-bin/show_pathway?hsa05031/hsa:6804%09red/hsa:3725%09red/hsa:805%09red
blue	Vasopressin-regulated water reabsorption	KEGG PATHWAY	hsa04962	2	45	0.549467	1	DYNC1I1|DYNC2H1	http://www.genome.jp/kegg-bin/show_pathway?hsa04962/hsa:1780%09red/hsa:79659%09red
blue	RNA degradation	KEGG PATHWAY	hsa03018	3	72	0.563006	1	TTC37|TOB1|ZCCHC7	http://www.genome.jp/kegg-bin/show_pathway?hsa03018/hsa:10140%09red/hsa:84186%09red/hsa:9652%09red
blue	Biosynthesis of unsaturated fatty acids	KEGG PATHWAY	hsa01040	1	21	0.580742	1	SCD5	http://www.genome.jp/kegg-bin/show_pathway?hsa01040/hsa:79966%09red
blue	Terpenoid backbone biosynthesis	KEGG PATHWAY	hsa00900	1	21	0.580742	1	PDSS1	http://www.genome.jp/kegg-bin/show_pathway?hsa00900/hsa:23590%09red
blue	Notch signaling pathway	KEGG PATHWAY	hsa04330	2	48	0.584817	1	LFNG|CIR1	http://www.genome.jp/kegg-bin/show_pathway?hsa04330/hsa:3955%09red/hsa:9541%09red
blue	Amino sugar and nucleotide sugar metabolism	KEGG PATHWAY	hsa00520	2	49	0.596138	1	UAP1|GNPNAT1	http://www.genome.jp/kegg-bin/show_pathway?hsa00520/hsa:64841%09red/hsa:6675%09red
blue	Lysine degradation	KEGG PATHWAY	hsa00310	2	49	0.596138	1	SUV39H1|SUV39H2	http://www.genome.jp/kegg-bin/show_pathway?hsa00310/hsa:6839%09red/hsa:79723%09red
blue	Phagosome	KEGG PATHWAY	hsa04145	6	154	0.597446	1	ITGB3|DYNC1I1|TUBB4B|ITGA2|ACTB|DYNC2H1	http://www.genome.jp/kegg-bin/show_pathway?hsa04145/hsa:3690%09red/hsa:3673%09red/hsa:1780%09red/hsa:79659%09red/hsa:10383%09red/hsa:60%09red
blue	Axon guidance	KEGG PATHWAY	hsa04360	5	129	0.603924	1	PAK4|UNC5B|SEMA4B|SEMA7A|NRP1	http://www.genome.jp/kegg-bin/show_pathway?hsa04360/hsa:219699%09red/hsa:10509%09red/hsa:10298%09red/hsa:8482%09red/hsa:8829%09red
blue	Cocaine addiction	KEGG PATHWAY	hsa05030	2	50	0.607227	1	BDNF|JUN	http://www.genome.jp/kegg-bin/show_pathway?hsa05030/hsa:3725%09red/hsa:627%09red
blue	Cardiac muscle contraction	KEGG PATHWAY	hsa04260	3	77	0.608974	1	CACNA2D3|TPM1|ATP1B1	http://www.genome.jp/kegg-bin/show_pathway?hsa04260/hsa:55799%09red/hsa:7168%09red/hsa:481%09red
blue	Protein export	KEGG PATHWAY	hsa03060	1	23	0.61411	1	HSPA5	http://www.genome.jp/kegg-bin/show_pathway?hsa03060/hsa:3309%09red
blue	Calcium signaling pathway	KEGG PATHWAY	hsa04020	7	183	0.616107	1	ERBB2|SPHK1|CALM2|ITPKA|HTR7|OXTR|PPIF	http://www.genome.jp/kegg-bin/show_pathway?hsa04020/hsa:805%09red/hsa:10105%09red/hsa:3706%09red/hsa:2064%09red/hsa:8877%09red/hsa:3363%09red/hsa:5021%09red
blue	Spliceosome	KEGG PATHWAY	hsa03040	5	131	0.617651	1	PPIL1|SRSF7|SRSF3|TRA2B|DHX15	http://www.genome.jp/kegg-bin/show_pathway?hsa03040/hsa:1665%09red/hsa:6434%09red/hsa:6428%09red/hsa:51645%09red/hsa:6432%09red
blue	Chagas disease (American trypanosomiasis)	KEGG PATHWAY	hsa05142	4	105	0.620527	1	IL6|MAPK8|JUN|SERPINE1	http://www.genome.jp/kegg-bin/show_pathway?hsa05142/hsa:3569%09red/hsa:3725%09red/hsa:5599%09red/hsa:5054%09red
blue	Endometrial cancer	KEGG PATHWAY	hsa05213	2	52	0.62871	1	ERBB2|APC	http://www.genome.jp/kegg-bin/show_pathway?hsa05213/hsa:2064%09red/hsa:324%09red
blue	Vitamin digestion and absorption	KEGG PATHWAY	hsa04977	1	24	0.629788	1	SLC19A1	http://www.genome.jp/kegg-bin/show_pathway?hsa04977/hsa:6573%09red
blue	Dorso-ventral axis formation	KEGG PATHWAY	hsa04320	1	24	0.629788	1	FMN2	http://www.genome.jp/kegg-bin/show_pathway?hsa04320/hsa:56776%09red
blue	Osteoclast differentiation	KEGG PATHWAY	hsa04380	5	134	0.63771	1	FOSL1|ITGB3|JUNB|JUN|MAPK8	http://www.genome.jp/kegg-bin/show_pathway?hsa04380/hsa:3726%09red/hsa:8061%09red/hsa:3725%09red/hsa:5599%09red/hsa:3690%09red
blue	Cytokine-cytokine receptor interaction	KEGG PATHWAY	hsa04060	10	266	0.642206	1	CXCL1|PDGFA|CXCL2|CXCL5|GDF5|RELT|IL6|CLCF1|TNFRSF10D|TNFRSF12A	http://www.genome.jp/kegg-bin/show_pathway?hsa04060/hsa:3569%09red/hsa:5154%09red/hsa:23529%09red/hsa:51330%09red/hsa:8793%09red/hsa:2920%09red/hsa:6374%09red/hsa:84957%09red/hsa:2919%09red/hsa:8200%09red
blue	Phosphatidylinositol signaling system	KEGG PATHWAY	hsa04070	3	81	0.643363	1	ITPKA|PIK3C2A|CALM2	http://www.genome.jp/kegg-bin/show_pathway?hsa04070/hsa:805%09red/hsa:5286%09red/hsa:3706%09red
blue	Non-small cell lung cancer	KEGG PATHWAY	hsa05223	2	54	0.649271	1	ERBB2|E2F3	http://www.genome.jp/kegg-bin/show_pathway?hsa05223/hsa:1871%09red/hsa:2064%09red
blue	Basal cell carcinoma	KEGG PATHWAY	hsa05217	2	55	0.659209	1	APC|HHIP	http://www.genome.jp/kegg-bin/show_pathway?hsa05217/hsa:64399%09red/hsa:324%09red
blue	Arginine and proline metabolism	KEGG PATHWAY	hsa00330	2	57	0.678409	1	GOT1|ODC1	http://www.genome.jp/kegg-bin/show_pathway?hsa00330/hsa:2805%09red/hsa:4953%09red
blue	Serotonergic synapse	KEGG PATHWAY	hsa04726	4	114	0.684494	1	HTR7|PTGS1|KCND2|PTGS2	http://www.genome.jp/kegg-bin/show_pathway?hsa04726/hsa:5742%09red/hsa:5743%09red/hsa:3363%09red/hsa:3751%09red
blue	Insulin signaling pathway	KEGG PATHWAY	hsa04910	5	142	0.687947	1	PCK2|CALM2|MAPK8|EIF4EBP1|MKNK2	http://www.genome.jp/kegg-bin/show_pathway?hsa04910/hsa:1978%09red/hsa:2872%09red/hsa:805%09red/hsa:5599%09red/hsa:5106%09red
blue	Cell adhesion molecules (CAMs)	KEGG PATHWAY	hsa04514	5	143	0.693885	1	ITGA8|PDCD1LG2|CDH2|CDH4|ITGA6	http://www.genome.jp/kegg-bin/show_pathway?hsa04514/hsa:8516%09red/hsa:3655%09red/hsa:80380%09red/hsa:1000%09red/hsa:1002%09red
blue	Protein digestion and absorption	KEGG PATHWAY	hsa04974	3	88	0.698296	1	SLC3A2|COL13A1|ATP1B1	http://www.genome.jp/kegg-bin/show_pathway?hsa04974/hsa:1305%09red/hsa:481%09red/hsa:6520%09red
blue	Phototransduction	KEGG PATHWAY	hsa04744	1	29	0.699155	1	CALM2	http://www.genome.jp/kegg-bin/show_pathway?hsa04744/hsa:805%09red
blue	Thyroid cancer	KEGG PATHWAY	hsa05216	1	29	0.699155	1	TPR	http://www.genome.jp/kegg-bin/show_pathway?hsa05216/hsa:7175%09red
blue	Gap junction	KEGG PATHWAY	hsa04540	3	89	0.705598	1	TUBB4B|PDGFA|CDK1	http://www.genome.jp/kegg-bin/show_pathway?hsa04540/hsa:5154%09red/hsa:983%09red/hsa:10383%09red
blue	Leukocyte transendothelial migration	KEGG PATHWAY	hsa04670	4	118	0.710382	1	MSN|ACTB|VASP|EZR	http://www.genome.jp/kegg-bin/show_pathway?hsa04670/hsa:7430%09red/hsa:4478%09red/hsa:60%09red/hsa:7408%09red
blue	Galactose metabolism	KEGG PATHWAY	hsa00052	1	30	0.711389	1	PFKP	http://www.genome.jp/kegg-bin/show_pathway?hsa00052/hsa:5214%09red
blue	Other types of O-glycan biosynthesis	KEGG PATHWAY	hsa00514	1	30	0.711389	1	LFNG	http://www.genome.jp/kegg-bin/show_pathway?hsa00514/hsa:3955%09red
blue	Citrate cycle (TCA cycle)	KEGG PATHWAY	hsa00020	1	30	0.711389	1	PCK2	http://www.genome.jp/kegg-bin/show_pathway?hsa00020/hsa:5106%09red
blue	Shigellosis	KEGG PATHWAY	hsa05131	2	61	0.714164	1	ACTB|MAPK8	http://www.genome.jp/kegg-bin/show_pathway?hsa05131/hsa:5599%09red/hsa:60%09red
blue	Inositol phosphate metabolism	KEGG PATHWAY	hsa00562	2	61	0.714164	1	ITPKA|PIK3C2A	http://www.genome.jp/kegg-bin/show_pathway?hsa00562/hsa:5286%09red/hsa:3706%09red
blue	Toxoplasmosis	KEGG PATHWAY	hsa05145	4	119	0.716608	1	MAP2K3|PPIF|MAPK8|ITGA6	http://www.genome.jp/kegg-bin/show_pathway?hsa05145/hsa:5606%09red/hsa:10105%09red/hsa:5599%09red/hsa:3655%09red
blue	Fc gamma R-mediated phagocytosis	KEGG PATHWAY	hsa04666	3	91	0.719796	1	SPHK1|VASP|MYO10	http://www.genome.jp/kegg-bin/show_pathway?hsa04666/hsa:8877%09red/hsa:4651%09red/hsa:7408%09red
blue	Mucin type O-Glycan biosynthesis	KEGG PATHWAY	hsa00512	1	31	0.723127	1	GALNT6	http://www.genome.jp/kegg-bin/show_pathway?hsa00512/hsa:11226%09red
blue	NF-kappa B signaling pathway	KEGG PATHWAY	hsa04064	3	92	0.726694	1	PTGS2|CXCL2|TNFAIP3	http://www.genome.jp/kegg-bin/show_pathway?hsa04064/hsa:5743%09red/hsa:7128%09red/hsa:2920%09red
blue	VEGF signaling pathway	KEGG PATHWAY	hsa04370	2	63	0.730761	1	PTGS2|SPHK1	http://www.genome.jp/kegg-bin/show_pathway?hsa04370/hsa:5743%09red/hsa:8877%09red
blue	Alcoholism	KEGG PATHWAY	hsa05034	6	180	0.743724	1	H2AFV|CALM2|HAT1|H2AFX|SLC29A1|BDNF	http://www.genome.jp/kegg-bin/show_pathway?hsa05034/hsa:94239%09red/hsa:805%09red/hsa:2030%09red/hsa:3014%09red/hsa:8520%09red/hsa:627%09red
blue	Glycolysis / Gluconeogenesis	KEGG PATHWAY	hsa00010	2	66	0.754122	1	PCK2|PFKP	http://www.genome.jp/kegg-bin/show_pathway?hsa00010/hsa:5214%09red/hsa:5106%09red
blue	Renal cell carcinoma	KEGG PATHWAY	hsa05211	2	66	0.754122	1	PAK4|JUN	http://www.genome.jp/kegg-bin/show_pathway?hsa05211/hsa:3725%09red/hsa:10298%09red
blue	Inflammatory bowel disease (IBD)	KEGG PATHWAY	hsa05321	2	66	0.754122	1	IL6|JUN	http://www.genome.jp/kegg-bin/show_pathway?hsa05321/hsa:3569%09red/hsa:3725%09red
blue	Arachidonic acid metabolism	KEGG PATHWAY	hsa00590	2	68	0.768711	1	PTGS2|PTGS1	http://www.genome.jp/kegg-bin/show_pathway?hsa00590/hsa:5742%09red/hsa:5743%09red
blue	Estrogen signaling pathway	KEGG PATHWAY	hsa04915	3	100	0.77718	1	HBEGF|JUN|CALM2	http://www.genome.jp/kegg-bin/show_pathway?hsa04915/hsa:3725%09red/hsa:805%09red/hsa:1839%09red
blue	Fc epsilon RI signaling pathway	KEGG PATHWAY	hsa04664	2	70	0.782543	1	MAP2K3|MAPK8	http://www.genome.jp/kegg-bin/show_pathway?hsa04664/hsa:5606%09red/hsa:5599%09red
blue	Glycine, serine and threonine metabolism	KEGG PATHWAY	hsa00260	1	37	0.784212	1	PSPH	http://www.genome.jp/kegg-bin/show_pathway?hsa00260/hsa:5723%09red
blue	Adipocytokine signaling pathway	KEGG PATHWAY	hsa04920	2	71	0.789184	1	PCK2|MAPK8	http://www.genome.jp/kegg-bin/show_pathway?hsa04920/hsa:5599%09red/hsa:5106%09red
blue	Retrograde endocannabinoid signaling	KEGG PATHWAY	hsa04723	3	103	0.794038	1	CNR1|PTGS2|MAPK8	http://www.genome.jp/kegg-bin/show_pathway?hsa04723/hsa:1268%09red/hsa:5599%09red/hsa:5743%09red
blue	Bile secretion	KEGG PATHWAY	hsa04976	2	72	0.795646	1	NCEH1|ATP1B1	http://www.genome.jp/kegg-bin/show_pathway?hsa04976/hsa:57552%09red/hsa:481%09red
blue	Thyroid hormone synthesis	KEGG PATHWAY	hsa04918	2	72	0.795646	1	HSPA5|ATP1B1	http://www.genome.jp/kegg-bin/show_pathway?hsa04918/hsa:481%09red/hsa:3309%09red
blue	Tyrosine metabolism	KEGG PATHWAY	hsa00350	1	39	0.801427	1	GOT1	http://www.genome.jp/kegg-bin/show_pathway?hsa00350/hsa:2805%09red
blue	Aldosterone-regulated sodium reabsorption	KEGG PATHWAY	hsa04960	1	39	0.801427	1	ATP1B1	http://www.genome.jp/kegg-bin/show_pathway?hsa04960/hsa:481%09red
blue	Leishmaniasis	KEGG PATHWAY	hsa05140	2	73	0.801933	1	PTGS2|JUN	http://www.genome.jp/kegg-bin/show_pathway?hsa05140/hsa:5743%09red/hsa:3725%09red
blue	B cell receptor signaling pathway	KEGG PATHWAY	hsa04662	2	74	0.808049	1	RASGRP3|JUN	http://www.genome.jp/kegg-bin/show_pathway?hsa04662/hsa:3725%09red/hsa:25780%09red
blue	Tryptophan metabolism	KEGG PATHWAY	hsa00380	1	40	0.809514	1	CYP1B1	http://www.genome.jp/kegg-bin/show_pathway?hsa00380/hsa:1545%09red
blue	T cell receptor signaling pathway	KEGG PATHWAY	hsa04660	3	106	0.809824	1	PAK4|MAP3K8|JUN	http://www.genome.jp/kegg-bin/show_pathway?hsa04660/hsa:3725%09red/hsa:10298%09red/hsa:1326%09red
blue	Pyruvate metabolism	KEGG PATHWAY	hsa00620	1	41	0.817273	1	PCK2	http://www.genome.jp/kegg-bin/show_pathway?hsa00620/hsa:5106%09red
blue	Fat digestion and absorption	KEGG PATHWAY	hsa04975	1	41	0.817273	1	SLC27A4	http://www.genome.jp/kegg-bin/show_pathway?hsa04975/hsa:10999%09red
blue	Bacterial invasion of epithelial cells	KEGG PATHWAY	hsa05100	2	76	0.819779	1	ACTB|CAV2	http://www.genome.jp/kegg-bin/show_pathway?hsa05100/hsa:858%09red/hsa:60%09red
blue	Amoebiasis	KEGG PATHWAY	hsa05146	3	109	0.824581	1	CXCL1|IL6|SERPINB2	http://www.genome.jp/kegg-bin/show_pathway?hsa05146/hsa:3569%09red/hsa:2919%09red/hsa:5055%09red
blue	Graft-versus-host disease	KEGG PATHWAY	hsa05332	1	42	0.824717	1	IL6	http://www.genome.jp/kegg-bin/show_pathway?hsa05332/hsa:3569%09red
blue	Wnt signaling pathway	KEGG PATHWAY	hsa04310	4	141	0.829522	1	APC|MAPK8|JUN|FOSL1	http://www.genome.jp/kegg-bin/show_pathway?hsa04310/hsa:8061%09red/hsa:3725%09red/hsa:324%09red/hsa:5599%09red
blue	ABC transporters	KEGG PATHWAY	hsa02010	1	44	0.838711	1	ABCA6	http://www.genome.jp/kegg-bin/show_pathway?hsa02010/hsa:23460%09red
blue	Carbohydrate digestion and absorption	KEGG PATHWAY	hsa04973	1	45	0.845285	1	ATP1B1	http://www.genome.jp/kegg-bin/show_pathway?hsa04973/hsa:481%09red
blue	Basal transcription factors	KEGG PATHWAY	hsa03022	1	45	0.845285	1	TAF5L	http://www.genome.jp/kegg-bin/show_pathway?hsa03022/hsa:27097%09red
blue	Chemical carcinogenesis	KEGG PATHWAY	hsa05204	2	83	0.85594	1	PTGS2|CYP1B1	http://www.genome.jp/kegg-bin/show_pathway?hsa05204/hsa:5743%09red/hsa:1545%09red
blue	Sphingolipid metabolism	KEGG PATHWAY	hsa00600	1	47	0.857642	1	SPHK1	http://www.genome.jp/kegg-bin/show_pathway?hsa00600/hsa:8877%09red
blue	Endocrine and other factor-regulated calcium reabsorption	KEGG PATHWAY	hsa04961	1	48	0.863447	1	ATP1B1	http://www.genome.jp/kegg-bin/show_pathway?hsa04961/hsa:481%09red
blue	Intestinal immune network for IgA production	KEGG PATHWAY	hsa04672	1	48	0.863447	1	IL6	http://www.genome.jp/kegg-bin/show_pathway?hsa04672/hsa:3569%09red
blue	Type II diabetes mellitus	KEGG PATHWAY	hsa04930	1	48	0.863447	1	MAPK8	http://www.genome.jp/kegg-bin/show_pathway?hsa04930/hsa:5599%09red
blue	Malaria	KEGG PATHWAY	hsa05144	1	49	0.869016	1	IL6	http://www.genome.jp/kegg-bin/show_pathway?hsa05144/hsa:3569%09red
blue	Insulin secretion	KEGG PATHWAY	hsa04911	2	87	0.873513	1	STX1A|ATP1B1	http://www.genome.jp/kegg-bin/show_pathway?hsa04911/hsa:6804%09red/hsa:481%09red
blue	Mineral absorption	KEGG PATHWAY	hsa04978	1	51	0.879484	1	ATP1B1	http://www.genome.jp/kegg-bin/show_pathway?hsa04978/hsa:481%09red
blue	Hedgehog signaling pathway	KEGG PATHWAY	hsa04340	1	51	0.879484	1	HHIP	http://www.genome.jp/kegg-bin/show_pathway?hsa04340/hsa:64399%09red
blue	Drug metabolism - other enzymes	KEGG PATHWAY	hsa00983	1	51	0.879484	1	UPP1	http://www.genome.jp/kegg-bin/show_pathway?hsa00983/hsa:7378%09red
blue	Salivary secretion	KEGG PATHWAY	hsa04970	2	90	0.885377	1	CALM2|ATP1B1	http://www.genome.jp/kegg-bin/show_pathway?hsa04970/hsa:481%09red/hsa:805%09red
blue	Jak-STAT signaling pathway	KEGG PATHWAY	hsa04630	4	157	0.885899	1	IL6|CLCF1|SPRY4|PIM1	http://www.genome.jp/kegg-bin/show_pathway?hsa04630/hsa:3569%09red/hsa:5292%09red/hsa:81848%09red/hsa:23529%09red
blue	Chemokine signaling pathway	KEGG PATHWAY	hsa04062	5	189	0.887204	1	CXCL1|GRK6|CXCL2|CXCL5|PREX1	http://www.genome.jp/kegg-bin/show_pathway?hsa04062/hsa:2870%09red/hsa:2919%09red/hsa:57580%09red/hsa:6374%09red/hsa:2920%09red
blue	Amyotrophic lateral sclerosis (ALS)	KEGG PATHWAY	hsa05014	1	53	0.889119	1	MAP2K3	http://www.genome.jp/kegg-bin/show_pathway?hsa05014/hsa:5606%09red
blue	mRNA surveillance pathway	KEGG PATHWAY	hsa03015	2	92	0.892707	1	DAZAP1|RNPS1	http://www.genome.jp/kegg-bin/show_pathway?hsa03015/hsa:26528%09red/hsa:10921%09red
blue	Vibrio cholerae infection	KEGG PATHWAY	hsa05110	1	54	0.893644	1	ACTB	http://www.genome.jp/kegg-bin/show_pathway?hsa05110/hsa:60%09red
blue	Glycerolipid metabolism	KEGG PATHWAY	hsa00561	1	55	0.897985	1	LPIN3	http://www.genome.jp/kegg-bin/show_pathway?hsa00561/hsa:64900%09red
blue	Steroid hormone biosynthesis	KEGG PATHWAY	hsa00140	1	56	0.90215	1	CYP1B1	http://www.genome.jp/kegg-bin/show_pathway?hsa00140/hsa:1545%09red
blue	Hepatitis C	KEGG PATHWAY	hsa05160	3	133	0.91103	1	TLR3|MAPK8|TBK1	http://www.genome.jp/kegg-bin/show_pathway?hsa05160/hsa:7098%09red/hsa:29110%09red/hsa:5599%09red
blue	mTOR signaling pathway	KEGG PATHWAY	hsa04150	1	60	0.917183	1	EIF4EBP1	http://www.genome.jp/kegg-bin/show_pathway?hsa04150/hsa:1978%09red
blue	Melanogenesis	KEGG PATHWAY	hsa04916	2	101	0.920615	1	EDN1|CALM2	http://www.genome.jp/kegg-bin/show_pathway?hsa04916/hsa:1906%09red/hsa:805%09red
blue	Synaptic vesicle cycle	KEGG PATHWAY	hsa04721	1	63	0.926926	1	STX1A	http://www.genome.jp/kegg-bin/show_pathway?hsa04721/hsa:6804%09red
blue	Tuberculosis	KEGG PATHWAY	hsa05152	4	180	0.938384	1	IL6|SPHK1|CALM2|MAPK8	http://www.genome.jp/kegg-bin/show_pathway?hsa05152/hsa:8877%09red/hsa:805%09red/hsa:5599%09red/hsa:3569%09red
blue	Retinol metabolism	KEGG PATHWAY	hsa00830	1	68	0.940692	1	DHRS9	http://www.genome.jp/kegg-bin/show_pathway?hsa00830/hsa:10170%09red
blue	Long-term potentiation	KEGG PATHWAY	hsa04720	1	69	0.943118	1	CALM2	http://www.genome.jp/kegg-bin/show_pathway?hsa04720/hsa:805%09red
blue	Huntington's disease	KEGG PATHWAY	hsa05016	4	183	0.943313	1	PPIF|TGM2|BDNF|NRF1	http://www.genome.jp/kegg-bin/show_pathway?hsa05016/hsa:4899%09red/hsa:10105%09red/hsa:627%09red/hsa:7052%09red
blue	Viral myocarditis	KEGG PATHWAY	hsa05416	1	71	0.947678	1	ACTB	http://www.genome.jp/kegg-bin/show_pathway?hsa05416/hsa:60%09red
blue	Prolactin signaling pathway	KEGG PATHWAY	hsa04917	1	72	0.949819	1	MAPK8	http://www.genome.jp/kegg-bin/show_pathway?hsa04917/hsa:5599%09red
blue	Chronic myeloid leukemia	KEGG PATHWAY	hsa05220	1	73	0.951873	1	E2F3	http://www.genome.jp/kegg-bin/show_pathway?hsa05220/hsa:1871%09red
blue	Vascular smooth muscle contraction	KEGG PATHWAY	hsa04270	2	121	0.960144	1	NPR2|CALM2	http://www.genome.jp/kegg-bin/show_pathway?hsa04270/hsa:4882%09red/hsa:805%09red
blue	Antigen processing and presentation	KEGG PATHWAY	hsa04612	1	78	0.960952	1	HSPA5	http://www.genome.jp/kegg-bin/show_pathway?hsa04612/hsa:3309%09red
blue	Metabolism of xenobiotics by cytochrome P450	KEGG PATHWAY	hsa00980	1	80	0.964087	1	CYP1B1	http://www.genome.jp/kegg-bin/show_pathway?hsa00980/hsa:1545%09red
blue	Protein processing in endoplasmic reticulum	KEGG PATHWAY	hsa04141	3	167	0.968598	1	MAPK8|HSPA5|HYOU1	http://www.genome.jp/kegg-bin/show_pathway?hsa04141/hsa:10525%09red/hsa:3309%09red/hsa:5599%09red
blue	Ribosome biogenesis in eukaryotes	KEGG PATHWAY	hsa03008	1	84	0.969623	1	WDR43	http://www.genome.jp/kegg-bin/show_pathway?hsa03008/hsa:23160%09red
blue	Dopaminergic synapse	KEGG PATHWAY	hsa04728	2	131	0.971999	1	MAPK8|CALM2	http://www.genome.jp/kegg-bin/show_pathway?hsa04728/hsa:805%09red/hsa:5599%09red
blue	Apoptosis	KEGG PATHWAY	hsa04210	1	88	0.974308	1	TNFRSF10D	http://www.genome.jp/kegg-bin/show_pathway?hsa04210/hsa:8793%09red
blue	Tight junction	KEGG PATHWAY	hsa04530	2	134	0.974838	1	ACTB|RAB3B	http://www.genome.jp/kegg-bin/show_pathway?hsa04530/hsa:5865%09red/hsa:60%09red
blue	Systemic lupus erythematosus	KEGG PATHWAY	hsa05322	2	135	0.975721	1	H2AFV|H2AFX	http://www.genome.jp/kegg-bin/show_pathway?hsa05322/hsa:94239%09red/hsa:3014%09red
blue	GABAergic synapse	KEGG PATHWAY	hsa04727	1	90	0.976373	1	SLC38A5	http://www.genome.jp/kegg-bin/show_pathway?hsa04727/hsa:92745%09red
blue	Glycerophospholipid metabolism	KEGG PATHWAY	hsa00564	1	91	0.977343	1	LPIN3	http://www.genome.jp/kegg-bin/show_pathway?hsa00564/hsa:64900%09red
blue	Morphine addiction	KEGG PATHWAY	hsa05032	1	93	0.979165	1	GRK6	http://www.genome.jp/kegg-bin/show_pathway?hsa05032/hsa:2870%09red
blue	Pancreatic secretion	KEGG PATHWAY	hsa04972	1	96	0.981628	1	ATP1B1	http://www.genome.jp/kegg-bin/show_pathway?hsa04972/hsa:481%09red
blue	Circadian entrainment	KEGG PATHWAY	hsa04713	1	97	0.982383	1	CALM2	http://www.genome.jp/kegg-bin/show_pathway?hsa04713/hsa:805%09red
blue	Metabolic pathways	KEGG PATHWAY	hsa01100	35	1182	0.987583	1	PCK2|PTGS2|SPHK1|PTGS1|POLE|RRM2|RRM1|ODC1|GCLM|PRPS2|LPIN3|DHRS9|DNMT1|NT5E|GCLC|PFKP|ITPKA|POLD1|POLD3|PRIM1|GOT1|UAP1|XYLT1|PIK3C2A|GALNT6|CSGALNACT2|UPP1|MTHFD2|MTHFD1|PSPH|PNP|PRPS1|PPAT|POLE3|POLE2	http://www.genome.jp/kegg-bin/show_pathway?hsa01100/hsa:4907%09red/hsa:5631%09red/hsa:4860%09red/hsa:10797%09red/hsa:55454%09red/hsa:5286%09red/hsa:5106%09red/hsa:10714%09red/hsa:2729%09red/hsa:2805%09red/hsa:5742%09red/hsa:5743%09red/hsa:5214%09red/hsa:1786%09red/hsa:5471%09red/hsa:4522%09red/hsa:8877%09red/hsa:5557%09red/hsa:5723%09red/hsa:54107%09red/hsa:6240%09red/hsa:10170%09red/hsa:4953%09r…
blue	Cholinergic synapse	KEGG PATHWAY	hsa04725	1	113	0.991004	1	KCNQ5	http://www.genome.jp/kegg-bin/show_pathway?hsa04725/hsa:56479%09red
blue	Parkinson's disease	KEGG PATHWAY	hsa05012	1	131	0.995785	1	PPIF	http://www.genome.jp/kegg-bin/show_pathway?hsa05012/hsa:10105%09red
blue	Neuroactive ligand-receptor interaction	KEGG PATHWAY	hsa04080	4	275	0.99659	1	CHRNB1|HTR7|CNR1|OXTR	http://www.genome.jp/kegg-bin/show_pathway?hsa04080/hsa:1140%09red/hsa:1268%09red/hsa:5021%09red/hsa:3363%09red
blue	Natural killer cell mediated cytotoxicity	KEGG PATHWAY	hsa04650	1	137	0.996728	1	TNFRSF10D	http://www.genome.jp/kegg-bin/show_pathway?hsa04650/hsa:8793%09red
blue	Endocytosis	KEGG PATHWAY	hsa04144	2	203	0.998042	1	GRK6|CAV2	http://www.genome.jp/kegg-bin/show_pathway?hsa04144/hsa:2870%09red/hsa:858%09red
blue	Alzheimer's disease	KEGG PATHWAY	hsa05010	1	170	0.99919	1	CALM2	http://www.genome.jp/kegg-bin/show_pathway?hsa05010/hsa:805%09red
blue	Olfactory transduction	KEGG PATHWAY	hsa04740	1	406	1	1	CALM2	http://www.genome.jp/kegg-bin/show_pathway?hsa04740/hsa:805%09red
brown	Glycosaminoglycan biosynthesis - keratan sulfate	KEGG PATHWAY	hsa00533	4	15	0.0012179	0.26221	CHST1|ST3GAL1|CHST2|CHST6	http://www.genome.jp/kegg-bin/show_pathway?hsa00533/hsa:8534%09red/hsa:9435%09red/hsa:6482%09red/hsa:4166%09red
brown	PPAR signaling pathway	KEGG PATHWAY	hsa03320	8	71	0.00231022	0.26221	DBI|AQP7|ACOX2|UBC|FABP4|PPARA|EHHADH|NR1H3	http://www.genome.jp/kegg-bin/show_pathway?hsa03320/hsa:10062%09red/hsa:1622%09red/hsa:364%09red/hsa:1962%09red/hsa:7316%09red/hsa:5465%09red/hsa:8309%09red/hsa:2167%09red
brown	MAPK signaling pathway	KEGG PATHWAY	hsa04010	17	260	0.00574369	0.269313	TGFBR1|TGFB3|CACNB2|GADD45B|NR4A1|TGFB2|MAP2K1|HSPA1A|MAPK7|ARRB2|MAP2K6|ARRB1|PLA2G4A|DUSP16|IL1R2|RASA2|FGF14	http://www.genome.jp/kegg-bin/show_pathway?hsa04010/hsa:7042%09red/hsa:409%09red/hsa:5321%09red/hsa:408%09red/hsa:783%09red/hsa:3303%09red/hsa:3164%09red/hsa:7046%09red/hsa:5598%09red/hsa:5604%09red/hsa:7043%09red/hsa:80824%09red/hsa:2259%09red/hsa:5922%09red/hsa:5608%09red/hsa:7850%09red/hsa:4616%09red
brown	Pancreatic cancer	KEGG PATHWAY	hsa05212	7	66	0.00602224	0.269313	TGFBR1|TGFB3|PLD1|TGFB2|MAP2K1|PIK3R3|CDK6	http://www.genome.jp/kegg-bin/show_pathway?hsa05212/hsa:5337%09red/hsa:8503%09red/hsa:1021%09red/hsa:7046%09red/hsa:5604%09red/hsa:7043%09red/hsa:7042%09red
brown	Glutathione metabolism	KEGG PATHWAY	hsa00480	6	51	0.00652593	0.269313	PGD|IDH1|SMS|GSTM5|GPX7|GSTM2	http://www.genome.jp/kegg-bin/show_pathway?hsa00480/hsa:2946%09red/hsa:2949%09red/hsa:2882%09red/hsa:5226%09red/hsa:3417%09red/hsa:6611%09red
brown	Glycine, serine and threonine metabolism	KEGG PATHWAY	hsa00260	5	37	0.00711841	0.269313	PSAT1|CBS|MAOA|PHGDH|PGAM1	http://www.genome.jp/kegg-bin/show_pathway?hsa00260/hsa:5223%09red/hsa:26227%09red/hsa:875%09red/hsa:29968%09red/hsa:4128%09red
brown	Melanoma	KEGG PATHWAY	hsa05218	7	71	0.00894545	0.281527	PDGFC|PDGFD|MAP2K1|PIK3R3|CDK6|MITF|FGF14	http://www.genome.jp/kegg-bin/show_pathway?hsa05218/hsa:80310%09red/hsa:2259%09red/hsa:1021%09red/hsa:56034%09red/hsa:5604%09red/hsa:8503%09red/hsa:4286%09red
brown	Dilated cardiomyopathy	KEGG PATHWAY	hsa05414	8	91	0.0104822	0.281527	ADCY6|TGFB3|CACNB2|DES|TGFB2|ITGA7|ADCY9|ITGA11	http://www.genome.jp/kegg-bin/show_pathway?hsa05414/hsa:783%09red/hsa:3679%09red/hsa:112%09red/hsa:22801%09red/hsa:7043%09red/hsa:7042%09red/hsa:115%09red/hsa:1674%09red
brown	Carbon metabolism	KEGG PATHWAY	hsa01200	8	92	0.0111619	0.281527	OGDH|HK2|IDH1|PGD|PSAT1|PHGDH|PGAM1|RGN	http://www.genome.jp/kegg-bin/show_pathway?hsa01200/hsa:4967%09red/hsa:5223%09red/hsa:5226%09red/hsa:26227%09red/hsa:3099%09red/hsa:3417%09red/hsa:9104%09red/hsa:29968%09red
brown	Osteoclast differentiation	KEGG PATHWAY	hsa04380	10	134	0.0135251	0.30702	TNFSF11|CTSK|SOCS3|TGFBR1|CSF1|MAP2K1|PIK3R3|MAP2K6|MITF|TGFB2	http://www.genome.jp/kegg-bin/show_pathway?hsa04380/hsa:1513%09red/hsa:8503%09red/hsa:1435%09red/hsa:7046%09red/hsa:5604%09red/hsa:7042%09red/hsa:4286%09red/hsa:8600%09red/hsa:9021%09red/hsa:5608%09red
brown	Peroxisome	KEGG PATHWAY	hsa04146	7	81	0.017718	0.365634	MPV17L|ACOX2|IDH1|PMVK|PEX11A|ABCD1|EHHADH	http://www.genome.jp/kegg-bin/show_pathway?hsa04146/hsa:8800%09red/hsa:10654%09red/hsa:255027%09red/hsa:1962%09red/hsa:3417%09red/hsa:8309%09red/hsa:215%09red
brown	Cysteine and methionine metabolism	KEGG PATHWAY	hsa00270	4	34	0.0252872	0.427141	CBS|DNMT3A|SMS|CDO1	http://www.genome.jp/kegg-bin/show_pathway?hsa00270/hsa:6611%09red/hsa:1036%09red/hsa:1788%09red/hsa:875%09red
brown	Gap junction	KEGG PATHWAY	hsa04540	7	89	0.0281475	0.427141	ADCY6|PDGFC|PDGFD|ADCY9|MAP2K1|MAPK7|GUCY1B3	http://www.genome.jp/kegg-bin/show_pathway?hsa04540/hsa:80310%09red/hsa:2983%09red/hsa:56034%09red/hsa:5598%09red/hsa:112%09red/hsa:5604%09red/hsa:115%09red
brown	Rheumatoid arthritis	KEGG PATHWAY	hsa05323	7	90	0.029692	0.427141	TNFSF11|CTSK|CSF1|TGFB3|CXCL12|TGFB2|HLA-DMA	http://www.genome.jp/kegg-bin/show_pathway?hsa05323/hsa:1513%09red/hsa:6387%09red/hsa:1435%09red/hsa:7043%09red/hsa:7042%09red/hsa:3108%09red/hsa:8600%09red
brown	Fc gamma R-mediated phagocytosis	KEGG PATHWAY	hsa04666	7	91	0.0312928	0.427141	AMPH|PLD1|LIMK1|MAP2K1|PIK3R3|PLA2G4A|ASAP3	http://www.genome.jp/kegg-bin/show_pathway?hsa04666/hsa:5337%09red/hsa:55616%09red/hsa:8503%09red/hsa:5321%09red/hsa:3984%09red/hsa:5604%09red/hsa:273%09red
brown	Biosynthesis of amino acids	KEGG PATHWAY	hsa01230	6	72	0.0319384	0.427141	IDH1|BCAT1|PSAT1|CBS|PHGDH|PGAM1	http://www.genome.jp/kegg-bin/show_pathway?hsa01230/hsa:5223%09red/hsa:875%09red/hsa:26227%09red/hsa:29968%09red/hsa:3417%09red/hsa:586%09red
brown	GnRH signaling pathway	KEGG PATHWAY	hsa04912	7	92	0.0329506	0.427141	ADCY6|PLD1|ADCY9|MAP2K1|MAP2K6|PLA2G4A|MAPK7	http://www.genome.jp/kegg-bin/show_pathway?hsa04912/hsa:5337%09red/hsa:5321%09red/hsa:5598%09red/hsa:112%09red/hsa:5604%09red/hsa:115%09red/hsa:5608%09red
brown	Chronic myeloid leukemia	KEGG PATHWAY	hsa05220	6	73	0.0338702	0.427141	TGFBR1|TGFB3|TGFB2|MAP2K1|PIK3R3|CDK6	http://www.genome.jp/kegg-bin/show_pathway?hsa05220/hsa:8503%09red/hsa:1021%09red/hsa:7046%09red/hsa:5604%09red/hsa:7043%09red/hsa:7042%09red
brown	Metabolic pathways	KEGG PATHWAY	hsa01100	50	1182	0.0371061	0.443321	UGCG|AMPD3|POLG2|SMS|CDO1|PGD|P4HA2|PGAM1|ALDH1A1|RGN|QPRT|OGDH|KYNU|DGAT2|NT5C3A|ACSS3|ITPKB|SYNJ1|ST3GAL1|DNMT3A|ACACA|HK2|IDH1|COASY|BCAT1|IMPA2|FPGT|PHGDH|ADA|PLA2G4A|UQCRQ|EHHADH|PIGW|GALNT15|PLD1|B3GALNT1|ACOX2|MTHFD1L|PMVK|ASNS|AK4|PSAT1|CBS|MAOA|AGPAT4|ADH1C|ALOX15B|GFPT2|DGKI|MAN1C1	http://www.genome.jp/kegg-bin/show_pathway?hsa01100/hsa:9162%09red/hsa:5321%09red/hsa:4967%09red/hsa:11232%09red/hsa:8790%09red/hsa:3707%09red/hsa:8309%09red/hsa:440%09red/hsa:272%09red/hsa:4128%09red/hsa:6482%09red/hsa:1036%09red/hsa:23475%09red/hsa:84649%09red/hsa:117248%09red/hsa:80347%09red/hsa:100%09red/hsa:8706%09red/hsa:216%09red/hsa:3417%09red/hsa:126%09red/hsa:8942%09red/hsa:5337%09red/h…
brown	Tryptophan metabolism	KEGG PATHWAY	hsa00380	4	40	0.0427557	0.478544	OGDH|KYNU|EHHADH|MAOA	http://www.genome.jp/kegg-bin/show_pathway?hsa00380/hsa:1962%09red/hsa:4128%09red/hsa:4967%09red/hsa:8942%09red
brown	Pathways in cancer	KEGG PATHWAY	hsa05200	17	327	0.0442706	0.478544	WNT2B|TRAF1|TGFBR1|RARB|PLD1|TGFB2|SMO|MITF|MAP2K1|ETS1|PIK3R3|CDK6|NKX3-1|SUFU|PML|TGFB3|FGF14	http://www.genome.jp/kegg-bin/show_pathway?hsa05200/hsa:5337%09red/hsa:2113%09red/hsa:7042%09red/hsa:8503%09red/hsa:1021%09red/hsa:5915%09red/hsa:5371%09red/hsa:4824%09red/hsa:5604%09red/hsa:6608%09red/hsa:7046%09red/hsa:51684%09red/hsa:7043%09red/hsa:7482%09red/hsa:2259%09red/hsa:4286%09red/hsa:7185%09red
brown	Regulation of actin cytoskeleton	KEGG PATHWAY	hsa04810	12	215	0.054285	0.492383	PDGFC|PDGFD|LIMK1|ITGA7|MAP2K1|ITGA11|SSH2|SSH3|FGD1|PIK3R3|NCKAP1|FGF14	http://www.genome.jp/kegg-bin/show_pathway?hsa04810/hsa:80310%09red/hsa:2259%09red/hsa:10787%09red/hsa:54961%09red/hsa:56034%09red/hsa:3984%09red/hsa:22801%09red/hsa:3679%09red/hsa:85464%09red/hsa:5604%09red/hsa:8503%09red/hsa:2245%09red
brown	Colorectal cancer	KEGG PATHWAY	hsa05210	5	62	0.0544473	0.492383	TGFBR1|TGFB3|PIK3R3|TGFB2|MAP2K1	http://www.genome.jp/kegg-bin/show_pathway?hsa05210/hsa:7046%09red/hsa:5604%09red/hsa:8503%09red/hsa:7043%09red/hsa:7042%09red
brown	Purine metabolism	KEGG PATHWAY	hsa00230	10	169	0.0547644	0.492383	ADCY6|AMPD3|PDE1B|GUCY1B3|NT5C3A|ADCY9|AK4|PDE5A|ADA|GMPR	http://www.genome.jp/kegg-bin/show_pathway?hsa00230/hsa:2766%09red/hsa:5153%09red/hsa:2983%09red/hsa:8654%09red/hsa:51251%09red/hsa:100%09red/hsa:112%09red/hsa:115%09red/hsa:272%09red/hsa:205%09red
brown	Cytokine-cytokine receptor interaction	KEGG PATHWAY	hsa04060	14	266	0.0592753	0.492383	TNFSF12|TGFBR1|TNFSF10|TNFSF15|TNFSF11|IFNE|CSF1|TGFB2|TGFB3|NGFR|TSLP|CXCL12|IL1R2|PDGFC	http://www.genome.jp/kegg-bin/show_pathway?hsa04060/hsa:6387%09red/hsa:1435%09red/hsa:8600%09red/hsa:4804%09red/hsa:7046%09red/hsa:338376%09red/hsa:7043%09red/hsa:7042%09red/hsa:56034%09red/hsa:85480%09red/hsa:9966%09red/hsa:8743%09red/hsa:8742%09red/hsa:7850%09red
brown	Hypertrophic cardiomyopathy (HCM)	KEGG PATHWAY	hsa05410	6	84	0.060154	0.492383	TGFB2|TGFB3|CACNB2|DES|ITGA7|ITGA11	http://www.genome.jp/kegg-bin/show_pathway?hsa05410/hsa:783%09red/hsa:3679%09red/hsa:22801%09red/hsa:7043%09red/hsa:7042%09red/hsa:1674%09red
brown	Renal cell carcinoma	KEGG PATHWAY	hsa05211	5	66	0.0677286	0.492383	TGFB3|TGFB2|ETS1|PIK3R3|MAP2K1	http://www.genome.jp/kegg-bin/show_pathway?hsa05211/hsa:2113%09red/hsa:5604%09red/hsa:8503%09red/hsa:7043%09red/hsa:7042%09red
brown	Influenza A	KEGG PATHWAY	hsa05164	10	176	0.0682102	0.492383	TNFSF10|SOCS3|MAP2K1|HSPA1A|OAS2|PIK3R3|MAP2K6|PML|RNASEL|HLA-DMA	http://www.genome.jp/kegg-bin/show_pathway?hsa05164/hsa:5604%09red/hsa:8503%09red/hsa:5371%09red/hsa:6041%09red/hsa:3303%09red/hsa:4939%09red/hsa:3108%09red/hsa:8743%09red/hsa:9021%09red/hsa:5608%09red
brown	TNF signaling pathway	KEGG PATHWAY	hsa04668	7	110	0.0731663	0.492383	TRAF1|SOCS3|CSF1|CREB3L2|MAP2K1|PIK3R3|MAP2K6	http://www.genome.jp/kegg-bin/show_pathway?hsa04668/hsa:64764%09red/hsa:8503%09red/hsa:1435%09red/hsa:5604%09red/hsa:7185%09red/hsa:9021%09red/hsa:5608%09red
brown	Hepatitis C	KEGG PATHWAY	hsa05160	8	133	0.0749786	0.492383	SOCS3|CLDN23|OAS2|PIK3R3|PPARA|RNASEL|IFIT1|NR1H3	http://www.genome.jp/kegg-bin/show_pathway?hsa05160/hsa:10062%09red/hsa:8503%09red/hsa:6041%09red/hsa:3434%09red/hsa:4939%09red/hsa:5465%09red/hsa:137075%09red/hsa:9021%09red
brown	Endocytosis	KEGG PATHWAY	hsa04144	11	203	0.0752362	0.492383	SMURF1|TGFBR1|TGFB3|PLD1|TGFB2|PSD|HSPA1A|ARRB2|ARRB1|PML|ASAP3	http://www.genome.jp/kegg-bin/show_pathway?hsa04144/hsa:5337%09red/hsa:55616%09red/hsa:409%09red/hsa:408%09red/hsa:57154%09red/hsa:5371%09red/hsa:3303%09red/hsa:7046%09red/hsa:5662%09red/hsa:7043%09red/hsa:7042%09red
brown	Prostate cancer	KEGG PATHWAY	hsa05215	6	89	0.0752374	0.492383	PDGFC|PDGFD|CREB3L2|MAP2K1|PIK3R3|NKX3-1	http://www.genome.jp/kegg-bin/show_pathway?hsa05215/hsa:64764%09red/hsa:80310%09red/hsa:8503%09red/hsa:56034%09red/hsa:4824%09red/hsa:5604%09red
brown	Glycosphingolipid biosynthesis - globo series	KEGG PATHWAY	hsa00603	2	14	0.0770894	0.492383	ST3GAL1|B3GALNT1	http://www.genome.jp/kegg-bin/show_pathway?hsa00603/hsa:8706%09red/hsa:6482%09red
brown	Glycerophospholipid metabolism	KEGG PATHWAY	hsa00564	6	91	0.0818222	0.492383	PLD1|AGPAT4|LPCAT3|GPD1L|PLA2G4A|DGKI	http://www.genome.jp/kegg-bin/show_pathway?hsa00564/hsa:5337%09red/hsa:9162%09red/hsa:5321%09red/hsa:56895%09red/hsa:10162%09red/hsa:23171%09red
brown	Mucin type O-Glycan biosynthesis	KEGG PATHWAY	hsa00512	3	31	0.0825301	0.492383	ST3GAL1|GALNT15|B4GALT5	http://www.genome.jp/kegg-bin/show_pathway?hsa00512/hsa:117248%09red/hsa:6482%09red/hsa:9334%09red
brown	Circadian rhythm	KEGG PATHWAY	hsa04710	3	31	0.0825301	0.492383	PER2|RORB|CRY1	http://www.genome.jp/kegg-bin/show_pathway?hsa04710/hsa:8864%09red/hsa:6096%09red/hsa:1407%09red
brown	NF-kappa B signaling pathway	KEGG PATHWAY	hsa04064	6	92	0.0852319	0.492383	TRAF1|TNFSF11|GADD45B|PLAU|PIAS4|CXCL12	http://www.genome.jp/kegg-bin/show_pathway?hsa04064/hsa:51588%09red/hsa:5328%09red/hsa:4616%09red/hsa:6387%09red/hsa:8600%09red/hsa:7185%09red
brown	Hedgehog signaling pathway	KEGG PATHWAY	hsa04340	4	51	0.0885741	0.492383	GAS1|WNT2B|SMO|SUFU	http://www.genome.jp/kegg-bin/show_pathway?hsa04340/hsa:51684%09red/hsa:2619%09red/hsa:7482%09red/hsa:6608%09red
brown	Mineral absorption	KEGG PATHWAY	hsa04978	4	51	0.0885741	0.492383	STEAP1|STEAP2|MT1X|SLC40A1	http://www.genome.jp/kegg-bin/show_pathway?hsa04978/hsa:4501%09red/hsa:30061%09red/hsa:26872%09red/hsa:261729%09red
brown	Ovarian steroidogenesis	KEGG PATHWAY	hsa04913	4	51	0.0885741	0.492383	ADCY6|STAR|PLA2G4A|ADCY9	http://www.genome.jp/kegg-bin/show_pathway?hsa04913/hsa:112%09red/hsa:5321%09red/hsa:6770%09red/hsa:115%09red
brown	Propanoate metabolism	KEGG PATHWAY	hsa00640	3	32	0.0889325	0.492383	ACSS3|EHHADH|ACACA	http://www.genome.jp/kegg-bin/show_pathway?hsa00640/hsa:31%09red/hsa:79611%09red/hsa:1962%09red
brown	Drug metabolism - cytochrome P450	KEGG PATHWAY	hsa00982	5	74	0.0991725	0.521818	FMO2|MAOA|GSTM2|ADH1C|GSTM5	http://www.genome.jp/kegg-bin/show_pathway?hsa00982/hsa:2949%09red/hsa:2327%09red/hsa:126%09red/hsa:4128%09red/hsa:2946%09red
brown	Arrhythmogenic right ventricular cardiomyopathy (ARVC)	KEGG PATHWAY	hsa05412	5	75	0.103545	0.521818	CACNB2|DES|ITGA11|DSP|ITGA7	http://www.genome.jp/kegg-bin/show_pathway?hsa05412/hsa:22801%09red/hsa:1832%09red/hsa:783%09red/hsa:1674%09red/hsa:3679%09red
brown	Non-small cell lung cancer	KEGG PATHWAY	hsa05223	4	54	0.103996	0.521818	MAP2K1|RARB|PIK3R3|CDK6	http://www.genome.jp/kegg-bin/show_pathway?hsa05223/hsa:5604%09red/hsa:8503%09red/hsa:1021%09red/hsa:5915%09red
brown	Vascular smooth muscle contraction	KEGG PATHWAY	hsa04270	7	121	0.107797	0.521818	MRVI1|ADCY6|RAMP1|ADCY9|MAP2K1|GUCY1B3|PLA2G4A	http://www.genome.jp/kegg-bin/show_pathway?hsa04270/hsa:5321%09red/hsa:2983%09red/hsa:112%09red/hsa:10335%09red/hsa:5604%09red/hsa:115%09red/hsa:10267%09red
brown	2-Oxocarboxylic acid metabolism	KEGG PATHWAY	hsa01210	2	17	0.108042	0.521818	IDH1|BCAT1	http://www.genome.jp/kegg-bin/show_pathway?hsa01210/hsa:586%09red/hsa:3417%09red
brown	Pantothenate and CoA biosynthesis	KEGG PATHWAY	hsa00770	2	17	0.108042	0.521818	COASY|BCAT1	http://www.genome.jp/kegg-bin/show_pathway?hsa00770/hsa:586%09red/hsa:80347%09red
brown	Estrogen signaling pathway	KEGG PATHWAY	hsa04915	6	100	0.115259	0.53963	ADCY6|MAP2K1|ADCY9|CREB3L2|HSPA1A|PIK3R3	http://www.genome.jp/kegg-bin/show_pathway?hsa04915/hsa:64764%09red/hsa:8503%09red/hsa:3303%09red/hsa:112%09red/hsa:5604%09red/hsa:115%09red
brown	Prion diseases	KEGG PATHWAY	hsa05020	3	36	0.116484	0.53963	HSPA1A|PRNP|MAP2K1	http://www.genome.jp/kegg-bin/show_pathway?hsa05020/hsa:5604%09red/hsa:5621%09red/hsa:3303%09red
brown	Melanogenesis	KEGG PATHWAY	hsa04916	6	101	0.119346	0.541832	WNT2B|ADCY6|ADCY9|CREB3L2|MAP2K1|MITF	http://www.genome.jp/kegg-bin/show_pathway?hsa04916/hsa:64764%09red/hsa:112%09red/hsa:5604%09red/hsa:7482%09red/hsa:115%09red/hsa:4286%09red
brown	TGF-beta signaling pathway	KEGG PATHWAY	hsa04350	5	80	0.126796	0.564367	SMURF1|TGFBR1|TGFB3|BAMBI|TGFB2	http://www.genome.jp/kegg-bin/show_pathway?hsa04350/hsa:7046%09red/hsa:25805%09red/hsa:7043%09red/hsa:7042%09red/hsa:57154%09red
brown	Phosphatidylinositol signaling system	KEGG PATHWAY	hsa04070	5	81	0.131714	0.57498	SYNJ1|IMPA2|ITPKB|PIK3R3|DGKI	http://www.genome.jp/kegg-bin/show_pathway?hsa04070/hsa:9162%09red/hsa:8867%09red/hsa:8503%09red/hsa:3613%09red/hsa:3707%09red
brown	One carbon pool by folate	KEGG PATHWAY	hsa00670	2	20	0.141631	0.606606	ALDH1L2|MTHFD1L	http://www.genome.jp/kegg-bin/show_pathway?hsa00670/hsa:25902%09red/hsa:160428%09red
brown	Hippo signaling pathway	KEGG PATHWAY	hsa04390	8	156	0.147917	0.621799	WNT2B|TGFBR1|TGFB3|TGFB2|CTGF|TEAD2|FRMD6|AJUBA	http://www.genome.jp/kegg-bin/show_pathway?hsa04390/hsa:7042%09red/hsa:8463%09red/hsa:122786%09red/hsa:7046%09red/hsa:7043%09red/hsa:84962%09red/hsa:1490%09red/hsa:7482%09red
brown	Butirosin and neomycin biosynthesis	KEGG PATHWAY	hsa00524	1	5	0.155657	0.63537	HK2	http://www.genome.jp/kegg-bin/show_pathway?hsa00524/hsa:3099%09red
brown	Aminoacyl-tRNA biosynthesis	KEGG PATHWAY	hsa00970	4	63	0.156743	0.63537	TARS|IARS|WARS|NARS	http://www.genome.jp/kegg-bin/show_pathway?hsa00970/hsa:4677%09red/hsa:7453%09red/hsa:6897%09red/hsa:3376%09red
brown	Inflammatory bowel disease (IBD)	KEGG PATHWAY	hsa05321	4	66	0.176191	0.664051	TGFB2|HLA-DMA|TGFB3|MAF	http://www.genome.jp/kegg-bin/show_pathway?hsa05321/hsa:7043%09red/hsa:4094%09red/hsa:3108%09red/hsa:7042%09red
brown	Mismatch repair	KEGG PATHWAY	hsa03430	2	23	0.177064	0.664051	MLH3|RPA3	http://www.genome.jp/kegg-bin/show_pathway?hsa03430/hsa:27030%09red/hsa:6119%09red
brown	Vitamin B6 metabolism	KEGG PATHWAY	hsa00750	1	6	0.183763	0.664051	PSAT1	http://www.genome.jp/kegg-bin/show_pathway?hsa00750/hsa:29968%09red
brown	Fatty acid biosynthesis	KEGG PATHWAY	hsa00061	1	6	0.183763	0.664051	ACACA	http://www.genome.jp/kegg-bin/show_pathway?hsa00061/hsa:31%09red
brown	Vasopressin-regulated water reabsorption	KEGG PATHWAY	hsa04962	3	45	0.187714	0.664051	CREB3L2|ADCY6|ADCY9	http://www.genome.jp/kegg-bin/show_pathway?hsa04962/hsa:64764%09red/hsa:112%09red/hsa:115%09red
brown	Glycosaminoglycan biosynthesis - heparan sulfate / heparin	KEGG PATHWAY	hsa00534	2	24	0.189167	0.664051	HS2ST1|HS6ST1	http://www.genome.jp/kegg-bin/show_pathway?hsa00534/hsa:9394%09red/hsa:9653%09red
brown	Dorso-ventral axis formation	KEGG PATHWAY	hsa04320	2	24	0.189167	0.664051	MAP2K1|ETS1	http://www.genome.jp/kegg-bin/show_pathway?hsa04320/hsa:2113%09red/hsa:5604%09red
brown	Complement and coagulation cascades	KEGG PATHWAY	hsa04610	4	69	0.196412	0.664051	C1R|F3|PLAU|CFI	http://www.genome.jp/kegg-bin/show_pathway?hsa04610/hsa:715%09red/hsa:5328%09red/hsa:2152%09red/hsa:3426%09red
brown	Morphine addiction	KEGG PATHWAY	hsa05032	5	93	0.196825	0.664051	PDE1B|ADCY6|ARRB2|ADCY9|ARRB1	http://www.genome.jp/kegg-bin/show_pathway?hsa05032/hsa:112%09red/hsa:5153%09red/hsa:408%09red/hsa:409%09red/hsa:115%09red
brown	Glutamatergic synapse	KEGG PATHWAY	hsa04724	6	118	0.198901	0.664051	ADCY6|SLC38A1|PLD1|ADCY9|HOMER1|PLA2G4A	http://www.genome.jp/kegg-bin/show_pathway?hsa04724/hsa:5337%09red/hsa:5321%09red/hsa:9456%09red/hsa:112%09red/hsa:81539%09red/hsa:115%09red
brown	Amphetamine addiction	KEGG PATHWAY	hsa05031	4	70	0.203307	0.664051	CREB3L2|SIRT1|PPP1R1B|MAOA	http://www.genome.jp/kegg-bin/show_pathway?hsa05031/hsa:64764%09red/hsa:4128%09red/hsa:23411%09red/hsa:84152%09red
brown	Fc epsilon RI signaling pathway	KEGG PATHWAY	hsa04664	4	70	0.203307	0.664051	PLA2G4A|PIK3R3|MAP2K6|MAP2K1	http://www.genome.jp/kegg-bin/show_pathway?hsa04664/hsa:5604%09red/hsa:8503%09red/hsa:5321%09red/hsa:5608%09red
brown	Toxoplasmosis	KEGG PATHWAY	hsa05145	6	119	0.204102	0.664051	TGFB2|TGFB3|HSPA1A|PIK3R3|MAP2K6|HLA-DMA	http://www.genome.jp/kegg-bin/show_pathway?hsa05145/hsa:8503%09red/hsa:3303%09red/hsa:7043%09red/hsa:7042%09red/hsa:3108%09red/hsa:5608%09red
brown	Type II diabetes mellitus	KEGG PATHWAY	hsa04930	3	48	0.213548	0.664051	HK2|PIK3R3|SOCS3	http://www.genome.jp/kegg-bin/show_pathway?hsa04930/hsa:8503%09red/hsa:3099%09red/hsa:9021%09red
brown	Hepatitis B	KEGG PATHWAY	hsa05161	7	147	0.217293	0.664051	TGFBR1|TGFB3|TGFB2|CREB3L2|MAP2K1|PIK3R3|CDK6	http://www.genome.jp/kegg-bin/show_pathway?hsa05161/hsa:64764%09red/hsa:8503%09red/hsa:1021%09red/hsa:7046%09red/hsa:5604%09red/hsa:7043%09red/hsa:7042%09red
brown	Thyroid hormone synthesis	KEGG PATHWAY	hsa04918	4	72	0.217305	0.664051	CREB3L2|ADCY6|ADCY9|GPX7	http://www.genome.jp/kegg-bin/show_pathway?hsa04918/hsa:64764%09red/hsa:112%09red/hsa:115%09red/hsa:2882%09red
brown	Prolactin signaling pathway	KEGG PATHWAY	hsa04917	4	72	0.217305	0.664051	TNFSF11|PIK3R3|MAP2K1|SOCS3	http://www.genome.jp/kegg-bin/show_pathway?hsa04917/hsa:8600%09red/hsa:5604%09red/hsa:8503%09red/hsa:9021%09red
brown	Circadian entrainment	KEGG PATHWAY	hsa04713	5	97	0.220661	0.664051	PER2|ADCY6|ADCY9|RASD1|GUCY1B3	http://www.genome.jp/kegg-bin/show_pathway?hsa04713/hsa:112%09red/hsa:8864%09red/hsa:115%09red/hsa:2983%09red/hsa:51655%09red
brown	Amino sugar and nucleotide sugar metabolism	KEGG PATHWAY	hsa00520	3	49	0.222326	0.664051	HK2|GFPT2|FPGT	http://www.genome.jp/kegg-bin/show_pathway?hsa00520/hsa:8790%09red/hsa:3099%09red/hsa:9945%09red
brown	Lysine degradation	KEGG PATHWAY	hsa00310	3	49	0.222326	0.664051	OGDH|EHMT2|EHHADH	http://www.genome.jp/kegg-bin/show_pathway?hsa00310/hsa:10919%09red/hsa:1962%09red/hsa:4967%09red
brown	Cocaine addiction	KEGG PATHWAY	hsa05030	3	50	0.231174	0.681513	CREB3L2|MAOA|PPP1R1B	http://www.genome.jp/kegg-bin/show_pathway?hsa05030/hsa:64764%09red/hsa:4128%09red/hsa:84152%09red
brown	Nicotinate and nicotinamide metabolism	KEGG PATHWAY	hsa00760	2	28	0.238465	0.685209	QPRT|NT5C3A	http://www.genome.jp/kegg-bin/show_pathway?hsa00760/hsa:23475%09red/hsa:51251%09red
brown	Pentose phosphate pathway	KEGG PATHWAY	hsa00030	2	28	0.238465	0.685209	PGD|RGN	http://www.genome.jp/kegg-bin/show_pathway?hsa00030/hsa:9104%09red/hsa:5226%09red
brown	Tuberculosis	KEGG PATHWAY	hsa05152	8	180	0.249879	0.686243	TGFB2|TGFB3|CEBPG|RFX5|HSPA9|NFYB|IRAK2|HLA-DMA	http://www.genome.jp/kegg-bin/show_pathway?hsa05152/hsa:1054%09red/hsa:3313%09red/hsa:4801%09red/hsa:7043%09red/hsa:7042%09red/hsa:3108%09red/hsa:5993%09red/hsa:3656%09red
brown	Butanoate metabolism	KEGG PATHWAY	hsa00650	2	29	0.250917	0.686243	AACS|EHHADH	http://www.genome.jp/kegg-bin/show_pathway?hsa00650/hsa:65985%09red/hsa:1962%09red
brown	Phototransduction	KEGG PATHWAY	hsa04744	2	29	0.250917	0.686243	ARRB2|ARRB1	http://www.genome.jp/kegg-bin/show_pathway?hsa04744/hsa:409%09red/hsa:408%09red
brown	beta-Alanine metabolism	KEGG PATHWAY	hsa00410	2	29	0.250917	0.686243	EHHADH|SMS	http://www.genome.jp/kegg-bin/show_pathway?hsa00410/hsa:6611%09red/hsa:1962%09red
brown	Antigen processing and presentation	KEGG PATHWAY	hsa04612	4	78	0.260704	0.695219	RFX5|HSPA1A|HLA-DMA|NFYB	http://www.genome.jp/kegg-bin/show_pathway?hsa04612/hsa:5993%09red/hsa:3303%09red/hsa:3108%09red/hsa:4801%09red
brown	HTLV-I infection	KEGG PATHWAY	hsa05166	11	264	0.26302	0.695219	WNT2B|TGFBR1|TGFB3|ADCY6|ADCY9|NFYB|ETS1|PIK3R3|IL1R2|TGFB2|HLA-DMA	http://www.genome.jp/kegg-bin/show_pathway?hsa05166/hsa:2113%09red/hsa:8503%09red/hsa:115%09red/hsa:112%09red/hsa:4801%09red/hsa:7046%09red/hsa:7043%09red/hsa:7482%09red/hsa:3108%09red/hsa:7850%09red/hsa:7042%09red
brown	Citrate cycle (TCA cycle)	KEGG PATHWAY	hsa00020	2	30	0.263387	0.695219	IDH1|OGDH	http://www.genome.jp/kegg-bin/show_pathway?hsa00020/hsa:4967%09red/hsa:3417%09red
brown	Jak-STAT signaling pathway	KEGG PATHWAY	hsa04630	7	157	0.267451	0.696739	SOCS3|IFNE|SPRED1|SPRY1|PIK3R3|PIAS4|TSLP	http://www.genome.jp/kegg-bin/show_pathway?hsa04630/hsa:8503%09red/hsa:10252%09red/hsa:338376%09red/hsa:85480%09red/hsa:51588%09red/hsa:161742%09red/hsa:9021%09red
brown	Herpes simplex infection	KEGG PATHWAY	hsa05168	8	185	0.273592	0.696739	TRAF1|SOCS3|PER2|OAS2|PML|RNASEL|IFIT1|HLA-DMA	http://www.genome.jp/kegg-bin/show_pathway?hsa05168/hsa:5371%09red/hsa:6041%09red/hsa:3434%09red/hsa:4939%09red/hsa:8864%09red/hsa:3108%09red/hsa:9021%09red/hsa:7185%09red
brown	Glycerolipid metabolism	KEGG PATHWAY	hsa00561	3	55	0.27624	0.696739	AGPAT4|DGAT2|DGKI	http://www.genome.jp/kegg-bin/show_pathway?hsa00561/hsa:84649%09red/hsa:9162%09red/hsa:56895%09red
brown	Basal cell carcinoma	KEGG PATHWAY	hsa05217	3	55	0.27624	0.696739	WNT2B|SMO|SUFU	http://www.genome.jp/kegg-bin/show_pathway?hsa05217/hsa:51684%09red/hsa:7482%09red/hsa:6608%09red
brown	Staphylococcus aureus infection	KEGG PATHWAY	hsa05150	3	56	0.285372	0.701267	C1R|HLA-DMA|CFI	http://www.genome.jp/kegg-bin/show_pathway?hsa05150/hsa:715%09red/hsa:3108%09red/hsa:3426%09red
brown	Taurine and hypotaurine metabolism	KEGG PATHWAY	hsa00430	1	10	0.287177	0.701267	CDO1	http://www.genome.jp/kegg-bin/show_pathway?hsa00430/hsa:1036%09red
brown	Alanine, aspartate and glutamate metabolism	KEGG PATHWAY	hsa00250	2	32	0.288322	0.701267	GFPT2|ASNS	http://www.genome.jp/kegg-bin/show_pathway?hsa00250/hsa:440%09red/hsa:9945%09red
brown	Acute myeloid leukemia	KEGG PATHWAY	hsa05221	3	57	0.294529	0.701267	PML|MAP2K1|PIK3R3	http://www.genome.jp/kegg-bin/show_pathway?hsa05221/hsa:5371%09red/hsa:5604%09red/hsa:8503%09red
brown	Arginine and proline metabolism	KEGG PATHWAY	hsa00330	3	57	0.294529	0.701267	P4HA2|MAOA|SMS	http://www.genome.jp/kegg-bin/show_pathway?hsa00330/hsa:6611%09red/hsa:4128%09red/hsa:8974%09red
brown	Amoebiasis	KEGG PATHWAY	hsa05146	5	109	0.296571	0.701267	SERPINB9|TGFB2|TGFB3|PIK3R3|IL1R2	http://www.genome.jp/kegg-bin/show_pathway?hsa05146/hsa:5272%09red/hsa:7850%09red/hsa:8503%09red/hsa:7043%09red/hsa:7042%09red
brown	Progesterone-mediated oocyte maturation	KEGG PATHWAY	hsa04914	4	86	0.320765	0.732884	ADCY6|PIK3R3|ADCY9|MAP2K1	http://www.genome.jp/kegg-bin/show_pathway?hsa04914/hsa:112%09red/hsa:5604%09red/hsa:8503%09red/hsa:115%09red
brown	Small cell lung cancer	KEGG PATHWAY	hsa05222	4	86	0.320765	0.732884	TRAF1|RARB|PIK3R3|CDK6	http://www.genome.jp/kegg-bin/show_pathway?hsa05222/hsa:8503%09red/hsa:1021%09red/hsa:5915%09red/hsa:7185%09red
brown	Long-term depression	KEGG PATHWAY	hsa04730	3	60	0.322089	0.732884	PLA2G4A|MAP2K1|GUCY1B3	http://www.genome.jp/kegg-bin/show_pathway?hsa04730/hsa:5604%09red/hsa:5321%09red/hsa:2983%09red
brown	Cholinergic synapse	KEGG PATHWAY	hsa04725	5	113	0.322856	0.732884	CREB3L2|ADCY6|PIK3R3|ADCY9|MAP2K1	http://www.genome.jp/kegg-bin/show_pathway?hsa04725/hsa:64764%09red/hsa:112%09red/hsa:5604%09red/hsa:8503%09red/hsa:115%09red
brown	Insulin secretion	KEGG PATHWAY	hsa04911	4	87	0.32837	0.737276	CREB3L2|SNAP25|ADCY6|ADCY9	http://www.genome.jp/kegg-bin/show_pathway?hsa04911/hsa:64764%09red/hsa:112%09red/hsa:115%09red/hsa:6616%09red
brown	Inositol phosphate metabolism	KEGG PATHWAY	hsa00562	3	61	0.331287	0.737276	IMPA2|ITPKB|SYNJ1	http://www.genome.jp/kegg-bin/show_pathway?hsa00562/hsa:8867%09red/hsa:3613%09red/hsa:3707%09red
brown	Primary immunodeficiency	KEGG PATHWAY	hsa05340	2	36	0.337811	0.737337	RFX5|ADA	http://www.genome.jp/kegg-bin/show_pathway?hsa05340/hsa:100%09red/hsa:5993%09red
brown	Fructose and mannose metabolism	KEGG PATHWAY	hsa00051	2	36	0.337811	0.737337	HK2|FPGT	http://www.genome.jp/kegg-bin/show_pathway?hsa00051/hsa:8790%09red/hsa:3099%09red
brown	VEGF signaling pathway	KEGG PATHWAY	hsa04370	3	63	0.349669	0.755952	PLA2G4A|PIK3R3|MAP2K1	http://www.genome.jp/kegg-bin/show_pathway?hsa04370/hsa:5604%09red/hsa:8503%09red/hsa:5321%09red
brown	PI3K-Akt signaling pathway	KEGG PATHWAY	hsa04151	13	346	0.365456	0.7764	PDGFC|PDGFD|NR4A1|CSF1|ITGA7|CREB3L2|MAP2K1|ITGA11|PIK3R3|NGFR|CDK6|ANGPT2|FGF14	http://www.genome.jp/kegg-bin/show_pathway?hsa04151/hsa:64764%09red/hsa:80310%09red/hsa:2259%09red/hsa:1435%09red/hsa:1021%09red/hsa:56034%09red/hsa:4804%09red/hsa:3679%09red/hsa:3164%09red/hsa:22801%09red/hsa:5604%09red/hsa:285%09red/hsa:8503%09red
brown	Glioma	KEGG PATHWAY	hsa05214	3	65	0.367999	0.7764	MAP2K1|PIK3R3|CDK6	http://www.genome.jp/kegg-bin/show_pathway?hsa05214/hsa:5604%09red/hsa:8503%09red/hsa:1021%09red
brown	Neurotrophin signaling pathway	KEGG PATHWAY	hsa04722	5	120	0.369389	0.7764	IRAK2|MAP2K1|PIK3R3|NGFR|MAPK7	http://www.genome.jp/kegg-bin/show_pathway?hsa04722/hsa:8503%09red/hsa:4804%09red/hsa:5604%09red/hsa:3656%09red/hsa:5598%09red
brown	Tyrosine metabolism	KEGG PATHWAY	hsa00350	2	39	0.374256	0.778265	MAOA|ADH1C	http://www.genome.jp/kegg-bin/show_pathway?hsa00350/hsa:126%09red/hsa:4128%09red
brown	Glycolysis / Gluconeogenesis	KEGG PATHWAY	hsa00010	3	66	0.377133	0.778265	HK2|ADH1C|PGAM1	http://www.genome.jp/kegg-bin/show_pathway?hsa00010/hsa:5223%09red/hsa:126%09red/hsa:3099%09red
brown	Transcriptional misregulation in cancer	KEGG PATHWAY	hsa05202	7	179	0.385996	0.789378	TRAF1|PLAU|PER2|NGFR|MAF|PML|IL1R2	http://www.genome.jp/kegg-bin/show_pathway?hsa05202/hsa:5371%09red/hsa:5328%09red/hsa:8864%09red/hsa:4094%09red/hsa:7850%09red/hsa:4804%09red/hsa:7185%09red
brown	Arachidonic acid metabolism	KEGG PATHWAY	hsa00590	3	68	0.395316	0.800103	ALOX15B|PLA2G4A|GPX7	http://www.genome.jp/kegg-bin/show_pathway?hsa00590/hsa:247%09red/hsa:5321%09red/hsa:2882%09red
brown	Glycosphingolipid biosynthesis - ganglio series	KEGG PATHWAY	hsa00604	1	15	0.398289	0.800103	ST3GAL1	http://www.genome.jp/kegg-bin/show_pathway?hsa00604/hsa:6482%09red
brown	Ether lipid metabolism	KEGG PATHWAY	hsa00565	2	42	0.409867	0.816139	PLA2G4A|PLD1	http://www.genome.jp/kegg-bin/show_pathway?hsa00565/hsa:5337%09red/hsa:5321%09red
brown	Fatty acid degradation	KEGG PATHWAY	hsa00071	2	44	0.433055	0.840782	ADH1C|EHHADH	http://www.genome.jp/kegg-bin/show_pathway?hsa00071/hsa:126%09red/hsa:1962%09red
brown	Valine, leucine and isoleucine degradation	KEGG PATHWAY	hsa00280	2	44	0.433055	0.840782	EHHADH|BCAT1	http://www.genome.jp/kegg-bin/show_pathway?hsa00280/hsa:586%09red/hsa:1962%09red
brown	Primary bile acid biosynthesis	KEGG PATHWAY	hsa00120	1	17	0.437743	0.840782	ACOX2	http://www.genome.jp/kegg-bin/show_pathway?hsa00120/hsa:8309%09red
brown	Leishmaniasis	KEGG PATHWAY	hsa05140	3	73	0.440097	0.840782	TGFB2|TGFB3|HLA-DMA	http://www.genome.jp/kegg-bin/show_pathway?hsa05140/hsa:7043%09red/hsa:7042%09red/hsa:3108%09red
brown	Chemokine signaling pathway	KEGG PATHWAY	hsa04062	7	189	0.441003	0.840782	ADCY6|ADCY9|MAP2K1|ARRB2|ARRB1|PIK3R3|CXCL12	http://www.genome.jp/kegg-bin/show_pathway?hsa04062/hsa:6387%09red/hsa:408%09red/hsa:409%09red/hsa:112%09red/hsa:5604%09red/hsa:115%09red/hsa:8503%09red
brown	Carbohydrate digestion and absorption	KEGG PATHWAY	hsa04973	2	45	0.444466	0.840782	HK2|PIK3R3	http://www.genome.jp/kegg-bin/show_pathway?hsa04973/hsa:8503%09red/hsa:3099%09red
brown	Sulfur metabolism	KEGG PATHWAY	hsa00920	1	18	0.456494	0.842936	SUOX	http://www.genome.jp/kegg-bin/show_pathway?hsa00920/hsa:6821%09red
brown	Phenylalanine metabolism	KEGG PATHWAY	hsa00360	1	18	0.456494	0.842936	MAOA	http://www.genome.jp/kegg-bin/show_pathway?hsa00360/hsa:4128%09red
brown	Measles	KEGG PATHWAY	hsa05162	5	134	0.462071	0.842936	HSPA1A|OAS2|PIK3R3|CDK6|TNFSF10	http://www.genome.jp/kegg-bin/show_pathway?hsa05162/hsa:8743%09red/hsa:4939%09red/hsa:8503%09red/hsa:1021%09red/hsa:3303%09red
brown	Chagas disease (American trypanosomiasis)	KEGG PATHWAY	hsa05142	4	105	0.464375	0.842936	TGFBR1|TGFB3|PIK3R3|TGFB2	http://www.genome.jp/kegg-bin/show_pathway?hsa05142/hsa:7046%09red/hsa:8503%09red/hsa:7043%09red/hsa:7042%09red
brown	HIF-1 signaling pathway	KEGG PATHWAY	hsa04066	4	106	0.471719	0.842936	HK2|ANGPT2|MAP2K1|PIK3R3	http://www.genome.jp/kegg-bin/show_pathway?hsa04066/hsa:5604%09red/hsa:8503%09red/hsa:3099%09red/hsa:285%09red
brown	Proteoglycans in cancer	KEGG PATHWAY	hsa05205	8	225	0.475399	0.842936	WNT2B|TGFB2|PLAU|SMO|MAP2K1|PIK3R3|LUM|FGF14	http://www.genome.jp/kegg-bin/show_pathway?hsa05205/hsa:8503%09red/hsa:5328%09red/hsa:6608%09red/hsa:5604%09red/hsa:7482%09red/hsa:2259%09red/hsa:4060%09red/hsa:7042%09red
brown	Endocrine and other factor-regulated calcium reabsorption	KEGG PATHWAY	hsa04961	2	48	0.477916	0.842936	ADCY6|ADCY9	http://www.genome.jp/kegg-bin/show_pathway?hsa04961/hsa:112%09red/hsa:115%09red
brown	Intestinal immune network for IgA production	KEGG PATHWAY	hsa04672	2	48	0.477916	0.842936	CXCL12|HLA-DMA	http://www.genome.jp/kegg-bin/show_pathway?hsa04672/hsa:6387%09red/hsa:3108%09red
brown	Toll-like receptor signaling pathway	KEGG PATHWAY	hsa04620	4	107	0.479025	0.842936	MAP2K1|CTSK|PIK3R3|MAP2K6	http://www.genome.jp/kegg-bin/show_pathway?hsa04620/hsa:1513%09red/hsa:5604%09red/hsa:8503%09red/hsa:5608%09red
brown	Ubiquitin mediated proteolysis	KEGG PATHWAY	hsa04120	5	138	0.487937	0.846344	PML|SMURF1|CUL7|PIAS4|SOCS3	http://www.genome.jp/kegg-bin/show_pathway?hsa04120/hsa:57154%09red/hsa:5371%09red/hsa:51588%09red/hsa:9021%09red/hsa:9820%09red
brown	Malaria	KEGG PATHWAY	hsa05144	2	49	0.488792	0.846344	TGFB2|TGFB3	http://www.genome.jp/kegg-bin/show_pathway?hsa05144/hsa:7043%09red/hsa:7042%09red
brown	Glycosaminoglycan biosynthesis - chondroitin sulfate / dermatan sulfate	KEGG PATHWAY	hsa00532	1	20	0.492147	0.846344	UST	http://www.genome.jp/kegg-bin/show_pathway?hsa00532/hsa:10090%09red
brown	Metabolism of xenobiotics by cytochrome P450	KEGG PATHWAY	hsa00980	3	80	0.50051	0.853228	GSTM2|ADH1C|GSTM5	http://www.genome.jp/kegg-bin/show_pathway?hsa00980/hsa:2949%09red/hsa:126%09red/hsa:2946%09red
brown	Biosynthesis of unsaturated fatty acids	KEGG PATHWAY	hsa01040	1	21	0.509091	0.853228	ELOVL6	http://www.genome.jp/kegg-bin/show_pathway?hsa01040/hsa:79071%09red
brown	Terpenoid backbone biosynthesis	KEGG PATHWAY	hsa00900	1	21	0.509091	0.853228	PMVK	http://www.genome.jp/kegg-bin/show_pathway?hsa00900/hsa:10654%09red
brown	Insulin signaling pathway	KEGG PATHWAY	hsa04910	5	142	0.513358	0.853228	HK2|ACACA|MAP2K1|PIK3R3|SOCS3	http://www.genome.jp/kegg-bin/show_pathway?hsa04910/hsa:31%09red/hsa:5604%09red/hsa:8503%09red/hsa:3099%09red/hsa:9021%09red
brown	Oocyte meiosis	KEGG PATHWAY	hsa04114	4	112	0.514944	0.853228	ADCY6|REC8|MAP2K1|ADCY9	http://www.genome.jp/kegg-bin/show_pathway?hsa04114/hsa:112%09red/hsa:5604%09red/hsa:115%09red/hsa:9985%09red
brown	Endometrial cancer	KEGG PATHWAY	hsa05213	2	52	0.520558	0.854633	MAP2K1|PIK3R3	http://www.genome.jp/kegg-bin/show_pathway?hsa05213/hsa:5604%09red/hsa:8503%09red
brown	Chemical carcinogenesis	KEGG PATHWAY	hsa05204	3	83	0.525385	0.854633	GSTM2|ADH1C|GSTM5	http://www.genome.jp/kegg-bin/show_pathway?hsa05204/hsa:2949%09red/hsa:126%09red/hsa:2946%09red
brown	Serotonergic synapse	KEGG PATHWAY	hsa04726	4	114	0.528993	0.854633	ALOX15B|PLA2G4A|MAOA|MAP2K1	http://www.genome.jp/kegg-bin/show_pathway?hsa04726/hsa:247%09red/hsa:5604%09red/hsa:5321%09red/hsa:4128%09red
brown	Amyotrophic lateral sclerosis (ALS)	KEGG PATHWAY	hsa05014	2	53	0.530851	0.854633	MAP2K6|CCS	http://www.genome.jp/kegg-bin/show_pathway?hsa05014/hsa:9973%09red/hsa:5608%09red
brown	Fanconi anemia pathway	KEGG PATHWAY	hsa03460	2	54	0.540994	0.85928	POLK|RPA3	http://www.genome.jp/kegg-bin/show_pathway?hsa03460/hsa:51426%09red/hsa:6119%09red
brown	Fatty acid elongation	KEGG PATHWAY	hsa00062	1	23	0.541309	0.85928	ELOVL6	http://www.genome.jp/kegg-bin/show_pathway?hsa00062/hsa:79071%09red
brown	Leukocyte transendothelial migration	KEGG PATHWAY	hsa04670	4	118	0.556486	0.871397	CLDN23|THY1|CXCL12|PIK3R3	http://www.genome.jp/kegg-bin/show_pathway?hsa04670/hsa:6387%09red/hsa:7070%09red/hsa:8503%09red/hsa:137075%09red
brown	Vitamin digestion and absorption	KEGG PATHWAY	hsa04977	1	24	0.556619	0.871397	SLC19A2	http://www.genome.jp/kegg-bin/show_pathway?hsa04977/hsa:10560%09red
brown	Apoptosis	KEGG PATHWAY	hsa04210	3	88	0.565285	0.876436	IRAK2|TNFSF10|PIK3R3	http://www.genome.jp/kegg-bin/show_pathway?hsa04210/hsa:8503%09red/hsa:8743%09red/hsa:3656%09red
brown	alpha-Linolenic acid metabolism	KEGG PATHWAY	hsa00592	1	25	0.571421	0.876436	PLA2G4A	http://www.genome.jp/kegg-bin/show_pathway?hsa00592/hsa:5321%09red
brown	Glycosylphosphatidylinositol(GPI)-anchor biosynthesis	KEGG PATHWAY	hsa00563	1	25	0.571421	0.876436	PIGW	http://www.genome.jp/kegg-bin/show_pathway?hsa00563/hsa:284098%09red
brown	Salivary secretion	KEGG PATHWAY	hsa04970	3	90	0.580665	0.87874	ADCY6|ADCY9|GUCY1B3	http://www.genome.jp/kegg-bin/show_pathway?hsa04970/hsa:112%09red/hsa:115%09red/hsa:2983%09red
brown	GABAergic synapse	KEGG PATHWAY	hsa04727	3	90	0.580665	0.87874	ADCY6|SLC38A1|ADCY9	http://www.genome.jp/kegg-bin/show_pathway?hsa04727/hsa:112%09red/hsa:81539%09red/hsa:115%09red
brown	Cell cycle	KEGG PATHWAY	hsa04110	4	124	0.596071	0.88955	GADD45B|TGFB3|TGFB2|CDK6	http://www.genome.jp/kegg-bin/show_pathway?hsa04110/hsa:7043%09red/hsa:4616%09red/hsa:1021%09red/hsa:7042%09red
brown	Ascorbate and aldarate metabolism	KEGG PATHWAY	hsa00053	1	27	0.599565	0.88955	RGN	http://www.genome.jp/kegg-bin/show_pathway?hsa00053/hsa:9104%09red
brown	Nitrogen metabolism	KEGG PATHWAY	hsa00910	1	27	0.599565	0.88955	ASNS	http://www.genome.jp/kegg-bin/show_pathway?hsa00910/hsa:440%09red
brown	Homologous recombination	KEGG PATHWAY	hsa03440	1	28	0.612939	0.897659	RPA3	http://www.genome.jp/kegg-bin/show_pathway?hsa03440/hsa:6119%09red
brown	Histidine metabolism	KEGG PATHWAY	hsa00340	1	28	0.612939	0.897659	MAOA	http://www.genome.jp/kegg-bin/show_pathway?hsa00340/hsa:4128%09red
brown	Synaptic vesicle cycle	KEGG PATHWAY	hsa04721	2	63	0.625346	0.901414	SYT1|SNAP25	http://www.genome.jp/kegg-bin/show_pathway?hsa04721/hsa:6857%09red/hsa:6616%09red
brown	Thyroid cancer	KEGG PATHWAY	hsa05216	1	29	0.625868	0.901414	MAP2K1	http://www.genome.jp/kegg-bin/show_pathway?hsa05216/hsa:5604%09red
brown	Axon guidance	KEGG PATHWAY	hsa04360	4	129	0.627416	0.901414	EFNB2|CXCL12|LIMK1|SEMA4G	http://www.genome.jp/kegg-bin/show_pathway?hsa04360/hsa:1948%09red/hsa:3984%09red/hsa:6387%09red/hsa:57715%09red
brown	Galactose metabolism	KEGG PATHWAY	hsa00052	1	30	0.638367	0.907312	HK2	http://www.genome.jp/kegg-bin/show_pathway?hsa00052/hsa:3099%09red
brown	Dopaminergic synapse	KEGG PATHWAY	hsa04728	4	131	0.639515	0.907312	CREB3L2|MAOA|PPP1R1B|ARRB2	http://www.genome.jp/kegg-bin/show_pathway?hsa04728/hsa:64764%09red/hsa:409%09red/hsa:4128%09red/hsa:84152%09red
brown	Asthma	KEGG PATHWAY	hsa05310	1	31	0.650451	0.915375	HLA-DMA	http://www.genome.jp/kegg-bin/show_pathway?hsa05310/hsa:3108%09red
brown	Protein processing in endoplasmic reticulum	KEGG PATHWAY	hsa04141	5	167	0.658038	0.915375	PPP1R15A|HSPA1A|MAN1C1|CRYAB|ERN1	http://www.genome.jp/kegg-bin/show_pathway?hsa04141/hsa:2081%09red/hsa:23645%09red/hsa:1410%09red/hsa:57134%09red/hsa:3303%09red
brown	Retinol metabolism	KEGG PATHWAY	hsa00830	2	68	0.666796	0.915375	ADH1C|ALDH1A1	http://www.genome.jp/kegg-bin/show_pathway?hsa00830/hsa:126%09red/hsa:216%09red
brown	p53 signaling pathway	KEGG PATHWAY	hsa04115	2	68	0.666796	0.915375	GADD45B|CDK6	http://www.genome.jp/kegg-bin/show_pathway?hsa04115/hsa:4616%09red/hsa:1021%09red
brown	Retrograde endocannabinoid signaling	KEGG PATHWAY	hsa04723	3	103	0.671975	0.915375	ADCY6|NAPEPLD|ADCY9	http://www.genome.jp/kegg-bin/show_pathway?hsa04723/hsa:112%09red/hsa:222236%09red/hsa:115%09red
brown	Base excision repair	KEGG PATHWAY	hsa03410	1	33	0.673425	0.915375	NTHL1	http://www.genome.jp/kegg-bin/show_pathway?hsa03410/hsa:4913%09red
brown	Linoleic acid metabolism	KEGG PATHWAY	hsa00591	1	33	0.673425	0.915375	PLA2G4A	http://www.genome.jp/kegg-bin/show_pathway?hsa00591/hsa:5321%09red
brown	Adipocytokine signaling pathway	KEGG PATHWAY	hsa04920	2	71	0.68985	0.91987	SOCS3|PPARA	http://www.genome.jp/kegg-bin/show_pathway?hsa04920/hsa:5465%09red/hsa:9021%09red
brown	Viral myocarditis	KEGG PATHWAY	hsa05416	2	71	0.68985	0.91987	MYH15|HLA-DMA	http://www.genome.jp/kegg-bin/show_pathway?hsa05416/hsa:22989%09red/hsa:3108%09red
brown	Focal adhesion	KEGG PATHWAY	hsa04510	6	207	0.692555	0.91987	PDGFC|PDGFD|ITGA7|MAP2K1|ITGA11|PIK3R3	http://www.genome.jp/kegg-bin/show_pathway?hsa04510/hsa:80310%09red/hsa:8503%09red/hsa:56034%09red/hsa:3679%09red/hsa:22801%09red/hsa:5604%09red
brown	Wnt signaling pathway	KEGG PATHWAY	hsa04310	4	141	0.696114	0.91987	WNT2B|DAAM2|BAMBI|DKK1	http://www.genome.jp/kegg-bin/show_pathway?hsa04310/hsa:23500%09red/hsa:25805%09red/hsa:22943%09red/hsa:7482%09red
brown	Bile secretion	KEGG PATHWAY	hsa04976	2	72	0.69724	0.91987	ADCY6|ADCY9	http://www.genome.jp/kegg-bin/show_pathway?hsa04976/hsa:112%09red/hsa:115%09red
brown	SNARE interactions in vesicular transport	KEGG PATHWAY	hsa04130	1	36	0.705099	0.91987	SNAP25	http://www.genome.jp/kegg-bin/show_pathway?hsa04130/hsa:6616%09red
brown	DNA replication	KEGG PATHWAY	hsa03030	1	36	0.705099	0.91987	RPA3	http://www.genome.jp/kegg-bin/show_pathway?hsa03030/hsa:6119%09red
brown	B cell receptor signaling pathway	KEGG PATHWAY	hsa04662	2	74	0.711582	0.921534	MAP2K1|PIK3R3	http://www.genome.jp/kegg-bin/show_pathway?hsa04662/hsa:5604%09red/hsa:8503%09red
brown	Gastric acid secretion	KEGG PATHWAY	hsa04971	2	75	0.718539	0.921534	ADCY6|ADCY9	http://www.genome.jp/kegg-bin/show_pathway?hsa04971/hsa:112%09red/hsa:115%09red
brown	Bladder cancer	KEGG PATHWAY	hsa05219	1	38	0.724496	0.921534	MAP2K1	http://www.genome.jp/kegg-bin/show_pathway?hsa05219/hsa:5604%09red
brown	Allograft rejection	KEGG PATHWAY	hsa05330	1	38	0.724496	0.921534	HLA-DMA	http://www.genome.jp/kegg-bin/show_pathway?hsa05330/hsa:3108%09red
brown	Cardiac muscle contraction	KEGG PATHWAY	hsa04260	2	77	0.732031	0.921534	CACNB2|UQCRQ	http://www.genome.jp/kegg-bin/show_pathway?hsa04260/hsa:27089%09red/hsa:783%09red
brown	Aldosterone-regulated sodium reabsorption	KEGG PATHWAY	hsa04960	1	39	0.733713	0.921534	PIK3R3	http://www.genome.jp/kegg-bin/show_pathway?hsa04960/hsa:8503%09red
brown	Calcium signaling pathway	KEGG PATHWAY	hsa04020	5	183	0.734791	0.921534	PDE1B|PTGFR|ITPKB|ADCY9|TBXA2R	http://www.genome.jp/kegg-bin/show_pathway?hsa04020/hsa:5737%09red/hsa:6915%09red/hsa:5153%09red/hsa:115%09red/hsa:3707%09red
brown	Pyruvate metabolism	KEGG PATHWAY	hsa00620	1	41	0.751236	0.93186	ACACA	http://www.genome.jp/kegg-bin/show_pathway?hsa00620/hsa:31%09red
brown	Fat digestion and absorption	KEGG PATHWAY	hsa04975	1	41	0.751236	0.93186	DGAT2	http://www.genome.jp/kegg-bin/show_pathway?hsa04975/hsa:84649%09red
brown	Graft-versus-host disease	KEGG PATHWAY	hsa05332	1	42	0.759562	0.937068	HLA-DMA	http://www.genome.jp/kegg-bin/show_pathway?hsa05332/hsa:3108%09red
brown	ABC transporters	KEGG PATHWAY	hsa02010	1	44	0.775391	0.937651	ABCD1	http://www.genome.jp/kegg-bin/show_pathway?hsa02010/hsa:215%09red
brown	Type I diabetes mellitus	KEGG PATHWAY	hsa04940	1	44	0.775391	0.937651	HLA-DMA	http://www.genome.jp/kegg-bin/show_pathway?hsa04940/hsa:3108%09red
brown	MicroRNAs in cancer	KEGG PATHWAY	hsa05206	8	296	0.77619	0.937651	RECK|SIRT1|DNMT3A|TGFB2|PLAU|MAP2K1|MAPK7|CDK6	http://www.genome.jp/kegg-bin/show_pathway?hsa05206/hsa:1788%09red/hsa:1021%09red/hsa:5328%09red/hsa:23411%09red/hsa:8434%09red/hsa:5604%09red/hsa:7042%09red/hsa:5598%09red
brown	ECM-receptor interaction	KEGG PATHWAY	hsa04512	2	87	0.791513	0.937651	ITGA11|ITGA7	http://www.genome.jp/kegg-bin/show_pathway?hsa04512/hsa:22801%09red/hsa:3679%09red
brown	Hematopoietic cell lineage	KEGG PATHWAY	hsa04640	2	88	0.796775	0.937651	CSF1|IL1R2	http://www.genome.jp/kegg-bin/show_pathway?hsa04640/hsa:7850%09red/hsa:1435%09red
brown	ErbB signaling pathway	KEGG PATHWAY	hsa04012	2	88	0.796775	0.937651	MAP2K1|PIK3R3	http://www.genome.jp/kegg-bin/show_pathway?hsa04012/hsa:5604%09red/hsa:8503%09red
brown	Protein digestion and absorption	KEGG PATHWAY	hsa04974	2	88	0.796775	0.937651	KCNE3|SLC1A5	http://www.genome.jp/kegg-bin/show_pathway?hsa04974/hsa:6510%09red/hsa:10008%09red
brown	Nucleotide excision repair	KEGG PATHWAY	hsa03420	1	47	0.79721	0.937651	RPA3	http://www.genome.jp/kegg-bin/show_pathway?hsa03420/hsa:6119%09red
brown	Sphingolipid metabolism	KEGG PATHWAY	hsa00600	1	47	0.79721	0.937651	UGCG	http://www.genome.jp/kegg-bin/show_pathway?hsa00600/hsa:7357%09red
brown	RNA transport	KEGG PATHWAY	hsa03013	4	164	0.801463	0.937794	EIF1|EIF2S2|PAIP1|RANBP2	http://www.genome.jp/kegg-bin/show_pathway?hsa03013/hsa:8894%09red/hsa:5903%09red/hsa:10209%09red/hsa:10605%09red
brown	N-Glycan biosynthesis	KEGG PATHWAY	hsa00510	1	49	0.81057	0.940957	MAN1C1	http://www.genome.jp/kegg-bin/show_pathway?hsa00510/hsa:57134%09red
brown	Viral carcinogenesis	KEGG PATHWAY	hsa05203	5	207	0.825275	0.940957	CREB3L2|TRAF1|PIK3R3|RASA2|CDK6	http://www.genome.jp/kegg-bin/show_pathway?hsa05203/hsa:64764%09red/hsa:5922%09red/hsa:8503%09red/hsa:1021%09red/hsa:7185%09red
brown	Tight junction	KEGG PATHWAY	hsa04530	3	134	0.82916	0.940957	CLDN23|AMOTL1|MYH15	http://www.genome.jp/kegg-bin/show_pathway?hsa04530/hsa:137075%09red/hsa:22989%09red/hsa:154810%09red
brown	Taste transduction	KEGG PATHWAY	hsa04742	1	53	0.834719	0.940957	ADCY6	http://www.genome.jp/kegg-bin/show_pathway?hsa04742/hsa:112%09red
brown	Autoimmune thyroid disease	KEGG PATHWAY	hsa05320	1	53	0.834719	0.940957	HLA-DMA	http://www.genome.jp/kegg-bin/show_pathway?hsa05320/hsa:3108%09red
brown	Pancreatic secretion	KEGG PATHWAY	hsa04972	2	96	0.834804	0.940957	ADCY6|ADCY9	http://www.genome.jp/kegg-bin/show_pathway?hsa04972/hsa:112%09red/hsa:115%09red
brown	Vibrio cholerae infection	KEGG PATHWAY	hsa05110	1	54	0.840261	0.940957	ADCY9	http://www.genome.jp/kegg-bin/show_pathway?hsa05110/hsa:115%09red
brown	Natural killer cell mediated cytotoxicity	KEGG PATHWAY	hsa04650	3	137	0.840279	0.940957	MAP2K1|TNFSF10|PIK3R3	http://www.genome.jp/kegg-bin/show_pathway?hsa04650/hsa:8743%09red/hsa:5604%09red/hsa:8503%09red
brown	Pathogenic Escherichia coli infection	KEGG PATHWAY	hsa05130	1	55	0.845618	0.940957	KRT18	http://www.genome.jp/kegg-bin/show_pathway?hsa05130/hsa:3875%09red
brown	Legionellosis	KEGG PATHWAY	hsa05134	1	55	0.845618	0.940957	HSPA1A	http://www.genome.jp/kegg-bin/show_pathway?hsa05134/hsa:3303%09red
brown	Starch and sucrose metabolism	KEGG PATHWAY	hsa00500	1	56	0.850796	0.942101	HK2	http://www.genome.jp/kegg-bin/show_pathway?hsa00500/hsa:3099%09red
brown	Alcoholism	KEGG PATHWAY	hsa05034	4	180	0.855795	0.943036	CREB3L2|MAOA|PPP1R1B|MAP2K1	http://www.genome.jp/kegg-bin/show_pathway?hsa05034/hsa:64764%09red/hsa:5604%09red/hsa:4128%09red/hsa:84152%09red
brown	Cell adhesion molecules (CAMs)	KEGG PATHWAY	hsa04514	3	143	0.86066	0.943815	CLDN23|MPZ|HLA-DMA	http://www.genome.jp/kegg-bin/show_pathway?hsa04514/hsa:137075%09red/hsa:3108%09red/hsa:4359%09red
brown	mTOR signaling pathway	KEGG PATHWAY	hsa04150	1	60	0.869835	0.94849	PIK3R3	http://www.genome.jp/kegg-bin/show_pathway?hsa04150/hsa:8503%09red
brown	T cell receptor signaling pathway	KEGG PATHWAY	hsa04660	2	106	0.87328	0.94849	MAP2K1|PIK3R3	http://www.genome.jp/kegg-bin/show_pathway?hsa04660/hsa:5604%09red/hsa:8503%09red
brown	Phagosome	KEGG PATHWAY	hsa04145	3	154	0.892182	0.964406	C1R|COLEC12|HLA-DMA	http://www.genome.jp/kegg-bin/show_pathway?hsa04145/hsa:715%09red/hsa:81035%09red/hsa:3108%09red
brown	Long-term potentiation	KEGG PATHWAY	hsa04720	1	69	0.90429	0.967281	MAP2K1	http://www.genome.jp/kegg-bin/show_pathway?hsa04720/hsa:5604%09red
brown	Epstein-Barr virus infection	KEGG PATHWAY	hsa05169	4	202	0.909572	0.967281	TRAF1|HSPA1A|PIK3R3|MAP2K6	http://www.genome.jp/kegg-bin/show_pathway?hsa05169/hsa:7185%09red/hsa:8503%09red/hsa:5608%09red/hsa:3303%09red
brown	RIG-I-like receptor signaling pathway	KEGG PATHWAY	hsa04622	1	71	0.910616	0.967281	IFNE	http://www.genome.jp/kegg-bin/show_pathway?hsa04622/hsa:338376%09red
brown	RNA degradation	KEGG PATHWAY	hsa03018	1	72	0.913621	0.967281	HSPA9	http://www.genome.jp/kegg-bin/show_pathway?hsa03018/hsa:3313%09red
brown	Adherens junction	KEGG PATHWAY	hsa04520	1	73	0.916526	0.967281	TGFBR1	http://www.genome.jp/kegg-bin/show_pathway?hsa04520/hsa:7046%09red
brown	Pertussis	KEGG PATHWAY	hsa05133	1	75	0.922047	0.967281	C1R	http://www.genome.jp/kegg-bin/show_pathway?hsa05133/hsa:715%09red
brown	Bacterial invasion of epithelial cells	KEGG PATHWAY	hsa05100	1	76	0.924669	0.967281	PIK3R3	http://www.genome.jp/kegg-bin/show_pathway?hsa05100/hsa:8503%09red
brown	Parkinson's disease	KEGG PATHWAY	hsa05012	2	131	0.93629	0.974945	HTRA2|UQCRQ	http://www.genome.jp/kegg-bin/show_pathway?hsa05012/hsa:27089%09red/hsa:27429%09red
brown	Systemic lupus erythematosus	KEGG PATHWAY	hsa05322	2	135	0.943087	0.977538	C1R|HLA-DMA	http://www.genome.jp/kegg-bin/show_pathway?hsa05322/hsa:715%09red/hsa:3108%09red
brown	Neuroactive ligand-receptor interaction	KEGG PATHWAY	hsa04080	5	275	0.955671	0.986078	TBXA2R|PTGFR|THRB|S1PR1|ADRA2A	http://www.genome.jp/kegg-bin/show_pathway?hsa04080/hsa:7068%09red/hsa:6915%09red/hsa:5737%09red/hsa:1901%09red/hsa:150%09red
brown	Pyrimidine metabolism	KEGG PATHWAY	hsa00240	1	105	0.972141	0.993761	NT5C3A	http://www.genome.jp/kegg-bin/show_pathway?hsa00240/hsa:51251%09red
brown	Alzheimer's disease	KEGG PATHWAY	hsa05010	2	170	0.979342	0.993761	ERN1|UQCRQ	http://www.genome.jp/kegg-bin/show_pathway?hsa05010/hsa:27089%09red/hsa:2081%09red
brown	Lysosome	KEGG PATHWAY	hsa04142	1	122	0.984483	0.993761	CTSK	http://www.genome.jp/kegg-bin/show_pathway?hsa04142/hsa:1513%09red
brown	Huntington's disease	KEGG PATHWAY	hsa05016	2	183	0.985967	0.993761	CREB3L2|UQCRQ	http://www.genome.jp/kegg-bin/show_pathway?hsa05016/hsa:64764%09red/hsa:27089%09red
brown	Spliceosome	KEGG PATHWAY	hsa03040	1	131	0.988624	0.993761	HSPA1A	http://www.genome.jp/kegg-bin/show_pathway?hsa03040/hsa:3303%09red
brown	Oxidative phosphorylation	KEGG PATHWAY	hsa00190	1	133	0.989383	0.993761	UQCRQ	http://www.genome.jp/kegg-bin/show_pathway?hsa00190/hsa:27089%09red
brown	Olfactory transduction	KEGG PATHWAY	hsa04740	1	406	0.999999	0.999999	ARRB2	http://www.genome.jp/kegg-bin/show_pathway?hsa04740/hsa:409%09red
green	Glycolysis / Gluconeogenesis	KEGG PATHWAY	hsa00010	9	66	2.89152e-10	2.31321e-08	GPI|GAPDH|ALDH2|ENO1|TPI1|PFKL|ENO2|LDHA|PGK1	http://www.genome.jp/kegg-bin/show_pathway?hsa00010/hsa:2023%09red/hsa:2026%09red/hsa:5211%09red/hsa:2597%09red/hsa:5230%09red/hsa:7167%09red/hsa:3939%09red/hsa:2821%09red/hsa:217%09red
green	HIF-1 signaling pathway	KEGG PATHWAY	hsa04066	8	106	3.5432e-07	1.41728e-05	EGLN1|GAPDH|PDK1|ENO1|ENO2|PFKL|LDHA|PGK1	http://www.genome.jp/kegg-bin/show_pathway?hsa04066/hsa:2023%09red/hsa:2026%09red/hsa:2597%09red/hsa:5211%09red/hsa:5230%09red/hsa:54583%09red/hsa:5163%09red/hsa:3939%09red
green	Carbon metabolism	KEGG PATHWAY	hsa01200	7	92	1.95813e-06	5.22169e-05	GPI|GAPDH|ENO1|TPI1|PFKL|ENO2|PGK1	http://www.genome.jp/kegg-bin/show_pathway?hsa01200/hsa:2023%09red/hsa:2026%09red/hsa:5211%09red/hsa:2597%09red/hsa:5230%09red/hsa:7167%09red/hsa:2821%09red
green	Biosynthesis of amino acids	KEGG PATHWAY	hsa01230	6	72	6.68588e-06	0.000133718	ENO2|GAPDH|ENO1|TPI1|PFKL|PGK1	http://www.genome.jp/kegg-bin/show_pathway?hsa01230/hsa:2023%09red/hsa:2026%09red/hsa:5211%09red/hsa:2597%09red/hsa:5230%09red/hsa:7167%09red
green	Metabolic pathways	KEGG PATHWAY	hsa01100	17	1182	0.000865816	0.0138531	DNMT3B|AOX1|PAFAH2|GPI|LDHA|ENO2|ALDH2|ENPP1|GAPDH|ENO1|TPI1|P4HA1|LPCAT1|NDUFA4L2|GMPPB|PFKL|PGK1	http://www.genome.jp/kegg-bin/show_pathway?hsa01100/hsa:56901%09red/hsa:2023%09red/hsa:1789%09red/hsa:2026%09red/hsa:79888%09red/hsa:5033%09red/hsa:5051%09red/hsa:3939%09red/hsa:2597%09red/hsa:316%09red/hsa:5230%09red/hsa:7167%09red/hsa:29925%09red/hsa:5211%09red/hsa:2821%09red/hsa:5167%09red/hsa:217%09red
green	Fructose and mannose metabolism	KEGG PATHWAY	hsa00051	3	36	0.00166138	0.0221517	TPI1|PFKL|GMPPB	http://www.genome.jp/kegg-bin/show_pathway?hsa00051/hsa:5211%09red/hsa:29925%09red/hsa:7167%09red
green	Amino sugar and nucleotide sugar metabolism	KEGG PATHWAY	hsa00520	3	49	0.0040379	0.040379	NAGK|GPI|GMPPB	http://www.genome.jp/kegg-bin/show_pathway?hsa00520/hsa:55577%09red/hsa:2821%09red/hsa:29925%09red
green	Lysine degradation	KEGG PATHWAY	hsa00310	3	49	0.0040379	0.040379	PLOD2|PLOD1|ALDH2	http://www.genome.jp/kegg-bin/show_pathway?hsa00310/hsa:5351%09red/hsa:5352%09red/hsa:217%09red
green	Starch and sucrose metabolism	KEGG PATHWAY	hsa00500	3	56	0.00588296	0.0522929	GYS1|GPI|ENPP1	http://www.genome.jp/kegg-bin/show_pathway?hsa00500/hsa:2821%09red/hsa:2997%09red/hsa:5167%09red
green	Nicotinate and nicotinamide metabolism	KEGG PATHWAY	hsa00760	2	28	0.0145268	0.105649	AOX1|ENPP1	http://www.genome.jp/kegg-bin/show_pathway?hsa00760/hsa:316%09red/hsa:5167%09red
green	Pentose phosphate pathway	KEGG PATHWAY	hsa00030	2	28	0.0145268	0.105649	PFKL|GPI	http://www.genome.jp/kegg-bin/show_pathway?hsa00030/hsa:5211%09red/hsa:2821%09red
green	Propanoate metabolism	KEGG PATHWAY	hsa00640	2	32	0.0187459	0.124973	LDHA|ALDH2	http://www.genome.jp/kegg-bin/show_pathway?hsa00640/hsa:3939%09red/hsa:217%09red
green	Cysteine and methionine metabolism	KEGG PATHWAY	hsa00270	2	34	0.0210265	0.129394	DNMT3B|LDHA	http://www.genome.jp/kegg-bin/show_pathway?hsa00270/hsa:3939%09red/hsa:1789%09red
green	Tryptophan metabolism	KEGG PATHWAY	hsa00380	2	40	0.0285137	0.156071	AOX1|ALDH2	http://www.genome.jp/kegg-bin/show_pathway?hsa00380/hsa:316%09red/hsa:217%09red
green	Pyruvate metabolism	KEGG PATHWAY	hsa00620	2	41	0.0298516	0.156071	LDHA|ALDH2	http://www.genome.jp/kegg-bin/show_pathway?hsa00620/hsa:3939%09red/hsa:217%09red
green	Ether lipid metabolism	KEGG PATHWAY	hsa00565	2	42	0.0312143	0.156071	PAFAH2|LPCAT1	http://www.genome.jp/kegg-bin/show_pathway?hsa00565/hsa:5051%09red/hsa:79888%09red
green	Valine, leucine and isoleucine degradation	KEGG PATHWAY	hsa00280	2	44	0.0340123	0.160058	AOX1|ALDH2	http://www.genome.jp/kegg-bin/show_pathway?hsa00280/hsa:316%09red/hsa:217%09red
green	Vitamin B6 metabolism	KEGG PATHWAY	hsa00750	1	6	0.0390975	0.173767	AOX1	http://www.genome.jp/kegg-bin/show_pathway?hsa00750/hsa:316%09red
green	Legionellosis	KEGG PATHWAY	hsa05134	2	55	0.0510154	0.214802	HSPA2|BNIP3	http://www.genome.jp/kegg-bin/show_pathway?hsa05134/hsa:664%09red/hsa:3306%09red
green	Arginine and proline metabolism	KEGG PATHWAY	hsa00330	2	57	0.054378	0.217512	P4HA1|ALDH2	http://www.genome.jp/kegg-bin/show_pathway?hsa00330/hsa:5033%09red/hsa:217%09red
green	Inositol phosphate metabolism	KEGG PATHWAY	hsa00562	2	61	0.0613316	0.233644	TPI1|IPMK	http://www.genome.jp/kegg-bin/show_pathway?hsa00562/hsa:253430%09red/hsa:7167%09red
green	RNA degradation	KEGG PATHWAY	hsa03018	2	72	0.0818804	0.279477	ENO1|ENO2	http://www.genome.jp/kegg-bin/show_pathway?hsa03018/hsa:2023%09red/hsa:2026%09red
green	Riboflavin metabolism	KEGG PATHWAY	hsa00740	1	13	0.0828254	0.279477	ENPP1	http://www.genome.jp/kegg-bin/show_pathway?hsa00740/hsa:5167%09red
green	Adherens junction	KEGG PATHWAY	hsa04520	2	73	0.083843	0.279477	PTPRF|WASF3	http://www.genome.jp/kegg-bin/show_pathway?hsa04520/hsa:5792%09red/hsa:10810%09red
green	Pantothenate and CoA biosynthesis	KEGG PATHWAY	hsa00770	1	17	0.106933	0.342186	ENPP1	http://www.genome.jp/kegg-bin/show_pathway?hsa00770/hsa:5167%09red
green	Fc gamma R-mediated phagocytosis	KEGG PATHWAY	hsa04666	2	91	0.121406	0.369205	DOCK2|WASF3	http://www.genome.jp/kegg-bin/show_pathway?hsa04666/hsa:1794%09red/hsa:10810%09red
green	Glycosaminoglycan biosynthesis - chondroitin sulfate / dermatan sulfate	KEGG PATHWAY	hsa00532	1	20	0.124607	0.369205	CHST3	http://www.genome.jp/kegg-bin/show_pathway?hsa00532/hsa:9469%09red
green	Vitamin digestion and absorption	KEGG PATHWAY	hsa04977	1	24	0.14764	0.421829	MMACHC	http://www.genome.jp/kegg-bin/show_pathway?hsa04977/hsa:25974%09red
green	Nitrogen metabolism	KEGG PATHWAY	hsa00910	1	27	0.164526	0.426359	CA9	http://www.genome.jp/kegg-bin/show_pathway?hsa00910/hsa:768%09red
green	Ascorbate and aldarate metabolism	KEGG PATHWAY	hsa00053	1	27	0.164526	0.426359	ALDH2	http://www.genome.jp/kegg-bin/show_pathway?hsa00053/hsa:217%09red
green	Histidine metabolism	KEGG PATHWAY	hsa00340	1	28	0.170081	0.426359	ALDH2	http://www.genome.jp/kegg-bin/show_pathway?hsa00340/hsa:217%09red
green	beta-Alanine metabolism	KEGG PATHWAY	hsa00410	1	29	0.175601	0.426359	ALDH2	http://www.genome.jp/kegg-bin/show_pathway?hsa00410/hsa:217%09red
green	Galactose metabolism	KEGG PATHWAY	hsa00052	1	30	0.181084	0.426359	PFKL	http://www.genome.jp/kegg-bin/show_pathway?hsa00052/hsa:5211%09red
green	Toxoplasmosis	KEGG PATHWAY	hsa05145	2	119	0.18595	0.426359	PDK1|HSPA2	http://www.genome.jp/kegg-bin/show_pathway?hsa05145/hsa:5163%09red/hsa:3306%09red
green	Circadian rhythm	KEGG PATHWAY	hsa04710	1	31	0.186532	0.426359	RORA	http://www.genome.jp/kegg-bin/show_pathway?hsa04710/hsa:6095%09red
green	Pentose and glucuronate interconversions	KEGG PATHWAY	hsa00040	1	34	0.202664	0.450365	ALDH2	http://www.genome.jp/kegg-bin/show_pathway?hsa00040/hsa:217%09red
green	Tyrosine metabolism	KEGG PATHWAY	hsa00350	1	39	0.228859	0.49483	AOX1	http://www.genome.jp/kegg-bin/show_pathway?hsa00350/hsa:316%09red
green	Insulin signaling pathway	KEGG PATHWAY	hsa04910	2	142	0.241974	0.509418	GYS1|PTPRF	http://www.genome.jp/kegg-bin/show_pathway?hsa04910/hsa:5792%09red/hsa:2997%09red
green	Fatty acid degradation	KEGG PATHWAY	hsa00071	1	44	0.254212	0.52146	ALDH2	http://www.genome.jp/kegg-bin/show_pathway?hsa00071/hsa:217%09red
green	Glycerolipid metabolism	KEGG PATHWAY	hsa00561	1	55	0.307154	0.592608	ALDH2	http://www.genome.jp/kegg-bin/show_pathway?hsa00561/hsa:217%09red
green	Purine metabolism	KEGG PATHWAY	hsa00230	2	169	0.308658	0.592608	PDE10A|ENPP1	http://www.genome.jp/kegg-bin/show_pathway?hsa00230/hsa:10846%09red/hsa:5167%09red
green	Alzheimer's disease	KEGG PATHWAY	hsa05010	2	170	0.311119	0.592608	NDUFA4L2|GAPDH	http://www.genome.jp/kegg-bin/show_pathway?hsa05010/hsa:2597%09red/hsa:56901%09red
green	Influenza A	KEGG PATHWAY	hsa05164	2	176	0.325855	0.599978	HSPA2|CPSF4	http://www.genome.jp/kegg-bin/show_pathway?hsa05164/hsa:3306%09red/hsa:10898%09red
green	mTOR signaling pathway	KEGG PATHWAY	hsa04150	1	60	0.329988	0.599978	RICTOR	http://www.genome.jp/kegg-bin/show_pathway?hsa04150/hsa:253260%09red
green	Aminoacyl-tRNA biosynthesis	KEGG PATHWAY	hsa00970	1	63	0.343333	0.604261	DARS	http://www.genome.jp/kegg-bin/show_pathway?hsa00970/hsa:1615%09red
green	Inflammatory bowel disease (IBD)	KEGG PATHWAY	hsa05321	1	66	0.356418	0.604261	RORA	http://www.genome.jp/kegg-bin/show_pathway?hsa05321/hsa:6095%09red
green	Renal cell carcinoma	KEGG PATHWAY	hsa05211	1	66	0.356418	0.604261	EGLN1	http://www.genome.jp/kegg-bin/show_pathway?hsa05211/hsa:54583%09red
green	Retinol metabolism	KEGG PATHWAY	hsa00830	1	68	0.365	0.604261	AOX1	http://www.genome.jp/kegg-bin/show_pathway?hsa00830/hsa:316%09red
green	Fc epsilon RI signaling pathway	KEGG PATHWAY	hsa04664	1	70	0.37347	0.604261	PDK1	http://www.genome.jp/kegg-bin/show_pathway?hsa04664/hsa:5163%09red
green	RIG-I-like receptor signaling pathway	KEGG PATHWAY	hsa04622	1	71	0.377663	0.604261	TANK	http://www.genome.jp/kegg-bin/show_pathway?hsa04622/hsa:10010%09red
green	Drug metabolism - cytochrome P450	KEGG PATHWAY	hsa00982	1	74	0.390079	0.611889	AOX1	http://www.genome.jp/kegg-bin/show_pathway?hsa00982/hsa:316%09red
green	Antigen processing and presentation	KEGG PATHWAY	hsa04612	1	78	0.406259	0.625013	HSPA2	http://www.genome.jp/kegg-bin/show_pathway?hsa04612/hsa:3306%09red
green	TGF-beta signaling pathway	KEGG PATHWAY	hsa04350	1	80	0.41419	0.625192	ACVR2B	http://www.genome.jp/kegg-bin/show_pathway?hsa04350/hsa:93%09red
green	Protein digestion and absorption	KEGG PATHWAY	hsa04974	1	88	0.444893	0.650215	COL15A1	http://www.genome.jp/kegg-bin/show_pathway?hsa04974/hsa:1306%09red
green	Glycerophospholipid metabolism	KEGG PATHWAY	hsa00564	1	91	0.455997	0.650215	LPCAT1	http://www.genome.jp/kegg-bin/show_pathway?hsa00564/hsa:79888%09red
green	mRNA surveillance pathway	KEGG PATHWAY	hsa03015	1	92	0.45965	0.650215	CPSF4	http://www.genome.jp/kegg-bin/show_pathway?hsa03015/hsa:10898%09red
green	Morphine addiction	KEGG PATHWAY	hsa05032	1	93	0.463278	0.650215	PDE10A	http://www.genome.jp/kegg-bin/show_pathway?hsa05032/hsa:10846%09red
green	Estrogen signaling pathway	KEGG PATHWAY	hsa04915	1	100	0.488021	0.673132	HSPA2	http://www.genome.jp/kegg-bin/show_pathway?hsa04915/hsa:3306%09red
green	T cell receptor signaling pathway	KEGG PATHWAY	hsa04660	1	106	0.508339	0.689273	PDK1	http://www.genome.jp/kegg-bin/show_pathway?hsa04660/hsa:5163%09red
green	MAPK signaling pathway	KEGG PATHWAY	hsa04010	2	260	0.51866	0.691547	HSPA2|DUSP6	http://www.genome.jp/kegg-bin/show_pathway?hsa04010/hsa:1848%09red/hsa:3306%09red
green	Neurotrophin signaling pathway	KEGG PATHWAY	hsa04722	1	120	0.552732	0.697882	PDK1	http://www.genome.jp/kegg-bin/show_pathway?hsa04722/hsa:5163%09red
green	Axon guidance	KEGG PATHWAY	hsa04360	1	129	0.579175	0.697882	NTN4	http://www.genome.jp/kegg-bin/show_pathway?hsa04360/hsa:59277%09red
green	Spliceosome	KEGG PATHWAY	hsa03040	1	131	0.584841	0.697882	HSPA2	http://www.genome.jp/kegg-bin/show_pathway?hsa03040/hsa:3306%09red
green	Parkinson's disease	KEGG PATHWAY	hsa05012	1	131	0.584841	0.697882	NDUFA4L2	http://www.genome.jp/kegg-bin/show_pathway?hsa05012/hsa:56901%09red
green	MicroRNAs in cancer	KEGG PATHWAY	hsa05206	2	296	0.590033	0.697882	DNMT3B|BMF	http://www.genome.jp/kegg-bin/show_pathway?hsa05206/hsa:1789%09red/hsa:90427%09red
green	Hepatitis C	KEGG PATHWAY	hsa05160	1	133	0.590432	0.697882	PDK1	http://www.genome.jp/kegg-bin/show_pathway?hsa05160/hsa:5163%09red
green	Oxidative phosphorylation	KEGG PATHWAY	hsa00190	1	133	0.590432	0.697882	NDUFA4L2	http://www.genome.jp/kegg-bin/show_pathway?hsa00190/hsa:56901%09red
green	Measles	KEGG PATHWAY	hsa05162	1	134	0.593199	0.697882	HSPA2	http://www.genome.jp/kegg-bin/show_pathway?hsa05162/hsa:3306%09red
green	Cell adhesion molecules (CAMs)	KEGG PATHWAY	hsa04514	1	143	0.617301	0.715711	PTPRF	http://www.genome.jp/kegg-bin/show_pathway?hsa04514/hsa:5792%09red
green	RNA transport	KEGG PATHWAY	hsa03013	1	164	0.668239	0.76051	GEMIN6	http://www.genome.jp/kegg-bin/show_pathway?hsa03013/hsa:79833%09red
green	Protein processing in endoplasmic reticulum	KEGG PATHWAY	hsa04141	1	167	0.674953	0.76051	HSPA2	http://www.genome.jp/kegg-bin/show_pathway?hsa04141/hsa:3306%09red
green	Transcriptional misregulation in cancer	KEGG PATHWAY	hsa05202	1	179	0.700503	0.776521	DUSP6	http://www.genome.jp/kegg-bin/show_pathway?hsa05202/hsa:1848%09red
green	Huntington's disease	KEGG PATHWAY	hsa05016	1	183	0.708576	0.776521	NDUFA4L2	http://www.genome.jp/kegg-bin/show_pathway?hsa05016/hsa:56901%09red
green	Chemokine signaling pathway	KEGG PATHWAY	hsa04062	1	189	0.720287	0.778689	DOCK2	http://www.genome.jp/kegg-bin/show_pathway?hsa04062/hsa:1794%09red
green	Epstein-Barr virus infection	KEGG PATHWAY	hsa05169	1	202	0.744106	0.785109	HSPA2	http://www.genome.jp/kegg-bin/show_pathway?hsa05169/hsa:3306%09red
green	Endocytosis	KEGG PATHWAY	hsa04144	1	203	0.745853	0.785109	HSPA2	http://www.genome.jp/kegg-bin/show_pathway?hsa04144/hsa:3306%09red
green	Proteoglycans in cancer	KEGG PATHWAY	hsa05205	1	225	0.781484	0.811931	PDK1	http://www.genome.jp/kegg-bin/show_pathway?hsa05205/hsa:5163%09red
green	Cytokine-cytokine receptor interaction	KEGG PATHWAY	hsa04060	1	266	0.835326	0.856745	ACVR2B	http://www.genome.jp/kegg-bin/show_pathway?hsa04060/hsa:93%09red
green	Pathways in cancer	KEGG PATHWAY	hsa05200	1	327	0.892264	0.903559	EGLN1	http://www.genome.jp/kegg-bin/show_pathway?hsa05200/hsa:54583%09red
green	PI3K-Akt signaling pathway	KEGG PATHWAY	hsa04151	1	346	0.905681	0.905681	GYS1	http://www.genome.jp/kegg-bin/show_pathway?hsa04151/hsa:2997%09red
greenyellow	Dopaminergic synapse	KEGG PATHWAY	hsa04728	3	131	0.00286552	0.0659524	ARNTL|PPP2R5B|FOS	http://www.genome.jp/kegg-bin/show_pathway?hsa04728/hsa:406%09red/hsa:2353%09red/hsa:5526%09red
greenyellow	Primary immunodeficiency	KEGG PATHWAY	hsa05340	2	36	0.0028675	0.0659524	IL7R|UNG	http://www.genome.jp/kegg-bin/show_pathway?hsa05340/hsa:7374%09red/hsa:3575%09red
greenyellow	TNF signaling pathway	KEGG PATHWAY	hsa04668	2	110	0.0247828	0.326434	JAG1|FOS	http://www.genome.jp/kegg-bin/show_pathway?hsa04668/hsa:182%09red/hsa:2353%09red
greenyellow	PI3K-Akt signaling pathway	KEGG PATHWAY	hsa04151	3	346	0.0399523	0.326434	IL7R|DDIT4|PPP2R5B	http://www.genome.jp/kegg-bin/show_pathway?hsa04151/hsa:5526%09red/hsa:3575%09red/hsa:54541%09red
greenyellow	Herpes simplex infection	KEGG PATHWAY	hsa05168	2	185	0.0638487	0.326434	ARNTL|FOS	http://www.genome.jp/kegg-bin/show_pathway?hsa05168/hsa:406%09red/hsa:2353%09red
greenyellow	Circadian rhythm	KEGG PATHWAY	hsa04710	1	31	0.0678168	0.326434	ARNTL	http://www.genome.jp/kegg-bin/show_pathway?hsa04710/hsa:406%09red
greenyellow	Base excision repair	KEGG PATHWAY	hsa03410	1	33	0.0720412	0.326434	UNG	http://www.genome.jp/kegg-bin/show_pathway?hsa03410/hsa:7374%09red
greenyellow	Sphingolipid metabolism	KEGG PATHWAY	hsa00600	1	47	0.101115	0.326434	B4GALT6	http://www.genome.jp/kegg-bin/show_pathway?hsa00600/hsa:9331%09red
greenyellow	Notch signaling pathway	KEGG PATHWAY	hsa04330	1	48	0.103159	0.326434	JAG1	http://www.genome.jp/kegg-bin/show_pathway?hsa04330/hsa:182%09red
greenyellow	mTOR signaling pathway	KEGG PATHWAY	hsa04150	1	60	0.12735	0.326434	DDIT4	http://www.genome.jp/kegg-bin/show_pathway?hsa04150/hsa:54541%09red
greenyellow	Inositol phosphate metabolism	KEGG PATHWAY	hsa00562	1	61	0.129338	0.326434	INPP4B	http://www.genome.jp/kegg-bin/show_pathway?hsa00562/hsa:8821%09red
greenyellow	Colorectal cancer	KEGG PATHWAY	hsa05210	1	62	0.131322	0.326434	FOS	http://www.genome.jp/kegg-bin/show_pathway?hsa05210/hsa:2353%09red
greenyellow	Retinol metabolism	KEGG PATHWAY	hsa00830	1	68	0.143137	0.326434	CYP26B1	http://www.genome.jp/kegg-bin/show_pathway?hsa00830/hsa:56603%09red
greenyellow	Amphetamine addiction	KEGG PATHWAY	hsa05031	1	70	0.147041	0.326434	FOS	http://www.genome.jp/kegg-bin/show_pathway?hsa05031/hsa:2353%09red
greenyellow	Adipocytokine signaling pathway	KEGG PATHWAY	hsa04920	1	71	0.148988	0.326434	CAMKK1	http://www.genome.jp/kegg-bin/show_pathway?hsa04920/hsa:84254%09red
greenyellow	Prolactin signaling pathway	KEGG PATHWAY	hsa04917	1	72	0.15093	0.326434	FOS	http://www.genome.jp/kegg-bin/show_pathway?hsa04917/hsa:2353%09red
greenyellow	Leishmaniasis	KEGG PATHWAY	hsa05140	1	73	0.152868	0.326434	FOS	http://www.genome.jp/kegg-bin/show_pathway?hsa05140/hsa:2353%09red
greenyellow	B cell receptor signaling pathway	KEGG PATHWAY	hsa04662	1	74	0.154801	0.326434	FOS	http://www.genome.jp/kegg-bin/show_pathway?hsa04662/hsa:2353%09red
greenyellow	Pertussis	KEGG PATHWAY	hsa05133	1	75	0.156731	0.326434	FOS	http://www.genome.jp/kegg-bin/show_pathway?hsa05133/hsa:2353%09red
greenyellow	TGF-beta signaling pathway	KEGG PATHWAY	hsa04350	1	80	0.166318	0.326434	ID3	http://www.genome.jp/kegg-bin/show_pathway?hsa04350/hsa:3399%09red
greenyellow	Phosphatidylinositol signaling system	KEGG PATHWAY	hsa04070	1	81	0.168223	0.326434	INPP4B	http://www.genome.jp/kegg-bin/show_pathway?hsa04070/hsa:8821%09red
greenyellow	Salmonella infection	KEGG PATHWAY	hsa05132	1	87	0.179569	0.326434	FOS	http://www.genome.jp/kegg-bin/show_pathway?hsa05132/hsa:2353%09red
greenyellow	Hematopoietic cell lineage	KEGG PATHWAY	hsa04640	1	88	0.181446	0.326434	IL7R	http://www.genome.jp/kegg-bin/show_pathway?hsa04640/hsa:3575%09red
greenyellow	Rheumatoid arthritis	KEGG PATHWAY	hsa05323	1	90	0.185187	0.326434	FOS	http://www.genome.jp/kegg-bin/show_pathway?hsa05323/hsa:2353%09red
greenyellow	mRNA surveillance pathway	KEGG PATHWAY	hsa03015	1	92	0.188913	0.326434	PPP2R5B	http://www.genome.jp/kegg-bin/show_pathway?hsa03015/hsa:5526%09red
greenyellow	Circadian entrainment	KEGG PATHWAY	hsa04713	1	97	0.198158	0.326434	FOS	http://www.genome.jp/kegg-bin/show_pathway?hsa04713/hsa:2353%09red
greenyellow	Estrogen signaling pathway	KEGG PATHWAY	hsa04915	1	100	0.203657	0.326434	FOS	http://www.genome.jp/kegg-bin/show_pathway?hsa04915/hsa:2353%09red
greenyellow	Chagas disease (American trypanosomiasis)	KEGG PATHWAY	hsa05142	1	105	0.212745	0.326434	FOS	http://www.genome.jp/kegg-bin/show_pathway?hsa05142/hsa:2353%09red
greenyellow	T cell receptor signaling pathway	KEGG PATHWAY	hsa04660	1	106	0.214551	0.326434	FOS	http://www.genome.jp/kegg-bin/show_pathway?hsa04660/hsa:2353%09red
greenyellow	Toll-like receptor signaling pathway	KEGG PATHWAY	hsa04620	1	107	0.216353	0.326434	FOS	http://www.genome.jp/kegg-bin/show_pathway?hsa04620/hsa:2353%09red
greenyellow	Oocyte meiosis	KEGG PATHWAY	hsa04114	1	112	0.225306	0.326434	PPP2R5B	http://www.genome.jp/kegg-bin/show_pathway?hsa04114/hsa:5526%09red
greenyellow	Cholinergic synapse	KEGG PATHWAY	hsa04725	1	113	0.227085	0.326434	FOS	http://www.genome.jp/kegg-bin/show_pathway?hsa04725/hsa:2353%09red
greenyellow	Lysosome	KEGG PATHWAY	hsa04142	1	122	0.242925	0.338623	GGA2	http://www.genome.jp/kegg-bin/show_pathway?hsa04142/hsa:23062%09red
greenyellow	Osteoclast differentiation	KEGG PATHWAY	hsa04380	1	134	0.263574	0.3566	FOS	http://www.genome.jp/kegg-bin/show_pathway?hsa04380/hsa:2353%09red
greenyellow	Wnt signaling pathway	KEGG PATHWAY	hsa04310	1	141	0.275376	0.361922	FRAT2	http://www.genome.jp/kegg-bin/show_pathway?hsa04310/hsa:23401%09red
greenyellow	Hepatitis B	KEGG PATHWAY	hsa05161	1	147	0.28535	0.364614	FOS	http://www.genome.jp/kegg-bin/show_pathway?hsa05161/hsa:2353%09red
greenyellow	Hippo signaling pathway	KEGG PATHWAY	hsa04390	1	156	0.300073	0.365205	ID3	http://www.genome.jp/kegg-bin/show_pathway?hsa04390/hsa:3399%09red
greenyellow	Jak-STAT signaling pathway	KEGG PATHWAY	hsa04630	1	157	0.301691	0.365205	IL7R	http://www.genome.jp/kegg-bin/show_pathway?hsa04630/hsa:3575%09red
greenyellow	Transcriptional misregulation in cancer	KEGG PATHWAY	hsa05202	1	179	0.33642	0.388654	SIX1	http://www.genome.jp/kegg-bin/show_pathway?hsa05202/hsa:6495%09red
greenyellow	Alcoholism	KEGG PATHWAY	hsa05034	1	180	0.33796	0.388654	CAMKK1	http://www.genome.jp/kegg-bin/show_pathway?hsa05034/hsa:84254%09red
greenyellow	MAPK signaling pathway	KEGG PATHWAY	hsa04010	1	260	0.450878	0.490571	FOS	http://www.genome.jp/kegg-bin/show_pathway?hsa04010/hsa:2353%09red
greenyellow	HTLV-I infection	KEGG PATHWAY	hsa05166	1	264	0.456022	0.490571	FOS	http://www.genome.jp/kegg-bin/show_pathway?hsa05166/hsa:2353%09red
greenyellow	Cytokine-cytokine receptor interaction	KEGG PATHWAY	hsa04060	1	266	0.458577	0.490571	IL7R	http://www.genome.jp/kegg-bin/show_pathway?hsa04060/hsa:3575%09red
greenyellow	MicroRNAs in cancer	KEGG PATHWAY	hsa05206	1	296	0.495584	0.51811	DDIT4	http://www.genome.jp/kegg-bin/show_pathway?hsa05206/hsa:54541%09red
greenyellow	Pathways in cancer	KEGG PATHWAY	hsa05200	1	327	0.531335	0.543142	FOS	http://www.genome.jp/kegg-bin/show_pathway?hsa05200/hsa:2353%09red
greenyellow	Metabolic pathways	KEGG PATHWAY	hsa01100	2	1182	0.775518	0.775518	INPP4B|B4GALT6	http://www.genome.jp/kegg-bin/show_pathway?hsa01100/hsa:9331%09red/hsa:8821%09red
magenta	Ubiquitin mediated proteolysis	KEGG PATHWAY	hsa04120	2	138	0.0331029	0.348933	SKP2|FBXW7	http://www.genome.jp/kegg-bin/show_pathway?hsa04120/hsa:55294%09red/hsa:6502%09red
magenta	Viral carcinogenesis	KEGG PATHWAY	hsa05203	2	207	0.0687497	0.348933	SKP2|PMAIP1	http://www.genome.jp/kegg-bin/show_pathway?hsa05203/hsa:5366%09red/hsa:6502%09red
magenta	African trypanosomiasis	KEGG PATHWAY	hsa05143	1	34	0.0693743	0.348933	HPR	http://www.genome.jp/kegg-bin/show_pathway?hsa05143/hsa:3250%09red
magenta	Intestinal immune network for IgA production	KEGG PATHWAY	hsa04672	1	48	0.0966189	0.348933	CCL28	http://www.genome.jp/kegg-bin/show_pathway?hsa04672/hsa:56477%09red
magenta	Cytokine-cytokine receptor interaction	KEGG PATHWAY	hsa04060	2	266	0.105934	0.348933	CCL28|TNFSF9	http://www.genome.jp/kegg-bin/show_pathway?hsa04060/hsa:56477%09red/hsa:8744%09red
magenta	p53 signaling pathway	KEGG PATHWAY	hsa04115	1	68	0.134257	0.348933	PMAIP1	http://www.genome.jp/kegg-bin/show_pathway?hsa04115/hsa:5366%09red
magenta	RNA degradation	KEGG PATHWAY	hsa03018	1	72	0.141608	0.348933	BTG2	http://www.genome.jp/kegg-bin/show_pathway?hsa03018/hsa:7832%09red
magenta	Prolactin signaling pathway	KEGG PATHWAY	hsa04917	1	72	0.141608	0.348933	IRF1	http://www.genome.jp/kegg-bin/show_pathway?hsa04917/hsa:3659%09red
magenta	Pertussis	KEGG PATHWAY	hsa05133	1	75	0.147083	0.348933	IRF1	http://www.genome.jp/kegg-bin/show_pathway?hsa05133/hsa:3659%09red
magenta	TGF-beta signaling pathway	KEGG PATHWAY	hsa04350	1	80	0.156136	0.348933	BMP5	http://www.genome.jp/kegg-bin/show_pathway?hsa04350/hsa:653%09red
magenta	Small cell lung cancer	KEGG PATHWAY	hsa05222	1	86	0.166881	0.348933	SKP2	http://www.genome.jp/kegg-bin/show_pathway?hsa05222/hsa:6502%09red
magenta	Cell cycle	KEGG PATHWAY	hsa04110	1	124	0.23204	0.426884	SKP2	http://www.genome.jp/kegg-bin/show_pathway?hsa04110/hsa:6502%09red
magenta	Hepatitis C	KEGG PATHWAY	hsa05160	1	133	0.246764	0.426884	IRF1	http://www.genome.jp/kegg-bin/show_pathway?hsa05160/hsa:3659%09red
magenta	Hippo signaling pathway	KEGG PATHWAY	hsa04390	1	156	0.283207	0.426884	BMP5	http://www.genome.jp/kegg-bin/show_pathway?hsa04390/hsa:653%09red
magenta	Protein processing in endoplasmic reticulum	KEGG PATHWAY	hsa04141	1	167	0.300051	0.426884	SEL1L	http://www.genome.jp/kegg-bin/show_pathway?hsa04141/hsa:6400%09red
magenta	Herpes simplex infection	KEGG PATHWAY	hsa05168	1	185	0.326824	0.426884	SKP2	http://www.genome.jp/kegg-bin/show_pathway?hsa05168/hsa:6502%09red
magenta	Chemokine signaling pathway	KEGG PATHWAY	hsa04062	1	189	0.332643	0.426884	CCL28	http://www.genome.jp/kegg-bin/show_pathway?hsa04062/hsa:56477%09red
magenta	Epstein-Barr virus infection	KEGG PATHWAY	hsa05169	1	202	0.351233	0.426884	SKP2	http://www.genome.jp/kegg-bin/show_pathway?hsa05169/hsa:6502%09red
magenta	Endocytosis	KEGG PATHWAY	hsa04144	1	203	0.352643	0.426884	ARAP2	http://www.genome.jp/kegg-bin/show_pathway?hsa04144/hsa:116984%09red
magenta	MAPK signaling pathway	KEGG PATHWAY	hsa04010	1	260	0.428465	0.467318	DUSP10	http://www.genome.jp/kegg-bin/show_pathway?hsa04010/hsa:11221%09red
magenta	HTLV-I infection	KEGG PATHWAY	hsa05166	1	264	0.433463	0.467318	TP53INP1	http://www.genome.jp/kegg-bin/show_pathway?hsa05166/hsa:94241%09red
magenta	Neuroactive ligand-receptor interaction	KEGG PATHWAY	hsa04080	1	275	0.446999	0.467318	PTGER4	http://www.genome.jp/kegg-bin/show_pathway?hsa04080/hsa:5734%09red
magenta	Pathways in cancer	KEGG PATHWAY	hsa05200	1	327	0.50702	0.50702	SKP2	http://www.genome.jp/kegg-bin/show_pathway?hsa05200/hsa:6502%09red
pink	Gastric acid secretion	KEGG PATHWAY	hsa04971	3	75	0.00182363	0.134949	ADCY1|KCNJ15|MYLK	http://www.genome.jp/kegg-bin/show_pathway?hsa04971/hsa:4638%09red/hsa:107%09red/hsa:3772%09red
pink	Phenylalanine, tyrosine and tryptophan biosynthesis	KEGG PATHWAY	hsa00400	1	5	0.0164519	0.433729	IL4I1	http://www.genome.jp/kegg-bin/show_pathway?hsa00400/hsa:259307%09red
pink	Synaptic vesicle cycle	KEGG PATHWAY	hsa04721	2	63	0.0180944	0.433729	ATP6V0B|VAMP2	http://www.genome.jp/kegg-bin/show_pathway?hsa04721/hsa:6844%09red/hsa:533%09red
pink	TGF-beta signaling pathway	KEGG PATHWAY	hsa04350	2	80	0.0283037	0.433729	FST|INHBE	http://www.genome.jp/kegg-bin/show_pathway?hsa04350/hsa:83729%09red/hsa:10468%09red
pink	Insulin secretion	KEGG PATHWAY	hsa04911	2	87	0.0330451	0.433729	VAMP2|ADCY1	http://www.genome.jp/kegg-bin/show_pathway?hsa04911/hsa:6844%09red/hsa:107%09red
pink	Salivary secretion	KEGG PATHWAY	hsa04970	2	90	0.0351672	0.433729	VAMP2|ADCY1	http://www.genome.jp/kegg-bin/show_pathway?hsa04970/hsa:6844%09red/hsa:107%09red
pink	Phenylalanine metabolism	KEGG PATHWAY	hsa00360	1	18	0.0580265	0.456378	IL4I1	http://www.genome.jp/kegg-bin/show_pathway?hsa00360/hsa:259307%09red
pink	Vascular smooth muscle contraction	KEGG PATHWAY	hsa04270	2	121	0.0599564	0.456378	ADCY1|MYLK	http://www.genome.jp/kegg-bin/show_pathway?hsa04270/hsa:4638%09red/hsa:107%09red
pink	Glycosaminoglycan biosynthesis - chondroitin sulfate / dermatan sulfate	KEGG PATHWAY	hsa00532	1	20	0.0642718	0.456378	CHSY3	http://www.genome.jp/kegg-bin/show_pathway?hsa00532/hsa:337876%09red
pink	Alanine, aspartate and glutamate metabolism	KEGG PATHWAY	hsa00250	1	32	0.100921	0.456378	IL4I1	http://www.genome.jp/kegg-bin/show_pathway?hsa00250/hsa:259307%09red
pink	Protein processing in endoplasmic reticulum	KEGG PATHWAY	hsa04141	2	167	0.104574	0.456378	EIF2AK3|SEC23B	http://www.genome.jp/kegg-bin/show_pathway?hsa04141/hsa:10483%09red/hsa:9451%09red
pink	Cysteine and methionine metabolism	KEGG PATHWAY	hsa00270	1	34	0.106895	0.456378	IL4I1	http://www.genome.jp/kegg-bin/show_pathway?hsa00270/hsa:259307%09red
pink	SNARE interactions in vesicular transport	KEGG PATHWAY	hsa04130	1	36	0.112831	0.456378	VAMP2	http://www.genome.jp/kegg-bin/show_pathway?hsa04130/hsa:6844%09red
pink	Tyrosine metabolism	KEGG PATHWAY	hsa00350	1	39	0.121663	0.456378	IL4I1	http://www.genome.jp/kegg-bin/show_pathway?hsa00350/hsa:259307%09red
pink	Calcium signaling pathway	KEGG PATHWAY	hsa04020	2	183	0.121769	0.456378	ADCY1|MYLK	http://www.genome.jp/kegg-bin/show_pathway?hsa04020/hsa:4638%09red/hsa:107%09red
pink	Tryptophan metabolism	KEGG PATHWAY	hsa00380	1	40	0.124589	0.456378	IL4I1	http://www.genome.jp/kegg-bin/show_pathway?hsa00380/hsa:259307%09red
pink	Valine, leucine and isoleucine degradation	KEGG PATHWAY	hsa00280	1	44	0.136198	0.456378	IL4I1	http://www.genome.jp/kegg-bin/show_pathway?hsa00280/hsa:259307%09red
pink	ABC transporters	KEGG PATHWAY	hsa02010	1	44	0.136198	0.456378	ABCG1	http://www.genome.jp/kegg-bin/show_pathway?hsa02010/hsa:9619%09red
pink	Basal transcription factors	KEGG PATHWAY	hsa03022	1	45	0.139078	0.456378	GTF2A1	http://www.genome.jp/kegg-bin/show_pathway?hsa03022/hsa:2957%09red
pink	Vasopressin-regulated water reabsorption	KEGG PATHWAY	hsa04962	1	45	0.139078	0.456378	VAMP2	http://www.genome.jp/kegg-bin/show_pathway?hsa04962/hsa:6844%09red
pink	Epstein-Barr virus infection	KEGG PATHWAY	hsa05169	2	202	0.143048	0.456378	RELB|EIF2AK3	http://www.genome.jp/kegg-bin/show_pathway?hsa05169/hsa:9451%09red/hsa:5971%09red
pink	Viral carcinogenesis	KEGG PATHWAY	hsa05203	2	207	0.148781	0.456378	HIST1H2BN|GTF2A1	http://www.genome.jp/kegg-bin/show_pathway?hsa05203/hsa:2957%09red/hsa:8341%09red
pink	Ovarian steroidogenesis	KEGG PATHWAY	hsa04913	1	51	0.156162	0.456378	ADCY1	http://www.genome.jp/kegg-bin/show_pathway?hsa04913/hsa:107%09red
pink	Vibrio cholerae infection	KEGG PATHWAY	hsa05110	1	54	0.164583	0.456378	ATP6V0B	http://www.genome.jp/kegg-bin/show_pathway?hsa05110/hsa:533%09red
pink	Fanconi anemia pathway	KEGG PATHWAY	hsa03460	1	54	0.164583	0.456378	FANCE	http://www.genome.jp/kegg-bin/show_pathway?hsa03460/hsa:2178%09red
pink	Inositol phosphate metabolism	KEGG PATHWAY	hsa00562	1	61	0.18392	0.456378	INPP1	http://www.genome.jp/kegg-bin/show_pathway?hsa00562/hsa:3628%09red
pink	Epithelial cell signaling in Helicobacter pylori infection	KEGG PATHWAY	hsa05120	1	68	0.202829	0.456378	ATP6V0B	http://www.genome.jp/kegg-bin/show_pathway?hsa05120/hsa:533%09red
pink	Long-term potentiation	KEGG PATHWAY	hsa04720	1	69	0.205496	0.456378	ADCY1	http://www.genome.jp/kegg-bin/show_pathway?hsa04720/hsa:107%09red
pink	Bile secretion	KEGG PATHWAY	hsa04976	1	72	0.213446	0.456378	ADCY1	http://www.genome.jp/kegg-bin/show_pathway?hsa04976/hsa:107%09red
pink	Thyroid hormone synthesis	KEGG PATHWAY	hsa04918	1	72	0.213446	0.456378	ADCY1	http://www.genome.jp/kegg-bin/show_pathway?hsa04918/hsa:107%09red
pink	HTLV-I infection	KEGG PATHWAY	hsa05166	2	264	0.216982	0.456378	RELB|ADCY1	http://www.genome.jp/kegg-bin/show_pathway?hsa05166/hsa:5971%09red/hsa:107%09red
pink	Phosphatidylinositol signaling system	KEGG PATHWAY	hsa04070	1	81	0.236842	0.456378	INPP1	http://www.genome.jp/kegg-bin/show_pathway?hsa04070/hsa:3628%09red
pink	Progesterone-mediated oocyte maturation	KEGG PATHWAY	hsa04914	1	86	0.249551	0.456378	ADCY1	http://www.genome.jp/kegg-bin/show_pathway?hsa04914/hsa:107%09red
pink	Protein digestion and absorption	KEGG PATHWAY	hsa04974	1	88	0.254578	0.456378	SLC36A1	http://www.genome.jp/kegg-bin/show_pathway?hsa04974/hsa:206358%09red
pink	ErbB signaling pathway	KEGG PATHWAY	hsa04012	1	88	0.254578	0.456378	NRG1	http://www.genome.jp/kegg-bin/show_pathway?hsa04012/hsa:3084%09red
pink	Gap junction	KEGG PATHWAY	hsa04540	1	89	0.25708	0.456378	ADCY1	http://www.genome.jp/kegg-bin/show_pathway?hsa04540/hsa:107%09red
pink	Rheumatoid arthritis	KEGG PATHWAY	hsa05323	1	90	0.259573	0.456378	ATP6V0B	http://www.genome.jp/kegg-bin/show_pathway?hsa05323/hsa:533%09red
pink	GABAergic synapse	KEGG PATHWAY	hsa04727	1	90	0.259573	0.456378	ADCY1	http://www.genome.jp/kegg-bin/show_pathway?hsa04727/hsa:107%09red
pink	Dilated cardiomyopathy	KEGG PATHWAY	hsa05414	1	91	0.262059	0.456378	ADCY1	http://www.genome.jp/kegg-bin/show_pathway?hsa05414/hsa:107%09red
pink	GnRH signaling pathway	KEGG PATHWAY	hsa04912	1	92	0.264536	0.456378	ADCY1	http://www.genome.jp/kegg-bin/show_pathway?hsa04912/hsa:107%09red
pink	NF-kappa B signaling pathway	KEGG PATHWAY	hsa04064	1	92	0.264536	0.456378	RELB	http://www.genome.jp/kegg-bin/show_pathway?hsa04064/hsa:5971%09red
pink	Morphine addiction	KEGG PATHWAY	hsa05032	1	93	0.267006	0.456378	ADCY1	http://www.genome.jp/kegg-bin/show_pathway?hsa05032/hsa:107%09red
pink	Pancreatic secretion	KEGG PATHWAY	hsa04972	1	96	0.274367	0.456378	ADCY1	http://www.genome.jp/kegg-bin/show_pathway?hsa04972/hsa:107%09red
pink	Circadian entrainment	KEGG PATHWAY	hsa04713	1	97	0.276805	0.456378	ADCY1	http://www.genome.jp/kegg-bin/show_pathway?hsa04713/hsa:107%09red
pink	Estrogen signaling pathway	KEGG PATHWAY	hsa04915	1	100	0.284072	0.456378	ADCY1	http://www.genome.jp/kegg-bin/show_pathway?hsa04915/hsa:107%09red
pink	Melanogenesis	KEGG PATHWAY	hsa04916	1	101	0.286479	0.456378	ADCY1	http://www.genome.jp/kegg-bin/show_pathway?hsa04916/hsa:107%09red
pink	Retrograde endocannabinoid signaling	KEGG PATHWAY	hsa04723	1	103	0.291269	0.456378	ADCY1	http://www.genome.jp/kegg-bin/show_pathway?hsa04723/hsa:107%09red
pink	Chagas disease (American trypanosomiasis)	KEGG PATHWAY	hsa05142	1	105	0.296029	0.456378	ADCY1	http://www.genome.jp/kegg-bin/show_pathway?hsa05142/hsa:107%09red
pink	Amoebiasis	KEGG PATHWAY	hsa05146	1	109	0.305457	0.456718	ADCY1	http://www.genome.jp/kegg-bin/show_pathway?hsa05146/hsa:107%09red
pink	Oocyte meiosis	KEGG PATHWAY	hsa04114	1	112	0.312449	0.456718	ADCY1	http://www.genome.jp/kegg-bin/show_pathway?hsa04114/hsa:107%09red
pink	Cholinergic synapse	KEGG PATHWAY	hsa04725	1	113	0.314765	0.456718	ADCY1	http://www.genome.jp/kegg-bin/show_pathway?hsa04725/hsa:107%09red
pink	Glutamatergic synapse	KEGG PATHWAY	hsa04724	1	118	0.326232	0.461759	ADCY1	http://www.genome.jp/kegg-bin/show_pathway?hsa04724/hsa:107%09red
pink	Lysosome	KEGG PATHWAY	hsa04142	1	122	0.335274	0.461759	ATP6V0B	http://www.genome.jp/kegg-bin/show_pathway?hsa04142/hsa:533%09red
pink	Oxidative phosphorylation	KEGG PATHWAY	hsa00190	1	133	0.359545	0.461759	ATP6V0B	http://www.genome.jp/kegg-bin/show_pathway?hsa00190/hsa:533%09red
pink	Hepatitis C	KEGG PATHWAY	hsa05160	1	133	0.359545	0.461759	EIF2AK3	http://www.genome.jp/kegg-bin/show_pathway?hsa05160/hsa:9451%09red
pink	Measles	KEGG PATHWAY	hsa05162	1	134	0.361709	0.461759	EIF2AK3	http://www.genome.jp/kegg-bin/show_pathway?hsa05162/hsa:9451%09red
pink	Osteoclast differentiation	KEGG PATHWAY	hsa04380	1	134	0.361709	0.461759	RELB	http://www.genome.jp/kegg-bin/show_pathway?hsa04380/hsa:5971%09red
pink	Systemic lupus erythematosus	KEGG PATHWAY	hsa05322	1	135	0.363866	0.461759	HIST1H2BN	http://www.genome.jp/kegg-bin/show_pathway?hsa05322/hsa:8341%09red
pink	Natural killer cell mediated cytotoxicity	KEGG PATHWAY	hsa04650	1	137	0.36816	0.461759	MICA	http://www.genome.jp/kegg-bin/show_pathway?hsa04650/hsa:100507436%09red
pink	Phagosome	KEGG PATHWAY	hsa04145	1	154	0.403552	0.494453	ATP6V0B	http://www.genome.jp/kegg-bin/show_pathway?hsa04145/hsa:533%09red
pink	Hippo signaling pathway	KEGG PATHWAY	hsa04390	1	156	0.407589	0.494453	WWTR1	http://www.genome.jp/kegg-bin/show_pathway?hsa04390/hsa:25937%09red
pink	Purine metabolism	KEGG PATHWAY	hsa00230	1	169	0.433202	0.509081	ADCY1	http://www.genome.jp/kegg-bin/show_pathway?hsa00230/hsa:107%09red
pink	Alzheimer's disease	KEGG PATHWAY	hsa05010	1	170	0.435128	0.509081	EIF2AK3	http://www.genome.jp/kegg-bin/show_pathway?hsa05010/hsa:9451%09red
pink	Influenza A	KEGG PATHWAY	hsa05164	1	176	0.446552	0.509081	EIF2AK3	http://www.genome.jp/kegg-bin/show_pathway?hsa05164/hsa:9451%09red
pink	Alcoholism	KEGG PATHWAY	hsa05034	1	180	0.454045	0.509081	HIST1H2BN	http://www.genome.jp/kegg-bin/show_pathway?hsa05034/hsa:8341%09red
pink	Tuberculosis	KEGG PATHWAY	hsa05152	1	180	0.454045	0.509081	ATP6V0B	http://www.genome.jp/kegg-bin/show_pathway?hsa05152/hsa:533%09red
pink	Herpes simplex infection	KEGG PATHWAY	hsa05168	1	185	0.463276	0.511678	EIF2AK3	http://www.genome.jp/kegg-bin/show_pathway?hsa05168/hsa:9451%09red
pink	Chemokine signaling pathway	KEGG PATHWAY	hsa04062	1	189	0.470553	0.512072	ADCY1	http://www.genome.jp/kegg-bin/show_pathway?hsa04062/hsa:107%09red
pink	Focal adhesion	KEGG PATHWAY	hsa04510	1	207	0.50215	0.538537	MYLK	http://www.genome.jp/kegg-bin/show_pathway?hsa04510/hsa:4638%09red
pink	Regulation of actin cytoskeleton	KEGG PATHWAY	hsa04810	1	215	0.515607	0.545071	MYLK	http://www.genome.jp/kegg-bin/show_pathway?hsa04810/hsa:4638%09red
pink	Metabolic pathways	KEGG PATHWAY	hsa01100	4	1182	0.567806	0.591797	ATP6V0B|IL4I1|INPP1|CHSY3	http://www.genome.jp/kegg-bin/show_pathway?hsa01100/hsa:259307%09red/hsa:337876%09red/hsa:533%09red/hsa:3628%09red
pink	MAPK signaling pathway	KEGG PATHWAY	hsa04010	1	260	0.58507	0.601322	RELB	http://www.genome.jp/kegg-bin/show_pathway?hsa04010/hsa:5971%09red
pink	Cytokine-cytokine receptor interaction	KEGG PATHWAY	hsa04060	1	266	0.593579	0.60171	INHBE	http://www.genome.jp/kegg-bin/show_pathway?hsa04060/hsa:83729%09red
pink	PI3K-Akt signaling pathway	KEGG PATHWAY	hsa04151	1	346	0.692266	0.692266	SGK3	http://www.genome.jp/kegg-bin/show_pathway?hsa04151/hsa:23678%09red
purple	Basal cell carcinoma	KEGG PATHWAY	hsa05217	2	55	0.00290188	0.0522339	PTCH1|AXIN2	http://www.genome.jp/kegg-bin/show_pathway?hsa05217/hsa:8313%09red/hsa:5727%09red
purple	Circadian rhythm	KEGG PATHWAY	hsa04710	1	31	0.0457214	0.163685	CRY2	http://www.genome.jp/kegg-bin/show_pathway?hsa04710/hsa:1408%09red
purple	Regulation of autophagy	KEGG PATHWAY	hsa04140	1	34	0.0500446	0.163685	ULK3	http://www.genome.jp/kegg-bin/show_pathway?hsa04140/hsa:25989%09red
purple	Hedgehog signaling pathway	KEGG PATHWAY	hsa04340	1	51	0.0742116	0.163685	PTCH1	http://www.genome.jp/kegg-bin/show_pathway?hsa04340/hsa:5727%09red
purple	Endometrial cancer	KEGG PATHWAY	hsa05213	1	52	0.0756158	0.163685	AXIN2	http://www.genome.jp/kegg-bin/show_pathway?hsa05213/hsa:8313%09red
purple	Pathogenic Escherichia coli infection	KEGG PATHWAY	hsa05130	1	55	0.0798169	0.163685	ARHGEF2	http://www.genome.jp/kegg-bin/show_pathway?hsa05130/hsa:9181%09red
purple	Pathways in cancer	KEGG PATHWAY	hsa05200	2	327	0.0836882	0.163685	PTCH1|AXIN2	http://www.genome.jp/kegg-bin/show_pathway?hsa05200/hsa:8313%09red/hsa:5727%09red
purple	mTOR signaling pathway	KEGG PATHWAY	hsa04150	1	60	0.0867805	0.163685	ULK3	http://www.genome.jp/kegg-bin/show_pathway?hsa04150/hsa:25989%09red
purple	Colorectal cancer	KEGG PATHWAY	hsa05210	1	62	0.0895527	0.163685	AXIN2	http://www.genome.jp/kegg-bin/show_pathway?hsa05210/hsa:8313%09red
purple	Aminoacyl-tRNA biosynthesis	KEGG PATHWAY	hsa00970	1	63	0.0909359	0.163685	AARS2	http://www.genome.jp/kegg-bin/show_pathway?hsa00970/hsa:57505%09red
purple	Adherens junction	KEGG PATHWAY	hsa04520	1	73	0.104665	0.171269	SNAI1	http://www.genome.jp/kegg-bin/show_pathway?hsa04520/hsa:6615%09red
purple	Spliceosome	KEGG PATHWAY	hsa03040	1	131	0.180677	0.260653	SRSF5	http://www.genome.jp/kegg-bin/show_pathway?hsa03040/hsa:6430%09red
purple	Wnt signaling pathway	KEGG PATHWAY	hsa04310	1	141	0.193179	0.260653	AXIN2	http://www.genome.jp/kegg-bin/show_pathway?hsa04310/hsa:8313%09red
purple	Hippo signaling pathway	KEGG PATHWAY	hsa04390	1	156	0.21161	0.260653	AXIN2	http://www.genome.jp/kegg-bin/show_pathway?hsa04390/hsa:8313%09red
purple	Protein processing in endoplasmic reticulum	KEGG PATHWAY	hsa04141	1	167	0.224884	0.260653	PREB	http://www.genome.jp/kegg-bin/show_pathway?hsa04141/hsa:10113%09red
purple	Transcriptional misregulation in cancer	KEGG PATHWAY	hsa05202	1	179	0.239135	0.260653	NFKBIZ	http://www.genome.jp/kegg-bin/show_pathway?hsa05202/hsa:64332%09red
purple	Herpes simplex infection	KEGG PATHWAY	hsa05168	1	185	0.246172	0.260653	SRSF5	http://www.genome.jp/kegg-bin/show_pathway?hsa05168/hsa:6430%09red
purple	Proteoglycans in cancer	KEGG PATHWAY	hsa05205	1	225	0.291607	0.291607	PTCH1	http://www.genome.jp/kegg-bin/show_pathway?hsa05205/hsa:5727%09red
red	Adipocytokine signaling pathway	KEGG PATHWAY	hsa04920	3	71	0.000714284	0.0407142	NFKBIA|MTOR|IRS2	http://www.genome.jp/kegg-bin/show_pathway?hsa04920/hsa:2475%09red/hsa:4792%09red/hsa:8660%09red
red	Type II diabetes mellitus	KEGG PATHWAY	hsa04930	2	48	0.00648689	0.120422	MTOR|IRS2	http://www.genome.jp/kegg-bin/show_pathway?hsa04930/hsa:2475%09red/hsa:8660%09red
red	Mineral absorption	KEGG PATHWAY	hsa04978	2	51	0.00729931	0.120422	HMOX1|SLC30A1	http://www.genome.jp/kegg-bin/show_pathway?hsa04978/hsa:7779%09red/hsa:3162%09red
red	Legionellosis	KEGG PATHWAY	hsa05134	2	55	0.00845067	0.120422	CLK1|NFKBIA	http://www.genome.jp/kegg-bin/show_pathway?hsa05134/hsa:1195%09red/hsa:4792%09red
red	Proteoglycans in cancer	KEGG PATHWAY	hsa05205	3	225	0.0183415	0.172449	SDC4|MTOR|FRS2	http://www.genome.jp/kegg-bin/show_pathway?hsa05205/hsa:2475%09red/hsa:10818%09red/hsa:6385%09red
red	ErbB signaling pathway	KEGG PATHWAY	hsa04012	2	88	0.020733	0.172449	ABL2|MTOR	http://www.genome.jp/kegg-bin/show_pathway?hsa04012/hsa:2475%09red/hsa:27%09red
red	Prostate cancer	KEGG PATHWAY	hsa05215	2	89	0.0211779	0.172449	NFKBIA|MTOR	http://www.genome.jp/kegg-bin/show_pathway?hsa05215/hsa:2475%09red/hsa:4792%09red
red	HIF-1 signaling pathway	KEGG PATHWAY	hsa04066	2	106	0.0293406	0.203662	HMOX1|MTOR	http://www.genome.jp/kegg-bin/show_pathway?hsa04066/hsa:2475%09red/hsa:3162%09red
red	Neurotrophin signaling pathway	KEGG PATHWAY	hsa04722	2	120	0.0368659	0.203662	NFKBIA|FRS2	http://www.genome.jp/kegg-bin/show_pathway?hsa04722/hsa:4792%09red/hsa:10818%09red
red	MicroRNAs in cancer	KEGG PATHWAY	hsa05206	3	296	0.0374374	0.203662	HMOX1|MTOR|IRS2	http://www.genome.jp/kegg-bin/show_pathway?hsa05206/hsa:2475%09red/hsa:8660%09red/hsa:3162%09red
red	Hepatitis C	KEGG PATHWAY	hsa05160	2	133	0.0444533	0.203662	OAS3|NFKBIA	http://www.genome.jp/kegg-bin/show_pathway?hsa05160/hsa:4940%09red/hsa:4792%09red
red	Measles	KEGG PATHWAY	hsa05162	2	134	0.0450596	0.203662	OAS3|NFKBIA	http://www.genome.jp/kegg-bin/show_pathway?hsa05162/hsa:4940%09red/hsa:4792%09red
red	Ubiquitin mediated proteolysis	KEGG PATHWAY	hsa04120	2	138	0.0475164	0.203662	NEDD4|SIAH1	http://www.genome.jp/kegg-bin/show_pathway?hsa04120/hsa:4734%09red/hsa:6477%09red
red	Insulin signaling pathway	KEGG PATHWAY	hsa04910	2	142	0.0500223	0.203662	MTOR|IRS2	http://www.genome.jp/kegg-bin/show_pathway?hsa04910/hsa:2475%09red/hsa:8660%09red
red	Influenza A	KEGG PATHWAY	hsa05164	2	176	0.0731576	0.277999	OAS3|NFKBIA	http://www.genome.jp/kegg-bin/show_pathway?hsa05164/hsa:4940%09red/hsa:4792%09red
red	Herpes simplex infection	KEGG PATHWAY	hsa05168	2	185	0.0797813	0.282667	OAS3|NFKBIA	http://www.genome.jp/kegg-bin/show_pathway?hsa05168/hsa:4940%09red/hsa:4792%09red
red	Epstein-Barr virus infection	KEGG PATHWAY	hsa05169	2	202	0.0927946	0.282667	NFKBIA|NEDD4	http://www.genome.jp/kegg-bin/show_pathway?hsa05169/hsa:4734%09red/hsa:4792%09red
red	Viral carcinogenesis	KEGG PATHWAY	hsa05203	2	207	0.0967387	0.282667	NFKBIA|REL	http://www.genome.jp/kegg-bin/show_pathway?hsa05203/hsa:5966%09red/hsa:4792%09red
red	Porphyrin and chlorophyll metabolism	KEGG PATHWAY	hsa00860	1	43	0.104627	0.282667	HMOX1	http://www.genome.jp/kegg-bin/show_pathway?hsa00860/hsa:3162%09red
red	Ovarian steroidogenesis	KEGG PATHWAY	hsa04913	1	51	0.122919	0.282667	HSD17B2	http://www.genome.jp/kegg-bin/show_pathway?hsa04913/hsa:3294%09red
red	Fanconi anemia pathway	KEGG PATHWAY	hsa03460	1	54	0.129687	0.282667	SLX4	http://www.genome.jp/kegg-bin/show_pathway?hsa03460/hsa:84464%09red
red	Steroid hormone biosynthesis	KEGG PATHWAY	hsa00140	1	56	0.134172	0.282667	HSD17B2	http://www.genome.jp/kegg-bin/show_pathway?hsa00140/hsa:3294%09red
red	Acute myeloid leukemia	KEGG PATHWAY	hsa05221	1	57	0.136406	0.282667	MTOR	http://www.genome.jp/kegg-bin/show_pathway?hsa05221/hsa:2475%09red
red	NOD-like receptor signaling pathway	KEGG PATHWAY	hsa04621	1	57	0.136406	0.282667	NFKBIA	http://www.genome.jp/kegg-bin/show_pathway?hsa04621/hsa:4792%09red
red	mTOR signaling pathway	KEGG PATHWAY	hsa04150	1	60	0.143076	0.282667	MTOR	http://www.genome.jp/kegg-bin/show_pathway?hsa04150/hsa:2475%09red
red	Shigellosis	KEGG PATHWAY	hsa05131	1	61	0.145289	0.282667	NFKBIA	http://www.genome.jp/kegg-bin/show_pathway?hsa05131/hsa:4792%09red
red	Cytosolic DNA-sensing pathway	KEGG PATHWAY	hsa04623	1	63	0.149698	0.282667	NFKBIA	http://www.genome.jp/kegg-bin/show_pathway?hsa04623/hsa:4792%09red
red	Glioma	KEGG PATHWAY	hsa05214	1	65	0.154085	0.282667	MTOR	http://www.genome.jp/kegg-bin/show_pathway?hsa05214/hsa:2475%09red
red	p53 signaling pathway	KEGG PATHWAY	hsa04115	1	68	0.160627	0.282667	SIAH1	http://www.genome.jp/kegg-bin/show_pathway?hsa04115/hsa:6477%09red
red	Epithelial cell signaling in Helicobacter pylori infection	KEGG PATHWAY	hsa05120	1	68	0.160627	0.282667	NFKBIA	http://www.genome.jp/kegg-bin/show_pathway?hsa05120/hsa:4792%09red
red	Viral myocarditis	KEGG PATHWAY	hsa05416	1	71	0.167121	0.282667	ABL2	http://www.genome.jp/kegg-bin/show_pathway?hsa05416/hsa:27%09red
red	RIG-I-like receptor signaling pathway	KEGG PATHWAY	hsa04622	1	71	0.167121	0.282667	NFKBIA	http://www.genome.jp/kegg-bin/show_pathway?hsa04622/hsa:4792%09red
red	Chronic myeloid leukemia	KEGG PATHWAY	hsa05220	1	73	0.171424	0.282667	NFKBIA	http://www.genome.jp/kegg-bin/show_pathway?hsa05220/hsa:4792%09red
red	Leishmaniasis	KEGG PATHWAY	hsa05140	1	73	0.171424	0.282667	NFKBIA	http://www.genome.jp/kegg-bin/show_pathway?hsa05140/hsa:4792%09red
red	B cell receptor signaling pathway	KEGG PATHWAY	hsa04662	1	74	0.173568	0.282667	NFKBIA	http://www.genome.jp/kegg-bin/show_pathway?hsa04662/hsa:4792%09red
red	Small cell lung cancer	KEGG PATHWAY	hsa05222	1	86	0.198887	0.296744	NFKBIA	http://www.genome.jp/kegg-bin/show_pathway?hsa05222/hsa:4792%09red
red	ECM-receptor interaction	KEGG PATHWAY	hsa04512	1	87	0.200964	0.296744	SDC4	http://www.genome.jp/kegg-bin/show_pathway?hsa04512/hsa:6385%09red
red	Pathways in cancer	KEGG PATHWAY	hsa05200	2	327	0.202748	0.296744	NFKBIA|MTOR	http://www.genome.jp/kegg-bin/show_pathway?hsa05200/hsa:2475%09red/hsa:4792%09red
red	Apoptosis	KEGG PATHWAY	hsa04210	1	88	0.203036	0.296744	NFKBIA	http://www.genome.jp/kegg-bin/show_pathway?hsa04210/hsa:4792%09red
red	NF-kappa B signaling pathway	KEGG PATHWAY	hsa04064	1	92	0.211272	0.301062	NFKBIA	http://www.genome.jp/kegg-bin/show_pathway?hsa04064/hsa:4792%09red
red	Chagas disease (American trypanosomiasis)	KEGG PATHWAY	hsa05142	1	105	0.237489	0.32006	NFKBIA	http://www.genome.jp/kegg-bin/show_pathway?hsa05142/hsa:4792%09red
red	T cell receptor signaling pathway	KEGG PATHWAY	hsa04660	1	106	0.239471	0.32006	NFKBIA	http://www.genome.jp/kegg-bin/show_pathway?hsa04660/hsa:4792%09red
red	Toll-like receptor signaling pathway	KEGG PATHWAY	hsa04620	1	107	0.241449	0.32006	NFKBIA	http://www.genome.jp/kegg-bin/show_pathway?hsa04620/hsa:4792%09red
red	TNF signaling pathway	KEGG PATHWAY	hsa04668	1	110	0.247352	0.320434	NFKBIA	http://www.genome.jp/kegg-bin/show_pathway?hsa04668/hsa:4792%09red
red	Toxoplasmosis	KEGG PATHWAY	hsa05145	1	119	0.264805	0.335419	NFKBIA	http://www.genome.jp/kegg-bin/show_pathway?hsa05145/hsa:4792%09red
red	Axon guidance	KEGG PATHWAY	hsa04360	1	129	0.283749	0.351602	SRGAP2	http://www.genome.jp/kegg-bin/show_pathway?hsa04360/hsa:23380%09red
red	Osteoclast differentiation	KEGG PATHWAY	hsa04380	1	134	0.293048	0.355399	NFKBIA	http://www.genome.jp/kegg-bin/show_pathway?hsa04380/hsa:4792%09red
red	Wnt signaling pathway	KEGG PATHWAY	hsa04310	1	141	0.305876	0.360031	SIAH1	http://www.genome.jp/kegg-bin/show_pathway?hsa04310/hsa:6477%09red
red	Cell adhesion molecules (CAMs)	KEGG PATHWAY	hsa04514	1	143	0.309501	0.360031	SDC4	http://www.genome.jp/kegg-bin/show_pathway?hsa04514/hsa:6385%09red
red	Hepatitis B	KEGG PATHWAY	hsa05161	1	147	0.316696	0.361034	NFKBIA	http://www.genome.jp/kegg-bin/show_pathway?hsa05161/hsa:4792%09red
red	Transcriptional misregulation in cancer	KEGG PATHWAY	hsa05202	1	179	0.371776	0.415514	REL	http://www.genome.jp/kegg-bin/show_pathway?hsa05202/hsa:5966%09red
red	Chemokine signaling pathway	KEGG PATHWAY	hsa04062	1	189	0.388112	0.425431	NFKBIA	http://www.genome.jp/kegg-bin/show_pathway?hsa04062/hsa:4792%09red
red	Endocytosis	KEGG PATHWAY	hsa04144	1	203	0.410313	0.44128	NEDD4	http://www.genome.jp/kegg-bin/show_pathway?hsa04144/hsa:4734%09red
red	MAPK signaling pathway	KEGG PATHWAY	hsa04010	1	260	0.493111	0.516617	TAOK2	http://www.genome.jp/kegg-bin/show_pathway?hsa04010/hsa:9344%09red
red	HTLV-I infection	KEGG PATHWAY	hsa05166	1	264	0.49849	0.516617	NFKBIA	http://www.genome.jp/kegg-bin/show_pathway?hsa05166/hsa:4792%09red
red	PI3K-Akt signaling pathway	KEGG PATHWAY	hsa04151	1	346	0.597605	0.608277	MTOR	http://www.genome.jp/kegg-bin/show_pathway?hsa04151/hsa:2475%09red
red	Metabolic pathways	KEGG PATHWAY	hsa01100	1	1182	0.964376	0.964376	HSD17B2	http://www.genome.jp/kegg-bin/show_pathway?hsa01100/hsa:3294%09red
tan	Apoptosis	KEGG PATHWAY	hsa04210	4	88	2.59963e-05	0.000883874	BCL2L1|TNFRSF10B|TNFRSF10A|BIRC3	http://www.genome.jp/kegg-bin/show_pathway?hsa04210/hsa:8795%09red/hsa:330%09red/hsa:8797%09red/hsa:598%09red
tan	p53 signaling pathway	KEGG PATHWAY	hsa04115	3	68	0.000344354	0.00585401	TNFRSF10B|SESN2|GADD45A	http://www.genome.jp/kegg-bin/show_pathway?hsa04115/hsa:1647%09red/hsa:83667%09red/hsa:8795%09red
tan	Cytokine-cytokine receptor interaction	KEGG PATHWAY	hsa04060	4	266	0.00182935	0.0207327	TNFRSF10B|TNFRSF10A|TNFRSF11B|TNFSF4	http://www.genome.jp/kegg-bin/show_pathway?hsa04060/hsa:7292%09red/hsa:8797%09red/hsa:4982%09red/hsa:8795%09red
tan	Small cell lung cancer	KEGG PATHWAY	hsa05222	2	86	0.013623	0.105333	BCL2L1|BIRC3	http://www.genome.jp/kegg-bin/show_pathway?hsa05222/hsa:330%09red/hsa:598%09red
tan	NF-kappa B signaling pathway	KEGG PATHWAY	hsa04064	2	92	0.0154901	0.105333	BCL2L1|BIRC3	http://www.genome.jp/kegg-bin/show_pathway?hsa04064/hsa:330%09red/hsa:598%09red
tan	Toxoplasmosis	KEGG PATHWAY	hsa05145	2	119	0.0251527	0.123391	BCL2L1|BIRC3	http://www.genome.jp/kegg-bin/show_pathway?hsa05145/hsa:330%09red/hsa:598%09red
tan	Cell cycle	KEGG PATHWAY	hsa04110	2	124	0.0271569	0.123391	PCNA|GADD45A	http://www.genome.jp/kegg-bin/show_pathway?hsa04110/hsa:1647%09red/hsa:5111%09red
tan	Measles	KEGG PATHWAY	hsa05162	2	134	0.0313548	0.123391	TNFRSF10B|TNFRSF10A	http://www.genome.jp/kegg-bin/show_pathway?hsa05162/hsa:8797%09red/hsa:8795%09red
tan	Natural killer cell mediated cytotoxicity	KEGG PATHWAY	hsa04650	2	137	0.0326623	0.123391	TNFRSF10B|TNFRSF10A	http://www.genome.jp/kegg-bin/show_pathway?hsa04650/hsa:8797%09red/hsa:8795%09red
tan	Mismatch repair	KEGG PATHWAY	hsa03430	1	23	0.0474346	0.150497	PCNA	http://www.genome.jp/kegg-bin/show_pathway?hsa03430/hsa:5111%09red
tan	Influenza A	KEGG PATHWAY	hsa05164	2	176	0.0515307	0.150497	TNFRSF10B|TNFRSF10A	http://www.genome.jp/kegg-bin/show_pathway?hsa05164/hsa:8797%09red/hsa:8795%09red
tan	Transcriptional misregulation in cancer	KEGG PATHWAY	hsa05202	2	179	0.0531167	0.150497	BCL2L1|BIRC3	http://www.genome.jp/kegg-bin/show_pathway?hsa05202/hsa:330%09red/hsa:598%09red
tan	Base excision repair	KEGG PATHWAY	hsa03410	1	33	0.0673993	0.176275	PCNA	http://www.genome.jp/kegg-bin/show_pathway?hsa03410/hsa:5111%09red
tan	DNA replication	KEGG PATHWAY	hsa03030	1	36	0.0733125	0.178045	PCNA	http://www.genome.jp/kegg-bin/show_pathway?hsa03030/hsa:5111%09red
tan	Nucleotide excision repair	KEGG PATHWAY	hsa03420	1	47	0.0946977	0.203535	PCNA	http://www.genome.jp/kegg-bin/show_pathway?hsa03420/hsa:5111%09red
tan	HTLV-I infection	KEGG PATHWAY	hsa05166	2	264	0.104592	0.203535	PCNA|BCL2L1	http://www.genome.jp/kegg-bin/show_pathway?hsa05166/hsa:5111%09red/hsa:598%09red
tan	Amyotrophic lateral sclerosis (ALS)	KEGG PATHWAY	hsa05014	1	53	0.106168	0.203535	BCL2L1	http://www.genome.jp/kegg-bin/show_pathway?hsa05014/hsa:598%09red
tan	Fanconi anemia pathway	KEGG PATHWAY	hsa03460	1	54	0.108067	0.203535	POLH	http://www.genome.jp/kegg-bin/show_pathway?hsa03460/hsa:5429%09red
tan	NOD-like receptor signaling pathway	KEGG PATHWAY	hsa04621	1	57	0.11374	0.203535	BIRC3	http://www.genome.jp/kegg-bin/show_pathway?hsa04621/hsa:330%09red
tan	Pancreatic cancer	KEGG PATHWAY	hsa05212	1	66	0.13056	0.221952	BCL2L1	http://www.genome.jp/kegg-bin/show_pathway?hsa05212/hsa:598%09red
tan	Chronic myeloid leukemia	KEGG PATHWAY	hsa05220	1	73	0.143436	0.230296	BCL2L1	http://www.genome.jp/kegg-bin/show_pathway?hsa05220/hsa:598%09red
tan	Pathways in cancer	KEGG PATHWAY	hsa05200	2	327	0.149015	0.230296	BCL2L1|BIRC3	http://www.genome.jp/kegg-bin/show_pathway?hsa05200/hsa:330%09red/hsa:598%09red
tan	PI3K-Akt signaling pathway	KEGG PATHWAY	hsa04151	2	346	0.163153	0.241183	BCL2L1|EPHA2	http://www.genome.jp/kegg-bin/show_pathway?hsa04151/hsa:598%09red/hsa:1969%09red
tan	TNF signaling pathway	KEGG PATHWAY	hsa04668	1	110	0.208606	0.295525	BIRC3	http://www.genome.jp/kegg-bin/show_pathway?hsa04668/hsa:330%09red
tan	Glutamatergic synapse	KEGG PATHWAY	hsa04724	1	118	0.222077	0.302025	SLC1A3	http://www.genome.jp/kegg-bin/show_pathway?hsa04724/hsa:6507%09red
tan	Axon guidance	KEGG PATHWAY	hsa04360	1	129	0.240253	0.309436	EPHA2	http://www.genome.jp/kegg-bin/show_pathway?hsa04360/hsa:1969%09red
tan	Osteoclast differentiation	KEGG PATHWAY	hsa04380	1	134	0.248383	0.309436	TNFRSF11B	http://www.genome.jp/kegg-bin/show_pathway?hsa04380/hsa:4982%09red
tan	Ubiquitin mediated proteolysis	KEGG PATHWAY	hsa04120	1	138	0.254829	0.309436	BIRC3	http://www.genome.jp/kegg-bin/show_pathway?hsa04120/hsa:330%09red
tan	Hepatitis B	KEGG PATHWAY	hsa05161	1	147	0.269146	0.31555	PCNA	http://www.genome.jp/kegg-bin/show_pathway?hsa05161/hsa:5111%09red
tan	Jak-STAT signaling pathway	KEGG PATHWAY	hsa04630	1	157	0.284754	0.322721	BCL2L1	http://www.genome.jp/kegg-bin/show_pathway?hsa04630/hsa:598%09red
tan	Tuberculosis	KEGG PATHWAY	hsa05152	1	180	0.319484	0.350402	PLK3	http://www.genome.jp/kegg-bin/show_pathway?hsa05152/hsa:1263%09red
tan	Focal adhesion	KEGG PATHWAY	hsa04510	1	207	0.358254	0.380645	BIRC3	http://www.genome.jp/kegg-bin/show_pathway?hsa04510/hsa:330%09red
tan	Proteoglycans in cancer	KEGG PATHWAY	hsa05205	1	225	0.382951	0.394555	GPC1	http://www.genome.jp/kegg-bin/show_pathway?hsa05205/hsa:2817%09red
tan	MAPK signaling pathway	KEGG PATHWAY	hsa04010	1	260	0.428465	0.428465	GADD45A	http://www.genome.jp/kegg-bin/show_pathway?hsa04010/hsa:1647%09red
turquoise	Steroid biosynthesis	KEGG PATHWAY	hsa00100	12	18	3.85025e-13	8.23954e-11	MSMO1|LIPA|TM7SF2|NSDHL|DHCR7|SC5D|EBP|LSS|FAXDC2|CYP51A1|HSD17B7|DHCR24	http://www.genome.jp/kegg-bin/show_pathway?hsa00100/hsa:3988%09red/hsa:7108%09red/hsa:1717%09red/hsa:10826%09red/hsa:50814%09red/hsa:51478%09red/hsa:6309%09red/hsa:4047%09red/hsa:10682%09red/hsa:6307%09red/hsa:1718%09red/hsa:1595%09red
turquoise	Lysosome	KEGG PATHWAY	hsa04142	17	122	1.26397e-05	0.00135245	LIPA|MFSD8|AP3B2|IDUA|GBA|GNPTAB|GM2A|GGA3|FUCA1|NPC1|ATP6V0D1|MCOLN1|SORT1|ABCB9|CTNS|NEU1|HEXB	http://www.genome.jp/kegg-bin/show_pathway?hsa04142/hsa:4864%09red/hsa:2760%09red/hsa:3988%09red/hsa:6272%09red/hsa:2517%09red/hsa:4758%09red/hsa:57192%09red/hsa:3425%09red/hsa:2629%09red/hsa:79158%09red/hsa:23163%09red/hsa:8120%09red/hsa:256471%09red/hsa:3074%09red/hsa:9114%09red/hsa:23457%09red/hsa:1497%09red
turquoise	Metabolic pathways	KEGG PATHWAY	hsa01100	74	1182	0.000171808	0.00919915	MSMO1|SAT1|SAT2|HEXB|ST6GAL2|TM7SF2|NSDHL|GBA|LCLAT1|GNPDA1|DHCR7|SC5D|PDXK|HAAO|FAXDC2|PI4K2A|CHKA|CYP2U1|ACER2|GCNT4|CTPS2|LPIN1|ALDOC|PNPLA3|SQLE|PLA2G6|MTHFR|ACAT2|RRM2B|CHKB|PAICS|CYP51A1|ATP6V0D1|DGKA|FDFT1|ACSS1|PANK1|HSD17B7|GCH1|LSS|ST3GAL6|LIPG|HMGCL|ACSS2|ACOT1|PCYT2|KDSR|HMGCS1|SORD|REV3L|UAP1L1|HMGCR|PLCD1|PLA2G4C|GALNT5|PTGES|DSE|ATP6V1B2|DHCR24|FDPS|CMBL|IDI1|IDUA|PLCG2|ACOX1|ST8SI…	http://www.genome.jp/kegg-bin/show_pathway?hsa01100/hsa:10007%09red/hsa:230%09red/hsa:3156%09red/hsa:10606%09red/hsa:8566%09red/hsa:2531%09red/hsa:50484%09red/hsa:9536%09red/hsa:8398%09red/hsa:10826%09red/hsa:84620%09red/hsa:91373%09red/hsa:6489%09red/hsa:55902%09red/hsa:112483%09red/hsa:84532%09red/hsa:55163%09red/hsa:50814%09red/hsa:56474%09red/hsa:51301%09red/hsa:2643%09red/hsa:5625%09red/hsa:…
turquoise	Terpenoid backbone biosynthesis	KEGG PATHWAY	hsa00900	6	21	0.000171947	0.00919915	HMGCS1|DHDDS|FDPS|IDI1|ACAT2|HMGCR	http://www.genome.jp/kegg-bin/show_pathway?hsa00900/hsa:3156%09red/hsa:39%09red/hsa:3157%09red/hsa:3422%09red/hsa:79947%09red/hsa:2224%09red
turquoise	ABC transporters	KEGG PATHWAY	hsa02010	8	44	0.00043491	0.0186141	TAP1|ABCA12|TAP2|ABCA7|ABCB6|ABCC5|ABCB9|ABCC10	http://www.genome.jp/kegg-bin/show_pathway?hsa02010/hsa:10058%09red/hsa:6891%09red/hsa:6890%09red/hsa:10347%09red/hsa:26154%09red/hsa:10057%09red/hsa:89845%09red/hsa:23457%09red
turquoise	Biosynthesis of unsaturated fatty acids	KEGG PATHWAY	hsa01040	5	21	0.00151982	0.0542069	SCD|FADS2|ACOX1|ELOVL2|ACOT1	http://www.genome.jp/kegg-bin/show_pathway?hsa01040/hsa:6319%09red/hsa:641371%09red/hsa:9415%09red/hsa:54898%09red/hsa:51%09red
turquoise	p53 signaling pathway	KEGG PATHWAY	hsa04115	9	68	0.00209237	0.0639669	PPM1D|SESN1|CDKN1A|TP53I3|SFN|ZMAT3|RRM2B|DDB2|CHEK2	http://www.genome.jp/kegg-bin/show_pathway?hsa04115/hsa:1026%09red/hsa:1643%09red/hsa:2810%09red/hsa:8493%09red/hsa:11200%09red/hsa:27244%09red/hsa:9540%09red/hsa:50484%09red/hsa:64393%09red
turquoise	Axon guidance	KEGG PATHWAY	hsa04360	13	129	0.00302816	0.0810033	PLXNB2|PLXNB3|EFNB1|NCK2|LIMK2|NTN1|EPHA4|PLXNC1|SRGAP3|PLXNB1|ABLIM1|NFATC3|SEMA3A	http://www.genome.jp/kegg-bin/show_pathway?hsa04360/hsa:23654%09red/hsa:3985%09red/hsa:5364%09red/hsa:5365%09red/hsa:3983%09red/hsa:4775%09red/hsa:10154%09red/hsa:2043%09red/hsa:9901%09red/hsa:1947%09red/hsa:9423%09red/hsa:10371%09red/hsa:8440%09red
turquoise	Synthesis and degradation of ketone bodies	KEGG PATHWAY	hsa00072	3	9	0.00519959	0.123635	HMGCL|HMGCS1|ACAT2	http://www.genome.jp/kegg-bin/show_pathway?hsa00072/hsa:3155%09red/hsa:39%09red/hsa:3157%09red
turquoise	Other glycan degradation	KEGG PATHWAY	hsa00511	4	18	0.00598944	0.128174	HEXB|FUCA1|NEU1|GBA	http://www.genome.jp/kegg-bin/show_pathway?hsa00511/hsa:2517%09red/hsa:4758%09red/hsa:3074%09red/hsa:2629%09red
turquoise	alpha-Linolenic acid metabolism	KEGG PATHWAY	hsa00592	4	25	0.0196372	0.382033	PLA2G6|PLA2G4C|FADS2|ACOX1	http://www.genome.jp/kegg-bin/show_pathway?hsa00592/hsa:8605%09red/hsa:9415%09red/hsa:8398%09red/hsa:51%09red
turquoise	Vitamin B6 metabolism	KEGG PATHWAY	hsa00750	2	6	0.0238827	0.425908	PDXK|PNPO	http://www.genome.jp/kegg-bin/show_pathway?hsa00750/hsa:55163%09red/hsa:8566%09red
turquoise	Glycerophospholipid metabolism	KEGG PATHWAY	hsa00564	8	91	0.0379722	0.625081	LPIN1|LCLAT1|PCYT2|PLA2G6|PLA2G4C|DGKA|CHKA|CHKB	http://www.genome.jp/kegg-bin/show_pathway?hsa00564/hsa:5833%09red/hsa:23175%09red/hsa:8398%09red/hsa:1606%09red/hsa:1119%09red/hsa:8605%09red/hsa:1120%09red/hsa:253558%09red
turquoise	Viral carcinogenesis	KEGG PATHWAY	hsa05203	14	207	0.0551497	0.843002	CDKN2B|GTF2E2|DDX3X|HDAC9|CDKN1A|HIST1H2BD|HDAC5|HIST1H2BC|IRF7|ATP6V0D1|PRKX|VAC14|HIST1H2BJ|HIST1H2BK	http://www.genome.jp/kegg-bin/show_pathway?hsa05203/hsa:1654%09red/hsa:1026%09red/hsa:3665%09red/hsa:9114%09red/hsa:1030%09red/hsa:8970%09red/hsa:10014%09red/hsa:2961%09red/hsa:85236%09red/hsa:3017%09red/hsa:5613%09red/hsa:55697%09red/hsa:8347%09red/hsa:9734%09red
turquoise	Ovarian steroidogenesis	KEGG PATHWAY	hsa04913	5	51	0.0630224	0.854192	PLA2G4C|SCARB1|PRKX|IGF1R|HSD17B7	http://www.genome.jp/kegg-bin/show_pathway?hsa04913/hsa:51478%09red/hsa:8605%09red/hsa:3480%09red/hsa:949%09red/hsa:5613%09red
turquoise	Fructose and mannose metabolism	KEGG PATHWAY	hsa00051	4	36	0.0638648	0.854192	SORD|PHPT1|ALDOC|PFKFB2	http://www.genome.jp/kegg-bin/show_pathway?hsa00051/hsa:230%09red/hsa:5208%09red/hsa:29085%09red/hsa:6652%09red
turquoise	Fatty acid elongation	KEGG PATHWAY	hsa00062	3	23	0.0709978	0.8645	ELOVL4|ELOVL2|ACOT1	http://www.genome.jp/kegg-bin/show_pathway?hsa00062/hsa:641371%09red/hsa:54898%09red/hsa:6785%09red
turquoise	Transcriptional misregulation in cancer	KEGG PATHWAY	hsa05202	12	179	0.0761732	0.8645	TGFBR2|IGF1R|ETV4|TCF3|NR4A3|CDKN1A|NUPR1|GOLPH3L|ETV7|TAF15|EYA1|EWSR1	http://www.genome.jp/kegg-bin/show_pathway?hsa05202/hsa:1026%09red/hsa:55204%09red/hsa:2138%09red/hsa:2118%09red/hsa:3480%09red/hsa:2130%09red/hsa:8013%09red/hsa:51513%09red/hsa:6929%09red/hsa:8148%09red/hsa:26471%09red/hsa:7048%09red
turquoise	Vibrio cholerae infection	KEGG PATHWAY	hsa05110	5	54	0.0767547	0.8645	PLCG2|ATP6V0D1|PRKX|ATP6V1C1|ATP6V1B2	http://www.genome.jp/kegg-bin/show_pathway?hsa05110/hsa:526%09red/hsa:5336%09red/hsa:9114%09red/hsa:528%09red/hsa:5613%09red
turquoise	Glycerolipid metabolism	KEGG PATHWAY	hsa00561	5	55	0.0816637	0.873802	PNPLA3|LCLAT1|DGKA|LIPG|LPIN1	http://www.genome.jp/kegg-bin/show_pathway?hsa00561/hsa:80339%09red/hsa:253558%09red/hsa:23175%09red/hsa:9388%09red/hsa:1606%09red
turquoise	Collecting duct acid secretion	KEGG PATHWAY	hsa04966	3	27	0.103852	0.978652	ATP6V0D1|ATP6V1C1|ATP6V1B2	http://www.genome.jp/kegg-bin/show_pathway?hsa04966/hsa:526%09red/hsa:9114%09red/hsa:528%09red
turquoise	Valine, leucine and isoleucine degradation	KEGG PATHWAY	hsa00280	4	44	0.113866	0.978652	HMGCL|HMGCS1|ACAT2|DBT	http://www.genome.jp/kegg-bin/show_pathway?hsa00280/hsa:3155%09red/hsa:1629%09red/hsa:3157%09red/hsa:39%09red
turquoise	Glycosphingolipid biosynthesis - globo series	KEGG PATHWAY	hsa00603	2	14	0.116152	0.978652	HEXB|ST8SIA1	http://www.genome.jp/kegg-bin/show_pathway?hsa00603/hsa:3074%09red/hsa:6489%09red
turquoise	Basal transcription factors	KEGG PATHWAY	hsa03022	4	45	0.121062	0.978652	GTF2E2|MNAT1|TAF7L|TAF15	http://www.genome.jp/kegg-bin/show_pathway?hsa03022/hsa:2961%09red/hsa:8148%09red/hsa:54457%09red/hsa:4331%09red
turquoise	Butanoate metabolism	KEGG PATHWAY	hsa00650	3	29	0.122149	0.978652	HMGCL|HMGCS1|ACAT2	http://www.genome.jp/kegg-bin/show_pathway?hsa00650/hsa:3155%09red/hsa:39%09red/hsa:3157%09red
turquoise	Glycosphingolipid biosynthesis - ganglio series	KEGG PATHWAY	hsa00604	2	15	0.130431	0.978652	HEXB|ST8SIA1	http://www.genome.jp/kegg-bin/show_pathway?hsa00604/hsa:3074%09red/hsa:6489%09red
turquoise	Sphingolipid metabolism	KEGG PATHWAY	hsa00600	4	47	0.136019	0.978652	ACER2|KDSR|NEU1|GBA	http://www.genome.jp/kegg-bin/show_pathway?hsa00600/hsa:340485%09red/hsa:2531%09red/hsa:4758%09red/hsa:2629%09red
turquoise	Wnt signaling pathway	KEGG PATHWAY	hsa04310	9	141	0.1422	0.978652	NFATC3|FZD5|SFRP4|DVL2|FZD6|GPC4|CACYBP|PRKX|CUL1	http://www.genome.jp/kegg-bin/show_pathway?hsa04310/hsa:27101%09red/hsa:4775%09red/hsa:5613%09red/hsa:6424%09red/hsa:1856%09red/hsa:2239%09red/hsa:8454%09red/hsa:8323%09red/hsa:7855%09red
turquoise	HTLV-I infection	KEGG PATHWAY	hsa05166	15	264	0.149127	0.978652	CDKN2B|FDPS|DVL2|FZD5|FZD6|TGFBR2|VAC14|CDKN1A|TCF3|NFATC3|VCAM1|ICAM1|PRKX|CHEK2|ATF3	http://www.genome.jp/kegg-bin/show_pathway?hsa05166/hsa:1026%09red/hsa:1030%09red/hsa:3383%09red/hsa:4775%09red/hsa:11200%09red/hsa:1856%09red/hsa:467%09red/hsa:6929%09red/hsa:5613%09red/hsa:8323%09red/hsa:7855%09red/hsa:55697%09red/hsa:2224%09red/hsa:7412%09red/hsa:7048%09red
turquoise	Propanoate metabolism	KEGG PATHWAY	hsa00640	3	32	0.15157	0.978652	ACSS2|ACSS1|ACAT2	http://www.genome.jp/kegg-bin/show_pathway?hsa00640/hsa:39%09red/hsa:84532%09red/hsa:55902%09red
turquoise	Malaria	KEGG PATHWAY	hsa05144	4	49	0.151682	0.978652	CCL2|SDC1|VCAM1|ICAM1	http://www.genome.jp/kegg-bin/show_pathway?hsa05144/hsa:6347%09red/hsa:6382%09red/hsa:7412%09red/hsa:3383%09red
turquoise	Amino sugar and nucleotide sugar metabolism	KEGG PATHWAY	hsa00520	4	49	0.151682	0.978652	AMDHD2|GNPDA1|UAP1L1|HEXB	http://www.genome.jp/kegg-bin/show_pathway?hsa00520/hsa:10007%09red/hsa:3074%09red/hsa:51005%09red/hsa:91373%09red
turquoise	Epithelial cell signaling in Helicobacter pylori infection	KEGG PATHWAY	hsa05120	5	68	0.15941	0.978652	PLCG2|ATP6V1C1|ATP6V0D1|MAPK11|ATP6V1B2	http://www.genome.jp/kegg-bin/show_pathway?hsa05120/hsa:526%09red/hsa:5336%09red/hsa:9114%09red/hsa:528%09red/hsa:5600%09red
turquoise	Arachidonic acid metabolism	KEGG PATHWAY	hsa00590	5	68	0.15941	0.978652	PLA2G6|GPX1|PTGES|PLA2G4C|CYP2U1	http://www.genome.jp/kegg-bin/show_pathway?hsa00590/hsa:113612%09red/hsa:8605%09red/hsa:2876%09red/hsa:8398%09red/hsa:9536%09red
turquoise	Primary bile acid biosynthesis	KEGG PATHWAY	hsa00120	2	17	0.16006	0.978652	CYP7B1|HSD3B7	http://www.genome.jp/kegg-bin/show_pathway?hsa00120/hsa:80270%09red/hsa:9420%09red
turquoise	Mineral absorption	KEGG PATHWAY	hsa04978	4	51	0.167994	0.994974	FTH1|TRPM6|TRPM7|CYBRD1	http://www.genome.jp/kegg-bin/show_pathway?hsa04978/hsa:140803%09red/hsa:2495%09red/hsa:54822%09red/hsa:79901%09red
turquoise	PPAR signaling pathway	KEGG PATHWAY	hsa03320	5	71	0.180579	0.994974	SCD|FADS2|ACOX1|PLTP|FABP3	http://www.genome.jp/kegg-bin/show_pathway?hsa03320/hsa:5360%09red/hsa:6319%09red/hsa:2170%09red/hsa:9415%09red/hsa:51%09red
turquoise	RIG-I-like receptor signaling pathway	KEGG PATHWAY	hsa04622	5	71	0.180579	0.994974	IRF7|DDX3X|NLRX1|MAPK11|TMEM173	http://www.genome.jp/kegg-bin/show_pathway?hsa04622/hsa:1654%09red/hsa:3665%09red/hsa:79671%09red/hsa:340061%09red/hsa:5600%09red
turquoise	Amyotrophic lateral sclerosis (ALS)	KEGG PATHWAY	hsa05014	4	53	0.184893	0.994974	NEFM|GPX1|MAPK11|NEFH	http://www.genome.jp/kegg-bin/show_pathway?hsa05014/hsa:4744%09red/hsa:2876%09red/hsa:4741%09red/hsa:5600%09red
turquoise	Glycosaminoglycan degradation	KEGG PATHWAY	hsa00531	2	19	0.190757	0.994974	HEXB|IDUA	http://www.genome.jp/kegg-bin/show_pathway?hsa00531/hsa:3074%09red/hsa:3425%09red
turquoise	Primary immunodeficiency	KEGG PATHWAY	hsa05340	3	36	0.193792	0.994974	TAP1|TAP2|BLNK	http://www.genome.jp/kegg-bin/show_pathway?hsa05340/hsa:6891%09red/hsa:6890%09red/hsa:29760%09red
turquoise	Osteoclast differentiation	KEGG PATHWAY	hsa04380	8	134	0.206035	0.994974	SQSTM1|STAT2|TGFBR2|FHL2|PLCG2|MAPK11|TREM2|BLNK	http://www.genome.jp/kegg-bin/show_pathway?hsa04380/hsa:5336%09red/hsa:6773%09red/hsa:29760%09red/hsa:54209%09red/hsa:2274%09red/hsa:5600%09red/hsa:8878%09red/hsa:7048%09red
turquoise	Influenza A	KEGG PATHWAY	hsa05164	10	176	0.21086	0.994974	CCL2|FDPS|IRF7|STAT2|MX1|TNFRSF10C|HSPA1B|MAPK11|ICAM1|NLRX1	http://www.genome.jp/kegg-bin/show_pathway?hsa05164/hsa:3665%09red/hsa:6773%09red/hsa:3383%09red/hsa:3304%09red/hsa:4599%09red/hsa:8794%09red/hsa:6347%09red/hsa:5600%09red/hsa:2224%09red/hsa:79671%09red
turquoise	Bladder cancer	KEGG PATHWAY	hsa05219	3	38	0.215894	0.994974	CDKN1A|DAPK2|DAPK1	http://www.genome.jp/kegg-bin/show_pathway?hsa05219/hsa:1026%09red/hsa:1612%09red/hsa:23604%09red
turquoise	Endocytosis	KEGG PATHWAY	hsa04144	11	203	0.240099	0.994974	HSPA1B|TGFBR2|IGF1R|ARAP1|F2R|PARD6G|VPS37D|EEA1|MVB12B|SH3KBP1|KDR	http://www.genome.jp/kegg-bin/show_pathway?hsa04144/hsa:8411%09red/hsa:2149%09red/hsa:30011%09red/hsa:3480%09red/hsa:3304%09red/hsa:84552%09red/hsa:116985%09red/hsa:89853%09red/hsa:3791%09red/hsa:155382%09red/hsa:7048%09red
turquoise	TGF-beta signaling pathway	KEGG PATHWAY	hsa04350	5	80	0.249475	0.994974	CDKN2B|TGFBR2|ACVR1|SMAD9|CUL1	http://www.genome.jp/kegg-bin/show_pathway?hsa04350/hsa:8454%09red/hsa:4093%09red/hsa:90%09red/hsa:1030%09red/hsa:7048%09red
turquoise	Pyruvate metabolism	KEGG PATHWAY	hsa00620	3	41	0.249941	0.994974	ACSS2|ACSS1|ACAT2	http://www.genome.jp/kegg-bin/show_pathway?hsa00620/hsa:39%09red/hsa:84532%09red/hsa:55902%09red
turquoise	Inositol phosphate metabolism	KEGG PATHWAY	hsa00562	4	61	0.257135	0.994974	PLCG2|PI4K2A|INPP5D|PLCD1	http://www.genome.jp/kegg-bin/show_pathway?hsa00562/hsa:55361%09red/hsa:5333%09red/hsa:3635%09red/hsa:5336%09red
turquoise	Phosphatidylinositol signaling system	KEGG PATHWAY	hsa04070	5	81	0.257528	0.994974	PLCG2|PI4K2A|INPP5D|DGKA|PLCD1	http://www.genome.jp/kegg-bin/show_pathway?hsa04070/hsa:55361%09red/hsa:5333%09red/hsa:1606%09red/hsa:3635%09red/hsa:5336%09red
turquoise	Vitamin digestion and absorption	KEGG PATHWAY	hsa04977	2	24	0.269824	0.994974	SCARB1|TCN2	http://www.genome.jp/kegg-bin/show_pathway?hsa04977/hsa:949%09red/hsa:6948%09red
turquoise	VEGF signaling pathway	KEGG PATHWAY	hsa04370	4	63	0.276047	0.994974	PLA2G4C|PLCG2|MAPK11|KDR	http://www.genome.jp/kegg-bin/show_pathway?hsa04370/hsa:5336%09red/hsa:3791%09red/hsa:8605%09red/hsa:5600%09red
turquoise	Glycosphingolipid biosynthesis - lacto and neolacto series	KEGG PATHWAY	hsa00601	2	26	0.301625	0.994974	ST3GAL6|ST8SIA1	http://www.genome.jp/kegg-bin/show_pathway?hsa00601/hsa:10402%09red/hsa:6489%09red
turquoise	ECM-receptor interaction	KEGG PATHWAY	hsa04512	5	87	0.306982	0.994974	SV2A|ITGB8|VWF|COL27A1|SDC1	http://www.genome.jp/kegg-bin/show_pathway?hsa04512/hsa:3696%09red/hsa:7450%09red/hsa:9900%09red/hsa:85301%09red/hsa:6382%09red
turquoise	Nucleotide excision repair	KEGG PATHWAY	hsa03420	3	47	0.319855	0.994974	XPC|DDB2|MNAT1	http://www.genome.jp/kegg-bin/show_pathway?hsa03420/hsa:1643%09red/hsa:4331%09red/hsa:7508%09red
turquoise	TNF signaling pathway	KEGG PATHWAY	hsa04668	6	110	0.32136	0.994974	CCL2|MMP14|TAB3|MAPK11|ICAM1|VCAM1	http://www.genome.jp/kegg-bin/show_pathway?hsa04668/hsa:257397%09red/hsa:3383%09red/hsa:6347%09red/hsa:4323%09red/hsa:5600%09red/hsa:7412%09red
turquoise	Notch signaling pathway	KEGG PATHWAY	hsa04330	3	48	0.331594	0.994974	DVL2|APH1B|PSEN2	http://www.genome.jp/kegg-bin/show_pathway?hsa04330/hsa:1856%09red/hsa:83464%09red/hsa:5664%09red
turquoise	Rheumatoid arthritis	KEGG PATHWAY	hsa05323	5	90	0.332232	0.994974	CCL2|ATP6V0D1|ATP6V1C1|ICAM1|ATP6V1B2	http://www.genome.jp/kegg-bin/show_pathway?hsa05323/hsa:6347%09red/hsa:526%09red/hsa:9114%09red/hsa:528%09red/hsa:3383%09red
turquoise	Histidine metabolism	KEGG PATHWAY	hsa00340	2	28	0.333185	0.994974	HEMK1|ASPA	http://www.genome.jp/kegg-bin/show_pathway?hsa00340/hsa:443%09red/hsa:51409%09red
turquoise	Fc epsilon RI signaling pathway	KEGG PATHWAY	hsa04664	4	70	0.343604	0.994974	PLA2G4C|PLCG2|INPP5D|MAPK11	http://www.genome.jp/kegg-bin/show_pathway?hsa04664/hsa:5336%09red/hsa:8605%09red/hsa:3635%09red/hsa:5600%09red
turquoise	Carbon metabolism	KEGG PATHWAY	hsa01200	5	92	0.349175	0.994974	MTHFR|ACSS2|ACSS1|ACAT2|ALDOC	http://www.genome.jp/kegg-bin/show_pathway?hsa01200/hsa:39%09red/hsa:84532%09red/hsa:230%09red/hsa:4524%09red/hsa:55902%09red
turquoise	NF-kappa B signaling pathway	KEGG PATHWAY	hsa04064	5	92	0.349175	0.994974	TAB3|PLCG2|VCAM1|ICAM1|BLNK	http://www.genome.jp/kegg-bin/show_pathway?hsa04064/hsa:257397%09red/hsa:3383%09red/hsa:29760%09red/hsa:7412%09red/hsa:5336%09red
turquoise	Ubiquinone and other terpenoid-quinone biosynthesis	KEGG PATHWAY	hsa00130	1	10	0.351077	0.994974	NQO1	http://www.genome.jp/kegg-bin/show_pathway?hsa00130/hsa:1728%09red
turquoise	Proteoglycans in cancer	KEGG PATHWAY	hsa05205	11	225	0.35417	0.994974	IGF1R|FZD5|FZD6|PLCG2|SDC1|CDKN1A|TWIST2|ANK1|MAPK11|PRKX|KDR	http://www.genome.jp/kegg-bin/show_pathway?hsa05205/hsa:1026%09red/hsa:5336%09red/hsa:6382%09red/hsa:3480%09red/hsa:117581%09red/hsa:3791%09red/hsa:5613%09red/hsa:286%09red/hsa:5600%09red/hsa:8323%09red/hsa:7855%09red
turquoise	Calcium signaling pathway	KEGG PATHWAY	hsa04020	9	183	0.369755	0.994974	ORAI3|PLCG2|HTR2B|PHKA1|F2R|PLCD1|HRH1|PRKX|P2RX4	http://www.genome.jp/kegg-bin/show_pathway?hsa04020/hsa:2149%09red/hsa:5336%09red/hsa:5333%09red/hsa:5255%09red/hsa:5025%09red/hsa:93129%09red/hsa:3357%09red/hsa:5613%09red/hsa:3269%09red
turquoise	Mucin type O-Glycan biosynthesis	KEGG PATHWAY	hsa00512	2	31	0.37969	0.994974	GCNT4|GALNT5	http://www.genome.jp/kegg-bin/show_pathway?hsa00512/hsa:51301%09red/hsa:11227%09red
turquoise	B cell receptor signaling pathway	KEGG PATHWAY	hsa04662	4	74	0.382519	0.994974	PLCG2|NFATC3|INPP5D|BLNK	http://www.genome.jp/kegg-bin/show_pathway?hsa04662/hsa:5336%09red/hsa:29760%09red/hsa:3635%09red/hsa:4775%09red
turquoise	Cell adhesion molecules (CAMs)	KEGG PATHWAY	hsa04514	7	143	0.401557	0.994974	ITGB8|CD276|SELPLG|VCAM1|ICAM1|SDC1|CLDN1	http://www.genome.jp/kegg-bin/show_pathway?hsa04514/hsa:6382%09red/hsa:9076%09red/hsa:3383%09red/hsa:6404%09red/hsa:3696%09red/hsa:80381%09red/hsa:7412%09red
turquoise	Linoleic acid metabolism	KEGG PATHWAY	hsa00591	2	33	0.409934	0.994974	PLA2G6|PLA2G4C	http://www.genome.jp/kegg-bin/show_pathway?hsa00591/hsa:8605%09red/hsa:8398%09red
turquoise	Basal cell carcinoma	KEGG PATHWAY	hsa05217	3	55	0.41305	0.994974	DVL2|FZD5|FZD6	http://www.genome.jp/kegg-bin/show_pathway?hsa05217/hsa:8323%09red/hsa:7855%09red/hsa:1856%09red
turquoise	African trypanosomiasis	KEGG PATHWAY	hsa05143	2	34	0.424786	0.994974	VCAM1|ICAM1	http://www.genome.jp/kegg-bin/show_pathway?hsa05143/hsa:7412%09red/hsa:3383%09red
turquoise	Arginine and proline metabolism	KEGG PATHWAY	hsa00330	3	57	0.435823	0.994974	PRODH|SAT1|SAT2	http://www.genome.jp/kegg-bin/show_pathway?hsa00330/hsa:6303%09red/hsa:5625%09red/hsa:112483%09red
turquoise	NOD-like receptor signaling pathway	KEGG PATHWAY	hsa04621	3	57	0.435823	0.994974	TAB3|CCL2|MAPK11	http://www.genome.jp/kegg-bin/show_pathway?hsa04621/hsa:6347%09red/hsa:257397%09red/hsa:5600%09red
turquoise	Peroxisome	KEGG PATHWAY	hsa04146	4	81	0.449793	0.994974	HMGCL|ACOX1|SOD2|PHYH	http://www.genome.jp/kegg-bin/show_pathway?hsa04146/hsa:3155%09red/hsa:5264%09red/hsa:6648%09red/hsa:51%09red
turquoise	Folate biosynthesis	KEGG PATHWAY	hsa00790	1	14	0.454256	0.994974	GCH1	http://www.genome.jp/kegg-bin/show_pathway?hsa00790/hsa:2643%09red
turquoise	Phagosome	KEGG PATHWAY	hsa04145	7	154	0.478188	0.994974	TAP1|TAP2|EEA1|SCARB1|ATP6V1C1|ATP6V0D1|ATP6V1B2	http://www.genome.jp/kegg-bin/show_pathway?hsa04145/hsa:8411%09red/hsa:6891%09red/hsa:6890%09red/hsa:949%09red/hsa:528%09red/hsa:526%09red/hsa:9114%09red
turquoise	Epstein-Barr virus infection	KEGG PATHWAY	hsa05169	9	202	0.485537	0.994974	GTF2E2|HDAC5|PLCG2|PSMD14|CDKN1A|HSPA1B|MAPK11|ICAM1|PRKX	http://www.genome.jp/kegg-bin/show_pathway?hsa05169/hsa:1026%09red/hsa:5336%09red/hsa:10014%09red/hsa:3304%09red/hsa:2961%09red/hsa:5600%09red/hsa:10213%09red/hsa:3383%09red/hsa:5613%09red
turquoise	Alcoholism	KEGG PATHWAY	hsa05034	8	180	0.494917	0.994974	HDAC5|HDAC9|GNG11|HIST1H2BD|HIST1H2AC|HIST1H2BC|HIST1H2BJ|HIST1H2BK	http://www.genome.jp/kegg-bin/show_pathway?hsa05034/hsa:10014%09red/hsa:2791%09red/hsa:8347%09red/hsa:85236%09red/hsa:3017%09red/hsa:8334%09red/hsa:8970%09red/hsa:9734%09red
turquoise	Hepatitis C	KEGG PATHWAY	hsa05160	6	133	0.495693	0.994974	IRF7|STAT2|SCARB1|MAPK11|CLDN1|CDKN1A	http://www.genome.jp/kegg-bin/show_pathway?hsa05160/hsa:1026%09red/hsa:3665%09red/hsa:6773%09red/hsa:9076%09red/hsa:949%09red/hsa:5600%09red
turquoise	Aldosterone-regulated sodium reabsorption	KEGG PATHWAY	hsa04960	2	39	0.495924	0.994974	SFN|SCNN1A	http://www.genome.jp/kegg-bin/show_pathway?hsa04960/hsa:6337%09red/hsa:2810%09red
turquoise	Progesterone-mediated oocyte maturation	KEGG PATHWAY	hsa04914	4	86	0.49642	0.994974	IGF1R|PRKX|MAPK11|PDE3B	http://www.genome.jp/kegg-bin/show_pathway?hsa04914/hsa:3480%09red/hsa:5140%09red/hsa:5613%09red/hsa:5600%09red
turquoise	Synaptic vesicle cycle	KEGG PATHWAY	hsa04721	3	63	0.501941	0.994974	ATP6V0D1|ATP6V1C1|ATP6V1B2	http://www.genome.jp/kegg-bin/show_pathway?hsa04721/hsa:526%09red/hsa:9114%09red/hsa:528%09red
turquoise	Tryptophan metabolism	KEGG PATHWAY	hsa00380	2	40	0.509473	0.994974	ACAT2|HAAO	http://www.genome.jp/kegg-bin/show_pathway?hsa00380/hsa:39%09red/hsa:23498%09red
turquoise	Pantothenate and CoA biosynthesis	KEGG PATHWAY	hsa00770	1	17	0.520757	0.994974	PANK1	http://www.genome.jp/kegg-bin/show_pathway?hsa00770/hsa:53354%09red
turquoise	Fat digestion and absorption	KEGG PATHWAY	hsa04975	2	41	0.522783	0.994974	SCARB1|ACAT2	http://www.genome.jp/kegg-bin/show_pathway?hsa04975/hsa:39%09red/hsa:949%09red
turquoise	Glioma	KEGG PATHWAY	hsa05214	3	65	0.523101	0.994974	PLCG2|CDKN1A|IGF1R	http://www.genome.jp/kegg-bin/show_pathway?hsa05214/hsa:1026%09red/hsa:3480%09red/hsa:5336%09red
turquoise	Herpes simplex infection	KEGG PATHWAY	hsa05168	8	185	0.526416	0.994974	CCL2|TAP1|TAP2|IRF7|HCFC2|TNFRSF14|CUL1|STAT2	http://www.genome.jp/kegg-bin/show_pathway?hsa05168/hsa:6891%09red/hsa:6890%09red/hsa:6773%09red/hsa:8764%09red/hsa:3665%09red/hsa:6347%09red/hsa:8454%09red/hsa:29915%09red
turquoise	Glycolysis / Gluconeogenesis	KEGG PATHWAY	hsa00010	3	66	0.533496	0.994974	ACSS2|ACSS1|ALDOC	http://www.genome.jp/kegg-bin/show_pathway?hsa00010/hsa:84532%09red/hsa:230%09red/hsa:55902%09red
turquoise	Ether lipid metabolism	KEGG PATHWAY	hsa00565	2	42	0.535848	0.994974	PLA2G6|PLA2G4C	http://www.genome.jp/kegg-bin/show_pathway?hsa00565/hsa:8605%09red/hsa:8398%09red
turquoise	Fc gamma R-mediated phagocytosis	KEGG PATHWAY	hsa04666	4	91	0.541304	0.994974	PLA2G6|PLCG2|LIMK2|INPP5D	http://www.genome.jp/kegg-bin/show_pathway?hsa04666/hsa:5336%09red/hsa:3985%09red/hsa:3635%09red/hsa:8398%09red
turquoise	MAPK signaling pathway	KEGG PATHWAY	hsa04010	11	260	0.544589	0.994974	TGFBR2|NFATC3|MAPK8IP2|CACNB1|HSPA1B|MAP3K12|MAPK11|PLA2G4C|DUSP14|PRKX|DUSP3	http://www.genome.jp/kegg-bin/show_pathway?hsa04010/hsa:23542%09red/hsa:3304%09red/hsa:782%09red/hsa:5600%09red/hsa:1845%09red/hsa:4775%09red/hsa:5613%09red/hsa:8605%09red/hsa:7786%09red/hsa:11072%09red/hsa:7048%09red
turquoise	Porphyrin and chlorophyll metabolism	KEGG PATHWAY	hsa00860	2	43	0.548667	0.994974	FTH1|MMAB	http://www.genome.jp/kegg-bin/show_pathway?hsa00860/hsa:326625%09red/hsa:2495%09red
turquoise	GnRH signaling pathway	KEGG PATHWAY	hsa04912	4	92	0.550037	0.994974	MMP14|PLA2G4C|PRKX|MAPK11	http://www.genome.jp/kegg-bin/show_pathway?hsa04912/hsa:8605%09red/hsa:5613%09red/hsa:4323%09red/hsa:5600%09red
turquoise	Morphine addiction	KEGG PATHWAY	hsa05032	4	93	0.558683	0.994974	PDE4C|PRKX|GNG11|PDE3B	http://www.genome.jp/kegg-bin/show_pathway?hsa05032/hsa:2791%09red/hsa:5143%09red/hsa:5140%09red/hsa:5613%09red
turquoise	Insulin signaling pathway	KEGG PATHWAY	hsa04910	6	142	0.560443	0.994974	SOCS2|PHKA1|PPARGC1A|PDE3B|PRKX|TSC1	http://www.genome.jp/kegg-bin/show_pathway?hsa04910/hsa:5140%09red/hsa:5255%09red/hsa:8835%09red/hsa:7248%09red/hsa:10891%09red/hsa:5613%09red
turquoise	Fatty acid degradation	KEGG PATHWAY	hsa00071	2	44	0.561236	0.994974	ACAT2|ACOX1	http://www.genome.jp/kegg-bin/show_pathway?hsa00071/hsa:39%09red/hsa:51%09red
turquoise	Leukocyte transendothelial migration	KEGG PATHWAY	hsa04670	5	118	0.563167	0.994974	PLCG2|CLDN1|MAPK11|ICAM1|VCAM1	http://www.genome.jp/kegg-bin/show_pathway?hsa04670/hsa:5336%09red/hsa:3383%09red/hsa:9076%09red/hsa:7412%09red/hsa:5600%09red
turquoise	Complement and coagulation cascades	KEGG PATHWAY	hsa04610	3	69	0.563898	0.994974	F2R|F10|VWF	http://www.genome.jp/kegg-bin/show_pathway?hsa04610/hsa:7450%09red/hsa:2149%09red/hsa:2159%09red
turquoise	Protein processing in endoplasmic reticulum	KEGG PATHWAY	hsa04141	7	167	0.565007	0.994974	HERPUD1|RNF185|DNAJB2|HSPA4L|HSPA1B|EDEM1|CUL1	http://www.genome.jp/kegg-bin/show_pathway?hsa04141/hsa:9709%09red/hsa:3304%09red/hsa:3300%09red/hsa:22824%09red/hsa:91445%09red/hsa:8454%09red/hsa:9695%09red
turquoise	Vasopressin-regulated water reabsorption	KEGG PATHWAY	hsa04962	2	45	0.573554	0.994974	PRKX|AQP3	http://www.genome.jp/kegg-bin/show_pathway?hsa04962/hsa:360%09red/hsa:5613%09red
turquoise	Cytokine-cytokine receptor interaction	KEGG PATHWAY	hsa04060	11	266	0.575712	0.994974	CCL2|LEP|IL21R|ACVR1|TGFBR2|EDA2R|TNFRSF10C|TNFRSF14|TNFRSF9|PLEKHO2|KDR	http://www.genome.jp/kegg-bin/show_pathway?hsa04060/hsa:3604%09red/hsa:80301%09red/hsa:3952%09red/hsa:8764%09red/hsa:8794%09red/hsa:6347%09red/hsa:3791%09red/hsa:90%09red/hsa:60401%09red/hsa:50615%09red/hsa:7048%09red
turquoise	One carbon pool by folate	KEGG PATHWAY	hsa00670	1	20	0.57918	0.994974	MTHFR	http://www.genome.jp/kegg-bin/show_pathway?hsa00670/hsa:4524%09red
turquoise	Glycosaminoglycan biosynthesis - chondroitin sulfate / dermatan sulfate	KEGG PATHWAY	hsa00532	1	20	0.57918	0.994974	DSE	http://www.genome.jp/kegg-bin/show_pathway?hsa00532/hsa:29940%09red
turquoise	Bile secretion	KEGG PATHWAY	hsa04976	3	72	0.59307	0.994974	SCARB1|PRKX|HMGCR	http://www.genome.jp/kegg-bin/show_pathway?hsa04976/hsa:3156%09red/hsa:949%09red/hsa:5613%09red
turquoise	Hepatitis B	KEGG PATHWAY	hsa05161	6	147	0.594693	0.994974	NFATC3|IRF7|STAT2|CDKN1A|DDB2|DDX3X	http://www.genome.jp/kegg-bin/show_pathway?hsa05161/hsa:1654%09red/hsa:1026%09red/hsa:3665%09red/hsa:1643%09red/hsa:6773%09red/hsa:4775%09red
turquoise	Adherens junction	KEGG PATHWAY	hsa04520	3	73	0.60251	0.994974	TGFBR2|IGF1R|SSX2IP	http://www.genome.jp/kegg-bin/show_pathway?hsa04520/hsa:3480%09red/hsa:117178%09red/hsa:7048%09red
turquoise	Cell cycle	KEGG PATHWAY	hsa04110	5	124	0.607708	0.994974	CDKN2B|SFN|CDKN1A|CHEK2|CUL1	http://www.genome.jp/kegg-bin/show_pathway?hsa04110/hsa:1026%09red/hsa:2810%09red/hsa:1030%09red/hsa:8454%09red/hsa:11200%09red
turquoise	Lysine degradation	KEGG PATHWAY	hsa00310	2	49	0.620294	0.994974	ACAT2|SETDB2	http://www.genome.jp/kegg-bin/show_pathway?hsa00310/hsa:39%09red/hsa:83852%09red
turquoise	Arrhythmogenic right ventricular cardiomyopathy (ARVC)	KEGG PATHWAY	hsa05412	3	75	0.620955	0.994974	DSG2|ITGB8|CACNB1	http://www.genome.jp/kegg-bin/show_pathway?hsa05412/hsa:3696%09red/hsa:782%09red/hsa:1829%09red
turquoise	Melanogenesis	KEGG PATHWAY	hsa04916	4	101	0.624465	0.994974	DVL2|PRKX|FZD5|FZD6	http://www.genome.jp/kegg-bin/show_pathway?hsa04916/hsa:8323%09red/hsa:7855%09red/hsa:1856%09red/hsa:5613%09red
turquoise	Glutathione metabolism	KEGG PATHWAY	hsa00480	2	51	0.642146	0.994974	GPX1|RRM2B	http://www.genome.jp/kegg-bin/show_pathway?hsa00480/hsa:50484%09red/hsa:2876%09red
turquoise	Dorso-ventral axis formation	KEGG PATHWAY	hsa04320	1	24	0.646185	0.994974	ETV7	http://www.genome.jp/kegg-bin/show_pathway?hsa04320/hsa:51513%09red
turquoise	Glyoxylate and dicarboxylate metabolism	KEGG PATHWAY	hsa00630	1	24	0.646185	0.994974	ACAT2	http://www.genome.jp/kegg-bin/show_pathway?hsa00630/hsa:39%09red
turquoise	Antigen processing and presentation	KEGG PATHWAY	hsa04612	3	78	0.647517	0.994974	TAP1|HSPA1B|TAP2	http://www.genome.jp/kegg-bin/show_pathway?hsa04612/hsa:3304%09red/hsa:6891%09red/hsa:6890%09red
turquoise	HIF-1 signaling pathway	KEGG PATHWAY	hsa04066	4	106	0.662297	0.994974	PLCG2|CDKN1A|PFKFB2|IGF1R	http://www.genome.jp/kegg-bin/show_pathway?hsa04066/hsa:1026%09red/hsa:5336%09red/hsa:3480%09red/hsa:5208%09red
turquoise	Taste transduction	KEGG PATHWAY	hsa04742	2	53	0.662998	0.994974	PRKX|SCNN1A	http://www.genome.jp/kegg-bin/show_pathway?hsa04742/hsa:6337%09red/hsa:5613%09red
turquoise	Measles	KEGG PATHWAY	hsa05162	5	134	0.675825	0.994974	TNFRSF10C|HSPA1B|IRF7|STAT2|MX1	http://www.genome.jp/kegg-bin/show_pathway?hsa05162/hsa:3304%09red/hsa:4599%09red/hsa:3665%09red/hsa:6773%09red/hsa:8794%09red
turquoise	Systemic lupus erythematosus	KEGG PATHWAY	hsa05322	5	135	0.682188	0.994974	HIST1H2BD|HIST1H2BK|HIST1H2AC|HIST1H2BJ|HIST1H2BC	http://www.genome.jp/kegg-bin/show_pathway?hsa05322/hsa:8347%09red/hsa:3017%09red/hsa:8334%09red/hsa:8970%09red/hsa:85236%09red
turquoise	Pathogenic Escherichia coli infection	KEGG PATHWAY	hsa05130	2	55	0.682865	0.994974	CLDN1|NCK2	http://www.genome.jp/kegg-bin/show_pathway?hsa05130/hsa:8440%09red/hsa:9076%09red
turquoise	Steroid hormone biosynthesis	KEGG PATHWAY	hsa00140	2	56	0.692435	0.994974	CYP7B1|HSD17B7	http://www.genome.jp/kegg-bin/show_pathway?hsa00140/hsa:51478%09red/hsa:9420%09red
turquoise	Staphylococcus aureus infection	KEGG PATHWAY	hsa05150	2	56	0.692435	0.994974	SELPLG|ICAM1	http://www.genome.jp/kegg-bin/show_pathway?hsa05150/hsa:6404%09red/hsa:3383%09red
turquoise	Nicotinate and nicotinamide metabolism	KEGG PATHWAY	hsa00760	1	28	0.702553	0.994974	NAMPT	http://www.genome.jp/kegg-bin/show_pathway?hsa00760/hsa:10135%09red
turquoise	Pentose phosphate pathway	KEGG PATHWAY	hsa00030	1	28	0.702553	0.994974	ALDOC	http://www.genome.jp/kegg-bin/show_pathway?hsa00030/hsa:230%09red
turquoise	Homologous recombination	KEGG PATHWAY	hsa03440	1	28	0.702553	0.994974	RAD51B	http://www.genome.jp/kegg-bin/show_pathway?hsa03440/hsa:5890%09red
turquoise	Serotonergic synapse	KEGG PATHWAY	hsa04726	4	114	0.717287	0.994974	PLA2G4C|PRKX|GNG11|HTR2B	http://www.genome.jp/kegg-bin/show_pathway?hsa04726/hsa:2791%09red/hsa:3357%09red/hsa:8605%09red/hsa:5613%09red
turquoise	ErbB signaling pathway	KEGG PATHWAY	hsa04012	3	88	0.726371	0.994974	PLCG2|CDKN1A|NCK2	http://www.genome.jp/kegg-bin/show_pathway?hsa04012/hsa:1026%09red/hsa:8440%09red/hsa:5336%09red
turquoise	Protein digestion and absorption	KEGG PATHWAY	hsa04974	3	88	0.726371	0.994974	COL14A1|COL27A1|DPP4	http://www.genome.jp/kegg-bin/show_pathway?hsa04974/hsa:7373%09red/hsa:1803%09red/hsa:85301%09red
turquoise	Other types of O-glycan biosynthesis	KEGG PATHWAY	hsa00514	1	30	0.727285	0.994974	ST6GAL2	http://www.genome.jp/kegg-bin/show_pathway?hsa00514/hsa:84620%09red
turquoise	Citrate cycle (TCA cycle)	KEGG PATHWAY	hsa00020	1	30	0.727285	0.994974	ACLY	http://www.genome.jp/kegg-bin/show_pathway?hsa00020/hsa:47%09red
turquoise	mTOR signaling pathway	KEGG PATHWAY	hsa04150	2	60	0.72836	0.994974	RRAGC|TSC1	http://www.genome.jp/kegg-bin/show_pathway?hsa04150/hsa:7248%09red/hsa:64121%09red
turquoise	Long-term depression	KEGG PATHWAY	hsa04730	2	60	0.72836	0.994974	PLA2G4C|IGF1R	http://www.genome.jp/kegg-bin/show_pathway?hsa04730/hsa:8605%09red/hsa:3480%09red
turquoise	Pathways in cancer	KEGG PATHWAY	hsa05200	12	327	0.736965	0.994974	CDKN2B|TGFBR2|IGF1R|TRAF4|FZD5|FZD6|EPAS1|CDKN1A|DVL2|PLCG2|DAPK2|DAPK1	http://www.genome.jp/kegg-bin/show_pathway?hsa05200/hsa:1026%09red/hsa:5336%09red/hsa:1030%09red/hsa:2034%09red/hsa:9618%09red/hsa:1612%09red/hsa:3480%09red/hsa:1856%09red/hsa:23604%09red/hsa:8323%09red/hsa:7855%09red/hsa:7048%09red
turquoise	Circadian rhythm	KEGG PATHWAY	hsa04710	1	31	0.738871	0.994974	CUL1	http://www.genome.jp/kegg-bin/show_pathway?hsa04710/hsa:8454%09red
turquoise	GABAergic synapse	KEGG PATHWAY	hsa04727	3	90	0.740374	0.994974	PRKX|GNG11|PLCL1	http://www.genome.jp/kegg-bin/show_pathway?hsa04727/hsa:2791%09red/hsa:5334%09red/hsa:5613%09red
turquoise	Glutamatergic synapse	KEGG PATHWAY	hsa04724	4	118	0.742204	0.994974	PLA2G4C|HOMER2|PRKX|GNG11	http://www.genome.jp/kegg-bin/show_pathway?hsa04724/hsa:2791%09red/hsa:9455%09red/hsa:8605%09red/hsa:5613%09red
turquoise	Dilated cardiomyopathy	KEGG PATHWAY	hsa05414	3	91	0.747161	0.994974	ITGB8|CACNB1|PRKX	http://www.genome.jp/kegg-bin/show_pathway?hsa05414/hsa:3696%09red/hsa:782%09red/hsa:5613%09red
turquoise	Alanine, aspartate and glutamate metabolism	KEGG PATHWAY	hsa00250	1	32	0.749967	0.994974	ASPA	http://www.genome.jp/kegg-bin/show_pathway?hsa00250/hsa:443%09red
turquoise	Cytosolic DNA-sensing pathway	KEGG PATHWAY	hsa04623	2	63	0.752922	0.994974	IRF7|TMEM173	http://www.genome.jp/kegg-bin/show_pathway?hsa04623/hsa:3665%09red/hsa:340061%09red
turquoise	Neurotrophin signaling pathway	KEGG PATHWAY	hsa04722	4	120	0.754024	0.994974	SORT1|PSEN2|MAPK11|PLCG2	http://www.genome.jp/kegg-bin/show_pathway?hsa04722/hsa:6272%09red/hsa:5336%09red/hsa:5664%09red/hsa:5600%09red
turquoise	Renal cell carcinoma	KEGG PATHWAY	hsa05211	2	66	0.775551	0.994974	FLCN|EPAS1	http://www.genome.jp/kegg-bin/show_pathway?hsa05211/hsa:2034%09red/hsa:201163%09red
turquoise	Prion diseases	KEGG PATHWAY	hsa05020	1	36	0.789846	0.994974	PRKX	http://www.genome.jp/kegg-bin/show_pathway?hsa05020/hsa:5613%09red
turquoise	Hippo signaling pathway	KEGG PATHWAY	hsa04390	5	156	0.796372	0.994974	PARD6G|TGFBR2|DVL2|FZD5|FZD6	http://www.genome.jp/kegg-bin/show_pathway?hsa04390/hsa:8323%09red/hsa:7855%09red/hsa:84552%09red/hsa:1856%09red/hsa:7048%09red
turquoise	Adipocytokine signaling pathway	KEGG PATHWAY	hsa04920	2	71	0.809261	0.994974	LEP|PPARGC1A	http://www.genome.jp/kegg-bin/show_pathway?hsa04920/hsa:10891%09red/hsa:3952%09red
turquoise	Melanoma	KEGG PATHWAY	hsa05218	2	71	0.809261	0.994974	CDKN1A|IGF1R	http://www.genome.jp/kegg-bin/show_pathway?hsa05218/hsa:1026%09red/hsa:3480%09red
turquoise	Thyroid hormone synthesis	KEGG PATHWAY	hsa04918	2	72	0.815438	0.994974	GPX1|PRKX	http://www.genome.jp/kegg-bin/show_pathway?hsa04918/hsa:2876%09red/hsa:5613%09red
turquoise	Prolactin signaling pathway	KEGG PATHWAY	hsa04917	2	72	0.815438	0.994974	MAPK11|SOCS2	http://www.genome.jp/kegg-bin/show_pathway?hsa04917/hsa:8835%09red/hsa:5600%09red
turquoise	Tyrosine metabolism	KEGG PATHWAY	hsa00350	1	39	0.815536	0.994974	HEMK1	http://www.genome.jp/kegg-bin/show_pathway?hsa00350/hsa:51409%09red
turquoise	Retrograde endocannabinoid signaling	KEGG PATHWAY	hsa04723	3	103	0.817961	0.994974	PRKX|MAPK11|GNG11	http://www.genome.jp/kegg-bin/show_pathway?hsa04723/hsa:2791%09red/hsa:5613%09red/hsa:5600%09red
turquoise	Chronic myeloid leukemia	KEGG PATHWAY	hsa05220	2	73	0.821436	0.994974	TGFBR2|CDKN1A	http://www.genome.jp/kegg-bin/show_pathway?hsa05220/hsa:1026%09red/hsa:7048%09red
turquoise	Chagas disease (American trypanosomiasis)	KEGG PATHWAY	hsa05142	3	105	0.827968	0.994974	CCL2|TGFBR2|MAPK11	http://www.genome.jp/kegg-bin/show_pathway?hsa05142/hsa:6347%09red/hsa:7048%09red/hsa:5600%09red
turquoise	T cell receptor signaling pathway	KEGG PATHWAY	hsa04660	3	106	0.832793	0.994974	NFATC3|MAPK11|NCK2	http://www.genome.jp/kegg-bin/show_pathway?hsa04660/hsa:4775%09red/hsa:8440%09red/hsa:5600%09red
turquoise	Gastric acid secretion	KEGG PATHWAY	hsa04971	2	75	0.832911	0.994974	KCNJ2|PRKX	http://www.genome.jp/kegg-bin/show_pathway?hsa04971/hsa:3759%09red/hsa:5613%09red
turquoise	Toll-like receptor signaling pathway	KEGG PATHWAY	hsa04620	3	107	0.837502	0.994974	IRF7|MAPK11|TOLLIP	http://www.genome.jp/kegg-bin/show_pathway?hsa04620/hsa:54472%09red/hsa:3665%09red/hsa:5600%09red
turquoise	Natural killer cell mediated cytotoxicity	KEGG PATHWAY	hsa04650	4	137	0.838218	0.994974	TNFRSF10C|PLCG2|MICB|ICAM1	http://www.genome.jp/kegg-bin/show_pathway?hsa04650/hsa:5336%09red/hsa:4277%09red/hsa:8794%09red/hsa:3383%09red
turquoise	Proteasome	KEGG PATHWAY	hsa03050	1	44	0.851585	0.994974	PSMD14	http://www.genome.jp/kegg-bin/show_pathway?hsa03050/hsa:10213%09red
turquoise	Type I diabetes mellitus	KEGG PATHWAY	hsa04940	1	44	0.851585	0.994974	CPE	http://www.genome.jp/kegg-bin/show_pathway?hsa04940/hsa:1363%09red
turquoise	Oocyte meiosis	KEGG PATHWAY	hsa04114	3	112	0.859371	0.994974	IGF1R|PRKX|CUL1	http://www.genome.jp/kegg-bin/show_pathway?hsa04114/hsa:8454%09red/hsa:3480%09red/hsa:5613%09red
turquoise	Cholinergic synapse	KEGG PATHWAY	hsa04725	3	113	0.863423	0.994974	KCNJ2|PRKX|GNG11	http://www.genome.jp/kegg-bin/show_pathway?hsa04725/hsa:2791%09red/hsa:3759%09red/hsa:5613%09red
turquoise	Endocrine and other factor-regulated calcium reabsorption	KEGG PATHWAY	hsa04961	1	48	0.875297	0.994974	PRKX	http://www.genome.jp/kegg-bin/show_pathway?hsa04961/hsa:5613%09red
turquoise	Type II diabetes mellitus	KEGG PATHWAY	hsa04930	1	48	0.875297	0.994974	SOCS2	http://www.genome.jp/kegg-bin/show_pathway?hsa04930/hsa:8835%09red
turquoise	Hypertrophic cardiomyopathy (HCM)	KEGG PATHWAY	hsa05410	2	84	0.876734	0.994974	ITGB8|CACNB1	http://www.genome.jp/kegg-bin/show_pathway?hsa05410/hsa:3696%09red/hsa:782%09red
turquoise	N-Glycan biosynthesis	KEGG PATHWAY	hsa00510	1	49	0.880609	0.994974	ST6GAL2	http://www.genome.jp/kegg-bin/show_pathway?hsa00510/hsa:84620%09red
turquoise	Small cell lung cancer	KEGG PATHWAY	hsa05222	2	86	0.884916	0.994974	CDKN2B|TRAF4	http://www.genome.jp/kegg-bin/show_pathway?hsa05222/hsa:9618%09red/hsa:1030%09red
turquoise	Cocaine addiction	KEGG PATHWAY	hsa05030	1	50	0.885696	0.994974	PRKX	http://www.genome.jp/kegg-bin/show_pathway?hsa05030/hsa:5613%09red
turquoise	Insulin secretion	KEGG PATHWAY	hsa04911	2	87	0.888817	0.994974	PRKX|PCLO	http://www.genome.jp/kegg-bin/show_pathway?hsa04911/hsa:27445%09red/hsa:5613%09red
turquoise	Hedgehog signaling pathway	KEGG PATHWAY	hsa04340	1	51	0.890567	0.994974	PRKX	http://www.genome.jp/kegg-bin/show_pathway?hsa04340/hsa:5613%09red
turquoise	Drug metabolism - other enzymes	KEGG PATHWAY	hsa00983	1	51	0.890567	0.994974	CES2	http://www.genome.jp/kegg-bin/show_pathway?hsa00983/hsa:8824%09red
turquoise	Vascular smooth muscle contraction	KEGG PATHWAY	hsa04270	3	121	0.892312	0.994974	PLA2G6|PLA2G4C|PRKX	http://www.genome.jp/kegg-bin/show_pathway?hsa04270/hsa:8605%09red/hsa:8398%09red/hsa:5613%09red
turquoise	Apoptosis	KEGG PATHWAY	hsa04210	2	88	0.892594	0.994974	TNFRSF10C|PRKX	http://www.genome.jp/kegg-bin/show_pathway?hsa04210/hsa:8794%09red/hsa:5613%09red
turquoise	Prostate cancer	KEGG PATHWAY	hsa05215	2	89	0.896253	0.994974	CDKN1A|IGF1R	http://www.genome.jp/kegg-bin/show_pathway?hsa05215/hsa:1026%09red/hsa:3480%09red
turquoise	Gap junction	KEGG PATHWAY	hsa04540	2	89	0.896253	0.994974	PRKX|HTR2B	http://www.genome.jp/kegg-bin/show_pathway?hsa04540/hsa:3357%09red/hsa:5613%09red
turquoise	Non-small cell lung cancer	KEGG PATHWAY	hsa05223	1	54	0.903974	0.994974	PLCG2	http://www.genome.jp/kegg-bin/show_pathway?hsa05223/hsa:5336%09red
turquoise	Fanconi anemia pathway	KEGG PATHWAY	hsa03460	1	54	0.903974	0.994974	REV3L	http://www.genome.jp/kegg-bin/show_pathway?hsa03460/hsa:5980%09red
turquoise	Jak-STAT signaling pathway	KEGG PATHWAY	hsa04630	4	157	0.905077	0.994974	LEP|IL21R|STAT2|SOCS2	http://www.genome.jp/kegg-bin/show_pathway?hsa04630/hsa:8835%09red/hsa:6773%09red/hsa:50615%09red/hsa:3952%09red
turquoise	Legionellosis	KEGG PATHWAY	hsa05134	1	55	0.908068	0.994974	HSPA1B	http://www.genome.jp/kegg-bin/show_pathway?hsa05134/hsa:3304%09red
turquoise	Acute myeloid leukemia	KEGG PATHWAY	hsa05221	1	57	0.915743	0.994974	PIM2	http://www.genome.jp/kegg-bin/show_pathway?hsa05221/hsa:11040%09red
turquoise	Pancreatic secretion	KEGG PATHWAY	hsa04972	2	96	0.918793	0.994974	CLCA2|RAB27B	http://www.genome.jp/kegg-bin/show_pathway?hsa04972/hsa:5874%09red/hsa:9635%09red
turquoise	Spliceosome	KEGG PATHWAY	hsa03040	3	131	0.920678	0.994974	HSPA1B|TCERG1|U2SURP	http://www.genome.jp/kegg-bin/show_pathway?hsa03040/hsa:3304%09red/hsa:23350%09red/hsa:10915%09red
turquoise	Dopaminergic synapse	KEGG PATHWAY	hsa04728	3	131	0.920678	0.994974	PRKX|MAPK11|GNG11	http://www.genome.jp/kegg-bin/show_pathway?hsa04728/hsa:2791%09red/hsa:5613%09red/hsa:5600%09red
turquoise	Circadian entrainment	KEGG PATHWAY	hsa04713	2	97	0.921611	0.994974	PRKX|GNG11	http://www.genome.jp/kegg-bin/show_pathway?hsa04713/hsa:2791%09red/hsa:5613%09red
turquoise	Oxidative phosphorylation	KEGG PATHWAY	hsa00190	3	133	0.925463	0.994974	ATP6V0D1|ATP6V1C1|ATP6V1B2	http://www.genome.jp/kegg-bin/show_pathway?hsa00190/hsa:526%09red/hsa:9114%09red/hsa:528%09red
turquoise	Shigellosis	KEGG PATHWAY	hsa05131	1	61	0.929229	0.994974	MAPK11	http://www.genome.jp/kegg-bin/show_pathway?hsa05131/hsa:5600%09red
turquoise	Estrogen signaling pathway	KEGG PATHWAY	hsa04915	2	100	0.929523	0.994974	HSPA1B|PRKX	http://www.genome.jp/kegg-bin/show_pathway?hsa04915/hsa:3304%09red/hsa:5613%09red
turquoise	Colorectal cancer	KEGG PATHWAY	hsa05210	1	62	0.93225	0.994974	TGFBR2	http://www.genome.jp/kegg-bin/show_pathway?hsa05210/hsa:7048%09red
turquoise	Purine metabolism	KEGG PATHWAY	hsa00230	4	169	0.932286	0.994974	PAICS|PDE4C|RRM2B|PDE3B	http://www.genome.jp/kegg-bin/show_pathway?hsa00230/hsa:50484%09red/hsa:5140%09red/hsa:10606%09red/hsa:5143%09red
turquoise	Alzheimer's disease	KEGG PATHWAY	hsa05010	4	170	0.934202	0.994974	PSEN2|APH1B|NAE1|SNCA	http://www.genome.jp/kegg-bin/show_pathway?hsa05010/hsa:8883%09red/hsa:6622%09red/hsa:83464%09red/hsa:5664%09red
turquoise	Ubiquitin mediated proteolysis	KEGG PATHWAY	hsa04120	3	138	0.936292	0.994974	DDB2|UBA2|CUL1	http://www.genome.jp/kegg-bin/show_pathway?hsa04120/hsa:8454%09red/hsa:1643%09red/hsa:10054%09red
turquoise	Pyrimidine metabolism	KEGG PATHWAY	hsa00240	2	105	0.941061	0.994974	RRM2B|CTPS2	http://www.genome.jp/kegg-bin/show_pathway?hsa00240/hsa:56474%09red/hsa:50484%09red
turquoise	Focal adhesion	KEGG PATHWAY	hsa04510	5	207	0.942838	0.994974	ITGB8|IGF1R|VWF|KDR|COL27A1	http://www.genome.jp/kegg-bin/show_pathway?hsa04510/hsa:3696%09red/hsa:7450%09red/hsa:3791%09red/hsa:3480%09red/hsa:85301%09red
turquoise	Pancreatic cancer	KEGG PATHWAY	hsa05212	1	66	0.943102	0.994974	TGFBR2	http://www.genome.jp/kegg-bin/show_pathway?hsa05212/hsa:7048%09red
turquoise	Inflammatory bowel disease (IBD)	KEGG PATHWAY	hsa05321	1	66	0.943102	0.994974	IL21R	http://www.genome.jp/kegg-bin/show_pathway?hsa05321/hsa:50615%09red
turquoise	Retinol metabolism	KEGG PATHWAY	hsa00830	1	68	0.94786	0.994974	RETSAT	http://www.genome.jp/kegg-bin/show_pathway?hsa00830/hsa:54884%09red
turquoise	Amoebiasis	KEGG PATHWAY	hsa05146	2	109	0.948979	0.994974	COL27A1|PRKX	http://www.genome.jp/kegg-bin/show_pathway?hsa05146/hsa:85301%09red/hsa:5613%09red
turquoise	Long-term potentiation	KEGG PATHWAY	hsa04720	1	69	0.950088	0.994974	PRKX	http://www.genome.jp/kegg-bin/show_pathway?hsa04720/hsa:5613%09red
turquoise	Amphetamine addiction	KEGG PATHWAY	hsa05031	1	70	0.952221	0.994974	PRKX	http://www.genome.jp/kegg-bin/show_pathway?hsa05031/hsa:5613%09red
turquoise	Viral myocarditis	KEGG PATHWAY	hsa05416	1	71	0.954263	0.994974	ICAM1	http://www.genome.jp/kegg-bin/show_pathway?hsa05416/hsa:3383%09red
turquoise	Biosynthesis of amino acids	KEGG PATHWAY	hsa01230	1	72	0.956218	0.994974	ALDOC	http://www.genome.jp/kegg-bin/show_pathway?hsa01230/hsa:230%09red
turquoise	Leishmaniasis	KEGG PATHWAY	hsa05140	1	73	0.95809	0.994974	MAPK11	http://www.genome.jp/kegg-bin/show_pathway?hsa05140/hsa:5600%09red
turquoise	Pertussis	KEGG PATHWAY	hsa05133	1	75	0.961598	0.994974	MAPK11	http://www.genome.jp/kegg-bin/show_pathway?hsa05133/hsa:5600%09red
turquoise	PI3K-Akt signaling pathway	KEGG PATHWAY	hsa04151	9	346	0.96181	0.994974	IGF1R|ITGB8|CDKN1A|GNG11|F2R|COL27A1|VWF|KDR|TSC1	http://www.genome.jp/kegg-bin/show_pathway?hsa04151/hsa:7450%09red/hsa:1026%09red/hsa:2791%09red/hsa:3480%09red/hsa:7248%09red/hsa:85301%09red/hsa:3696%09red/hsa:3791%09red/hsa:2149%09red
turquoise	Chemokine signaling pathway	KEGG PATHWAY	hsa04062	4	189	0.962408	0.994974	CCL2|PRKX|GNG11|STAT2	http://www.genome.jp/kegg-bin/show_pathway?hsa04062/hsa:6347%09red/hsa:2791%09red/hsa:6773%09red/hsa:5613%09red
turquoise	Bacterial invasion of epithelial cells	KEGG PATHWAY	hsa05100	1	76	0.963241	0.994974	2017-09-11	http://www.genome.jp/kegg-bin/show_pathway?hsa05100/hsa:55752%09red
turquoise	Toxoplasmosis	KEGG PATHWAY	hsa05145	2	119	0.964583	0.994974	HSPA1B|MAPK11	http://www.genome.jp/kegg-bin/show_pathway?hsa05145/hsa:3304%09red/hsa:5600%09red
turquoise	Cardiac muscle contraction	KEGG PATHWAY	hsa04260	1	77	0.964814	0.994974	CACNB1	http://www.genome.jp/kegg-bin/show_pathway?hsa04260/hsa:782%09red
turquoise	Salmonella infection	KEGG PATHWAY	hsa05132	1	87	0.977285	0.994974	MAPK11	http://www.genome.jp/kegg-bin/show_pathway?hsa05132/hsa:5600%09red
turquoise	Parkinson's disease	KEGG PATHWAY	hsa05012	2	131	0.977315	0.994974	SEPT5|SNCA	http://www.genome.jp/kegg-bin/show_pathway?hsa05012/hsa:5413%09red/hsa:6622%09red
turquoise	Neuroactive ligand-receptor interaction	KEGG PATHWAY	hsa04080	6	275	0.978623	0.994974	S1PR3|HRH1|LEP|F2R|HTR2B|P2RX4	http://www.genome.jp/kegg-bin/show_pathway?hsa04080/hsa:2149%09red/hsa:3952%09red/hsa:5025%09red/hsa:1903%09red/hsa:3357%09red/hsa:3269%09red
turquoise	Tight junction	KEGG PATHWAY	hsa04530	2	134	0.979729	0.994974	PARD6G|CLDN1	http://www.genome.jp/kegg-bin/show_pathway?hsa04530/hsa:84552%09red/hsa:9076%09red
turquoise	Salivary secretion	KEGG PATHWAY	hsa04970	1	90	0.980082	0.994974	PRKX	http://www.genome.jp/kegg-bin/show_pathway?hsa04970/hsa:5613%09red
turquoise	mRNA surveillance pathway	KEGG PATHWAY	hsa03015	1	92	0.981754	0.994974	CPSF6	http://www.genome.jp/kegg-bin/show_pathway?hsa03015/hsa:11052%09red
turquoise	Regulation of actin cytoskeleton	KEGG PATHWAY	hsa04810	4	215	0.983209	0.994974	LIMK2|ITGB8|IQGAP2|F2R	http://www.genome.jp/kegg-bin/show_pathway?hsa04810/hsa:3696%09red/hsa:2149%09red/hsa:3985%09red/hsa:10788%09red
turquoise	Tuberculosis	KEGG PATHWAY	hsa05152	3	180	0.984116	0.994974	EEA1|ATP6V0D1|MAPK11	http://www.genome.jp/kegg-bin/show_pathway?hsa05152/hsa:8411%09red/hsa:9114%09red/hsa:5600%09red
turquoise	Huntington's disease	KEGG PATHWAY	hsa05016	3	183	0.985675	0.994974	GPX1|SOD2|PPARGC1A	http://www.genome.jp/kegg-bin/show_pathway?hsa05016/hsa:6648%09red/hsa:10891%09red/hsa:2876%09red
turquoise	MicroRNAs in cancer	KEGG PATHWAY	hsa05206	2	296	0.99997	1	PLCG2|CDKN1A	http://www.genome.jp/kegg-bin/show_pathway?hsa05206/hsa:1026%09red/hsa:5336%09red
turquoise	Olfactory transduction	KEGG PATHWAY	hsa04740	2	406	1	1	CLCA2|PRKX	http://www.genome.jp/kegg-bin/show_pathway?hsa04740/hsa:9635%09red/hsa:5613%09red
yellow	Hippo signaling pathway	KEGG PATHWAY	hsa04390	7	156	2.81235e-05	0.00222175	FZD7|SMAD7|ID2|ID1|LATS2|WNT16|LIMD1	http://www.genome.jp/kegg-bin/show_pathway?hsa04390/hsa:3397%09red/hsa:8994%09red/hsa:3398%09red/hsa:4092%09red/hsa:26524%09red/hsa:51384%09red/hsa:8324%09red
yellow	Selenocompound metabolism	KEGG PATHWAY	hsa00450	2	17	0.00431932	0.170613	SEPSECS|TXNRD1	http://www.genome.jp/kegg-bin/show_pathway?hsa00450/hsa:7296%09red/hsa:51091%09red
yellow	Amphetamine addiction	KEGG PATHWAY	hsa05031	3	70	0.00780454	0.177778	FOSB|ARC|CREB5	http://www.genome.jp/kegg-bin/show_pathway?hsa05031/hsa:2354%09red/hsa:23237%09red/hsa:9586%09red
yellow	Pathways in cancer	KEGG PATHWAY	hsa05200	6	327	0.0111941	0.177778	E2F1|FZD7|MSH6|RUNX1|WNT16|MMP1	http://www.genome.jp/kegg-bin/show_pathway?hsa05200/hsa:2956%09red/hsa:861%09red/hsa:4312%09red/hsa:1869%09red/hsa:51384%09red/hsa:8324%09red
yellow	TGF-beta signaling pathway	KEGG PATHWAY	hsa04350	3	80	0.0112517	0.177778	SMAD7|ID2|ID1	http://www.genome.jp/kegg-bin/show_pathway?hsa04350/hsa:3397%09red/hsa:4092%09red/hsa:3398%09red
yellow	HTLV-I infection	KEGG PATHWAY	hsa05166	5	264	0.0181824	0.233203	ETS2|WNT16|ZFP36|E2F1|FZD7	http://www.genome.jp/kegg-bin/show_pathway?hsa05166/hsa:1869%09red/hsa:7538%09red/hsa:2114%09red/hsa:51384%09red/hsa:8324%09red
yellow	Bladder cancer	KEGG PATHWAY	hsa05219	2	38	0.0206636	0.233203	E2F1|MMP1	http://www.genome.jp/kegg-bin/show_pathway?hsa05219/hsa:4312%09red/hsa:1869%09red
yellow	Notch signaling pathway	KEGG PATHWAY	hsa04330	2	48	0.0319624	0.302465	HES1|DTX2	http://www.genome.jp/kegg-bin/show_pathway?hsa04330/hsa:113878%09red/hsa:3280%09red
yellow	Cocaine addiction	KEGG PATHWAY	hsa05030	2	50	0.034458	0.302465	FOSB|CREB5	http://www.genome.jp/kegg-bin/show_pathway?hsa05030/hsa:2354%09red/hsa:9586%09red
yellow	Basal cell carcinoma	KEGG PATHWAY	hsa05217	2	55	0.0410157	0.324024	WNT16|FZD7	http://www.genome.jp/kegg-bin/show_pathway?hsa05217/hsa:51384%09red/hsa:8324%09red
yellow	Hepatitis B	KEGG PATHWAY	hsa05161	3	147	0.0543471	0.390311	CREB5|APAF1|E2F1	http://www.genome.jp/kegg-bin/show_pathway?hsa05161/hsa:1869%09red/hsa:317%09red/hsa:9586%09red
yellow	Chronic myeloid leukemia	KEGG PATHWAY	hsa05220	2	73	0.0679872	0.447582	RUNX1|E2F1	http://www.genome.jp/kegg-bin/show_pathway?hsa05220/hsa:1869%09red/hsa:861%09red
yellow	Phosphatidylinositol signaling system	KEGG PATHWAY	hsa04070	2	81	0.0814293	0.467826	ITPKC|DGKE	http://www.genome.jp/kegg-bin/show_pathway?hsa04070/hsa:80271%09red/hsa:8526%09red
yellow	Transcriptional misregulation in cancer	KEGG PATHWAY	hsa05202	3	179	0.0867814	0.467826	WNT16|RUNX1|ID2	http://www.genome.jp/kegg-bin/show_pathway?hsa05202/hsa:861%09red/hsa:51384%09red/hsa:3398%09red
yellow	Small cell lung cancer	KEGG PATHWAY	hsa05222	2	86	0.0902174	0.467826	APAF1|E2F1	http://www.genome.jp/kegg-bin/show_pathway?hsa05222/hsa:1869%09red/hsa:317%09red
yellow	Prostate cancer	KEGG PATHWAY	hsa05215	2	89	0.0956211	0.467826	CREB5|E2F1	http://www.genome.jp/kegg-bin/show_pathway?hsa05215/hsa:1869%09red/hsa:9586%09red
yellow	Steroid biosynthesis	KEGG PATHWAY	hsa00100	1	18	0.100671	0.467826	CYP27B1	http://www.genome.jp/kegg-bin/show_pathway?hsa00100/hsa:1594%09red
yellow	Melanogenesis	KEGG PATHWAY	hsa04916	2	101	0.118112	0.470885	WNT16|FZD7	http://www.genome.jp/kegg-bin/show_pathway?hsa04916/hsa:51384%09red/hsa:8324%09red
yellow	Mismatch repair	KEGG PATHWAY	hsa03430	1	23	0.126836	0.470885	MSH6	http://www.genome.jp/kegg-bin/show_pathway?hsa03430/hsa:2956%09red
yellow	Dorso-ventral axis formation	KEGG PATHWAY	hsa04320	1	24	0.13198	0.470885	ETS2	http://www.genome.jp/kegg-bin/show_pathway?hsa04320/hsa:2114%09red
yellow	TNF signaling pathway	KEGG PATHWAY	hsa04668	2	110	0.135776	0.470885	CREB5|LIF	http://www.genome.jp/kegg-bin/show_pathway?hsa04668/hsa:3976%09red/hsa:9586%09red
yellow	Glycosylphosphatidylinositol(GPI)-anchor biosynthesis	KEGG PATHWAY	hsa00563	1	25	0.137093	0.470885	PIGL	http://www.genome.jp/kegg-bin/show_pathway?hsa00563/hsa:9487%09red
yellow	Maturity onset diabetes of the young	KEGG PATHWAY	hsa04950	1	25	0.137093	0.470885	HES1	http://www.genome.jp/kegg-bin/show_pathway?hsa04950/hsa:3280%09red
yellow	Nicotinate and nicotinamide metabolism	KEGG PATHWAY	hsa00760	1	28	0.152259	0.496929	NMNAT1	http://www.genome.jp/kegg-bin/show_pathway?hsa00760/hsa:64802%09red
yellow	Phototransduction	KEGG PATHWAY	hsa04744	1	29	0.157256	0.496929	SLC24A1	http://www.genome.jp/kegg-bin/show_pathway?hsa04744/hsa:9187%09red
yellow	Circadian rhythm	KEGG PATHWAY	hsa04710	1	31	0.167165	0.507924	BHLHE40	http://www.genome.jp/kegg-bin/show_pathway?hsa04710/hsa:8553%09red
yellow	Wnt signaling pathway	KEGG PATHWAY	hsa04310	2	141	0.200286	0.548252	WNT16|FZD7	http://www.genome.jp/kegg-bin/show_pathway?hsa04310/hsa:51384%09red/hsa:8324%09red
yellow	Aldosterone-regulated sodium reabsorption	KEGG PATHWAY	hsa04960	1	39	0.205676	0.548252	SGK1	http://www.genome.jp/kegg-bin/show_pathway?hsa04960/hsa:6446%09red
yellow	Vasopressin-regulated water reabsorption	KEGG PATHWAY	hsa04962	1	45	0.233415	0.548252	CREB5	http://www.genome.jp/kegg-bin/show_pathway?hsa04962/hsa:9586%09red
yellow	Jak-STAT signaling pathway	KEGG PATHWAY	hsa04630	2	157	0.234946	0.548252	LIF|SPRED3	http://www.genome.jp/kegg-bin/show_pathway?hsa04630/hsa:3976%09red/hsa:399473%09red
yellow	Hedgehog signaling pathway	KEGG PATHWAY	hsa04340	1	51	0.26021	0.548252	WNT16	http://www.genome.jp/kegg-bin/show_pathway?hsa04340/hsa:51384%09red
yellow	Amyotrophic lateral sclerosis (ALS)	KEGG PATHWAY	hsa05014	1	53	0.268937	0.548252	APAF1	http://www.genome.jp/kegg-bin/show_pathway?hsa05014/hsa:317%09red
yellow	Fanconi anemia pathway	KEGG PATHWAY	hsa03460	1	54	0.273263	0.548252	HES1	http://www.genome.jp/kegg-bin/show_pathway?hsa03460/hsa:3280%09red
yellow	Non-small cell lung cancer	KEGG PATHWAY	hsa05223	1	54	0.273263	0.548252	E2F1	http://www.genome.jp/kegg-bin/show_pathway?hsa05223/hsa:1869%09red
yellow	Legionellosis	KEGG PATHWAY	hsa05134	1	55	0.277564	0.548252	APAF1	http://www.genome.jp/kegg-bin/show_pathway?hsa05134/hsa:317%09red
yellow	Glycerolipid metabolism	KEGG PATHWAY	hsa00561	1	55	0.277564	0.548252	DGKE	http://www.genome.jp/kegg-bin/show_pathway?hsa00561/hsa:8526%09red
yellow	Alcoholism	KEGG PATHWAY	hsa05034	2	180	0.285346	0.548252	FOSB|CREB5	http://www.genome.jp/kegg-bin/show_pathway?hsa05034/hsa:2354%09red/hsa:9586%09red
yellow	Tuberculosis	KEGG PATHWAY	hsa05152	2	180	0.285346	0.548252	CYP27B1|APAF1	http://www.genome.jp/kegg-bin/show_pathway?hsa05152/hsa:317%09red/hsa:1594%09red
yellow	Acute myeloid leukemia	KEGG PATHWAY	hsa05221	1	57	0.286091	0.548252	RUNX1	http://www.genome.jp/kegg-bin/show_pathway?hsa05221/hsa:861%09red
yellow	Huntington's disease	KEGG PATHWAY	hsa05016	2	183	0.291925	0.548252	CREB5|APAF1	http://www.genome.jp/kegg-bin/show_pathway?hsa05016/hsa:317%09red/hsa:9586%09red
yellow	Inositol phosphate metabolism	KEGG PATHWAY	hsa00562	1	61	0.302853	0.548252	ITPKC	http://www.genome.jp/kegg-bin/show_pathway?hsa00562/hsa:80271%09red
yellow	Colorectal cancer	KEGG PATHWAY	hsa05210	1	62	0.306983	0.548252	MSH6	http://www.genome.jp/kegg-bin/show_pathway?hsa05210/hsa:2956%09red
yellow	Aminoacyl-tRNA biosynthesis	KEGG PATHWAY	hsa00970	1	63	0.311089	0.548252	SEPSECS	http://www.genome.jp/kegg-bin/show_pathway?hsa00970/hsa:51091%09red
yellow	Glioma	KEGG PATHWAY	hsa05214	1	65	0.319231	0.548252	E2F1	http://www.genome.jp/kegg-bin/show_pathway?hsa05214/hsa:1869%09red
yellow	Pancreatic cancer	KEGG PATHWAY	hsa05212	1	66	0.323266	0.548252	E2F1	http://www.genome.jp/kegg-bin/show_pathway?hsa05212/hsa:1869%09red
yellow	p53 signaling pathway	KEGG PATHWAY	hsa04115	1	68	0.331268	0.548252	APAF1	http://www.genome.jp/kegg-bin/show_pathway?hsa04115/hsa:317%09red
yellow	Endocytosis	KEGG PATHWAY	hsa04144	2	203	0.335568	0.548252	SMAD7|RNF41	http://www.genome.jp/kegg-bin/show_pathway?hsa04144/hsa:4092%09red/hsa:10193%09red
yellow	PPAR signaling pathway	KEGG PATHWAY	hsa03320	1	71	0.343097	0.548252	MMP1	http://www.genome.jp/kegg-bin/show_pathway?hsa03320/hsa:4312%09red
yellow	Melanoma	KEGG PATHWAY	hsa05218	1	71	0.343097	0.548252	E2F1	http://www.genome.jp/kegg-bin/show_pathway?hsa05218/hsa:1869%09red
yellow	Thyroid hormone synthesis	KEGG PATHWAY	hsa04918	1	72	0.346995	0.548252	CREB5	http://www.genome.jp/kegg-bin/show_pathway?hsa04918/hsa:9586%09red
yellow	Peroxisome	KEGG PATHWAY	hsa04146	1	81	0.381075	0.572586	PEX11B	http://www.genome.jp/kegg-bin/show_pathway?hsa04146/hsa:8799%09red
yellow	Proteoglycans in cancer	KEGG PATHWAY	hsa05205	2	225	0.382746	0.572586	WNT16|FZD7	http://www.genome.jp/kegg-bin/show_pathway?hsa05205/hsa:51384%09red/hsa:8324%09red
yellow	Ribosome biogenesis in eukaryotes	KEGG PATHWAY	hsa03008	1	84	0.392045	0.572586	NOP58	http://www.genome.jp/kegg-bin/show_pathway?hsa03008/hsa:51602%09red
yellow	Insulin secretion	KEGG PATHWAY	hsa04911	1	87	0.402825	0.572586	CREB5	http://www.genome.jp/kegg-bin/show_pathway?hsa04911/hsa:9586%09red
yellow	Apoptosis	KEGG PATHWAY	hsa04210	1	88	0.406377	0.572586	APAF1	http://www.genome.jp/kegg-bin/show_pathway?hsa04210/hsa:317%09red
yellow	Rheumatoid arthritis	KEGG PATHWAY	hsa05323	1	90	0.413419	0.572586	MMP1	http://www.genome.jp/kegg-bin/show_pathway?hsa05323/hsa:4312%09red
yellow	Glycerophospholipid metabolism	KEGG PATHWAY	hsa00564	1	91	0.416909	0.572586	DGKE	http://www.genome.jp/kegg-bin/show_pathway?hsa00564/hsa:8526%09red
yellow	mRNA surveillance pathway	KEGG PATHWAY	hsa03015	1	92	0.42038	0.572586	SRRM1	http://www.genome.jp/kegg-bin/show_pathway?hsa03015/hsa:10250%09red
yellow	Estrogen signaling pathway	KEGG PATHWAY	hsa04915	1	100	0.447427	0.599097	CREB5	http://www.genome.jp/kegg-bin/show_pathway?hsa04915/hsa:9586%09red
yellow	Pyrimidine metabolism	KEGG PATHWAY	hsa00240	1	105	0.463702	0.610541	TXNRD1	http://www.genome.jp/kegg-bin/show_pathway?hsa00240/hsa:7296%09red
yellow	Cholinergic synapse	KEGG PATHWAY	hsa04725	1	113	0.488776	0.633005	CREB5	http://www.genome.jp/kegg-bin/show_pathway?hsa04725/hsa:9586%09red
yellow	Cell cycle	KEGG PATHWAY	hsa04110	1	124	0.521396	0.647664	E2F1	http://www.genome.jp/kegg-bin/show_pathway?hsa04110/hsa:1869%09red
yellow	Axon guidance	KEGG PATHWAY	hsa04360	1	129	0.535544	0.647664	LRRC4	http://www.genome.jp/kegg-bin/show_pathway?hsa04360/hsa:64101%09red
yellow	Spliceosome	KEGG PATHWAY	hsa03040	1	131	0.541089	0.647664	SRSF6	http://www.genome.jp/kegg-bin/show_pathway?hsa03040/hsa:6431%09red
yellow	Parkinson's disease	KEGG PATHWAY	hsa05012	1	131	0.541089	0.647664	APAF1	http://www.genome.jp/kegg-bin/show_pathway?hsa05012/hsa:317%09red
yellow	Dopaminergic synapse	KEGG PATHWAY	hsa04728	1	131	0.541089	0.647664	CREB5	http://www.genome.jp/kegg-bin/show_pathway?hsa04728/hsa:9586%09red
yellow	Osteoclast differentiation	KEGG PATHWAY	hsa04380	1	134	0.549285	0.647664	FOSB	http://www.genome.jp/kegg-bin/show_pathway?hsa04380/hsa:2354%09red
yellow	Insulin signaling pathway	KEGG PATHWAY	hsa04910	1	142	0.570449	0.656073	PPP1R3C	http://www.genome.jp/kegg-bin/show_pathway?hsa04910/hsa:5507%09red
yellow	Cell adhesion molecules (CAMs)	KEGG PATHWAY	hsa04514	1	143	0.573026	0.656073	LRRC4	http://www.genome.jp/kegg-bin/show_pathway?hsa04514/hsa:64101%09red
yellow	PI3K-Akt signaling pathway	KEGG PATHWAY	hsa04151	2	346	0.610455	0.688942	CREB5|SGK1	http://www.genome.jp/kegg-bin/show_pathway?hsa04151/hsa:6446%09red/hsa:9586%09red
yellow	RNA transport	KEGG PATHWAY	hsa03013	1	164	0.623782	0.694068	SRRM1	http://www.genome.jp/kegg-bin/show_pathway?hsa03013/hsa:10250%09red
yellow	Alzheimer's disease	KEGG PATHWAY	hsa05010	1	170	0.63717	0.699117	APAF1	http://www.genome.jp/kegg-bin/show_pathway?hsa05010/hsa:317%09red
yellow	Calcium signaling pathway	KEGG PATHWAY	hsa04020	1	183	0.664604	0.71382	ITPKC	http://www.genome.jp/kegg-bin/show_pathway?hsa04020/hsa:80271%09red
yellow	Herpes simplex infection	KEGG PATHWAY	hsa05168	1	185	0.668642	0.71382	SRSF6	http://www.genome.jp/kegg-bin/show_pathway?hsa05168/hsa:6431%09red
yellow	Viral carcinogenesis	KEGG PATHWAY	hsa05203	1	207	0.71004	0.747909	CREB5	http://www.genome.jp/kegg-bin/show_pathway?hsa05203/hsa:9586%09red
yellow	Cytokine-cytokine receptor interaction	KEGG PATHWAY	hsa04060	1	266	0.797739	0.829228	LIF	http://www.genome.jp/kegg-bin/show_pathway?hsa04060/hsa:3976%09red
yellow	Neuroactive ligand-receptor interaction	KEGG PATHWAY	hsa04080	1	275	0.808608	0.829611	P2RY11	http://www.genome.jp/kegg-bin/show_pathway?hsa04080/hsa:5032%09red
yellow	MicroRNAs in cancer	KEGG PATHWAY	hsa05206	1	296	0.831803	0.842468	E2F1	http://www.genome.jp/kegg-bin/show_pathway?hsa05206/hsa:1869%09red
yellow	Metabolic pathways	KEGG PATHWAY	hsa01100	5	1182	0.848286	0.848286	ITPKC|NMNAT1|PIGL|CYP27B1|DGKE	http://www.genome.jp/kegg-bin/show_pathway?hsa01100/hsa:1594%09red/hsa:80271%09red/hsa:8526%09red/hsa:9487%09red/hsa:64802%09red
